# Supplementary material for: Tamoxifen-elicited uterotrophy: cross-species and cross-ligand analysis of the gene expression program
Source: BMC Med Genomics. 2009 Apr 28;2:19. doi: 10.1186/1755-8794-2-19 (PMC2683873; doi:10.1186/1755-8794-2-19)
Supplement: Additional file 1 — Uterine Relative Wet Weights. data presented represents averaged weights of unblotted whole rodent uteri [file 1755-8794-2-19-S1.xls]

## Sheet: Sheet1
		Table 1 Uterine Relative Wet Weight
									Mouse										Rat
		Time (h)			VEH				EEa			TAMb				VEH			EEa			TAMb
		2		5.53863	±	1.5907		4.31359	±	1.01892	6.30728	±	2.83313		22.4582	±	3.66655	21.9181	±	5.11508	24.033	±	5.17555
		4		5.67116	±	1.13851		6.21907	±	1.29259	6.99779	±	1.01751		21.1409	±	4.17589	32.3184	±	5.89*	25.4333	±	4.48775
		8		5.65567	±	1.45228		6.96594	±	0.734619	8.15963	±	3.41846		22.2545	±	2.96651	37.6375	±	4.90*	29.7544	±	5.94727
		12		4.61091	±	1.31599		7.47994	±	1.47037	8.18198	±	2.50325		22.3255	±	3.9648	36.9684	±	9.80*	35.5803	±	3.27796
		18		7.43342	±	1.94361		12.4446	±	3.41516	8.6752	±	1.05*		22.3861	±	4.44633	31.5934	±	6.48304	38.8686	±	9.92*
		24		4.52831	±	0.666169		11.4794	±	2.58*	9.86684	±	2.15*		18.9943	±	2.63193	41.2011	±	6.90*	34.1505	±	3.31*
		72		5.01241	±	1.18465		35.1577	±	8.51*	40.9869	±	11.65*		17.7812	±	2.26374	95.4857	±	21.86*	62.3177	±	7.93*
		Average weight (mg) ± standard deviation. a n=8 (animals/time point) compared to VEH of n=8. b n=5 compared
		to VEH of n=5. * p < 0.05, 2-way ANOVA, Tukey's post hoc test
