# Supplementary material for: Tamoxifen-elicited uterotrophy: cross-species and cross-ligand analysis of the gene expression program
Source: BMC Med Genomics. 2009 Apr 28;2:19. doi: 10.1186/1755-8794-2-19 (PMC2683873; doi:10.1186/1755-8794-2-19)
Supplement: Additional file 2 — Uterine Relative Water Content. data presented represents average difference between wet and blotted uterine weight [file 1755-8794-2-19-S2.xls]

## Sheet: Sheet1
		Table 2 Uterine Relative Water Content
									Mouse										Rat
		Time (h)			VEH				EEa			TAMb				VEH			EEa			TAMb
		2		1.33847	±	0.926598		0.858914	±	0.604344	1.26734	±	0.499031		4.66453	±	2.31946	5.26512	±	1.05773	7.33891	±	1.94832
		4		1.22502	±	0.686583		1.37926	±	0.514703	1.13175	±	0.486852		4.74213	±	1.84456	10.8477	±	1.81*	7.37586	±	1.15294
		8		1.22921	±	0.823371		1.9665	±	0.581568	1.26191	±	0.577684		4.56321	±	1.89055	12.9795	±	1.92*	6.81408	±	2.11838
		12		0.699882	±	0.527497		2.86417	±	1.03*	1.49205	±	1.51*		4.19236	±	1.69125	9.90151	±	3.68*	9.37678	±	2.52*
		18		1.55152	±	0.64676		3.82306	±	1.27*	2.08493	±	0.259982		4.5077	±	1.82616	6.3953	±	1.18358	11.1524	±	2.56*
		24		0.952792	±	0.446693		2.64179	±	0.810809	2.18385	±	1.04*		4.37421	±	2.18226	7.49805	±	1.26251	9.73388	±	1.22596
		72		1.29378	±	0.933581		11.4104	±	6.08*	7.43211	±	4.22*		3.96687	±	1.31302	30.1635	±	13.77*	13.248	±	3.46*
		Average water weight (mg) ± standard deviation. a n=8 (animals/time point) compared to VEH of n=8. b n=5
		compared to VEH of n=5*. p < 0.05, 2-way ANOVA, Tukey's post hoc test
