# Supplementary material for: Tamoxifen-elicited uterotrophy: cross-species and cross-ligand analysis of the gene expression program
Source: BMC Med Genomics. 2009 Apr 28;2:19. doi: 10.1186/1755-8794-2-19 (PMC2683873; doi:10.1186/1755-8794-2-19)
Supplement: Additional file 3 — Mouse EE Gene Expression Data. data presented represents averaged fold changes and statistical values per time point for each feature on our array platform for mouse ethynylestradiol. [file 1755-8794-2-19-S3.xls]

## Sheet: Supl Tbl 1 MmEE
Unique ID	Entrez Gene ID	HomoloGene ID	Gene Name	Gene Symbol	2 hr fold change	4 hr fold change	8 hr fold change	12 hr fold change	18 hr fold change	24 hr fold change	72 hr fold change	--	P1(t) 2	P1(t) 4	P1(t) 8	P1(t) 12	P1(t) 18	P1(t) 24	P1(t) 72
1	319651	10858	villin 1	Vil1	0.931348	0.986676	0.916113	0.918953	0.948961	0.655438	0.790652		-18572.1	-34011.1	-13215.3	-14143.3	-8354.44	0.996228	-24.2433
2	13030	37550	cathepsin B	Ctsb	0.941509	1.02584	0.736747	0.635638	0.768962	0.463404	0.66999		-1.45991	-2.401	0.9988	0.999998	0.992971	1	0.999979
3	15251	1171	hypoxia inducible factor 1, alpha subunit	Hif1a	0.938237	0.842944	0.717537	0.744066	0.803716	0.613393	0.738421		-0.896194	0.831333	0.9996	0.998221	0.965199	0.999999	0.998698
4	17210	7413	myeloid cell leukemia sequence 1	Mcl1	1.29139	1.99672	0.973856	0.76222	0.894168	0.636779	0.89227		0.995127	1	-1.39461	0.997419	0.355753	0.999999	0.386066
5	66256	2369	signal sequence receptor, beta	Ssr2	1.21351	2.45948	3.08431	3.64375	3.36113	2.60752	2.04307		0.00599801	1	1	1	1	1	1
6	14073	68184	fatty acid amide hydrolase	Faah	0.96528	1.13865	1.10018	1.13901	1.17392	0.891737	1.08951		-10.5474	-1.3814	-4.15276	-1.3814	-0.0324028	-2.42904	-5.15884
7	15945	1203	chemokine (C-X-C motif) ligand 10	Cxcl10	0.874082	0.891986	0.934097	1.1701	1.426	1.30987	1.17693		0.442988	-0.354172	-5.62188	0.810489	0.999998	0.999672	0.860015
8	17191	2918	methyl-CpG binding domain protein 2	Mbd2	0.942626	1.16446	1.10324	1.12799	1.08056	0.941975	1.089		-14.5037	0.599637	-3.46908	-0.81342	-8.24591	-14.1352	-6.17338
9	21413	2407	transcription factor 4	Tcf4	0.872816	0.894373	0.808922	0.853809	0.775342	0.591627	0.915594		-4.33568	-10.1854	0.705127	-1.50185	0.954886	1	-19.18
10	17750	48388	metallothionein 2	Mt2	1.01496	1.05255	0.999688	1.00003	1.0003	0.999762	0.999286		-11562.2	-7195.15	-12072.8	-7243.68	-7243.31	-7243.68	-7243.31
11	78330	10885	RIKEN cDNA 1500032D16 gene	1500032D16Rik	0.843868	0.886216	0.89732	0.937019	0.980256	0.769438	0.813901		-3.42144	-11.5029	-14.6313	-27.0348	-37.2517	0.68214	-0.699856
12	15979	359	interferon gamma receptor 1	Ifngr1	1.05942	1.65718	1.6211	1.54894	1.59464	0.779775	0.822946		-20.8073	0.968283	0.949412	0.867796	0.928098	-2.78957	-6.54719
13	68011	37730	small nuclear ribonucleoprotein polypeptide G	Snrpg	0.87002	0.980874	0.908832	0.958357	0.96967	0.934178	1.00107		0.671091	-13.3687	-1.27196	-9.51657	-11.6489	-4.69179	-14.5969
14	17220	4323	minichromosome maintenance deficient 7 (S. cerevisiae)	Mcm7	0.859615	1.00015	0.924645	0.937082	0.919449	0.817514	0.936752		-0.29058	-8.36489	-4.35641	-5.36908	-3.96663	0.678064	-5.36908
15	20823	2366	Sjogren syndrome antigen B	Ssb	0.740997	0.809011	0.643019	0.606291	0.672127	0.522405	0.793564		0.937607	0.4813	0.998976	0.999838	0.996067	0.999998	0.657391
16	15388	1174	heterogeneous nuclear ribonucleoprotein L	Hnrpl	0.79356	2.06368	1.09862	1.60442	0.924992	0.700703	0.446813		0.263267	0.999995	-3.09671	0.996387	-3.56892	0.939154	0.999999
17	20375	2346	SFFV proviral integration 1	Sfpi1	0.956934	1.34507	1.08462	1.18107	0.987206	0.938052	0.876773		-2.8869	0.999982	-0.501487	0.964412	-4.66925	-1.47939	0.793576
18	100563	N/A	expressed sequence AF013969	AF013969	0.84457	0.891694	0.83329	0.96506	0.997966	0.680886	0.625955		0.458773	-0.4825	0.59939	-2.33281	-2.64823	0.99896	0.999941
19	19184	2098	protease (prosome, macropain) 26S subunit, ATPase 5	Psmc5	0.9676	1.1639	0.899644	0.927993	0.973944	0.740735	1.0718		-1.81996	0.967492	0.690301	-0.0246098	-2.08914	0.999996	-0.206336
20	21928	4583	tumor necrosis factor, alpha-induced protein 2	Tnfaip2	0.922135	0.895187	0.946196	0.80164	0.802267	0.825762	1.00875		-1.8803	-1.35051	-2.27327	0.318254	0.318254	-0.00901326	-2.63978
21	22221	8435	upstream binding protein 1	Ubp1	0.96201	1.01033	1.002	1.00359	1.03702	0.933161	0.99574		-1.04347	-2.50471	-2.64222	-2.63023	-1.17472	0.396994	-2.62202
22	18667	713	progesterone receptor	Pgr	1.03945	1.12193	0.995612	0.884228	0.894271	0.868152	0.819503		-1.75844	0.643763	-2.63697	0.742521	0.59939	0.880147	0.992576
23	226025	62287	RIKEN cDNA 5730427N09 gene	Trpm3	0.863179	0.994936	0.952516	0.905283	0.988806	0.84031	0.943824		0.622112	-2.63978	-1.79958	-0.259052	-2.59508	0.832218	-1.52506
24	19124	4670	protein C receptor, endothelial	Procr	0.877526	0.963963	0.824591	0.82477	0.64762	0.76071	0.931933		-0.313065	-2.36095	0.575563	0.567369	0.99948	0.938026	-1.69588
25	21408	55921	zinc finger protein 354A	Zfp354a	0.849817	0.845262	0.735529	0.745263	0.965243	0.645959	0.861114		0.853121	0.877382	0.999702	0.999449	-2.08914	0.999999	0.763199
26	53357	2635	phospholipase A2, group VI	Pla2g6	0.884153	1.22121	1.02942	1.1426	1.14425	0.837017	0.974031		0.849806	0.997689	-2.0157	0.907069	0.913392	0.991495	-2.107
27	22339	2534	vascular endothelial growth factor A	Vegfa	1.04025	1.51096	1.34289	1.3298	1.45213	1.25183	1.42702		-1.24928	1	0.999899	0.999829	0.999998	0.996316	0.999996
28	15356	159	cannabinoid receptor 2 (macrophage)	Hmgcl	0.897533	1.16766	1.15863	1.287	1.46554	0.997163	1.00559		0.723412	0.968505	0.953247	0.999872	1	-1.88443	-1.87183
29	269682	4308	golgi autoantigen, golgin subfamily a, 3	Golga3	0.625802	0.392766	0.509575	0.413947	0.240108	0.410031	0.60932		0.339435	0.985015	0.84853	0.974901	0.999913	0.977333	0.441208
30	18458	37638	poly A binding protein, cytoplasmic 1	Pabpc1	0.939627	1.01642	1.19584	1.4659	1.50405	1.41178	1.45796		-0.774453	-1.79098	0.928109	0.999991	0.999997	0.999947	0.999988
31	19223	37374	prostaglandin I2 (prostacyclin) synthase	Ptgis	0.879205	0.680113	0.81129	0.823601	0.487696	0.671902	0.756792		-0.84408	0.926404	0.0986724	-0.0543543	0.999905	0.940508	0.616295
32	14688	55532	guanine nucleotide binding protein, beta 1	Gnb1	0.903778	1.00963	0.994868	1.03086	1.04981	0.981204	1.0345		0.623404	-1.83657	-1.87494	-1.37335	-0.774453	-1.68305	-1.26521
33	18674	37649	solute carrier family 25 (mitochondrial carrier, phosphate carrier), member 3	Slc25a3	0.835186	1.08136	0.990715	0.930279	1.03689	0.957976	1.09275		0.505226	-1.05089	-1.87494	-1.15158	-1.68305	-1.60435	-0.861467
34	15251	1171	hypoxia inducible factor 1, alpha subunit	Hif1a	0.733521	0.680183	0.802172	0.824606	0.40831	0.677198	0.835982		0.744643	0.922884	0.188568	-0.0836468	0.999998	0.928109	-0.236314
35	22352	2538	vimentin	Vim	0.84651	1.05697	1.00005	0.95775	0.980996	0.856149	0.964666		0.898377	-0.930829	-1.88978	-1.26521	-1.7504	0.84853	-1.43211
36	27354	1858	nibrin	Nbn	0.683281	0.461869	0.572	0.548123	0.222148	0.505103	0.821523		0.563508	0.996514	0.937606	0.963428	1	0.980063	-0.704876
37	67268	68515	RIKEN cDNA 2900073G15 gene	2900073G15Rik	1.06509	2.34921	1.52145	1.6283	1.63046	1.22614	1.29631		-0.670177	1	0.999999	1	1	0.981065	0.998456
38	72993	32143	RIKEN cDNA 2900057D21 gene	Appl1	1.1089	1.83077	1.32993	1.39399	1.78225	1.16828	1.17164		0.450712	1	0.999834	0.999986	1	0.915383	0.924663
39	14923	665	guanylate kinase 1	Guk1	0.812932	1.03319	0.902525	1.03475	1.52477	1.00668	0.911981		0.927318	-1.35374	-0.00165617	-1.33214	0.999975	-1.589	-0.198713
40	19166	2081	proteasome (prosome, macropain) subunit, alpha type 2	Psma2	1.00242	0.99943	1.14123	1.15399	1.23438	1.04961	1.05736		-1.59648	-1.59969	0.938294	0.965428	0.99932	-0.502596	-0.25779
41	15569	20930	ELAV (embryonic lethal, abnormal vision, Drosophila)-like 2 (Hu antigen B)	Elavl2	0.880205	1.19358	1.31558	1.47906	1.23325	1.01265	1.0013		0.0322642	0.675128	0.980463	0.999669	0.863375	-2.3498	-2.39355
42	15395	7365	homeo box A10	Hoxa10	0.923754	1.19259	1.40139	1.36256	0.998693	0.949646	0.989427		-1.16326	0.849586	0.99982	0.999367	-3.5785	-2.33034	-3.51947
43	110198	2737	aldo-keto reductase family 7, member A5 (aflatoxin aldehyde reductase)	Akr7a5	0.919376	1.46244	1.22341	1.24873	1.11991	0.922127	0.958665		-0.499567	1	0.994999	0.998491	0.509527	-0.652483	-3.53527
44	54152	38094	dynein, axonemal, light chain 4	Dnalc4	0.939724	0.970158	0.988587	1.01081	0.996445	0.943231	1.06334		-3.20446	-6.62917	-7.98327	-8.00409	-8.20798	-3.5723	-3.25628
45	20826	88808	NHP2 non-histone chromosome protein 2-like 1 (S. cerevisiae)	Nhp2l1	0.835175	1.00231	0.91622	0.947064	0.742375	0.783071	0.814105		0.29246	-8.22697	-3.8414	-6.18522	0.982217	0.891563	0.644704
46	14828	3908	heat shock 70kD protein 5 (glucose-regulated protein)	Hspa5	0.912591	0.661912	0.628217	1.02327	1.17452	1.02223	1.20534		-2.05181	0.999996	1	-7.6039	0.628423	-7.63619	0.861193
47	N/A	N/A	N/A	N/A	0.818727	0.952398	0.893279	0.808332	0.904684	0.715684	1.86844		0.0625682	-6.99247	-3.30837	0.29246	-4.05968	0.970272	0.999997
48	14422	7329	beta-1,4-N-acetyl-galactosaminyl transferase 2	B4galnt2	0.905029	1.11248	1.0274	1.04892	1.10115	0.843033	0.805167		-1.00847	-0.637057	-7.20149	-5.44262	-1.21538	0.854244	0.982217
49	20813	37738	signal recognition particle 14	Srp14	0.964601	1.04369	1.19801	1.20587	1.27852	0.97339	0.943534		-6.2361	-5.55146	0.954575	0.967792	0.998607	-7.03546	-3.89575
50	12323	69002	calcium/calmodulin-dependent protein kinase II, beta	Camk2b	0.913603	1.33844	1.22779	1.33187	1.45762	1.07459	0.966412		-0.665888	0.999971	0.99463	0.999962	1	-2.05181	-6.13398
51	233575	8715	FGF receptor activating protein 1	Frag1	1.73879	3.36944	5.4374	3.84641	3.07595	3.13494	2.24271		0.999984	1	1	1	1	1	1
52	57312	4255	mitochondrial ribosomal protein S31	Mrps31	1.157	2.48606	2.7062	2.56665	2.52384	1.80419	1.11688		-0.0324028	1	1	1	1	1	-1.91901
53	66043	37514	ATP synthase, H+ transporting, mitochondrial F1 complex, delta subunit	Atp5d	0.838824	0.764552	0.925003	0.822753	0.555588	0.737277	0.688954		-4.3613	-0.71972	-10.0402	-3.36259	0.995901	-0.0114346	0.679332
54	11908	3790	activating transcription factor 1	Atf1	0.932832	0.954257	0.982234	1.09261	1.31396	1.0316	1.22826		-7.18252	-9.62973	-11.7784	-5.08439	0.973876	-11.0004	0.70124
55	22401	32545	zinc finger matrin type 3	Zmat3	0.646199	0.673106	0.827759	0.703322	0.972624	0.680083	0.612476		0.999997	0.999982	0.791641	0.999859	-10.947	0.999971	1
56	16194	474	interleukin 6 receptor, alpha	Il6ra	0.781644	0.87617	0.821958	0.788051	0.777075	0.806109	1.02079		0.999482	0.639555	0.988926	0.999146	0.999636	0.99655	-11.0004
57	16998	7405	latent transforming growth factor beta binding protein 3	Ltbp3	1.04376	1.66715	1.87054	2.09871	2.16292	1.76939	1.24058		-8.90058	1	1	1	1	1	0.972412
58	21917	31144	thymopoietin	Tmpo	0.96308	0.931254	1.29559	1.40576	1.56056	1.42147	1.21249		-7.97471	-2.48318	0.99995	1	1	1	0.995533
59	14998	4464	histocompatibility 2, class II, locus DMa	H2-DMa	0.902398	1.22616	1.22908	1.36232	1.07739	1.03723	0.984125		-1.68525	0.950131	0.955171	0.999745	-4.57389	-9.69972	-11.6744
60	66144	N/A	ATPase, H+ transporting, V1 subunit F	Atp6v1f	0.992744	1.18677	1.28411	1.3269	1.32578	1.10144	0.869922		-12.1527	-1.46546	0.546357	0.806375	0.801574	-6.62684	-3.3001
61	13798	50663	engrailed 1	En1	1.13195	1.94214	1.54601	1.54756	1.59563	1.10505	0.850513		-3.17676	1	0.999667	0.999686	0.999895	-5.15884	-0.921855
62	11770	36067	fatty acid binding protein 4, adipocyte	Fabp4	0.718188	0.770137	0.816566	1.29027	1.23614	1.32256	0.812974		0.999425	0.985769	0.83284	0.981182	0.882999	0.993744	0.860015
63	22791	31656	DnaJ (Hsp40) homolog, subfamily C, member 2	Dnajc2	1.17628	2.45167	1.65629	1.52179	1.97685	1.1802	1.26732		-2.45085	1	0.999789	0.996773	0.999999	-2.27924	0.317385
64	20184	9455	retinoid X receptor interacting protein 110	Uimc1	1.04759	1.44243	1.43664	1.62158	1.68387	1.52117	1.2694		-9.51545	1	0.999999	1	1	1	0.998802
65	22190	39626	ubiquitin C	Ubc	0.892929	1.48097	1.72136	1.96971	1.98633	1.87598	1.85244		-4.85141	0.998995	0.999997	1	1	1	1
66	16188	48088	similar to High mobility group protein 1 (HMG-1) (High mobility group protein B1) (Amphoterin) (Heparin-binding protein p30)	Il3ra	1.11444	2.33972	1.3313	1.50033	1.19121	0.912327	0.909495		-3.76185	1	0.988954	0.999936	0.253896	-5.79995	-5.35932
67	67952	44649	translocase of outer mitochondrial membrane 20 homolog (yeast)	Tomm20	0.777915	1.2286	1.46371	1.6741	1.78022	1.34856	1.58444		-1.29409	-3.26976	0.774492	0.987282	0.996955	-0.055022	0.95713
68	19752	7919	ribonuclease, RNase A family, 1 (pancreatic)	Rnase1	0.909092	0.982993	0.914736	1.14785	1.15193	0.85119	0.856745		-4.28939	-15.288	-5.10243	-0.591213	-0.439318	0.27024	0.0916712
69	18575	3682	phosphodiesterase 1C	Pde1c	0.94502	0.999959	0.999836	1.00019	1.0002	0.968503	1.00159		-7.1075	-15.9585	-15.9585	-15.9585	-15.9585	-12.3861	-15.9507
70	16477	7390	Jun-B oncogene	Junb	1.0205	1.88969	1.4222	1.21567	0.923034	0.907309	0.787108		-15.708	0.99962	0.704919	-3.4067	-12.3861	-11.0355	-1.33706
71	14148	31216	ferredoxin 1	Fdx1	0.973137	0.985221	0.960112	0.998814	1.05448	0.944269	0.953066		-12.7503	-14.9233	-9.71978	-15.9507	-6.81913	-5.88988	-7.89404
72	75705	83162	eukaryotic translation initiation factor 4B	Eif4b	0.816606	0.929434	0.914651	1.04003	1.05879	0.825831	0.800542		0.942389	-6.16307	-3.76185	-12.1998	-9.00497	0.902391	0.978379
73	12043	527	B-cell leukemia/lymphoma 2	Bcl2	1.196	1.67704	1.51606	1.61558	1.40424	1.00121	0.879003		-5.90751	0.994278	0.930972	0.985311	0.604436	-22.8614	-11.3749
74	12568	3623	cyclin-dependent kinase 5	Cdk5	0.816146	0.909724	0.817953	0.849926	0.876719	0.769181	0.896351		0.992797	-1.88361	0.991687	0.912188	0.508737	0.999845	-0.484537
75	71819	11491	kinesin family member 23	Kif23	1.10894	1.65666	0.845005	0.705551	1.05672	0.747874	0.837982		-7.70641	0.999995	-0.828978	0.996976	-16.7669	0.970408	-0.453387
76	110119	1825	mannose phosphate isomerase 1	Mpi1	0.885155	1.07496	0.957353	0.98391	1.00043	0.985891	0.992351		-1.72286	-9.86844	-16.7669	-21.9191	-22.8614	-22.1072	-22.6558
77	12579	55859	cyclin-dependent kinase inhibitor 2B (p15, inhibits CDK4)	Cdkn2b	0.947298	1.16127	0.845978	0.793478	0.744528	0.704128	1.08231		-18.4738	-4.27844	-2.67029	0.21622	0.872985	0.978821	-14.3712
78	228836	8935	discs, large homolog-associated protein 4 (Drosophila)	Dlgap4	1.02603	1.31477	1.46392	1.37771	1.82895	1.35109	0.922117		-21.0682	0.980529	0.999826	0.997386	1	0.993939	-10.137
79	12122	923	BH3 interacting domain death agonist	Bid	0.850407	1.0863	1.03534	1.05677	1.15007	0.875044	0.891089		-0.363309	-9.73513	-19.6604	-15.654	-1.72286	-2.22805	-4.27844
80	74255	10079	smu-1 suppressor of mec-8 and unc-52 homolog (C. elegans)	Smu1	0.883474	1.53314	1.39743	1.42733	1.28292	1.22756	1.26903		-5.48818	0.999943	0.99693	0.998764	0.895567	0.449227	0.840423
81	234734	1213	alanyl-tRNA synthetase	Aars	1.08261	1.17946	1.09314	1.51582	1.81334	1.34894	0.898228		-7.03607	0.844557	-4.65099	1	1	0.999957	-1.75236
82	19217	739	prostaglandin E receptor 2 (subtype EP2)	Ptger2	1.18426	2.27395	1.93883	2.03357	2.19473	1.57814	1.03822		-0.699804	1	1	1	1	0.999987	-26.7694
83	19293	2137	parvalbumin	Pvalb	1.00942	1.26335	1.06247	1.17986	1.21829	0.888676	0.796483		-30.4027	0.999953	-7.55982	0.989633	0.999157	0.663848	0.999923
84	14705	32032	Bernardinelli-Seip congenital lipodystrophy 2 homolog (human)	Bscl2	1.0427	1.24002	1.16012	1.13368	1.24565	0.894787	0.827189		-21.2482	0.98769	0.512374	-0.458618	0.990489	-7.83008	0.946999
85	21766	6131	testis expressed gene 261	Tex261	0.946997	0.950837	1.03596	1.00096	0.999321	1.01697	0.956229		-21.0061	-23.2913	-31.2004	-41.9099	-41.9165	-39.1521	-26.3881
86	15401	37583	homeo box A4	Hoxa4	0.903512	0.906813	0.926841	1.13593	1.21837	1.02993	0.95846		-1.90464	-2.49775	-8.03204	0.271075	0.991346	-32.6427	-25.0954
87	16780	191	laminin, beta 3	Lamb3	0.950715	1.06493	0.662563	0.597636	0.84163	0.477851	0.435096		-38.0297	-36.1593	0.799614	0.981737	-13.8088	0.999931	0.999993
88	19222	7496	prostaglandin I receptor (IP)	Ptgir	0.961448	1.05593	0.976226	1.02495	1.21383	1.02408	0.968212		-26.1297	-17.1283	-35.1215	-34.9067	0.992292	-35.334	-30.4609
89	16590	187	kit oncogene	Kit	0.966513	1.33522	0.897551	1.03513	1.485	1.1035	1.10128		-35.5441	0.994064	-8.03204	-35.334	0.999966	-10.6863	-11.2366
90	12315	55876	calmodulin 3	Calm3	0.95436	1.19603	1.0807	1.19961	1.4164	1.01863	1.00451		-42.9462	-0.82556	-27.166	-0.627045	0.998337	-53.6173	-55.7223
91	18755	N/A	protein kinase C, eta	Prkch	0.909207	1.06292	0.995155	1.11902	1.26517	0.863319	0.7159		-15.964	-33.233	-55.6785	-9.80898	0.896286	-2.61332	0.999051
92	14425	55827	UDP-N-acetyl-alpha-D-galactosamine:polypeptide N-acetylgalactosaminyltransferase 3	Galnt3	0.953093	1.23997	1.54712	1.64409	1.64206	1.36304	1.30152		-35.2881	0.959688	1	1	1	0.999814	0.997336
93	66711	6438	Shwachman-Bodian-Diamond syndrome homolog (human)	Sbds	0.971934	1.3012	1.25197	1.53821	1.19939	1.16067	1.45266		-70.2005	0.974381	0.841347	0.999994	-0.0656755	-2.93535	0.999895
94	54725	8641	immunoglobulin superfamily, member 4A	Igsf4a	0.906194	0.999903	1.00013	0.952163	0.981409	0.894852	0.948864		-3.88107	-79.1403	-79.1403	-37.3133	-70.8888	-1.45735	-33.7239
95	12750	56895	CDC like kinase 4	Clk4	0.952124	1.19014	1.16388	1.43748	1.29793	1.00547	1.30508		-86.6373	-5.80939	-11.7571	0.993752	0.649476	-110.433	0.709634
96	11605	55441	galactosidase, alpha	Gla	0.772495	1.11353	1.10287	1.24323	1.11347	0.911706	1.22382		0.658748	-34.3864	-41.4973	-0.523816	-34.3864	-78.3455	-1.5917
97	268977	522	latent transforming growth factor beta binding protein 1	Ltbp1	0.9243	1.1035	1.06987	0.866172	0.81116	0.531856	0.764051		-114.952	-96.13	-124.719	-55.9205	-18.4813	0.999752	-4.56264
98	14313	7324	follistatin	Fst	0.965871	1.18689	0.898078	0.935096	0.54632	0.831692	1.03157		-242.984	-103.266	-177.285	-219.498	0.955809	-90.1524	-244.911
99	56697	32452	A kinase (PRKA) anchor protein 10	Akap10	1.01214	1.10278	1.0442	0.889272	1.1051	0.737383	0.835135		-405.888	-200.509	-357.309	-149.186	-195.791	-0.128334	-39.9869
100	18749	55518	protein kinase, cAMP dependent, catalytic, beta	Prkacb	0.926649	1.26273	0.790329	0.886042	0.933278	0.669073	0.60662		-3462.52	-15.1087	-13.8546	-996.673	-3272.2	0.993154	0.999924
101	15109	68229	histidine ammonia lyase	Hal	1.148	1.53302	1.50906	1.62171	1.45304	1.25375	1.06021		-59.5598	0.998853	0.997801	0.999891	0.989145	-2.88101	-276.116
102	378702	85994	small EDRK-rich factor 2	Serf2	0.913932	1.06813	0.922189	1.4852	1.45643	1.39872	1.41993		-49.3104	-101.687	-66.2247	0.999996	0.999988	0.999875	0.999948
103	217737	8106	AHA1, activator of heat shock protein ATPase homolog 1 (yeast)	Ahsa1	1.2298	1.82033	1.66486	1.86336	2.08997	1.54014	0.877976		0.96949	1	1	1	1	1	-1.79896
104	13424	1053	dynein cytoplasmic 1 heavy chain 1	Dync1h1	1.00796	1.14894	0.885303	0.859218	0.94507	0.797951	1.07319		-89.2249	-5.83373	-10.8609	-3.27785	-56.5313	0.804474	-43.5549
105	69019	40915	signal peptidase complex subunit 1 homolog (S. cerevisiae)	Spcs1	1.10845	1.66177	1.45608	1.75112	1.76256	1.41889	1.17761		-9.5864	1	0.999998	1	1	0.99999	0.388054
106	101568	9509	vaccinia related kinase 3	Vrk3	0.872199	1.01009	0.879824	0.962957	1.06191	0.831548	1.1886		-4.17945	-56.8463	-5.94939	-47.139	-34.6384	0.096832	-0.424324
107	12912	3223	cAMP responsive element binding protein 1	Creb1	0.819985	1.34359	1.03801	0.904738	1.1946	1.00441	1.27421		-7.69379	-0.0964335	-53.6306	-34.2855	-11.5427	-57.5656	-2.64648
108	12483	31052	CD22 antigen	Cd22	N/A	1.14191	1.96053	N/A	N/A	N/A	N/A		N/A	N/A	N/A	N/A	N/A	N/A	N/A
109	11911	1266	activating transcription factor 4	Atf4	1.74149	4.41786	3.13889	2.77438	2.38968	1.79819	1.34993		0.999999	1	1	1	1	1	0.967768
110	11486	37249	adenosine deaminase	Ada	1.10725	1.74977	1.25119	1.51758	1.46561	1.50612	3.39738		-25.3936	0.99626	-5.07579	0.876151	0.72036	0.85072	1
111	12638	55465	cystic fibrosis transmembrane conductance regulator homolog	Cftr	1.05775	1.32745	1.25047	1.58677	1.72431	1.40774	3.27737		-33.2012	-0.35796	-3.50742	0.983663	0.998355	0.648084	1
112	15374	7364	hematological and neurological expressed sequence 1	Hn1	0.929515	1.43602	1.74006	2.22051	2.34271	2.37895	1.84366		-31.4426	0.461596	0.993683	0.999986	0.999996	0.999997	0.998538
113	16601	931	Kruppel-like factor 9	Klf9	0.772353	0.71174	0.720799	0.531536	0.566312	0.643197	0.522739		0.00402589	0.867796	0.814997	0.999973	0.999818	0.99204	0.999983
114	17105	37278	lysozyme	Lyzs	1.19132	0.682802	0.492667	1.1208	0.602781	0.659891	0.915291		-10.8456	-0.0183947	0.99719	-16.7375	0.867796	0.398028	-19.1216
115	18260	N/A	occludin	Ocln	0.886045	1.05144	0.904006	1.10422	0.926071	0.745018	0.974893		-0.296052	-13.1303	-1.9801	-2.21292	-6.00441	0.999925	-20.0629
116	53599	38129	CD164 antigen	Cd164	0.793021	1.37706	1.2251	1.35278	1.62541	1.64306	1.89437		-8.83085	-3.52084	-11.1252	-4.35248	0.36917	0.452174	0.931861
117	N/A	N/A	N/A	N/A	0.995219	1.16498	0.762013	0.775908	0.6941	0.487158	0.596746		-23.073	0.755405	0.999789	0.999352	0.999999	1	1
118	320873	68530	cadherin 10	Cdh10	0.907977	0.968246	0.697283	0.802128	0.785565	0.709217	0.780004		-18.7469	-22.2406	-0.672201	-8.07382	-5.89892	-1.09559	-5.48729
119	11964	1277	ATPase, H+ transporting, lysosomal V1 subunit A	Atp6v1a	0.810892	0.927481	0.731168	0.932898	0.970474	0.738937	1.87101		0.653562	-12.119	0.994198	-13.4211	-20.9069	0.991074	1
120	59027	4201	pre-B-cell colony-enhancing factor 1	Pbef1	0.82731	0.969012	0.870364	0.681205	0.78255	0.840865	1.25338		-1.70839	-21.7202	-6.21846	0.987785	0.291464	-2.78957	-0.162535
121	13013	49222	cystatin 9	Cst9	0.845345	0.7146	0.814522	0.815823	0.556658	0.645831	0.898434		-4.53603	0.646815	-2.45076	-2.50803	0.99896	0.961616	-9.14266
122	22024	37756	cysteine-rich secretory protein 2	Crisp2	0.878318	0.882315	0.961358	0.850985	1.09747	0.863989	0.95101		-3.24772	-5.17307	-13.1865	-2.45076	-8.29735	-3.44775	-12.3585
123	20877	55807	aurora kinase B	Aurkb	0.816843	1.0304	1.05834	0.763866	1.32132	2.27593	1.73023		-1.62415	-14.0667	-12.7913	-0.220476	-0.0338789	0.999997	0.997432
124	102462	6120	IMP3, U3 small nucleolar ribonucleoprotein, homolog (yeast)	Imp3	0.964588	1.15857	0.916696	1.02493	1.35064	0.873116	0.837954		-11.5662	0.438835	-3.51576	-13.0592	0.999724	0.108741	0.84623
125	14260	22569	formin 1	Fmn1	0.886053	1.13674	1.02512	0.892078	0.958983	0.967662	0.826468		-3.31373	-2.74382	-13.7504	-3.93764	-12.283	-13.1234	0.233945
126	268980	2380	striatin, calmodulin binding protein	Strn	0.972059	1.17992	0.975881	0.904564	1.0512	0.87762	1.26561		-13.6997	-1.35634	-13.9395	-6.63688	-12.0514	-3.72375	0.5837
127	20671	7948	SRY-box containing gene 17	Sox17	0.949843	0.745025	0.614205	0.389532	0.621541	0.810315	1.50743		-14.58	-7.18159	-0.0338789	0.982689	-1.48747	-8.10983	-1.18997
128	11640	31165	A kinase (PRKA) anchor protein 1	Akap1	0.924711	1.15638	0.987897	0.93956	0.90813	0.716141	0.644781		-11.3986	-6.1052	-14.5199	-12.4331	-9.97964	0.655083	0.965562
129	54137	9641	proacrosin binding protein	Acrbp	0.920088	0.783251	0.679433	0.638905	0.69903	0.58008	0.868456		-9.42332	0.357893	0.986909	0.998023	0.969948	0.99964	-4.01023
130	15234	503	hepatocyte growth factor	Hgf	0.61417	0.562117	0.671866	0.623369	0.736585	0.679216	0.700192		0.999838	0.999992	0.99657	0.999732	0.934454	0.995154	0.986909
131	14211	4705	structural maintenance of chromosomes 2	Smc2	0.728157	0.785672	0.614433	0.711858	1.4721	1.49564	1.12486		0.994719	0.900391	0.999995	0.997904	0.999689	0.999843	-3.05371
132	11609	20172	angiotensin II receptor, type 2	Agtr2	0.839603	1.04849	1.29824	1.23131	1.11132	1.13353	2.57696		-0.660757	-7.19482	0.750091	0.138638	-3.9115	-2.80475	1
133	13039	74298	cathepsin L	Ctsl	0.770697	0.731941	0.624574	0.633702	0.816842	0.723859	4.60825		0.441619	0.816205	0.996545	0.994852	-0.60341	0.855699	1
134	58810	74565	aldo-keto reductase family 1, member A4 (aldehyde reductase)	Akr1a4	0.889181	1.02891	0.892507	1.05233	1.08071	0.97573	1.30676		0.738191	-6.44301	0.678064	-3.47715	-0.780072	-6.88174	0.999987
135	629957	88795	similar to 40S ribosomal protein S29	LOC629957	0.960307	1.00015	1.03232	0.999959	1.00016	1.00003	1.00001		-6.07938	-8.36489	-6.88174	-8.36489	-8.36489	-8.36489	-8.36489
136	74617	41443	serine carboxypeptidase 1	Scpep1	0.756304	0.915119	0.65366	0.739333	0.876895	0.724478	0.667656		0.892701	-4.63765	0.998813	0.943223	-2.14071	0.969024	0.997621
137	11544	874	ADP-ribosylarginine hydrolase	Adprh	0.935129	1.04186	0.990711	1.18495	1.37351	0.997411	0.6231		-3.9115	-6.34087	-8.24225	0.78798	0.999777	-8.35718	1
138	16322	N/A	inhibin alpha	Inha	0.748159	1.18267	0.984371	1.08131	1.01608	0.897472	0.886334		0.833063	-1.17587	-8.24225	-5.75598	-8.24225	-4.02192	-3.31791
139	22697	56530	zinc finger proliferation 1	Zscan21	0.907871	1.2241	1.11124	1.13561	1.09131	0.835719	0.741162		-0.52023	0.989608	-0.110322	0.550074	-1.10591	0.96461	0.999964
140	12581	36081	cyclin-dependent kinase inhibitor 2D (p19, inhibits CDK4)	Cdkn2d	0.829104	0.919939	0.814864	0.951683	1.19711	0.909668	0.817776		0.99748	-0.29058	0.999256	-3.53071	0.995781	0.23679	0.99906
141	14451	1548	growth arrest specific 1	Gas1	N/A	N/A	N/A	N/A	N/A	N/A	N/A		N/A	N/A	N/A	N/A	N/A	N/A	N/A
142	20318	32121	stromal cell derived factor 4	Sdf4	0.972371	0.98798	1.13085	1.26361	1.0349	0.889182	1.5238		-7.19482	-8.13445	0.172467	0.994852	-6.6425	-0.00839292	1
143	17158	1777	mannosidase 2, alpha 1	Man2a1	0.737964	0.612742	0.700826	0.897082	0.843839	0.854079	0.877821		0.837049	0.99888	0.955111	-4.24446	-1.35786	-1.83572	-3.1092
144	20932	6052	surfeit gene 4	Surf4	1.05858	1.89923	2.47689	2.72911	2.04901	1.95578	1.52451		-4.58129	1	1	1	1	1	1
145	56334	55991	RIKEN cDNA 1110032D12 gene	Tmed2	0.939465	0.992045	1.00915	1.01003	1.09982	0.989624	0.974595		-0.363881	-8.06845	-7.96832	-7.88441	0.855699	-7.85481	-5.64631
146	51793	8510	dimethylarginine dimethylaminohydrolase 2	Ddah2	0.891915	0.843438	0.654342	0.776062	0.863984	0.589008	0.609921		0.404942	0.965538	1	0.999764	0.872359	1	1
147	11431	38274	acid phosphatase 1, soluble	Acp1	0.852991	1.04048	1.1482	1.38331	1.77922	1.41314	1.07521		0.946098	-5.48043	0.837049	0.999998	1	1	-1.7937
148	18160	37367	natriuretic peptide receptor 1	Npr1	0.83586	0.921687	0.795441	0.913436	0.843847	0.68086	0.787071		0.417392	-4.07736	0.875469	-3.42383	0.23679	0.999632	0.914428
149	20024	38218	SUB1 homolog (S. cerevisia	Sub1	0.970939	1.526	1.2713	1.21252	1.37848	0.981494	0.863741		-3.99809	1	0.998633	0.98302	0.999985	-4.49156	0.839666
150	66894	48490	WW domain containing E3 ubiquitin protein ligase 2	Wwp2	0.952135	1.00005	1.00004	1.00016	1.01159	1.00024	1.00006		-1.32278	-4.86994	-4.86994	-4.86994	-4.56877	-4.86964	-4.86994
151	11792	1241	apurinic/apyrimidinic endonuclease 1	Apex1	1.01124	1.375	1.37116	1.60931	1.77781	1.39187	1.02786		-4.73818	0.999981	0.999978	1	1	0.999991	-4.10957
152	15902	1632	inhibitor of DNA binding 2	Id2	0.683169	0.411396	0.366123	0.359226	0.666693	0.39504	0.262534		0.937607	1	1	1	0.963477	1	1
153	319195	81526	ribosomal protein L17	Rpl17	1.01106	1.00839	0.9565	0.999684	1.01929	0.992064	1.00069		-4.53116	-4.66925	-1.32278	-4.86964	-3.91091	-4.69847	-4.86873
154	19896	68543	ribosomal protein L10A	Rpl10a	0.773096	0.847556	0.846222	0.85719	1.06799	0.721612	0.696968		0.946363	0.277069	0.304047	0.0640251	-3.13138	0.994642	0.998465
155	66082	23246	abhydrolase domain containing 6	Abhd6	0.922667	0.961295	0.728543	0.818079	0.749526	0.767427	3.07702		-0.857915	-3.43737	0.999976	0.987042	0.999886	0.999573	1
156	N/A	N/A	N/A	N/A	0.730549	0.913066	0.920662	1.0977	1.11272	0.842822	1.33169		0.997572	-1.57566	-1.94141	-1.44768	-0.885229	0.627016	0.993665
157	23833	N/A	CD52 antigen	Cd52	0.751854	0.790895	0.686339	0.852767	0.668307	0.566141	1.03938		0.911736	0.692322	0.993114	-0.408711	0.996952	0.999982	-4.38419
158	56040	37388	ribosomal protein, large, P1	Rplp1	1.07097	1.00001	0.999989	1.00003	1.00018	0.999939	0.999991		-0.623153	-4.86994	-4.86994	-4.86994	-4.86994	-4.86994	-4.86994
159	12068	38108	blocked early in transport 1 homolog (S. cerevisiae)	Bet1	0.817168	0.9635	1.01711	1.13256	1.24274	0.890287	0.810199		0.999807	-2.63977	-4.31431	0.944989	0.999941	0.907317	0.999899
160	27360	40893	adducin 3 (gamma)	Add3	0.885124	1.54565	1.43022	1.51255	1.71305	1.05525	0.761205		0.705398	1	1	1	1	-2.14775	0.999937
161	15399	4901	homeo box A2	Hoxa2	0.916478	1.05446	1.27519	1.37621	1.60991	1.76247	1.5		-4.26556	-4.63786	-1.6081	-0.477913	0.685595	0.892809	0.330205
162	68198	3341	NADH dehydrogenase (ubiquinone) 1 beta subcomplex, 2	Ndufb2	1.08247	1.36784	1.3043	1.33506	1.20913	1.082	0.918043		-1.80629	0.999211	0.993665	0.997707	0.87326	-1.83986	-1.51129
163	28080	1283	ATP synthase, H+ transporting, mitochondrial F1 complex, O subunit	Atp5o	0.981126	1.08543	1.28317	1.89284	1.55676	1.65042	1.12126		-4.5116	-0.885229	0.998709	1	1	1	0.317228
164	20016	3586	RNA polymerase 1-1	Rpo1-1	0.855108	1.14182	0.992112	1.22232	1.20515	1.04189	0.808389		0.882007	0.671757	-4.80232	0.985943	0.971115	-3.33674	0.992306
165	N/A	N/A	N/A	N/A	0.780938	0.724052	0.925544	0.974743	0.915802	0.768296	0.807309		0.129353	0.741747	-3.82092	-4.75029	-3.56892	0.317228	-0.386151
166	19042	56428	protein phosphatase 1A, magnesium dependent, alpha isoform	Ppm1a	0.949586	0.965412	0.852797	1.15944	1.08089	1.02778	1.7326		-2.81644	-3.82092	0.850507	0.763723	-1.26156	-4.18933	1
167	13542	20926	dishevelled, dsh homolog 1 (Drosophila)	Dvl1	0.959091	1.05652	0.885824	1.018	0.945626	0.911513	1.02321		-4.02649	-3.50355	-0.648242	-4.71226	-3.43737	-1.77287	-4.60436
168	67945	N/A	ribosomal protein L41	Rpl41	0.990578	1.00057	1.00001	1.00097	1.02156	0.995563	0.999981		-4.63786	-4.86873	-4.86994	-4.86722	-3.79034	-4.81907	-4.86994
169	14751	145	glucose phosphate isomerase 1	Gpi1	0.904311	0.994217	1.00541	1.19918	1.32111	0.99037	1.11123		-0.235301	-4.83978	-4.83978	0.943581	0.99952	-4.78324	-0.0593004
170	27053	69113	asparagine synthetase	Asns	0.773659	2.82546	2.19807	1.71687	1.26049	1.11115	1.4401		0.828119	1	1	0.999964	0.685595	-2.07854	0.991167
171	53323	3903	huntingtin interacting protein 2	Hip2	0.98042	2.04927	1.62893	1.88639	2.07718	1.78033	1.76198		-4.60436	1	1	1	1	1	1
172	16618	74886	kallikrein 1-related peptidase b9	Klk1b26	1.2678	2.2561	2.24347	2.76018	1.13713	1.64301	1.80921		0.491637	1	1	1	-1.77287	0.999114	0.999939
173	13167	39086	diazepam binding inhibitor	Dbi	0.716523	0.612504	0.998364	1.65114	0.724871	1.3261	1.74742		0.38012	0.936024	-4.86964	0.946363	0.277069	-0.154613	0.97952
174	67097	788	ribosomal protein S10	Rps10	0.93778	1.00005	1.00004	1.00016	1.07312	0.974501	0.954661		-1.02538	-4.86994	-4.86994	-4.86994	-0.648242	-3.91091	-2.35742
175	56443	4675	actin related protein 2/3 complex, subunit 1A	Arpc1a	0.918119	1.2726	1.07604	1.25354	1.01934	0.973787	1.38137		-0.549395	0.998782	-1.20119	0.997201	-4.47103	-4.13654	0.999988
176	14325	86103	ferritin light chain 1	Ftl1	0.911898	0.931215	1.00012	1.04019	1.09303	0.985371	1.04342		0.113365	-0.857915	-4.86994	-3.09671	-0.00502156	-4.58682	-2.85169
177	22784	74470	solute carrier family 30 (zinc transporter), member 3	Slc30a3	0.8574	1.06649	1.05474	1.51824	1.04391	1.04259	1.0854		0.907317	-1.64073	-2.35742	1	-3.09671	-3.16593	-0.623153
178	22378	32160	WW domain binding protein 2	Wbp2	0.857407	0.876398	0.65846	0.68579	0.820327	0.708232	0.913606		0.996062	0.981567	1	1	0.999865	1	0.753046
179	107686	3381	small nuclear ribonucleoprotein D2	Snrpd2	0.970283	1.00021	0.988421	1.00019	1.01729	1.00053	0.994825		-1.10896	-2.64879	-2.36095	-2.64879	-2.05281	-2.64823	-2.58861
180	22174	4585	TYRO3 protein tyrosine kinase 3	Tyro3	0.744712	0.952823	1.03414	1.06418	1.34451	1.05225	0.917482		0.99617	-1.9198	-2.27327	-1.52506	0.996276	-1.84021	-0.807366
181	12812	3413	coilin	Coil	0.75117	1.1694	0.739435	1.04236	0.727777	0.513499	0.45813		0.690301	-0.682448	0.763199	-2.45023	0.816864	0.999893	0.999993
182	15425	19533	homeo box C6	Hoxc6	0.932597	1.16208	1.09767	1.27966	1.51919	0.998009	0.919794		-0.206336	0.964032	0.468571	0.999887	1	-2.64597	0.244862
183	16158	88804	N/A	Il11ra2	0.940201	1.24571	0.885816	0.857305	1.10667	0.985437	0.646405		-0.913737	0.995951	0.657618	0.907069	0.329952	-2.51463	1
184	15452	56590	hypoxanthine guanine phosphoribosyl transferase 1	Hprt1	0.827742	1.61395	1.56935	1.68217	1.9271	1.51037	1.16901		0.956056	1	1	1	1	0.999999	0.842977
185	19730	4562	ral guanine nucleotide dissociation stimulator	Ralgds	0.726422	0.868927	0.960161	1.16545	0.96491	1.11595	1.22		0.988862	-0.00901326	-2.25773	0.192841	-2.34702	-0.661961	0.690301
186	26559	8742	hormonally upregulated Neu-associated kinase	Hunk	1.04544	1.09843	0.992886	1.04862	1.09814	0.822901	0.807416		-1.97786	-0.501973	-2.63023	-1.90013	-0.501973	0.893152	0.943774
187	66913	N/A	KDEL (Lys-Asp-Glu-Leu) endoplasmic reticulum protein retention receptor 2	Kdelr2	0.732234	1.13259	1.60812	1.97502	2.06771	1.8241	1.35034		0.989998	-0.223762	0.999962	1	1	1	0.985459
188	66420	2018	polymerase (RNA) II (DNA directed) polypeptide E	Polr2e	1.02255	1.15812	1.16958	1.33731	1.43271	1.07355	0.738428		-1.99687	0.996575	0.998402	1	1	0.458773	1
189	69955	4788	phenylalanine-tRNA synthetase 2 (mitochondrial)	Fars2	0.787959	0.852301	0.741444	0.973748	0.882885	0.91918	0.880886		0.924878	0.428529	0.98856	-2.46176	-0.154951	-1.13086	-0.104922
190	18582	1954	phosphodiesterase 6D, cGMP-specific, rod, delta	Pde6d	1.01621	1.44454	1.43889	1.67088	1.82772	1.50675	1.35319		-2.42622	1	1	1	1	1	0.999998
191	20692	31132	secreted acidic cysteine rich glycoprotein	Sparc	0.828811	0.711481	0.694126	1.10801	0.926914	0.945686	0.973133		0.696513	0.997023	0.998729	-0.661961	-1.37244	-1.8803	-2.45023
192	21652	7567	PHD finger protein 1	Phf1	0.992468	1.07252	0.781275	0.891364	0.923747	0.766387	0.726318		-2.60119	-0.259052	0.999829	0.758168	0.0518066	0.999947	0.999998
193	21428	7969	MAX-like protein X	Mlx	1.12761	1.67624	1.50688	1.54003	1.64455	1.15011	1.10103		0.37524	1	0.999997	0.999999	1	0.650747	-0.154951
194	20525	68520	solute carrier family 2 (facilitated glucose transporter), member 1	Slc2a1	1.268	1.50551	1.23077	1.04221	1.3358	1.03131	1.49318		0.945132	0.999876	0.86574	-2.15931	0.989998	-2.37459	0.999829
195	13353	4152	DiGeorge syndrome critical region gene 6	Dgcr6	0.925082	0.947727	1.08184	1.18786	1.13243	1.09959	1.0082		-1.13086	-1.81996	-1.10896	0.690301	0.0368371	-0.189059	-2.62631
196	15193	7355	hepatoma-derived growth factor, related protein 2	Hdgfrp2	1.05155	1.63818	1.10131	1.00401	1.14207	0.87622	0.857633		-0.978363	1	0.58363	-2.63379	0.926651	0.923066	0.976091
197	21402	38775	S-phase kinase-associated protein 1A	Skp1a	0.803778	1.34439	1.64185	1.85533	1.69542	1.37898	1.11658		-0.104922	0.567369	0.983837	0.998533	0.991262	0.696513	-1.67482
198	236539	39318	3-phosphoglycerate dehydrogenase	Phgdh	0.943956	1.7617	1.88672	1.51244	1.51547	1.33739	0.951143		-0.935219	1	1	1	1	0.999963	-1.26262
199	14608	7732	G protein-coupled receptor 83	Gpr83	1.10851	1.221	1.23546	0.991801	1.01298	0.719509	0.663497		0.386191	0.989998	0.994509	-2.60694	-2.54239	0.99999	1
200	14287	6997	folylpolyglutamyl synthetase	Fpgs	1.05357	1.38126	1.40514	1.58952	1.48349	1.35006	1.21821		-1.17472	0.999994	0.999998	1	1	0.999976	0.992576
201	23994	8038	DAZ associated protein 2	Dazap2	0.928159	0.920919	0.786842	0.926457	0.992591	0.837734	1.22437		-1.26262	-1.04347	0.954951	-1.21865	-2.63023	0.714521	0.859556
202	433759	68426	histone deacetylase 1	Hdac1	0.993222	1.316	1.44689	1.48832	1.70001	1.23212	0.933544		-2.61736	0.999824	0.999999	1	1	0.994036	-0.601125
203	18472	371	platelet-activating factor acetylhydrolase, isoform 1b, beta1 subunit	Pafah1b1	1.124	1.82658	1.3814	1.57821	1.80688	1.3426	1.20985		0.629447	1	0.999987	1	1	0.999939	0.985069
204	12552	1361	cadherin 11	Cdh11	0.944733	0.910123	1.27236	1.79145	1.95905	1.31311	0.910402		-1.63243	-0.521568	0.976091	1	1	0.992576	-0.541283
205	109648	697	neuropeptide Y	Npy	0.921106	1.20845	0.530517	0.855056	0.664106	0.797533	0.696138		-2.14209	-0.661961	0.997485	-1.10896	0.880147	-0.189059	0.559048
206	15427	56487	homeo box C9	Hoxc9	0.946267	1.30164	1.36728	1.7299	1.73833	1.39961	1.01893		-0.935219	0.999908	0.999995	1	1	0.999999	-2.38794
207	17136	1771	myelin-associated glycoprotein	Mag	1.06158	1.84137	1.37848	1.48069	1.61247	1.34819	1.38151		-0.601125	1	0.999999	1	1	0.999996	0.999999
208	66416	37994	NADH dehydrogenase (ubiquinone) 1 alpha subcomplex, 7 (B14.5a)	Ndufa7	0.977126	1.0364	1.03502	1.21837	1.12326	0.949797	0.909695		-1.90013	-1.13086	-1.21865	0.999966	0.974168	-0.223762	0.882857
209	14252	3293	flotillin 2	Flot2	0.879292	1.1515	1.00362	1.07731	1.12436	0.840185	0.703236		0.428529	0.59939	-2.64428	-0.913737	0.23209	0.859556	0.999908
210	19725	30980	regulatory factor X, 2 (influences HLA class II expression)	Rfx2	0.890325	0.798705	0.726862	0.871806	1.19574	0.845193	1.06435		0.575563	0.996575	0.999977	0.808736	0.967492	0.947757	-0.913737
211	19981	47964	N/A	Rpl37a	0.963626	1.00015	0.990919	0.999913	1.08189	1.00451	0.948989		-1.69588	-2.64898	-2.58178	-2.64898	0.0217105	-2.63379	-1.00002
212	13057	80	cytochrome b-245, alpha polypeptide	Cyba	1.00349	0.997084	1.07336	1.17363	1.26976	0.978683	1.82043		-2.63978	-2.64222	-0.331352	0.964928	0.999551	-2.31833	1
213	54006	9647	deformed epidermal autoregulatory factor 1 (Drosophila)	Deaf1	0.862628	0.721469	0.717482	0.72345	0.819837	0.671626	0.819694		0.664375	0.999684	0.99975	0.999644	0.938026	0.999987	0.923066
214	433375	31199	cellular repressor of E1A-stimulated genes 1	Creg1	0.955781	1.5105	1.43373	1.26969	0.974407	0.976463	1.21902		-1.63243	1	0.999996	0.997754	-2.27327	-2.33281	0.983837
215	14131	47936	Fc receptor, IgG, low affinity III	Fcgr3	0.950412	1.0102	0.972905	1.10384	1.07917	0.752149	1.03441		-1.30658	-2.58178	-2.1763	0.318254	-0.313065	0.999908	-1.97786
216	57423	3594	ATP synthase, H+ transporting, mitochondrial F0 complex, subunit f, isoform 2	Atp5j2	0.989454	1.26601	1.35919	1.74832	1.51068	1.39173	1.24727		-2.56707	0.99915	0.999986	1	1	0.999996	0.998105
217	81489	55957	DnaJ (Hsp40) homolog, subfamily B, member 1	Dnajb1	0.938653	1.03888	1.02421	0.997323	1.14321	1.02971	1.38447		-1.71684	-2.27327	-2.49446	-2.64729	-0.0246098	-2.42622	0.99387
218	26362	7583	AXL receptor tyrosine kinase	Axl	0.963055	0.915449	0.728694	0.829205	1.16011	0.895094	1.31236		-2.25773	-0.978363	0.994804	0.726017	0.318254	-0.40587	0.977296
219	74173	N/A	RIKEN cDNA 1700012B15 gene	1700012B15Rik	0.940515	1.3072	0.965296	0.858068	0.79575	0.74486	1.08156		-2.2096	0.643763	-2.49446	-0.641576	0.352895	0.77299	-1.95867
220	26431	41336	G protein-coupled receptor kinase-interactor 2	Git2	1.03141	1.31238	0.937149	0.960709	1.44042	1.0606	2.45887		-2.43838	0.942385	-1.79958	-2.30358	0.99617	-1.93932	1
221	13010	78	cystatin C	Cst3	1.04159	0.907487	0.849378	0.92125	0.876012	0.723717	0.98643		-1.69588	0.294403	0.949025	-0.121446	0.804554	0.99999	-2.52422
222	17955	21209	nucleosome assembly protein 1-like 4	Nap1l4	0.97315	1.19505	1.18423	1.25414	1.33402	1.13557	1.04943		-2.27327	0.939512	0.911329	0.992576	0.999612	0.59939	-1.6111
223	109979	911	ADP-ribosyltransferase 3	Art3	0.761655	0.539177	0.586068	0.707695	0.417367	0.505356	0.597584		0.386191	0.99826	0.991022	0.77299	0.999991	0.999524	0.987269
224	15312	3643	high mobility group nucleosomal binding domain 1	Hmgn1	0.970725	1.0563	1.27134	1.41503	1.53386	1.11793	0.760142		-2.1763	-1.2846	0.997413	0.999989	1	0.418162	0.999524
225	66091	3338	NADH dehydrogenase (ubiquinone) 1 alpha subcomplex, 3	Ndufa3	0.728833	0.850309	1.06371	1.28064	1.39344	1.29775	1.36607		0.696513	-0.82849	-2.28855	0.23209	0.758168	0.352895	0.677556
226	54405	3337	NADH dehydrogenase (ubiquinone) 1 alpha subcomplex, 1	Ndufa1	1.00949	1.26801	1.38059	1.87015	1.30178	1.60105	1.6174		-2.61736	0.974825	0.999073	1	0.990523	0.999998	0.999999
227	20778	21132	scavenger receptor class B, member 1	Scarb1	0.734555	0.676542	0.817576	0.909932	0.505698	0.844511	0.923486		0.708622	0.924878	-0.189059	-1.84021	0.999796	-0.641576	-2.05281
228	67264	3668	NADH dehydrogenase (ubiquinone) 1 beta subcomplex 8	Ndufb8	1.0061	1.1493	1.31136	1.52955	1.27547	1.28363	1.23542		-2.63379	0.59939	0.997339	0.999997	0.991262	0.993345	0.968307
229	12257	574	translocator protein	Tspo	0.889739	0.941695	0.899259	1.04283	1.01333	0.971838	1.25397		-0.0403623	-1.5897	-0.276914	-2.08914	-2.58861	-2.37459	0.951477
230	26572	2710	COP9 (constitutive photomorphogenic) homolog, subunit 3 (Arabidopsis thaliana)	Cops3	1.19262	1.73678	1.37109	1.39297	1.65976	1.23052	1.02599		-0.189059	0.999382	0.871679	0.907069	0.998158	0.20608	-2.55919
231	14419	7724	galanin	Gal	0.939561	1.60593	1.32271	1.05899	1.1797	0.77319	1.14433		-1.84021	0.999893	0.954951	-1.95867	0.318254	0.917387	-0.17193
232	14230	7718	FK506 binding protein 10	Fkbp10	0.993898	0.999114	1.07504	1.17876	1.40939	1.08173	1.02032		-2.59508	-2.64823	0.48775	0.999125	1	0.629447	-2.107
233	15437	10473	homeo box D8	Hoxd8	0.854637	0.962169	1.18814	1.09104	1.15935	0.813904	0.6142		0.506379	-2.2096	0.664375	-0.913737	0.386191	0.86574	0.999995
234	13136	479	CD55 antigen	Cd55	0.856903	0.992982	0.956599	1.08105	0.96344	0.656069	2.19573		-0.765366	-2.64428	-2.43838	-2.03435	-2.49446	0.969102	0.99999
235	16391	4436	interferon dependent positive acting transcription factor 3 gamma	Isgf3g	0.91469	1.14214	1.0358	1.13095	1.27936	0.940023	1.13026		0.23209	0.862679	-1.84021	0.787021	0.999674	-0.703035	0.78243
236	21745	N/A	telomerase associated protein 1	Tep1	0.828765	0.775712	0.755553	1.04447	1.10552	0.882873	1.0867		0.942385	0.996478	0.99893	-1.84021	-0.00901326	0.47823	-0.4825
237	56612	1972	prefoldin 5	Pfdn5	0.914197	0.851317	0.669756	0.631721	0.726369	0.537073	0.673631		0.341499	0.975465	1	1	0.999998	1	1
238	20643	37729	small nuclear ribonucleoprotein E	Snrpe	1.03886	1.59989	1.69638	2.02954	2.11777	1.76917	1.1152		-2.0157	1	1	1	1	1	0.192841
239	30926	4769	thioredoxin-like 2	Txnl2	0.917099	1.56567	1.70751	1.96233	1.74096	1.36615	0.927653		-0.661961	0.999997	1	1	1	0.99893	-1.02172
240	17000	1753	lymphotoxin B receptor	Ltbr	1.04471	1.49822	1.34034	1.38222	1.44756	1.00823	0.877868		-1.77907	0.999999	0.999644	0.999923	0.999992	-2.61233	0.622112
241	13043	3834	cortactin	Cttn	0.980798	1.02147	1.03311	1.10405	1.16062	0.987748	0.993623		-2.41376	-2.37459	-2.0157	0.306405	0.895595	-2.55096	-2.62202
242	56717	3637	FK506 binding protein 12-rapamycin associated protein 1	Frap1	0.875583	1.09812	1.18855	1.32054	1.39801	1.13468	0.963972		0.82849	0.257478	0.972101	0.999905	0.999996	0.77299	-1.84021
243	18541	86942	pericentrin (kendrin)	Pcnt	1.37571	2.94295	5.35668	4.37465	2.91501	2.69133	1.63043		0.997023	1	1	1	1	1	0.999995
244	11520	872	adipose differentiation related protein	Adfp	0.903096	0.867854	1.26652	1.42143	0.809538	0.91409	1.07		-0.87097	-0.0403623	0.86574	0.995083	0.753046	-1.17472	-1.71684
245	54364	38180	ribonuclease P/MRP 30 subunit (human)	Rpp30	1.11259	1.37462	1.35351	1.35676	1.73527	1.16175	0.902252		-0.206336	0.998765	0.997754	0.997937	1	0.567369	-0.294918
246	12297	20187	calcium channel, voltage-dependent, beta 3 subunit	Cacnb3	0.888317	0.99224	0.903004	0.911094	1.08736	0.732767	0.740901		0.00642695	-2.62631	-0.36834	-0.601125	-0.87097	0.997877	0.996761
247	21807	7573	TSC22 domain family, member 1	Tsc22d1	0.817434	0.688545	0.62998	0.734778	0.997267	0.745616	0.455796		0.983837	0.999997	1	0.999921	-2.64428	0.999829	1
248	20018	22239	RNA polymerase 1-3	Rpo1-3	1.10223	1.84275	1.82384	1.84174	2.04199	1.60115	1.3862		-0.703035	1	1	1	1	0.999986	0.997023
249	15417	7367	homeo box B9	Hoxb9	1.13632	1.01688	1.02559	1.16357	1.15363	1.01412	0.930665		-0.744497	-2.60119	-2.54239	-0.313065	-0.463151	-2.61736	-1.8803
250	12015	3189	Bcl-associated death promoter	Bad	0.963563	0.962063	0.93229	1.22322	1.31997	1.05188	1.09764		-1.8803	-1.81996	-0.581064	0.989725	0.999808	-1.35051	0.138316
251	22419	22530	wingless-related MMTV integration site 5B	Wnt5b	0.884929	0.672745	0.833783	1.15587	0.731673	0.677564	0.589845		-0.443929	0.998615	0.497133	-0.00901326	0.982044	0.99826	0.999981
252	18971	2014	polymerase (DNA directed), delta 1, catalytic subunit	Pold1	0.873385	1.12388	1.21241	1.16183	1.19988	1.00066	0.949884		-0.17193	-0.561116	0.607085	0.0812733	0.506379	-2.64879	-2.08914
253	11765	47995	adaptor protein complex AP-1, gamma 1 subunit	Ap1g1	1.10899	1.67706	1.30096	1.53527	1.84901	1.33782	1.7263		-0.121446	1	0.994509	0.999996	1	0.998309	1
254	18673	1980	prohibitin	Phb	1.05371	1.50595	1.7386	2.09647	1.81982	1.42718	0.865115		-1.90013	0.999887	1	1	1	0.99915	0.341499
255	140858	59931	WD repeat domain 5	Wdr5	1.00844	2.23631	1.59347	1.46665	1.8124	1.141	1.21761		-2.61736	1	0.999999	0.999973	1	0.458773	0.933366
256	20020	721	polymerase (RNA) II (DNA directed) polypeptide A	Polr2a	0.984029	1.18643	1.34137	1.39282	1.34398	1.21815	1.2056		-2.47298	0.967492	0.999956	0.999995	0.999961	0.991262	0.985459
257	11465	74402	N/A	Actg1	1.0641	1.01558	1.04771	1.05219	1.11743	1.08067	1.13669		-1.21865	-2.53347	-1.75844	-1.6111	0.219163	-0.682448	0.515489
258	18632	2852	peroxisomal biogenesis factor 11b	Pex11b	1.30479	2.19286	1.93505	1.86542	1.60764	1.24499	1.10633		0.99899	1	1	1	1	0.990523	0.152183
259	20439	N/A	seven in absentia 2	Siah2	1.0072	2.45366	1.55169	1.33791	1.50876	1.04542	1.11171		-2.63379	1	0.999971	0.992161	0.999913	-2.07107	-0.40587
260	17865	1847	myeloblastosis oncogene-like 2	Mybl2	1.24855	2.36825	1.85249	1.92851	1.68912	1.31054	0.894167		0.998867	1	1	1	1	0.999935	0.683983
261	19255	7497	protein tyrosine phosphatase, non-receptor type 2	Ptpn2	1.02947	1.98834	1.66612	1.72979	1.52009	1.25251	0.924295		-2.24193	1	1	1	0.999999	0.989725	-0.581064
262	245474	N/A	cDNA sequence BC068171	BC068171	1.04264	1.28309	1.57277	1.33776	1.50634	1.20753	0.936226		-2.38794	0.702619	0.997105	0.868739	0.991495	0.165893	-2.03435
263	15893	7777	islet cell autoantigen 1	Ica1	0.958421	1.16108	1.30711	1.29884	1.19679	1.01092	1.00742		-1.93932	0.702619	0.996761	0.995719	0.893152	-2.59508	-2.62631
264	56455	37844	dynein light chain LC8-type 1	Dynll1	0.926973	1.53737	1.72371	1.71285	2.3286	1.55865	1.16654		-1.21865	0.999956	0.999999	0.999999	1	0.999974	0.47823
265	22210	37761	ubiquitin-conjugating enzyme E2B, RAD6 homology (S. cerevisiae)	Ube2b	0.802187	0.899212	0.758377	0.781999	1.00155	0.698739	0.928659		0.0957703	-1.6111	0.575563	0.352895	-2.64879	0.888111	-2.107
266	20744	7548	spermatid perinuclear RNA binding protein	Strbp	0.794139	1.07263	0.747315	0.996457	1.16694	0.990684	0.876325		0.877382	-1.5897	0.978444	-2.64597	0.26994	-2.62631	-0.104922
267	210573	19365	gene model 323, (NCBI)	Gm323	1.07618	1.29706	1.20981	1.27578	1.25443	1.0211	1.09598		-2.50471	0.955472	0.728853	0.929778	0.888777	-1.80537	-0.618313
268	85305	4053	lysyl-tRNA synthetase	Kars	0.894089	1.35496	1.90366	2.08403	2.07958	1.40914	0.930602		0.68274	0.999982	1	1	1	0.999998	-0.113369
269	595136	3347	NADH dehydrogenase (ubiquinone) Fe-S protein 5	Ndufs5	0.979855	1.29466	1.2187	1.32437	1.20124	1.0921	0.971635		-1.67248	0.99977	0.993792	0.999937	0.9872	0.295258	-1.47455
270	18762	55681	protein kinase C, zeta	Prkcz	0.804978	0.87756	0.838701	0.960113	0.752935	0.769081	0.87436		0.931412	0.328578	0.773917	-1.50199	0.992695	0.984618	0.371261
271	14645	37567	glutamate-ammonia ligase (glutamine synthase)	Glul	0.901129	0.917249	0.938045	0.996517	1.06561	0.654866	1.14302		0.0308511	-0.348706	-0.896194	-1.88606	-0.913525	0.99999	0.505226
272	20115	36048	ribosomal protein S7	Rps7	0.939661	0.999838	0.999842	1.00062	1.02137	1.02155	0.942664		0.188568	-1.88978	-1.88978	-1.88919	-1.48836	-1.47455	0.0853454
273	110809	31411	splicing factor, arginine/serine-rich 1 (ASF/SF2)	Sfrs1	0.968866	0.924499	0.90455	1.07052	1.30056	0.910824	0.673573		-1.62793	-0.618313	-0.128387	-0.861467	0.989645	-0.267999	0.999941
274	71904	12420	progestin and adipoQ receptor family member VII	Paqr7	0.971968	1.27712	1.25309	1.24712	1.55243	1.10345	0.942469		-1.7035	0.965199	0.937606	0.928109	0.99997	-0.300034	-1.15158
275	14682	1566	glutathione S-transferase, mu 2	Gnaq	0.908066	1.10669	1.15114	0.885959	0.972457	0.743524	0.924357		-1.13498	-1.06784	-0.532582	-0.791864	-1.81867	0.800296	-1.35829
276	12424	583	cholecystokinin	Cck	0.880324	0.966054	0.798516	0.875171	0.742459	0.793943	0.696623		0.0308511	-1.66168	0.881055	0.124966	0.985015	0.924663	0.998008
277	16832	55647	lactate dehydrogenase B	Ldhb	0.861513	0.875558	0.628561	0.723981	0.684475	0.562385	0.576995		0.450712	0.23723	0.999976	0.996316	0.999481	1	0.999999
278	19988	31001	ribosomal protein L6	Rpl6	0.96769	1.02239	1.02336	1.04156	1.15376	0.992341	1.0027		-1.26521	-1.57993	-1.55472	-0.982546	0.953247	-1.85194	-1.88443
279	15526	39452	heat shock protein 9A	Hspa9	0.972372	1.84948	0.752629	0.520041	1.22121	0.699526	0.447494		-1.78338	0.999982	0.900658	0.999994	0.496437	0.981548	1
280	N/A	N/A	N/A	N/A	1.06343	1.77357	2.37563	2.32395	1.7486	1.39828	1.17412		-0.189476	1	1	1	1	1	0.98578
281	53611	39963	vesicle transport through interaction with t-SNAREs homolog 1A (yeast)	Vti1a	1.12697	1.67749	1.2228	1.31671	1.54019	1.20154	1.40416		0.84853	1	0.998008	0.999978	1	0.994583	1
282	17219	4322	minichromosome maintenance deficient 6 (MIS5 homolog, S. pombe) (S. cerevisiae)	Mcm6	1.01925	0.888859	0.76374	0.9358	1.33604	1.04276	0.751368		-1.80537	0.044651	0.98248	-1.01682	0.991179	-1.50199	0.989917
283	17776	7428	microtubule associated serine/threonine kinase 2	Mast2	0.972979	1.95014	1.60044	1.70022	1.74767	1.21547	0.943739		-1.59224	1	1	1	1	0.974901	-0.791864
284	15184	3995	histone deacetylase 5	Hdac5	0.873124	0.998659	1.01449	1.00025	1.00006	1.01837	1.01059		0.977906	-1.88844	-1.71337	-1.88963	-1.88978	-1.61624	-1.79098
285	13047	22551	cut-like 1 (Drosophila)	Cutl1	1.06568	0.984016	1.00038	0.887973	0.991401	0.873783	1.10376		-0.481701	-1.76741	-1.88963	0.68274	-1.85194	0.823993	0.391859
286	22359	443	very low density lipoprotein receptor	Vldlr	0.931565	1.40927	0.879466	0.755315	0.830961	0.584691	0.886825		-1.11831	0.993445	-0.0689463	0.960613	0.60908	0.999986	-0.204995
287	26936	9034	expressed sequence AA536749	AA536749	0.829714	1.19843	1.30792	1.36596	1.56618	1.34034	1.46315		0.872862	0.84853	0.992289	0.998541	0.999994	0.996967	0.999908
288	22286	48226	undifferentiated embryonic cell transcription factor 1	Utf1	0.873115	1.38384	1.3535	1.38229	1.6477	1.40458	1.08017		0.450712	0.998903	0.997435	0.998839	0.999999	0.999383	-0.652861
289	16453	181	Janus kinase 3	Jak3	1.09538	1.46793	1.27482	1.43195	1.28563	0.992587	0.983244		0.225251	0.999999	0.998698	0.999997	0.999152	-1.86474	-1.75903
290	20364	2263	selenoprotein W, muscle 1	Sepw1	0.905225	0.862989	0.765335	0.894672	1.10154	0.920578	0.993192		0.700735	0.971515	0.999983	0.823993	0.66387	0.421835	-1.85649
291	12916	56579	cAMP responsive element modulator	Crem	0.86585	1.13198	1.08887	1.11744	1.1983	0.890547	0.957987		0.939073	0.845218	0.317596	0.734204	0.990694	0.783021	-0.982546
292	22218	2514	SMT3 suppressor of mif two 3 homolog 1 (yeast)	Sumo1	0.956192	1.54683	1.07017	1.18045	1.34329	1.05665	0.915916		-0.999705	1	-0.252112	0.967707	0.999968	-0.652861	0.272421
293	12144	47902	Bloom syndrome homolog (human)	Blm	0.845551	0.895368	1.01258	1.17204	0.972926	1.1123	1.07062		0.571379	-0.220608	-1.85649	0.48753	-1.74152	-0.300034	-1.06784
294	22630	48407	tyrosine 3-monooxygenase/tryptophan 5-monooxygenase activation protein, theta polypeptide	Ywhaq	0.857745	0.987874	0.940449	1.00128	1.15443	0.827359	0.760901		0.924663	-1.81867	-0.532582	-1.88919	0.886254	0.985402	0.999802
295	18537	55895	protein-L-isoaspartate (D-aspartate) O-methyltransferase 1	Pcmt1	0.759934	1.10467	1.05312	1.0947	1.27055	1.07389	1.03174		0.993792	-0.113369	-1.23325	-0.316177	0.977906	-0.774453	-1.62793
296	12464	4695	chaperonin subunit 4 (delta)	Cct4	0.929069	1.42644	1.55237	1.60426	1.57504	1.20231	1.04312		0.137931	1	1	1	1	0.995651	-0.913525
297	20085	37416	RIKEN cDNA 4930573I19 gene	Rps19	0.980999	0.969226	0.931848	1.02644	1.03344	0.84746	0.864453		-1.76741	-1.57993	-0.635572	-1.67248	-1.54181	0.845218	0.712258
298	17256	32110	male enhanced antigen 1	Mea1	0.900468	1.05738	1.14314	1.20263	1.23831	0.903483	0.994862		0.902893	-0.0255011	0.984618	0.9996	0.999956	0.88368	-1.86474
299	16828	56495	lactate dehydrogenase A	Ldha	0.811156	1.19799	1.10379	1.50465	1.19621	1.19882	1.25553		0.99308	0.973595	0.381622	1	0.971515	0.974256	0.997211
300	59069	81889	tropomyosin 3, gamma	Tpm3	0.908086	1.45834	1.4307	1.50865	1.66291	1.31964	1.52548		0.820221	1	1	1	1	0.999999	1
301	11545	1222	poly (ADP-ribose) polymerase family, member 1	Parp1	0.892911	0.898819	1.02144	1.17412	1.12137	1.24535	0.851376		-0.652861	-0.774453	-1.83088	0.0308511	-0.635572	0.60908	0.044651
302	22117	37759	thiosulfate sulfurtransferase, mitochondrial	Tst	1.0739	1.29719	1.64854	1.93704	1.88876	1.54003	1.20538		-0.0543543	0.999876	1	1	1	1	0.992289
303	51810	22991	heterogeneous nuclear ribonucleoprotein U	Hnrpu	0.950415	1.85747	1.75364	1.98595	2.22397	1.63668	0.937261		-1.01682	1	1	1	1	1	-0.635572
304	17096	55649	Yamaguchi sarcoma viral (v-yes-1) oncogene homolog	Lyn	0.809017	0.929053	0.932053	1.03891	0.986439	0.874015	1.61784		0.992079	-0.267999	-0.348706	-1.29673	-1.80537	0.791812	1
305	12442	74359	cyclin B2	Ccnb2	0.946003	0.986429	0.811859	0.7866	1.06023	1.33034	1.3848		-1.38826	-1.85649	0.769245	0.89125	-1.3431	0.96689	0.989366
306	497210	N/A	tumor protein, translationally-controlled 1 pseudogene	Tpt1p	0.99986	1.00029	0.999974	0.99976	0.999993	1.00002	0.999878		-1.88963	-1.88963	-1.88978	-1.88963	-1.88978	-1.88978	-1.88978
307	229663	5179	cold shock domain containing E1, RNA binding	Csde1	0.892635	0.96434	0.961915	0.992695	1.20303	0.794517	0.877248		0.929778	-0.896194	-0.791864	-1.84197	0.999417	0.999979	0.976146
308	12626	74521	centrin 3	Cetn3	0.958022	0.928051	0.850081	1.04311	1.13328	0.79131	0.728392		-0.809274	0.283902	0.99094	-0.826681	0.924663	0.999905	1
309	69953	87043	RIKEN cDNA 2810025M15 gene	2810025M15Rik	0.791742	0.879414	0.862795	0.997751	1.15056	0.830409	0.872633		0.999693	0.896049	0.958626	-1.88606	0.940508	0.994872	0.928109
310	18002	4485	neural precursor cell expressed, developmentally down-regulated gene 8	Nedd8	0.907688	1.14558	1.26499	1.46837	1.60606	1.35235	1.11172		0.834902	0.984618	0.999989	1	1	0.999999	0.900658
311	17128	31310	MAD homolog 4 (Drosophila)	Smad4	0.900316	1.04914	1.08649	1.2445	1.10271	1.0661	1.11754		0.812467	-0.56675	0.505226	0.999807	0.739467	0.0169349	0.864174
312	20832	4573	signal sequence receptor, delta	Ssr4	0.898874	1.18162	1.56882	2.343	2.02168	1.68991	1.5986		0.460096	0.937606	1	1	1	1	1
313	68776	55918	TAF11 RNA polymerase II, TATA box binding protein (TBP)-associated factor	Taf11	0.920197	1.09969	0.925126	0.932123	1.21109	0.825925	1.68102		0.0853454	0.339435	-0.0543543	-0.267999	0.986148	0.986148	1
314	20044	4103	ribosomal protein S14	Rps14	0.976888	0.94729	0.999977	1.00017	0.99749	0.99452	0.975776		-1.51545	-0.398069	-1.88978	-1.88978	-1.88443	-1.86843	-1.48836
315	15191	3306	hepatoma-derived growth factor	Hdgf	0.967991	1.41896	1.442	1.60727	1.88828	1.39478	1.32754		-1.29673	1	1	1	1	0.999999	0.999985
316	14254	20463	FMS-like tyrosine kinase 1	Flt1	0.84905	1.17987	1.02479	1.02351	1.17683	0.986199	0.96229		0.966054	0.968505	-1.57993	-1.60435	0.964323	-1.78338	-1.18453
317	19921	N/A	ribosomal protein L19	Rpl19	0.974121	1.00004	1.06007	1.00037	1.0415	1.00005	0.999953		-1.43211	-1.88978	-0.267999	-1.88963	-0.930829	-1.88978	-1.88978
318	54401	20724	tyrosine 3-monooxygenase/tryptophan 5-monooxygenase activation protein, beta polypeptide	Ywhab	1.01119	1.63789	1.81441	1.61691	1.58289	1.2857	1.07605		-1.77553	1	1	1	1	0.999995	0.421835
319	13179	22430	decorin	Dcn	0.956601	0.820747	0.567959	0.387026	0.38389	0.433397	0.55724		-1.47455	0.827697	0.999999	1	1	1	1
320	22057	31334	transducer of ErbB-2.1	Tob1	0.96227	1.08417	0.799969	0.797444	0.783734	0.615244	0.72053		-1.61624	-0.861467	0.867126	0.878378	0.922884	0.999963	0.993265
321	58803	69338	pepsinogen 5, group I	Pga5	0.922696	1.1652	1.08159	1.25503	1.32399	0.985715	0.987167		0.441208	0.98578	0.391859	0.999876	0.999997	-1.73238	-1.76741
322	12874	999	carboxypeptidase D	Cpd	0.829775	0.9029	1.00538	1.0991	1.08518	0.86175	0.826563		0.999839	0.919212	-1.85649	0.870022	0.728853	0.996967	0.999883
323	19170	2087	proteasome (prosome, macropain) subunit, beta type 1	Psmb1	0.740749	1.13502	1.15708	1.39551	1.50122	1.21469	1.19219		0.963428	-0.220608	0.071899	0.984618	0.998064	0.594328	0.431582
324	11758	3606	peroxiredoxin 6	Prdx6	0.871498	0.974106	0.934453	1.16289	1.19645	1.02937	0.998656		0.948487	-1.44642	0.00290353	0.974901	0.995011	-1.37335	-1.88844
325	15463	37929	HIV-1 Rev binding protein	Hrb	0.948492	1.32843	1.18206	1.3023	1.36468	1.03168	0.949542		-1.52873	0.91139	0.200919	0.861164	0.952097	-1.75903	-1.54181
326	75209	57152	RIKEN cDNA 4632412E09 gene	Sv2c	0.832238	1.33367	1.25572	1.67435	1.63721	1.14958	1.03473		0.861164	0.996316	0.966054	1	0.999999	0.530894	-1.57993
327	15893	7777	islet cell autoantigen 1	Ica1	0.960138	1.11724	1.29916	1.46577	1.56882	1.00292	0.817385		-1.78338	0.0986724	0.990183	0.999913	0.999995	-1.8874	0.921067
328	22196	55737	ubiquitin-conjugating enzyme E2I	Ube2i	0.944902	1.61673	1.40159	1.7717	2.04694	1.52627	1.21867		-1.03388	1	0.99977	1	1	0.999994	0.939073
329	19684	37707	radixin	Rdx	0.803494	1.09041	1.02998	1.1451	1.56837	1.06356	0.820169		0.563508	-1.11831	-1.78338	-0.365087	0.996967	-1.47455	0.401974
330	12728	73872	chloride channel 5	Clcn5	0.928384	0.857207	0.613103	0.656338	0.693039	0.500997	1.00548		-0.515569	0.787455	1	0.999997	0.999964	1	-1.88027
331	19242	2117	pleiotrophin	Ptn	0.815365	0.696451	0.716342	0.896347	0.93297	0.72465	0.635805		0.941912	0.999883	0.999623	0.150774	-0.757045	0.999383	0.999997
332	20463	3463	cytochrome c oxidase subunit VIIa polypeptide 2-like	Cox7a2l	0.913979	0.940692	0.924575	0.882038	1.0052	0.810253	0.860493		0.688834	0.00290353	0.478505	0.95092	-1.86843	0.999813	0.989079
333	15289	55511	high mobility group box 1	Hmgb1	0.954051	1.20524	1.05539	1.09155	1.32452	1.07992	0.872112		-0.635572	0.998008	-0.381542	0.563508	0.999996	0.339435	0.960613
334	23980	37637	phosphatidylethanolamine binding protein 1	Pebp1	0.98299	1.10431	1.13359	1.42378	1.3767	1.08297	0.714981		-1.71337	0.60908	0.870022	1	0.999998	0.225251	0.999999
335	78038	11145	methylcrotonoyl-Coenzyme A carboxylase 2 (beta)	Mccc2	0.80025	0.997363	1.01232	1.14493	1.22698	0.913053	0.954811		0.999734	-1.88443	-1.78338	0.949717	0.999152	0.586788	-0.704876
336	72338	43791	RIKEN cDNA 2600001A11 gene	Wdr89	0.947517	1.00057	1.00001	1.02714	1.04494	1.01418	0.997758		-0.283974	-1.88963	-1.88978	-1.35829	-0.687516	-1.73238	-1.88606
337	12585	7262	cerebellar degeneration-related 2	Cdr2	1.47819	2.49935	1.61269	1.98588	1.62391	1.4443	1.11049		0.999245	1	0.999961	1	0.999969	0.998366	-0.365087
338	15211	20146	hexosaminidase A	Hexa	0.84439	0.749583	0.552423	0.705558	0.658857	0.619659	0.934496		0.958626	0.999896	1	0.999996	1	1	-0.348706
339	12859	37538	cytochrome c oxidase, subunit Vb	Cox5b	0.980332	1.35247	1.66654	1.95893	1.49725	1.52921	1.39253		-1.75903	0.999346	1	1	0.999993	0.999997	0.999818
340	19942	81768	ribosomal protein L27	Rpl27	0.881092	1.07785	1.07029	1.24167	1.36783	1.07902	1.00319		0.657381	-0.332402	-0.515569	0.989366	0.999887	-0.300034	-1.88606
341	20422	38165	split hand/foot malformation (ectrodactyly) type 1	Shfm1	0.942009	1.23324	1.32901	1.54878	1.69903	1.20161	1.31209		-0.861467	0.974256	0.998903	0.999999	1	0.931412	0.998118
342	22433	3722	X-box binding protein 1	Xbp1	1.07011	1.83923	1.87317	1.52279	1.49951	1.0897	1.79225		-0.267999	1	1	1	1	0.213147	1
343	14768	4417	LanC (bacterial lantibiotic synthetase component C)-like 1	Lancl1	0.846308	0.6553	0.623607	0.744824	0.640586	0.844483	1.07765		0.381622	0.999076	0.999802	0.964323	0.999538	0.401974	-1.10155
344	84095	6239	phosphatidylinositol 4-kinase type 2 alpha	Pi4k2a	0.973863	1.34904	0.922618	0.991616	1.02193	0.932193	1.14262		-1.60435	0.999848	-0.128387	-1.86076	-1.6934	-0.414666	0.754736
345	17748	81614	metallothionein 1	Mt1	0.96294	1.38528	0.576728	0.529101	0.878116	0.588213	0.842978		-1.723	0.944629	0.999245	0.999978	-0.448059	0.999634	0.111879
346	14681	39203	guanine nucleotide binding protein, alpha o	Gnao1	0.760911	0.938295	0.631863	0.56135	0.653912	0.643127	0.756685		0.996514	-0.861467	0.999999	1	0.999994	0.999997	0.997211
347	114896	24990	AFG3(ATPase family gene 3)-like 1 (yeast)	Afg3l1	0.887453	1.13387	1.11915	1.29119	1.39373	1.10371	1.11225		0.808483	0.851779	0.744643	0.999861	0.999998	0.571379	0.676549
348	76709	4187	actin related protein 2/3 complex, subunit 2	Arpc2	0.706278	1.06999	0.943288	1.03594	1.03265	0.837984	0.819824		0.996212	-1.13498	-1.29673	-1.66168	-1.6934	0.601758	0.754736
349	26457	8063	solute carrier family 27 (fatty acid transporter), member 1	Slc27a1	0.876206	0.702075	0.732399	0.658635	0.639147	0.597357	0.712155		0.0583339	0.99661	0.987533	0.999576	0.999843	0.999984	0.994729
350	66152	40876	RIKEN cDNA 1110020P15 gene	1110020P15Rik	1.07329	1.17479	1.29975	1.59113	1.27988	1.43347	1.11909		-0.365087	0.919212	0.999222	1	0.998319	0.999995	0.539218
351	22195	43226	ubiquitin-conjugating enzyme E2L 3	Ube2l3	0.794358	1.34649	1.42564	1.86771	1.73419	1.6556	1.44107		0.994583	0.999777	0.999986	1	1	1	0.999992
352	14595	20378	UDP-Gal:betaGlcNAc beta 1,4- galactosyltransferase, polypeptide 1	B4galt1	0.867233	1.37296	1.28759	1.34279	1.58809	1.38715	1.54669		0.959631	0.999999	0.999946	0.999996	1	1	1
353	22388	6628	WD repeat domain 1	Wdr1	1.18629	1.63513	1.97417	1.74308	1.70868	1.34768	1.39503		0.956547	1	1	1	1	0.999923	0.999987
354	14077	68379	fatty acid binding protein 3, muscle and heart	Fabp3	0.962803	1.42473	0.66696	0.62297	0.837741	0.581988	0.924082		-1.6934	0.984618	0.995997	0.999383	0.339435	0.999913	-1.13498
355	50878	40844	stromal antigen 3	Stag3	0.894677	1.06469	1.09644	1.34287	1.25692	1.19699	1.33392		0.872862	-0.0112421	0.676549	0.999999	0.999918	0.997833	0.999999
356	56012	56228	phosphoglycerate mutase 2	Pgam2	0.936403	1.13521	1.00572	1.21731	1.27053	0.97068	0.769239		0.260816	0.971515	-1.86076	0.99979	0.999991	-1.1681	0.999998
357	108143	39986	TAF9 RNA polymerase II, TATA box binding protein (TBP)-associated factor	Taf9	0.896449	1.69509	1.44174	1.65025	2.10112	1.53926	0.898392		-0.982546	0.997575	0.934576	0.995651	0.999982	0.981548	-1.01682
358	20655	392	superoxide dismutase 1, soluble	Sod1	0.903076	0.82221	0.994135	1.06163	0.831184	0.869104	0.585499		0.787455	0.999102	-1.86474	-0.128387	0.998221	0.956547	1
359	19941	84328	ribosomal protein L26	Rpl26	0.944576	1.00702	1.0249	1.00815	1.06226	1.00297	0.960317		-0.300034	-1.85194	-1.47455	-1.84197	-0.174055	-1.8825	-0.913525
360	11461	74383	actin, beta, cytoplasmic	Actb	0.973243	1.07746	1.06142	1.2883	1.09623	0.991525	1.02327		-1.66168	-0.583899	-0.965344	0.992289	-0.158732	-1.86843	-1.723
361	18263	1906	ornithine decarboxylase, structural 1	Odc1	1.09324	1.99672	3.00261	3.4371	3.27574	2.49044	0.909576		-0.532582	1	1	1	1	1	-0.414666
362	22187	74981	ubiquitin B	Ubb	0.967549	1.00012	1.03088	1.01635	1.00657	0.969742	0.940037		-1.2171	-1.88978	-1.31231	-1.71337	-1.86076	-1.29673	-0.174055
363	21778	32072	testis expressed gene 9	Tex9	0.936002	1.05062	1.08595	1.24899	1.19231	0.93309	0.959218		-1.03388	-1.37335	-0.687516	0.919212	0.717881	-0.982546	-1.51545
364	66105	2506	ubiquitin-conjugating enzyme E2D 3 (UBC4/5 homolog, yeast)	Ube2d3	0.922662	1.77991	1.64424	1.93907	1.84743	1.33134	1.07822		-0.670177	1	0.999997	1	1	0.992289	-0.774453
365	19164	7186	presenilin 1	Psen1	1.01864	1.21809	1.10624	1.17893	1.27215	1.02961	1.28165		-1.73238	0.987858	0.421835	0.94723	0.998582	-1.51545	0.999049
366	73834	5783	ATPase, H+ transporting, lysosomal V1 subunit D	Atp6v1d	0.734633	0.745493	0.736115	0.742169	0.606065	0.623098	0.727588		0.99817	0.996793	0.998008	0.997287	0.999999	0.999998	0.998735
367	57320	38295	Parkinson disease (autosomal recessive, early onset) 7	Park7	0.813589	0.986239	0.983284	1.06749	1.07367	1.02441	0.980751		0.999022	-1.75903	-1.7035	-0.0689463	0.0986724	-1.51545	-1.6394
368	22340	2535	vascular endothelial growth factor B	Vegfb	0.88167	0.990487	0.972394	1.00312	1.13509	0.846487	0.820933		0.926404	-1.82491	-1.35829	-1.8825	0.929778	0.99289	0.998934
369	11677	68193	aldo-keto reductase family 1, member B3 (aldose reductase)	Akr1b3	0.939786	1.01978	1.00863	1.03086	0.850151	0.838719	0.800057		-0.283974	-1.66168	-1.84197	-1.37335	0.978465	0.989366	0.999287
370	103694	5308	transmembrane emp24 protein transport domain containing 4	Tmed4	0.818647	1.02524	1.04184	1.23446	1.44933	1.03328	0.867528		0.99308	-1.57993	-1.13498	0.995997	0.999999	-1.38826	0.893674
371	76281	8749	Tax1 (human T-cell leukemia virus type I) binding protein 3	Tax1bp3	0.826866	1.42257	1.53126	1.50234	1.29231	1.08078	1.039		0.706543	0.996967	0.999734	0.999496	0.945944	-0.930829	-1.61624
372	16201	7785	interleukin enhancer binding factor 3	Ilf3	0.865462	1.20897	1.05871	1.04375	1.12608	0.752815	0.889542		0.260816	0.712258	-1.31231	-1.55472	-0.128387	0.975531	-0.158732
373	67003	37764	ubiquinol cytochrome c reductase core protein 2	Uqcrc2	0.861186	1.09767	1.21585	1.3017	1.32613	1.0612	0.953216		0.919212	0.339435	0.990694	0.999742	0.999905	-0.549643	-0.930829
374	26442	2084	proteasome (prosome, macropain) subunit, alpha type 5	Psma5	0.981142	1.09158	1.16316	1.32683	1.64398	1.15327	0.971475		-1.66168	0.450712	0.968505	0.999987	1	0.95092	-1.38826
375	67680	2255	succinate dehydrogenase complex, subunit B, iron sulfur (Ip)	Sdhb	0.876416	1.36753	1.35047	1.54927	1.52703	1.54456	1.29684		0.571379	0.999524	0.999176	0.999998	0.999996	0.999998	0.995405
376	12443	1334	cyclin D1	Ccnd1	0.776233	0.841846	0.741823	0.774562	0.766727	0.702076	0.917067		0.998698	0.94723	0.999865	0.998839	0.999287	0.999992	0.044651
377	56752	55483	aldehyde dehydrogenase 9, subfamily A1	Aldh9a1	0.967958	0.926688	0.855508	1.02022	1.17359	0.914653	0.867992		-1.28103	0.163495	0.974256	-1.6394	0.97901	0.46936	0.945944
378	13427	37921	dynein cytoplasmic 1 intermediate chain 2	Dync1i2	0.968665	1.11411	0.901983	0.950703	1.06634	0.702456	0.826709		-0.930829	0.955472	0.937606	-0.0543543	0.411966	1	0.999925
379	84092	3782	ubiquitin specific peptidase 8	Usp8	0.985667	1.0324	0.878808	0.978405	1.02309	0.73561	0.801494		-1.74152	-1.23325	0.936107	-1.55472	-1.52873	0.999999	0.999757
380	19286	268	6-pyruvoyl-tetrahydropterin synthase	Pts	0.857287	0.86881	0.88296	0.967474	0.965046	0.866295	0.853302		0.934576	0.88368	0.778509	-1.37335	-1.31231	0.898377	0.94723
381	18813	4513	proliferation-associated 2G4	Pa2g4	1.04794	2.10126	2.56237	2.83063	2.98517	2.40479	1.18258		-1.13498	1	1	1	1	1	0.913407
382	67870	5790	RIKEN cDNA 2310057D15 gene	Enoph1	0.950249	1.11188	1.21913	1.21659	1.26337	1.06031	0.871838		-0.930829	0.46936	0.985402	0.984212	0.997362	-0.687516	0.816379
383	12660	88575	choline kinase alpha	Chka	0.8523	1.15168	0.861678	0.962895	1.22937	0.79414	0.823165		0.923873	0.844985	0.883064	-1.09421	0.98964	0.996592	0.98252
384	69192	2658	DEAH (Asp-Glu-Ala-His) box polypeptide 16	Dhx16	1.01542	1.20486	1.1554	1.19389	1.243	0.944933	0.957023		-1.53585	0.897667	0.654795	0.863728	0.963682	-0.875555	-1.13521
385	27406	22784	ATP-binding cassette, sub-family F (GCN20), member 3	Abcf3	0.864081	1.12877	1.11319	1.24689	1.18723	0.859959	0.944257		0.641717	0.355753	0.140508	0.962778	0.82405	0.68583	-0.89069
386	207304	N/A	HECT domain containing 1	Hectd1	0.900847	1.04044	0.991739	0.94776	1.08425	0.868874	0.844835		-0.155143	-1.30981	-1.58647	-1.09421	-0.596409	0.376074	0.661191
387	16842	7813	lymphoid enhancer binding factor 1	Lef1	0.953901	1.25204	1.22433	1.33559	1.23434	1.12376	0.99688		-1.16192	0.942518	0.888124	0.993063	0.912637	0.152818	-1.59769
388	14651	3890	hydroxyacyl glutathione hydrolase	Hagh	1.00129	1.57824	1.03911	1.16227	1.18413	0.97099	0.781774		-1.59969	0.996497	-1.45822	-0.112266	0.10295	-1.51094	0.709003
389	50995	4018	ubiquitin-like 1 (sentrin) activating enzyme E1B	Sae2	1.09117	1.60552	1.42268	1.68927	1.83896	1.29944	0.78998		0.514269	1	1	1	1	0.999964	0.999816
390	229906	1158	general transcription factor IIB	Gtf2b	0.886497	1.13575	0.971836	0.989069	1.07022	0.949556	0.890552		-0.126478	-0.028772	-1.4822	-1.58062	-0.994646	-1.22626	-0.198713
391	N/A	N/A	N/A	N/A	0.996473	1.37162	1.30206	1.58282	1.53929	1.21853	0.802698		-1.59769	0.984238	0.936824	0.999787	0.999491	0.703344	0.816551
392	66419	6768	mitochondrial ribosomal protein L11	Mrpl11	0.839335	0.939239	1.12399	1.15203	1.14631	0.996817	0.739139		0.302987	-1.18808	-0.424975	-0.0840887	-0.155143	-1.59862	0.932222
393	22272	40942	ubiquinol-cytochrome c reductase, complex III subunit VII	Uqcrq	0.993886	1.78012	2.29954	2.73307	1.71376	2.27661	1.52334		-1.59327	0.999997	1	1	0.99999	1	0.999533
394	15356	159	3-hydroxy-3-methylglutaryl-Coenzyme A lyase	Hmgcl	1.0402	1.04197	1.08659	1.07747	1.20078	1.00567	0.913206		-1.275	-1.25095	-0.440439	-0.612073	0.820334	-1.59327	-0.287714
395	21841	20692	cytotoxic granule-associated RNA binding protein 1	Tia1	0.868113	0.88509	1.08784	1.12111	1.14934	0.946975	0.871352		0.212764	-0.0562533	-0.690322	-0.184116	0.177119	-1.16192	0.165022
396	18607	37643	3-phosphoinositide dependent protein kinase-1	Pdpk1	0.724105	1.24134	1.15331	1.07942	1.24238	0.948255	1.12012		0.999878	0.985421	0.779345	-0.242921	0.986162	-0.487017	0.470967
397	12465	6287	chaperonin subunit 5 (epsilon)	Cct5	1.27427	3.75122	2.31006	2.25514	1.86984	1.39748	1.00679		0.918429	1	1	1	1	0.994261	-1.59127
398	68263	712	pyruvate dehydrogenase (lipoamide) beta	Pdhb	1.02309	1.47734	1.69964	2.10072	2.01609	1.56729	1.28359		-1.39461	0.999999	1	1	1	1	0.998862
399	21672	21182	peroxiredoxin 2	Prdx2	0.818486	0.835441	0.867444	1.26891	1.43758	1.20498	1.27027		0.313765	0.115573	-0.317871	0.585452	0.952524	0.177119	0.592838
400	66052	2256	succinate dehydrogenase complex, subunit C, integral membrane protein	Sdhc	0.910711	1.10493	1.20286	1.5933	1.32342	1.31296	1.22317		-0.0701275	0.0383089	0.895352	0.999998	0.996592	0.995386	0.938294
401	20924	2384	suppressor of Ty 5 homolog (S. cerevisiae)	Supt5h	1.22585	1.33804	1.06939	1.04242	1.12947	1.04202	1.01049		0.800733	0.980123	-0.935698	-1.32107	-0.00165617	-1.32107	-1.58062
402	12301	7649	calcyclin binding protein	Cacybp	0.9893	1.00388	0.749613	0.767523	0.784426	0.510951	0.608275		-1.58062	-1.59769	0.977986	0.956903	0.923873	1	0.999973
403	21767	7975	testis expressed gene 264	Tex264	0.786217	0.813662	0.823571	1.00283	1.02543	0.762571	0.67478		0.996233	0.981933	0.969761	-2.38988	-2.10015	0.999113	0.999998
404	18412	31202	sequestosome 1	Sqstm1	0.878247	0.947206	0.59745	0.628303	0.715538	0.444184	0.677442		0.117999	-1.66065	0.999998	0.999984	0.997969	1	0.999722
405	12349	37256	carbonic anhydrase 2	Car2	0.755479	0.881209	1.73548	4.59282	4.75372	6.06593	5.82898		0.73445	-0.961738	0.999138	1	1	1	1
406	433273	N/A	similar to Glyceraldehyde-3-phosphate dehydrogenase (GAPDH)	EG433273	0.928633	1.56201	1.76323	2.30119	2.04954	1.9752	1.64728		-1.34879	0.999831	0.999997	1	1	1	0.999972
407	56434	21168	tetraspanin 3	Tspan3	1.00053	1.29074	0.928335	0.775349	0.788977	0.746187	0.512128		-2.39407	0.913557	-1.40891	0.911511	0.863375	0.96819	1
408	21917	31144	thymopoietin	Tmpo	0.771133	1.15511	1.22672	1.73318	2.37267	2.19019	1.46433		0.891034	-0.0901187	0.627356	0.999975	1	1	0.995791
409	56398	5235	RIKEN cDNA 1500003O03 gene	1500003O03Rik	0.929228	0.913823	1.04166	1.09473	0.988531	1.04503	0.858972		-0.900821	-0.433688	-1.8397	-0.433688	-2.34411	-1.75213	0.675128
410	12215	1308	basigin	Bsg	0.931411	0.925114	0.910375	0.946799	0.987939	0.816171	1.02949		-1.28818	-1.12512	-0.720567	-1.69767	-2.35515	0.825904	-2.17545
411	11951	38017	ATP synthase, H+ transporting, mitochondrial F0 complex, subunit c (subunit 9), isoform 1	Atp5g1	0.759656	0.913359	0.944529	1.02232	0.794282	0.947356	0.785184		0.863375	-1.32864	-1.92275	-2.31806	0.662027	-1.97016	0.728963
412	67857	68273	protein phosphatase 6, catalytic subunit	Ppp6c	0.938494	1.35654	1.10709	1.31459	1.37628	1.10807	1.05994		-1.00249	0.999669	0.0900038	0.998596	0.999831	0.104074	-1.18642
413	N/A	N/A	N/A	N/A	0.817652	0.919895	1.00388	1.20682	1.21677	0.867434	0.739079		0.387468	-1.4881	-2.39145	0.249188	0.332354	-0.415349	0.911511
414	17344	20979	protein inhibitor of activated STAT 2	Pias2	0.903233	1.00044	1.04158	1.13748	1.09375	0.940471	0.810443		-0.52698	-2.39407	-1.98554	0.046917	-0.820163	-1.52718	0.857146
415	22334	N/A	voltage-dependent anion channel 2	Vdac2	1.07517	1.60436	1.61884	1.75756	1.88079	1.71849	1.57629		-1.34879	0.999951	0.999965	0.999998	1	0.999996	0.999912
416	12774	37325	chemokine (C-C motif) receptor 5	Ccr5	0.593085	1.39616	1.27731	1.66072	1.3301	0.631617	0.846133		-0.720567	-1.10467	-2.16358	-0.622716	-1.30843	-0.0901187	-2.08668
417	17184	7830	matrin 3	Matr3	0.892151	1.26047	1.02635	1.01052	1.05202	0.711372	0.546798		-0.934301	0.827663	-3.37225	-3.54561	-2.85418	0.992719	0.999999
418	18854	13245	promyelocytic leukemia	Pml	0.883019	1.53103	0.952355	1.02389	0.664224	0.805586	0.842194		-1.9774	0.946206	-3.28425	-3.5118	0.925911	-0.305648	-1.06017
419	67345	56715	hect domain and RLD 4	Herc4	0.809133	1.20295	1.43925	1.61167	1.47827	1.33192	1.1424		-0.407407	-0.860528	0.823744	0.976254	0.888719	0.436004	-1.83957
420	14268	1533	fibronectin 1	Fn1	0.802099	0.974681	1.01979	1.10495	1.09653	1.2985	0.996001		-0.345771	-3.50368	-3.53345	-2.53903	-2.66433	-0.647888	-3.57732
421	21917	31144	thymopoietin	Tmpo	0.916146	1.1089	0.85358	0.968974	1.3904	1.09381	0.732168		-1.94987	-1.48283	-0.134803	-3.33001	0.978619	-1.89475	0.964987
422	13000	20444	casein kinase 2, alpha prime polypeptide	Csnk2a2	0.856579	1.45028	0.941588	1.04448	1.02082	0.842973	0.96008		-0.134803	0.994775	-2.68882	-3.08843	-3.46676	0.144413	-3.14597
423	12517	1350	CD72 antigen	Cd72	0.889276	0.778478	0.703988	0.659907	0.685419	0.688567	0.56692		-1.16326	0.807265	0.985253	0.997688	0.992916	0.992093	0.999977
424	22041	68153	transferrin	Trf	0.933024	0.652127	0.904634	1.03122	0.519079	0.640543	0.605219		-2.73719	0.992307	-2.0049	-3.39839	0.999982	0.995194	0.99887
425	22222	7582	ubiquitin protein ligase E3 component n-recognin 1	Ubr1	0.887084	1.14201	0.966321	1.04274	1.08488	0.90587	0.704283		-2.03237	-1.75682	-3.42287	-3.34449	-2.78468	-1.83957	0.823744
426	269523	5168	valosin containing protein	Vcp	0.842027	1.36562	2.15369	2.12391	1.83566	1.59217	1.12856		-0.246928	0.912254	1	0.999999	0.999962	0.998106	-1.37485
427	19118	79441	protamine 1	Prm1	0.940608	0.874906	0.740221	1.04883	0.817569	0.89695	0.968255		-3.37225	-2.68882	-0.693962	-3.45643	-1.83957	-3.21796	-3.57096
428	21954	309	troponin I, cardiac	Tnni3	0.648955	0.649233	0.67477	0.715162	0.78243	0.542771	0.678442		0.992516	0.992307	0.980759	0.925911	0.56169	0.999926	0.978049
429	13205	3425	DEAD (Asp-Glu-Ala-Asp) box polypeptide 3, Y-linked	Ddx3x	1.18648	2.62102	1.38616	1.61688	1.30082	1.01289	0.685269		-0.549389	1	0.944954	0.999248	0.743339	-5.61073	0.986059
430	N/A	N/A	N/A	N/A	0.997505	1.17927	1.25575	1.40484	1.13958	0.957804	0.660087		-5.66543	0.114555	0.830169	0.995404	-0.815758	-4.77365	0.999697
431	66381	68539	ring finger protein 113A2	Rnf113a2	0.920893	0.898396	0.823537	1.03921	0.870524	0.644273	0.785893		-4.11624	-3.25544	-0.60036	-5.28365	-2.18808	0.987838	0.22434
432	11819	7628	nuclear receptor subfamily 2, group F, member 2	Nr2f2	0.724323	0.818622	0.866355	1.03974	1.02786	0.857431	0.720863		0.98071	0.445376	-0.760184	-5.0373	-5.34688	-0.475086	0.983142
433	14489	40607	myotrophin	Mtpn	0.983463	1.30133	1.27611	1.30954	1.11219	1.07807	0.975124		-5.5326	0.932592	0.878226	0.943535	-1.8894	-3.3757	-5.34688
434	53334	37977	golgi SNAP receptor complex member 1	Gosr1	0.726971	0.742823	0.613913	0.673007	0.55707	0.557092	0.98296		0.398789	0.178717	0.961617	0.813572	0.993913	0.993913	-5.423
435	18127	504	nitric oxide synthase 3, endothelial cell	Nos3	0.964643	1.9256	1.82966	1.95993	1.50319	1.33116	1.19908		-5.11669	1	0.999998	1	0.998694	0.940591	0.163038
436	20511	3075	solute carrier family 1 (glial high affinity glutamate transporter), member 2	Slc1a2	0.803696	1.30703	1.64982	1.51755	1.77478	1.26501	0.947918		0.619016	0.892112	0.999929	0.99887	0.999994	0.743339	-4.54528
437	54138	40858	ataxin 10	Atxn10	0.947691	1.11833	1.27343	1.5344	1.34955	1.20593	0.733748		-6.03054	-1.87924	0.927593	0.999948	0.991335	0.575542	0.994154
438	68028	69416	ribosomal protein L22 like 1	Rpl22l1	0.934682	1.1627	1.25333	1.48	1.62117	1.13046	0.78983		-5.60561	-0.846917	0.696795	0.998524	0.99994	-2.14035	0.770349
439	14102	27	Fas (TNF receptor superfamily member)	Fas	0.932848	0.892784	0.98855	1.03646	0.931703	0.829325	0.877812		-7.11969	-5.55146	-8.20086	-7.91563	-7.07787	-2.7015	-4.89081
440	16452	21033	Janus kinase 2	Jak2	0.837701	0.731751	0.462888	0.472475	0.639732	0.463053	0.418362		0.306874	0.991807	1	1	0.999951	1	1
441	29817	1193	insulin-like growth factor binding protein 7	Igfbp7	0.746315	0.916774	0.79074	0.883392	0.719492	0.715415	0.859339		0.82732	-5.22311	0.362058	-3.20446	0.931207	0.939514	-1.87924
442	22411	20970	wingless-related MMTV integration site 11	Wnt11	0.853235	0.90446	0.828322	0.869409	0.671195	0.684022	1.01713		-1.32421	-4.27997	-0.369205	-2.14035	0.993269	0.988231	-8.07852
443	16177	677	interleukin 1 receptor, type I	Il1r1	0.802697	0.782773	0.98342	1.16082	0.605167	0.504656	0.816		-1.14482	-0.552825	-8.15125	-3.62574	0.986108	0.999767	-1.63193
444	12540	1357	cell division cycle 42 homolog (S. cerevisiae)	Cdc42	1.13685	1.76719	1.62978	1.75604	1.45542	1.12472	1.01986		-3.46605	0.999745	0.997722	0.999696	0.9569	-6.43593	-8.07852
445	14069	49153	coagulation factor VIII	F8	1.26862	2.0022	1.38255	1.51387	1.67167	1.08713	0.791758		0.675371	1	0.971058	0.998342	0.999938	-4.89081	0.636645
446	13163	1033	Fas death domain-associated protein	Daxx	1.0808	1.04409	1.15572	1.25767	1.27973	1.02232	0.841146		-4.89081	-7.03546	-1.00847	0.747854	0.846976	-7.89137	-0.0944761
447	19244	20744	protein tyrosine phosphatase 4a2	Ptp4a2	0.988229	1.26666	1.0902	1.26056	1.32918	1.0049	0.862092		-8.1249	0.864551	-3.89575	0.843218	0.973297	-8.21414	-0.525495
448	20022	4542	polymerase (RNA) II (DNA directed) polypeptide J	Polr2j	1.07795	1.16969	1.12842	1.18987	1.41129	1.01788	1.07762		-4.77963	-0.319982	-1.83705	0.116455	0.99629	-7.98327	-4.83523
449	12343	55956	capping protein (actin filament) muscle Z-line, alpha 2	Capza2	0.813823	1.15703	1.15793	1.26086	1.24467	1.25337	1.0101		-1.39876	-3.62574	-3.5723	-0.695099	-1.04196	-0.846917	-8.20086
450	19063	7488	palmitoyl-protein thioesterase 1	Ppt1	0.722439	0.786814	0.558764	0.556368	0.646245	0.65819	0.791265		0.99785	0.939514	1	1	0.999978	0.999954	0.925719
451	110074	31475	deoxyuridine triphosphatase	Dut	0.955303	1.13007	1.30757	1.93422	1.38766	1.47676	1.1265		-7.35744	-3.51907	0.611484	0.99999	0.901879	0.980168	-3.67938
452	12530	1355	cell division cycle 25 homolog A (S. cerevisiae)	Cdc25a	0.944063	1.38341	1.34308	1.34005	1.48543	1.3321	0.942188		-7.20149	0.689799	0.472604	0.449588	0.925719	0.388209	-7.11969
453	68275	2208	replication protein A1	Rpa1	0.981157	1.49148	1.69868	1.5718	1.55944	1.5484	0.842855		-8.15125	0.741927	0.973297	0.891563	0.877246	0.861193	-3.51907
454	12366	7254	caspase 2	Casp2	0.905459	0.767103	0.881504	0.869673	0.688273	0.752437	0.613898		-3.73321	0.867834	-2.18517	-1.55262	0.995471	0.925719	0.999904
455	21390	825	thromboxane A2 receptor	Tbxa2r	0.903946	0.78021	0.930517	0.9708	0.953953	0.745764	0.811265		-4.66839	0.425707	-6.18522	-7.84034	-7.28077	0.786006	-0.225723
456	14678	55539	guanine nucleotide binding protein, alpha inhibiting 2	Gnai2	0.923074	1.12659	1.06525	1.01759	0.875915	0.953781	1.29798		-5.65956	-3.46605	-6.53343	-8.09489	-2.79972	-7.24145	0.628423
457	66832	12043	N/A	Rshl2b	0.884172	0.822016	0.89847	1.05262	0.934244	0.823046	0.770821		-0.0944761	0.934651	-0.815779	-5.27818	-3.67938	0.931207	0.996784
458	66626	40879	RIKEN cDNA 5730403B10 gene	5730403B10Rik	0.958355	0.92972	0.979459	1.08008	0.858085	0.774648	0.687447		-7.1609	-5.44262	-7.96159	-5.16793	-0.975374	0.82732	0.995598
459	12336	1327	cytoskeleton-associated protein 1	Capns1	0.964293	1.06946	1.17436	1.58022	1.50198	1.4387	1.62678		-6.99247	-4.66839	0.321038	0.999995	0.999957	0.99973	0.999999
460	13018	4786	CCCTC-binding factor	Ctcf	1.28053	1.56403	0.980754	1.00372	1.07996	0.898901	0.908703		0.835445	0.999793	-7.98327	-8.22364	-5.00185	-3.05055	-3.73321
461	55989	7024	nucleolar protein 5	Nol5	1.47642	3.17006	2.80309	3.01664	1.48834	1.68451	1.06061		0.954575	1	1	1	0.962226	0.998243	-7.03546
462	20687	7952	trans-acting transcription factor 3	Sp3	1.06858	1.30867	1.14513	1.00104	0.938651	0.751695	0.820403		-4.66839	0.988552	-0.295898	-8.22934	-4.89081	0.994154	0.823121
463	229841	20429	centromere protein E	Cenpe	0.811711	0.472028	0.458371	0.439438	0.614614	0.76841	0.989727		0.437757	1	1	1	0.999915	0.871043	-8.16304
464	70099	4015	structural maintenance of chromosomes 4	Smc4	0.932742	0.989927	0.935829	0.977155	1.11592	1.07633	0.978723		-5.49712	-8.16304	-5.7133	-7.86627	-2.89916	-5.22311	-7.91563
465	15216	88330	hemochromatosis	Hfe	0.774778	0.827205	0.891368	1.00789	0.821734	0.85659	0.956911		-0.158608	-1.83705	-4.94635	-8.21414	-1.63193	-3.15289	-7.63619
466	57808	6994	ribosomal protein L35a	Rpl35a	0.812748	0.828985	0.823019	0.859602	0.933766	0.627402	0.493474		0.0251581	-0.419852	-0.248771	-1.67217	-6.08242	0.999073	0.999999
467	12843	69	procollagen, type I, alpha 2	Col1a2	0.813284	0.690943	0.798282	1.16817	1.25312	1.3202	0.931927		-0.878443	0.911274	-0.419852	-2.7015	-0.419852	0.425707	-6.62917
468	20588	68296	SWI/SNF related, matrix associated, actin dependent regulator of chromatin, subfamily c, member 1	Smarcc1	0.743384	1.00155	1.0348	1.04455	1.02698	0.916405	0.935129		0.979622	-8.22934	-7.35744	-6.86015	-7.69847	-3.95025	-5.33313
469	17069	56411	lymphocyte antigen 6 complex, locus E	Ly6e	0.842472	0.726	0.535832	0.696617	0.685339	0.767221	1.8959		-1.43663	0.871043	0.999965	0.952132	0.96864	0.556495	0.999977
470	12824	55607	procollagen, type II, alpha 1	Col2a1	0.846708	0.580311	0.724985	0.987708	1.04482	1.05796	1.21746		-2.55659	0.997293	0.660346	-8.18382	-7.63619	-7.24145	-1.47489
471	17938	55914	nascent polypeptide-associated complex alpha polypeptide	Naca	0.95302	1.08559	1.13791	1.15869	1.25953	1.1129	1.05082		-4.44613	-1.07585	0.716941	0.88883	0.999151	0.216518	-4.27997
472	12870	75	ceruloplasmin	Cp	0.899393	0.974465	0.920086	1.04919	0.953149	0.790318	1.10132		-0.180645	-7.11969	-1.51356	-4.94635	-4.94635	0.997787	-0.665888
473	23897	4463	HCLS1 associated X-1	Hax1	0.736085	1.37671	1.26413	1.24665	1.66641	1.01807	0.748114		0.0440138	0.216518	-1.36128	-1.75383	0.96864	-8.15125	-0.180645
474	11515	868	adenylate cyclase 9	Adcy9	0.932011	1.20655	1.2057	1.42396	1.67472	1.06712	1.05912		-2.7015	0.966922	0.965115	0.999997	1	-3.25628	-4.0049
475	14872	37358	glutathione S-transferase, theta 2	Gstt2	0.874667	0.632502	0.519072	0.643294	0.807699	0.810086	2.1503		-0.369205	0.999997	1	0.999993	0.896841	0.883171	1
476	N/A	N/A	N/A	N/A	0.980176	0.996492	0.884594	0.806847	0.851668	0.560472	0.692591		-7.91563	-8.21937	-1.63193	0.747854	-0.115527	1	0.998795
477	15267	79484	histone 2, H2aa1	Hist2h2aa1	0.825787	1.18403	1.40712	1.48013	1.24557	1.28128	0.904482		-1.87924	-2.7015	0.710364	0.88883	-1.04196	-0.369205	-5.65956
478	20181	2220	retinoid X receptor alpha	Rxra	0.930362	1.06241	1.02665	0.879062	0.96448	0.731336	0.893136		-5.97835	-6.58152	-7.89137	-2.84929	-7.6039	0.906687	-3.67938
479	67160	20363	eukaryotic translation elongation factor 1 gamma	Eef1g	0.856772	1.12209	1.45427	1.73022	1.87008	1.54474	0.908088		-0.910361	-2.79972	0.995598	0.999988	0.999999	0.99942	-3.95025
480	66046	31093	NADH dehydrogenase (ubiquinone) 1 beta subcomplex, 5	Ndufb5	0.808719	0.924368	1.02462	1.11119	1.00399	1.01718	0.800806		0.770349	-4.27997	-7.75762	-2.46165	-8.21937	-7.98327	0.831428
481	50912	31105	exosome component 10	Exosc10	1.00481	1.69113	1.54578	1.52219	1.39008	0.954698	0.723322		-8.19281	1	1	1	0.999983	-5.22311	0.999977
482	19186	4560	proteasome (prosome, macropain) 28 subunit, alpha	Psme1	0.88028	0.931127	0.827253	0.949863	0.906742	0.811687	1.10468		0.89939	-0.975374	0.998524	-3.05055	0.437757	0.999638	0.483795
483	30939	3110	pituitary tumor-transforming 1	Pttg1	0.878248	0.732841	0.618603	0.618343	0.840214	0.633353	0.695132		0.652603	0.999988	1	1	0.962226	1	0.999999
484	19177	2093	proteasome (prosome, macropain) subunit, beta type 7	Psmb7	0.969876	1.70834	2.01335	2.26398	2.19639	1.84724	1.12929		-7.28077	1	1	1	1	1	-0.754669
485	12175	3194	BCL2/adenovirus E1B interacting protein 1, NIP2	Bnip2	1.00574	1.50392	1.30883	1.19332	1.21565	0.942447	1.02169		-8.16304	1	0.99985	0.967792	0.988552	-3.41326	-7.35744
486	15368	31075	heme oxygenase (decycling) 1	Hmox1	0.676219	1.30844	1.24219	1.63821	1.48868	1.98958	2.20068		0.96603	0.483795	-0.344417	0.997516	0.971823	0.999987	0.999999
487	12007	915	alpha-2-glycoprotein 1, zinc	Azgp1	1.0037	1.40732	1.27463	1.19136	1.31313	1.22435	1.05015		-8.21937	0.999018	0.950864	0.505558	0.984061	0.795898	-6.18522
488	15439	8273	haptoglobin	Hp	0.948727	0.870271	1.2195	1.06195	0.652624	0.875191	1.33341		-7.35744	-3.67938	-1.39876	-7.11969	0.962226	-3.95025	0.388209
489	11651	3785	thymoma viral proto-oncogene 1	Akt1	1.10534	1.87595	1.9008	2.10348	1.80371	1.62551	1.14162		-1.28754	1	1	1	1	1	0.133835
490	16647	1708	karyopherin (importin) alpha 2	Kpna2	1.5211	4.41949	2.6413	3.49977	4.05122	5.25363	2.33342		0.99883	1	1	1	1	1	1
491	68117	57144	RIKEN cDNA 9430083G14 gene	Apool	0.817565	0.849903	0.877117	1.02492	0.893597	1.05837	1.20799		0.348627	-0.580527	-1.87924	-7.84034	-2.84929	-6.38656	0.116455
492	16325	21142	inhibin beta-C	Inhbc	0.95425	0.865006	0.952093	0.980429	0.949768	1.22984	1.05156		-7.72844	-4.44613	-7.66771	-8.13854	-7.63619	-2.18517	-7.63619
493	229905	2994	cysteine conjugate-beta lyase 2	Ccbl2	1.10626	2.23772	1.67934	1.49839	1.52438	1.37472	0.874451		-3.25628	1	0.999989	0.999288	0.999616	0.98572	-1.39876
494	73078	3160	peptidase (mitochondrial processing) beta	Pmpcb	0.894683	1.41873	1.39392	1.64658	1.63528	1.23135	0.949728		0.682658	1	1	1	1	0.99942	-3.20446
495	234664	68370	amyloid beta precursor protein binding protein 1	Appbp1	0.866968	1.30321	1.06361	1.04815	1.21035	0.837508	0.711235		0.939514	0.999984	-2.18517	-3.95025	0.997293	0.993269	1
496	12116	1295	betaine-homocysteine methyltransferase	Bhmt	1.03119	1.15928	1.28046	1.36582	0.962269	0.9757	0.861693		-7.96159	-3.67938	-0.471942	0.461202	-7.81358	-8.06125	-3.62574
497	11632	2959	aryl-hydrocarbon receptor-interacting protein	Aip	0.88812	0.930492	0.882956	0.917797	1.00953	0.945133	0.834752		0.184276	-2.60457	0.348627	-1.47489	-8.07852	-4.16961	0.946867
498	11972	N/A	ATPase, H+ transporting, V0 subunit D isoform 1	Atp6v0d1	0.899955	0.876411	0.79936	0.84326	1.05875	0.719854	0.750674		0.362058	0.835445	0.999437	0.982697	-2.9998	0.999999	0.999991
499	19364	2156	RAD51-like 3 (S. cerevisiae)	Rad51l3	0.838485	0.790527	0.739997	0.959192	0.840295	0.849269	0.993234		0.735875	0.974005	0.998607	-6.43593	0.716941	0.584792	-8.17389
500	20656	530	superoxide dismutase 2, mitochondrial	Sod2	1.14353	2.15568	1.95216	2.20137	1.87234	1.93518	1.24322		0.133835	1	1	1	1	1	0.967792
501	22627	38223	tyrosine 3-monooxygenase/tryptophan 5-monooxygenase activation protein, epsilon polypeptide	Ywhae	0.944647	1.65807	1.73059	1.80152	1.89431	1.57972	1.20198		-3.46605	1	1	1	1	1	0.984061
502	18669	69084	ATP-binding cassette, sub-family B (MDR/TAP), member 1B	Abcb1b	0.773175	1.04042	1.03761	1.25738	1.24696	1.06284	0.904911		0.982217	-6.72305	-6.9048	0.945468	0.9238	-5.05729	-2.05181
503	109900	32	argininosuccinate lyase	Asl	0.931083	1.20346	0.787293	0.750958	0.830574	0.656118	0.808279		-2.65287	0.960175	0.997722	0.999837	0.961214	1	0.990578
504	18484	37369	peptidylglycine alpha-amidating monooxygenase	Pam	0.908495	1.27745	1.32094	1.48017	1.5704	1.14733	1.12675		-2.79972	0.944033	0.983618	0.999827	0.999985	-0.552825	-1.36128
505	16418	7135	integrin beta 4 binding protein	Itgb4bp	1.15607	2.02456	1.93142	1.97177	1.98582	1.53931	1.38473		0.87418	1	1	1	1	1	0.999998
506	11468	80224	actin, gamma 2, smooth muscle, enteric	Actg2	0.75585	1.2207	1.4977	1.66945	1.24458	1.09533	1.0699		0.0625682	-1.79525	0.891563	0.988552	-1.21538	-6.13398	-6.99247
507	16976	37612	low density lipoprotein receptor-related protein associated protein 1	Lrpap1	0.836901	1.32438	1.13983	1.25965	1.13757	0.960968	0.884938		0.850651	0.998686	0.116455	0.985322	0.0625682	-6.33679	-0.158608
508	14886	7748	general transcription factor II I	Gtf2i	0.928226	0.875547	0.752271	0.827549	0.936003	0.634785	0.544569		-2.41469	0.526516	0.999799	0.965115	-3.20446	1	1
509	11522	73888	alcohol dehydrogenase 1 (class I)	Adh1	1.28176	2.02711	1.95468	2.43953	2.08529	2.05442	2.73164		0.0808244	0.999984	0.999958	1	0.999992	0.999989	1
510	16404	37592	integrin alpha 7	Itga7	0.981561	1.04853	1.07804	1.23841	0.778247	0.759342	1.04174		-11.8417	-10.1062	-7.57969	0.45684	0.811068	0.911273	-10.6072
511	20103	783	ribosomal protein S5	Rps5	0.925349	0.999793	0.999714	0.999697	1.01622	0.967748	0.944447		-0.852497	-12.1955	-12.1955	-12.1955	-11.0528	-8.13162	-3.4256
512	12018	917	BCL2-antagonist/killer 1	Bak1	0.716243	0.928744	0.804403	0.77835	0.900419	0.644655	0.729379		0.969243	-8.28769	0.229784	0.663926	-5.53615	0.998921	0.946002
513	546101	87684	similar to myosin, light polypeptide 6, alkali, smooth muscle and non-muscle	EG546101	1.00941	1.00052	0.990204	1.03001	1.01623	0.984791	0.963072		-11.8107	-12.1955	-11.7784	-8.82517	-11.1041	-11.2038	-7.18252
514	21917	31144	thymopoietin	Tmpo	0.87495	1.0147	0.911732	1.25135	1.42285	1.14755	0.974255		-2.42904	-11.9778	-5.84337	0.622431	0.994055	-2.16691	-11.5191
515	74108	31098	poly(A)-specific ribonuclease (deadenylation nuclease)	Parn	0.874482	0.908425	0.880697	0.910873	1.06906	0.92	1.02416		-0.477036	-3.17676	-0.818566	-3.4256	-6.46881	-4.50259	-11.2521
516	N/A	N/A	N/A	N/A	0.707015	0.678661	0.977294	1.39773	1.51924	1.21314	1.28779		0.974579	0.992949	-11.7784	0.963828	0.997261	-0.448763	0.647851
517	23991	4654	calcium and integrin binding 1 (calmyrin)	Cib1	1.09404	1.47875	1.47007	1.87976	1.94206	2.12211	2.90138		-7.42096	0.987262	0.984944	0.999991	0.999976	1	1
518	17993	1866	NADH dehydrogenase (ubiquinone) Fe-S protein 4	Ndufs4	0.856777	1.18698	1.31156	1.60804	1.18577	1.29878	1.18338		-0.752182	-0.142844	0.94879	0.999978	-0.166084	0.92976	-0.238189
519	N/A	N/A	N/A	N/A	0.768319	0.48414	0.375397	0.48325	1.00923	2.62191	1.29189		-0.0324028	0.999984	1	0.999984	-12.1527	1	-0.166084
520	22026	2475	nuclear receptor subfamily 2, group C, member 2	Nr2c2	0.880917	0.749031	0.783711	0.871909	0.681075	0.621267	0.705533		-2.37547	0.97165	0.866609	-1.68525	0.999195	0.999977	0.996926
521	209318	3046	N/A	Gps1	1.21088	2.11524	2.03068	1.83567	1.85268	1.43721	0.884531		-0.238189	1	1	0.999998	0.999998	0.990905	-3.81469
522	21926	496	tumor necrosis factor	Tnf	1.0092	1.22462	0.956641	0.899047	0.875882	0.874327	1.17157		-12.1283	-0.36659	-10.7812	-5.84337	-3.81469	-3.68293	-2.16691
523	56692	88863	mitogen-activated protein kinase kinase 1 interacting protein 1	Map2k1ip1	0.971589	1.39512	1.07416	1.17622	1.48173	1.0275	1.10195		-10.1716	0.999992	-3.81469	0.873166	1	-10.363	-1.14217
524	12753	3603	circadian locomoter output cycles kaput	Clock	1.03674	2.31188	2.06892	2.33372	2.61863	2.29398	1.4916		-10.2361	1	1	1	1	1	0.999974
525	218914	41002	wings apart-like homolog (Drosophila)	Wapal	1.02685	1.77483	1.33658	1.56817	1.3487	1.21749	1.34675		-11.1041	1	0.99613	0.999997	0.997415	0.806375	0.997261
526	18128	32049	Notch gene homolog 1 (Drosophila)	Notch1	1.08758	1.50519	0.94977	1.05584	1.16365	0.864987	0.750387		-1.46546	1	-5.84337	-5.38426	0.906583	0.866609	0.999982
527	269846	N/A	T-cell receptor beta, variable 13	Tcrb-V13	0.880191	0.952878	0.667416	0.657642	0.793188	0.680883	1.0025		-6.78529	-11.2038	0.87942	0.911273	-1.42316	0.82014	-12.1934
528	18044	32114	nuclear transcription factor-Y alpha	Nfya	0.96427	0.936874	0.972297	1.09336	1.22393	0.977515	0.909272		-10.4253	-7.26202	-11.1041	-4.57389	0.759025	-11.4774	-4.01608
529	19158	32116	pleckstrin homology, Sec7 and coiled-coil domains 2	Pscd2	1.13712	1.64064	0.805985	0.867996	1.17883	0.792041	1.03548		-3.05559	0.999944	0.432143	-2.16691	-0.993234	0.647851	-11.0528
530	18005	74441	NIMA (never in mitosis gene a)-related expressed kinase 2	Nek2	0.949318	1.01826	0.983558	1.12208	1.27608	1.72265	1.56766		-9.55915	-11.8417	-11.8999	-3.55323	0.824523	0.999997	0.999885
531	11841	68620	ADP-ribosylation factor 2	Arf2	1.11612	1.73629	1.54603	1.61418	1.40895	1.14147	1.13492		0.0880563	1	1	1	0.999999	0.694094	0.585962
532	12211	7248	baculoviral IAP repeat-containing 6	Birc6	0.818925	1.28953	1.49261	1.63673	1.77002	1.2359	1.0144		0.935065	0.995269	0.999997	1	1	0.96284	-11.7784
533	14163	3282	FYVE, RhoGEF and PH domain containing 1	Fgd1	0.95208	1.22843	1.39911	1.66232	1.60972	1.26382	1.13253		-7.57969	0.976582	0.99998	1	1	0.994845	0.0294182
534	19699	3699	reelin	Reln	0.773599	1.06205	1.33686	1.30952	1.55613	1.12094	1.02702		0.998714	-5.84337	0.999804	0.999363	1	-0.36659	-10.5474
535	16403	20091	integrin alpha 6	Itga6	0.867363	1.60956	1.09511	1.08602	1.51877	1.35229	2.2534		-1.21978	0.999985	-5.23365	-6.07642	0.999854	0.986531	1
536	72151	N/A	WD repeat and SOCS box-containing 2	Rfc5	1.20245	2.3974	1.62939	1.93765	1.80723	1.41962	1.317		-0.288293	1	0.999924	1	0.999998	0.990645	0.893815
537	16324	1654	inhibin beta-B	Inhbb	1.83314	3.54167	1.36846	1.17059	1.11719	1.00216	1.47393		0.986901	1	-0.534932	-6.46881	-8.9756	-12.1955	0.45684
538	20719	20956	serine (or cysteine) peptidase inhibitor, clade B, member 6a	Serpinb6a	0.862969	0.887625	0.776182	0.848832	0.88098	0.682874	0.699173		0.525309	-0.393544	0.997013	0.764768	-0.0537382	0.999997	0.999989
539	107513	2368	N/A	Ssr1	0.793478	1.2684	1.53282	1.19952	2.26329	1.75611	1.38302		-1.59567	-1.3814	0.908957	-3.74856	0.999986	0.995132	0.379751
540	69742	12328	TM2 domain containing 2	Tm2d2	0.907919	1.10858	0.939799	0.950367	0.942825	0.881128	1.11741		-1.64018	-1.14217	-5.68921	-7.34151	-6.15454	0.0880563	-0.625213
541	26417	55682	mitogen activated protein kinase 3	Mapk3	0.775427	0.576633	0.490054	0.623798	0.891442	0.78154	0.849422		0.990103	1	1	1	-1.34019	0.985759	0.525309
542	19275	48142	protein tyrosine phosphatase, receptor type, N	Ptprn	0.93202	1.04663	0.974875	1.14476	1.54192	0.922974	0.801669		-4.01608	-7.73808	-10.6072	0.525309	1	-2.81989	0.994385
543	17762	74962	microtubule-associated protein tau	Mapt	0.922692	0.678348	0.691427	1.5881	1.33913	1.82626	1.31738		-8.67321	0.969243	0.94879	0.995901	0.671711	0.999922	0.525309
544	66706	32460	RIKEN cDNA 4733401H18 gene	4733401H18Rik	0.806865	1.14875	0.889266	1.13528	1.11026	1.00508	1.07019		0.891072	-0.505757	-1.73088	-1.10415	-2.70539	-12.1527	-6.62684
545	14208	31106	protein phosphatase 1G (formerly 2C), magnesium-dependent, gamma isoform	Ppm1g	1.30221	2.71057	1.93237	1.99686	2.31374	1.93714	1.17246		0.406457	1	0.999985	0.999994	1	0.999986	-2.99583
546	73274	11292	GC-rich promoter binding protein 1	Gpbp1	0.971855	1.44985	0.925775	0.941217	1.09736	0.603839	0.664359		-10.2361	0.999999	-3.17676	-5.38426	-1.55172	1	1
547	68292	7387	STT3, subunit of the oligosaccharyltransferase complex, homolog B (S. cerevisiae)	Stt3b	0.74007	1.14786	1.32534	1.70576	1.36722	1.48285	1.41649		0.996017	-0.687741	0.990905	1	0.997561	0.999933	0.999482
548	17995	5151	NADH dehydrogenase (ubiquinone) flavoprotein 1	Ndufv1	0.837753	0.995	1.15844	1.17153	1.43713	1.12263	1.02058		0.492101	-12.1629	-0.288293	0.0688564	0.999729	-2.01646	-11.5991
549	192159	4706	pre-mRNA processing factor 8	Prpf8	1.09168	2.57834	2.77272	3.19139	2.15982	1.81181	1.23147		-3.17676	1	1	1	1	1	0.953958
550	12894	1413	carnitine palmitoyltransferase 1a, liver	Cpt1a	0.790956	0.592789	0.624369	0.881161	1.13514	1.19798	1.01384		0.444613	0.999917	0.999539	-3.88133	-3.88133	-0.852497	-12.0441
551	26443	2085	proteasome (prosome, macropain) subunit, alpha type 6	Psma6	0.959316	1.46648	1.46629	1.79804	1.72474	1.41415	1.13993		-9.05021	0.999995	0.999995	1	1	0.999967	-0.0324028
552	97165	37582	high mobility group box 2	Hmgb2	0.942475	0.929075	0.686619	1.02324	1.90524	2.08581	1.18668		-9.488	-8.20977	0.992747	-11.745	0.999999	1	-1.06666
553	12772	537	chemokine (C-C motif) receptor 2	Ccr2	0.803916	0.959421	0.768511	1.223	0.825867	0.861305	1.10163		-1.14217	-11.2993	0.00917088	-1.77706	-2.16691	-4.50259	-8.05326
554	16792	4922	lysosomal-associated protein transmembrane 5	Laptm5	0.848462	0.83817	0.994861	1.06044	0.891258	0.662406	0.900872		-0.65624	-0.238189	-12.1717	-8.9756	-3.61782	0.999482	-4.50259
555	18082	2695	4-nitrophenylphosphatase domain and non-neuronal SNAP25-like protein homolog 1 (C. elegans)	Nipsnap1	0.782546	0.646013	0.499108	0.596004	0.622484	0.552751	0.427001		0.970869	0.999994	1	1	0.999999	1	1
556	11430	38299	acyl-Coenzyme A oxidase 1, palmitoyl	Acox1	0.834985	1.13644	0.929628	0.888912	0.682996	0.850085	0.972839		-0.0975291	-2.59315	-7.57969	-3.36259	0.998467	-0.71972	-11.3906
557	66626	40879	RIKEN cDNA 5730403B10 gene	5730403B10Rik	0.885355	0.849862	1.21588	1.65278	0.672342	1.19845	1.36575		-6.78529	-4.15276	-2.48318	0.991404	0.906583	-3.17676	0.468828
558	17966	7438	neighbor of Brca1 gene 1	Nbr1	0.870646	0.749667	0.642105	0.6902	0.743492	0.547144	0.831577		0.848805	0.999991	1	1	0.999995	1	0.990905
559	53328	48457	progesterone receptor membrane component 1	Pgrmc1	0.77629	0.713432	0.625936	0.750301	0.784931	0.6195	0.714486		0.999195	0.999994	1	0.999892	0.998467	1	0.999994
560	27632	2178	RD RNA-binding protein	Rdbp	1.01553	1.28415	1.2275	1.14607	1.38585	1.08865	0.956854		-11.7784	0.984944	0.896493	-0.313969	0.999566	-4.15276	-9.19809
561	14663	49158	glycosylation dependent cell adhesion molecule 1	Glycam1	0.947758	1.23152	0.9283	0.934429	0.943134	0.81884	1.01937		-9.488	0.419425	-7.57969	-8.20977	-9.05021	0.277782	-11.8107
562	19216	738	prostaglandin E receptor 1 (subtype EP1)	Ptger1	0.883863	0.970673	0.874513	0.887446	1.01034	0.70319	0.708594		-0.0975291	-10.3	0.277782	-0.263035	-11.9531	0.999989	0.999984
563	11566	55555	adenylosuccinate synthetase, non muscle	Adss	0.83531	1.21604	1.09371	1.20715	1.34425	1.03784	1.05833		-0.189718	0.196269	-6.07642	0.0294182	0.961827	-10.8374	-9.19809
564	14210	N/A	fibroblast growth factor inducible 15	Fin15	0.734895	1.13206	0.874004	0.952582	0.85495	0.865895	0.843437		0.973876	-3.05559	-2.32248	-9.9734	-1.10415	-1.77706	-0.534932
565	12494	1345	CD38 antigen	Cd38	0.892563	0.857434	0.858797	0.939705	1.09346	0.928648	1.53662		-4.22181	-1.50831	-1.59567	-8.9756	-6.39	-7.8171	0.9994
566	20182	7923	retinoid X receptor beta	Rxrb	1.03064	1.4677	1.04551	1.19619	1.38068	0.90613	0.93153		-8.28769	1	-5.15884	0.998952	1	0.576364	-1.02969
567	26411	5199	mitogen activated protein kinase kinase kinase kinase 1	Map4k1	0.771152	1.17407	1.27343	1.21019	1.39125	1.11016	0.834786		0.996743	0.655974	0.991877	0.908957	0.999912	-1.55172	0.856177
568	15247	22456	hippocampus abundant gene transcript 1	Hiat1	1.02953	1.614	1.14886	1.17872	1.24572	0.790356	0.784067		-10.5474	1	0.229784	0.721776	0.977832	0.989531	0.992949
569	19362	48436	RAD51 associated protein 1	Rad51ap1	0.821596	0.942425	0.966797	1.0695	1.27233	1.1208	0.962894		0.432143	-8.67321	-10.947	-7.8171	0.856177	-3.3001	-10.6072
570	57294	803	ribosomal protein S27	Rps27	1.00182	1.00029	0.999974	0.997124	0.985653	0.9876	0.981345		-12.1629	-12.1955	-12.1961	-12.1142	-10.3	-10.7812	-9.12437
571	19384	68143	RAN, member RAS oncogene family	Ran	1.11338	2.65856	3.03718	3.08443	3.23333	2.59027	1.08699		-3.68293	1	1	1	1	1	-5.99851
572	13688	3022	eukaryotic translation initiation factor 4E binding protein 2	Eif4ebp2	0.854382	0.947367	0.899394	1.08438	1.08143	0.905381	0.792304		0.944555	-5.23365	0.106916	-1.59567	-1.87113	-0.189718	0.999553
573	268656	4681	serine palmitoyltransferase, long chain base subunit 1	Sptlc1	0.921382	1.05861	1.04574	1.0131	0.864192	0.853711	0.876661		-4.15276	-7.34151	-8.90058	-11.8714	0.213181	0.492101	-0.288293
574	21915	6285	deoxythymidylate kinase	Dtymk	0.894801	0.99718	1.10899	1.33356	1.4301	1.10297	0.752801		-0.238189	-12.1717	-0.65624	0.999901	0.999998	-1.02969	0.999874
575	14177	10870	fibroblast growth factor 6	Fgf6	0.827673	1.0176	0.890189	0.799366	0.778908	0.810651	1.02982		0.45684	-11.8107	-2.64899	0.824523	0.92976	0.721776	-11.1041
576	12190	41	breast cancer 2	Brca2	0.972512	1.00248	0.87082	0.896331	1.02257	0.791076	0.728825		-10.8374	-12.1853	-0.142844	-1.73088	-11.2993	0.974579	0.99945
577	18764	20104	polycystic kidney disease 2	Pkd2	0.844043	0.966953	0.8432	0.767746	0.856277	0.877239	1.00306		0.613596	-10.3	0.622431	0.993147	0.33771	-0.477036	-12.1792
578	56550	86060	ubiquitin-conjugating enzyme E2D 2	Ube2d2	0.9656	1.73155	1.51771	1.75203	1.53014	1.37235	1.14595		-11.5597	0.998636	0.96284	0.998982	0.969243	0.647851	-5.38426
579	16186	172	interleukin 2 receptor, gamma chain	Il2rg	1.18172	0.927373	1.10946	1.17013	0.884492	0.748542	0.74368		-1.3814	-8.13162	-5.61254	-1.87113	-4.08418	0.882438	0.90166
580	12505	508	N/A	Cd44	0.990205	0.898008	1.03075	0.951548	1.0108	1.02625	0.859423		-12.1792	-10.3	-12.0233	-11.745	-12.1717	-12.0012	-8.67321
581	14933	21848	glycerol kinase	Gyk	0.973678	1.52828	1.19121	1.05537	1.28782	1.12796	1.06485		-11.8417	0.957504	-3.3001	-10.8374	-0.36659	-6.70602	-10.363
582	20657	2334	superoxide dismutase 3, extracellular	Sod3	1.11818	1.88367	1.17582	1.44164	0.977648	0.883564	0.724085		-6.07642	0.999981	-2.64899	0.957504	-11.8417	-5.15884	0.873166
583	21802	2431	transforming growth factor alpha	Tgfa	1.37145	1.24661	0.699161	0.805674	0.786417	0.584879	0.755931		0.715078	-0.852497	0.888262	-0.993234	-0.313969	0.998787	0.393233
584	20962	7964	synaptonemal complex protein 3	Sycp3	0.9662	0.927796	0.805163	0.675311	0.508977	0.527603	0.43427		-11.2038	-8.13162	0.246083	0.995659	1	0.999999	1
585	N/A	N/A	N/A	N/A	0.820864	1.09986	1.1101	0.995072	0.967531	0.911594	2.17328		0.33771	-5.30879	-4.43173	-12.1717	-11.0528	-5.53615	1
586	105638	44717	zinc finger, CSL domain containing 2	Dph3	1.13941	1.66699	1.53096	1.60821	1.77906	1.232	0.937043		-1.55172	0.999998	0.999948	0.999993	1	0.741013	-7.65894
587	19701	20151	renin 1 structural	Ren1	0.79363	1.12295	1.40105	1.07599	0.998453	0.981842	0.887486		-2.76236	-8.5199	0.00917088	-10.6072	-12.1955	-12.0818	-8.36537
588	231086	153	hydroxyacyl-Coenzyme A dehydrogenase/3-ketoacyl-Coenzyme A thiolase/enoyl-Coenzyme A hydratase (trifunctional protein), beta subunit	Hadhb	0.809231	0.853159	0.888196	1.13742	0.642064	0.942645	0.92098		-0.420934	-2.59315	-5.30879	-4.57389	0.996239	-9.9734	-8.20977
589	623365	88684	similar to H3 histone, family 3B	EG623365	0.95529	0.988145	0.854224	0.987752	1.03246	0.853235	0.89715		-10.6661	-12.0818	-2.16691	-12.0818	-11.4345	-2.11619	-5.61254
590	N/A	N/A	N/A	N/A	0.891855	0.982918	0.834617	0.771108	0.701615	0.795826	0.955999		-1.10415	-11.6373	0.811068	0.994845	0.999953	0.977216	-8.82517
591	20873	7962	polo-like kinase 4 (Drosophila)	Plk4	0.956411	1.27671	1.0256	1.1795	1.16283	1.05572	0.878126		-10.0402	0.87633	-11.4774	-0.340066	-0.886925	-9.12437	-2.06604
592	20768	7550	selenophosphate synthetase 2	Sephs2	1.03966	1.21196	1.20092	1.21239	1.44503	1.06673	0.841949		-11.4345	-2.16691	-2.59315	-2.16691	0.882438	-10.1716	-3.17676
593	27058	37737	signal recognition particle 9	Srp9	0.891085	1.37043	1.48117	1.95172	1.44746	1.43883	1.44519		-5.68921	0.859736	0.982218	0.999995	0.966641	0.960788	0.965727
594	13663	3588	etoposide induced 2.4 mRNA	Ei24	0.898701	1.16378	1.02729	1.1129	1.14524	0.844973	0.617514		-3.55323	-0.65624	-11.2993	-3.55323	-1.46546	-0.0537382	0.999992
595	12402	3802	Casitas B-lineage lymphoma	Cbl	1.53892	1.05932	1.04961	0.53274	0.708065	0.65141	0.895768		-1.68525	-11.8107	-11.9272	-0.0324028	-3.68293	-1.73088	-10.8374
596	27054	74571	SEC23B (S. cerevisiae)	Sec23b	0.625397	0.931696	0.855935	0.778403	1.06246	1.13077	1.57688		0.999434	-8.67321	-2.11619	0.604575	-9.488	-4.29133	0.999121
597	15404	56001	homeo box A7	Hoxa7	0.859269	0.932883	1.03437	0.874789	0.661512	0.704503	0.850471		-8.13162	-11.2038	-11.9531	-9.55915	0.00917088	-0.993234	-7.65894
598	68145	10369	Ewing's tumor-associated antigen 1	Etaa1	1.0691	0.709294	0.615366	0.91963	0.832378	0.660541	0.819917		-10.8374	0.0294182	0.899108	-10.1716	-5.0103	0.671711	-4.29133
599	11927	2984	ATX1 (antioxidant protein 1) homolog 1 (yeast)	Atox1	0.740744	0.853524	0.914384	1.07868	0.928218	1.03722	0.991001		0.828806	-2.53788	-7.57969	-8.67321	-8.74937	-11.2521	-12.1412
600	15194	1593	Huntington disease gene homolog	Hdh	1.08989	1.24151	1.01201	1.19359	1.14745	1.05672	1.18204		-9.62973	-2.59315	-12.1412	-4.43173	-6.70602	-11.1041	-4.93659
601	51788	80218	H2A histone family, member Z	H2afz	0.85874	1.54323	1.70855	1.71106	1.85582	2.17304	1.16178		-3.74856	0.986531	0.999146	0.999171	0.999912	0.999999	-3.94846
602	66878	2843	RIO kinase 3 (yeast)	Riok3	1.00989	1.6057	1.4969	1.35664	1.21569	1.01123	0.709029		-12.0636	0.999912	0.999892	0.993707	0.622431	-12.0233	0.998714
603	68024	79485	histone 1, H2bc	Hist1h2bc	0.787027	0.500583	0.43209	0.621094	0.668557	1.0124	1.62131		0.444613	0.999999	1	0.99945	0.994385	-12.0818	0.999566
604	17311	692	kit ligand	Kitl	0.752578	0.783919	0.734145	0.891292	0.616887	0.85373	0.745253		-0.448763	-1.50831	0.00917088	-7.97471	0.957504	-5.46005	-0.263035
605	83397	3740	A kinase (PRKA) anchor protein (gravin) 12	Akap12	0.741475	0.796976	0.649484	0.752215	0.571516	0.6617	0.538507		0.393233	-1.10415	0.96284	0.196269	0.998278	0.94307	0.999614
606	N/A	N/A	N/A	N/A	0.826799	0.987166	0.977409	0.918259	0.911882	0.807106	0.738053		-0.213752	-12.0441	-11.7103	-6.94406	-6.31134	0.323151	0.947413
607	20449	2282	ST8 alpha-N-acetyl-neuraminide alpha-2,8-sialyltransferase 1	St8sia1	0.95555	1.00206	0.830868	1.13482	0.738044	0.709951	0.678398		-11.0004	-12.1934	-1.91901	-5.46005	0.694094	0.87633	0.959721
608	280668	73803	a disintegrin and metallopeptidase domain 1a	Adam1a	0.878084	1.0468	0.69638	0.666464	0.690219	0.655177	0.582783		-4.43173	-10.7812	0.963828	0.989531	0.97165	0.993707	0.999804
609	20224	56436	SAR1a gene homolog 1 (S. cerevisiae)	Sar1a	0.883014	1.83913	1.9209	1.97423	2.01933	1.86319	1.054		-7.89599	0.993707	0.997415	0.998511	0.999068	0.995132	-11.2993
610	71799	33161	pentatricopeptide repeat domain 1	Ptcd1	1.13022	2.53724	1.81967	1.7211	1.92681	1.58102	1.10532		-5.68921	1	0.999871	0.999382	0.999974	0.993707	-7.34151
611	71955	8849	RIKEN cDNA 2400003C14 gene	2400003C14Rik	0.959675	1.40626	0.823135	0.995663	1.15905	0.833367	0.869595		-11.5597	0.393233	-3.55323	-12.19	-6.07642	-4.15276	-6.54776
612	69077	2108	proteasome (prosome, macropain) 26S subunit, non-ATPase, 11	Psmd11	0.840119	1.22095	1.11014	1.11361	1.30422	1.147	1.3139		-1.73088	-0.71972	-6.39	-6.07642	0.585962	-3.88133	0.647851
613	12447	14452	cyclin E1	Ccne1	0.720476	0.75932	0.754972	0.628123	0.622576	0.672151	0.866896		0.770385	0.323151	0.393233	0.991644	0.993339	0.955171	-4.64561
614	66218	3669	NADH dehydrogenase (ubiquinone) 1 beta subcomplex, 9	Ndufb9	0.817959	0.814036	1.25589	1.68471	1.15526	1.3452	0.806591		-1.42491	-1.25175	-0.468682	0.999314	-5.10243	0.675059	-0.898157
615	26400	56548	mitogen activated protein kinase kinase 7	Map2k7	1.18832	1.92262	1.51164	1.42776	1.30434	0.92984	0.977051		-2.39293	0.999995	0.991913	0.95713	0.5259	-11.6264	-15.4631
616	56615	10544	microsomal glutathione S-transferase 1	Mgst1	0.74384	0.293185	0.52813	0.478489	0.217596	0.270193	0.563549		-0.147713	1	0.999206	0.999923	1	1	0.996377
617	68349	3346	NADH dehydrogenase (ubiquinone) Fe-S protein 3	Ndufs3	0.578497	0.746955	0.865096	1.12579	0.746793	0.701628	0.821921		0.998142	0.253896	-6.44118	-8.69972	0.253896	0.795772	-2.87649
618	20044	4103	ribosomal protein S14	Rps14	1.07748	0.820746	0.500088	0.443289	0.312015	0.381366	0.34958		-10.9357	-0.688598	1	1	1	1	1
619	30963	69153	protein tyrosine phosphatase-like (proline instead of catalytic arginine), member a	Ptpla	0.739263	0.76571	0.726258	0.620774	0.473527	0.512521	0.804456		0.757201	0.430136	0.845042	0.998087	0.999999	0.999994	-0.655602
620	19228	267	parathyroid hormone receptor 1	Pthr1	0.70921	0.833564	0.756139	0.749184	0.581264	0.60499	0.73227		0.934189	-1.95513	0.650872	0.718883	0.999824	0.999408	0.845042
621	18399	16813	solute carrier family 22 (organic anion transporter), member 6	Slc22a6	1.06292	0.956747	0.415862	0.915598	0.737257	0.782272	0.727424		-15.288	-15.6129	0.978379	-14.9233	-5.53374	-8.094	-6.25524
622	12450	2995	cyclin G1	Ccng1	0.935527	0.724258	1.48701	1.42011	0.989476	0.890338	0.785835		-11.7234	0.946831	0.994881	0.977772	-15.8332	-6.16307	0.467915
623	16923	36179	SH2B adaptor protein 3	Sh2b3	1.14519	1.03641	1.04919	1.15527	1.1287	0.859689	0.762427		-8.69972	-15.288	-14.806	-7.99388	-9.82188	-7.49786	-1.01064
624	13645	1483	epidermal growth factor	Egf	1.00857	1.2218	0.754563	0.882431	0.844605	0.680693	1.12695		-15.9367	-6.44118	-2.45085	-11.2341	-8.3959	0.0101862	-11.6264
625	20686	7951	sperm autoantigenic protein 17	Spa17	1.0085	2.02901	2.73201	2.03964	1.31545	1.44005	1.01626		-15.8879	0.999999	1	0.999999	0.61606	0.966427	-15.708
626	13723	7743	embigin	Emb	1.03303	1.35314	1.28073	1.22359	1.19485	0.68386	0.653199		-14.6833	0.948237	0.718883	-0.0111506	-0.790861	0.996271	0.999273
627	67130	1861	NADH dehydrogenase (ubiquinone) 1 alpha subcomplex, 6 (B14)	Ndufa6	0.765723	0.76124	0.690292	0.729021	0.718136	0.734875	0.830609		0.902391	0.920821	0.997585	0.982201	0.989561	0.976508	-0.147713
628	54381	9401	plasma glutamate carboxypeptidase	Pgcp	0.881873	0.85852	0.633044	0.798174	0.528207	0.729345	0.925777		-5.88988	-3.6176	0.998298	-0.100528	0.999994	0.885976	-11.0355
629	24128	6927	5'-3' exoribonuclease 2	Xrn2	0.976427	1.43889	1.27303	1.06553	1.02648	1.04782	0.923724		-15.1912	0.995934	0.73869	-11.2341	-15.0348	-13.1878	-9.20901
630	11804	20396	amyloid beta (A4) precursor-like protein 2	Aplp2	0.825399	0.762644	0.735054	0.679241	0.52099	0.539433	0.589717		-1.38067	0.587906	0.837004	0.982201	0.999995	0.999984	0.999756
631	69263	2188	replication factor C (activator 1) 3	Rfc3	1.08086	0.977157	0.945014	1.17061	1.97389	1.58661	1.21393		-11.4312	-15.503	-13.3567	-3.90899	0.999994	0.99648	-1.70407
632	22687	2900	zinc finger protein 259	Zfp259	0.743566	0.868716	0.995925	1.0371	1.17351	0.828293	0.717858		0.61606	-5.62188	-15.9446	-14.9233	-4.13509	-2.27924	0.837004
633	11951	38017	ATP synthase, H+ transporting, mitochondrial F0 complex, subunit c (subunit 9), isoform 1	Atp5g1	0.783839	0.949053	1.0052	1.24798	0.893685	0.877684	0.84699		0.0516902	-13.6828	-15.9367	-0.498548	-7.7945	-5.98038	-3.13574
634	19027	4915	synaptophysin-like protein	Sypl	0.884079	1.14536	1.255	1.69053	1.5244	1.30713	1.55592		-11.9156	-11.2341	-5.88988	0.774492	0.0718683	-3.90899	0.286266
635	22702	7601	zinc finger protein 42	Zfp42	1.22087	1.55027	1.11282	1.2025	0.747959	0.841448	0.778819		-9.61763	-0.468682	-12.7503	-8.19439	-2.81351	-8.9031	-4.60641
636	17393	37619	matrix metallopeptidase 7	Mmp7	0.976877	0.914144	0.908396	0.877508	0.828922	0.703796	2.07855		-15.708	-12.4783	-12.1057	-9.51545	-5.44622	0.301979	0.999681
637	21333	2394	tachykinin 1	Tac1	1.00455	1.17815	0.919218	0.736579	0.912637	0.829037	0.982914		-15.9585	-4.93442	-11.8198	0.430136	-11.135	-3.33786	-15.7632
638	14202	N/A	four and a half LIM domains 4	Fhl4	0.955416	0.97742	1.1408	0.76191	0.807139	0.640496	0.544335		-15.288	-15.7882	-11.2341	-3.98364	-6.25524	0.417018	0.950944
639	21884	40776	fatty acid binding protein 9, testis	Fabp9	0.921101	0.941451	0.906548	0.688135	0.553587	0.78199	1.04054		-12.9279	-14.2835	-11.9156	0.547449	0.99392	-2.22346	-15.1912
640	16201	7785	interleukin enhancer binding factor 3	Ilf3	1.31095	1.04418	0.929799	0.787754	0.853785	0.78688	1.10247		-1.12845	-15.0348	-13.4397	-2.33573	-7.1075	-2.27924	-11.8198
641	11723	86951	amylase 2, pancreatic	Amy2	0.931754	0.63738	2.86278	0.382664	0.128206	0.349639	1.81204		-15.7882	-10.5335	-1.29409	-2.16839	0.977148	-1.29409	-7.69528
642	12585	7262	cerebellar degeneration-related 2	Cdr2	2.06191	2.70422	3.44223	2.03228	0.788511	1.31679	1.08017		0.417018	0.986919	0.999294	0.6977	-9.31112	-7.69528	-15.0884
643	16330	69021	inositol polyphosphate-5-phosphatase B	Inpp5b	0.661763	0.881652	0.80743	0.851999	0.803282	0.744603	0.866204		0.587906	-10.5335	-4.76906	-8.19439	-4.44651	-1.29409	-9.31112
644	N/A	N/A	N/A	N/A	1.08404	1.04538	1.20002	0.734055	0.598751	0.666603	0.761777		-14.6833	-15.7364	-10.331	-4.44651	-0.326754	-1.51534	-5.98038
645	N/A	N/A	N/A	N/A	1.34334	1.10113	1.10625	0.573757	0.673357	0.706337	0.830034		-7.69528	-14.1402	-14.2124	-0.559808	-2.45085	-5.62188	-10.7352
646	N/A	N/A	N/A	N/A	0.978979	1.13849	1.41568	0.981401	0.615732	0.903747	1.0719		-15.8116	-11.529	-1.12845	-15.8532	0.633844	-13.1021	-14.5552
647	76808	68104	Ribosomal protein L18A	Rpl18a	0.75648	0.811602	0.755877	0.595169	0.809659	0.53592	0.625564		0.969906	0.633844	0.97072	0.999998	0.659112	1	0.999986
648	20755	84655	small proline-rich protein 2A	Sprr2a	0.769585	1.53848	1.76118	3.82154	1.52762	10.5112	18.6243		-7.7945	-2.0074	0.0516902	0.999905	-2.16839	1	1
649	15129	73881	hemoglobin, beta adult major chain	Hbb-b1	0.78817	1.12503	0.802026	1.29684	0.736346	0.402825	0.22968		-2.50948	-10.331	-3.33786	-1.60838	-0.354172	0.999995	1
650	17283	7418	multiple endocrine neoplasia 1	Men1	0.926859	1.22177	0.872097	0.952112	0.895181	0.700157	0.637638		-11.7234	-1.51534	-5.79995	-14.0668	-8.29503	0.924883	0.994092
651	51798	1069	enoyl coenzyme A hydratase 1, peroxisomal	Ech1	0.622056	0.559064	0.63733	0.706876	0.60548	0.661087	0.568874		0.999532	0.999986	0.998965	0.971512	0.999813	0.996581	0.999976
652	15129	73881	hemoglobin, beta adult major chain	Hbb-b1	0.724734	1.05025	0.761398	1.3825	0.702505	0.423352	0.151355		-0.528922	-14.9798	-1.95513	-0.498548	0.0101862	0.999936	1
653	28077	44533	DNA segment, Chr 13, Wayne State University 50, expressed	Med10	1.00589	1.61585	1.13097	1.10271	1.13548	0.925764	0.755444		-15.9158	0.999652	-5.44622	-8.19439	-5.10243	-10.5335	0.810489
654	381356	41182	RIKEN cDNA 5930434B04 gene	5930434B04Rik	0.821327	0.859258	0.893456	1.009	1.14306	0.841226	0.739735		-0.410448	-2.68972	-6.16307	-15.8714	-4.13509	-1.42491	0.918713
655	66616	49454	sorting nexin 9	Snx9	0.773874	0.594435	0.643356	0.785772	0.611068	0.680399	0.50713		0.84892	0.99999	0.999802	0.757201	0.999971	0.998394	1
656	66616	49454	sorting nexin 9	Snx9	0.84791	1.01968	0.742829	1.06956	0.82331	0.682278	0.567914		-4.28939	-15.678	0.503427	-12.9279	-2.45085	0.930607	0.999442
657	68052	88907	ribosomal protein S13	Rps13	0.916106	1.01736	1.04733	1.00914	1.06044	0.823249	0.695934		-8.49698	-15.5779	-13.4397	-15.8532	-12.011	-0.17195	0.993744
658	12317	37911	calreticulin	Calr	1.16701	1.44592	3.3598	4.63026	2.80886	2.51382	1.62473		-4.93442	0.914335	1	1	1	1	0.995815
659	15904	1186	inhibitor of DNA binding 4	Id4	0.967916	1.10563	0.785883	0.768622	0.705059	0.534576	0.575435		-14.7454	-7.59639	0.547449	0.75117	0.982201	0.999999	0.999982
660	66481	37418	ribosomal protein S21	Rps21	0.894755	0.873478	0.764509	0.76502	0.832219	0.745004	0.593448		-7.49786	-5.10243	0.587906	0.578112	-1.70407	0.785377	0.999741
661	N/A	N/A	N/A	N/A	0.860559	0.927376	0.704402	0.714333	0.550112	0.859973	1.09524		-6.16307	-12.5697	0.763097	0.675059	0.999408	-6.07145	-11.2341
662	230789	27071	cDNA sequence BC008163	BC008163	0.909498	1.11675	0.948312	0.997616	1.15021	0.892255	0.763239		-5.27305	-3.47627	-11.3329	-15.9446	-1.08858	-3.06983	0.980651
663	20377	2266	secreted frizzled-related sequence protein 1	Sfrp1	0.843587	0.648445	0.455458	0.515115	0.432072	0.454677	0.427424		-4.13509	0.97585	0.999998	0.999946	0.999999	0.999998	1
664	319195	81526	ribosomal protein L17	Rpl17	0.988138	1.00035	0.954709	1.00026	1.00083	0.957697	0.952109		-15.2404	-15.9577	-7.99388	-15.9577	-15.955	-8.69972	-7.30189
665	60409	5665	trafficking protein particle complex 4	Trappc4	1.00801	1.46652	1.52736	1.41806	1.42834	1.03621	0.963888		-15.7882	0.999993	0.999999	0.999959	0.999971	-12.9279	-12.6604
666	53319	38176	nuclear RNA export factor 1 homolog (S. cerevisiae)	Nxf1	1.10841	1.44237	1.10506	1.0315	1.22105	0.77164	0.720097		-1.85266	0.999994	-2.16839	-13.2727	0.954751	0.997972	0.999953
667	69871	12337	RIKEN cDNA 2010007H12 gene	2010007H12Rik	0.721792	1.10076	1.02382	0.899628	1.00607	0.59455	0.465669		0.990939	-6.62918	-15.1406	-5.44622	-15.9027	0.999995	1
668	N/A	N/A	N/A	N/A	0.954964	1.26063	1.20984	0.947296	0.934817	0.848113	0.804832		-14.6833	-1.70407	-3.83505	-14.2835	-13.4397	-5.53374	-2.33573
669	N/A	N/A	N/A	N/A	0.926103	0.890582	0.805769	0.813064	0.701166	0.743379	1.06401		-13.0154	-9.92392	-2.87649	-3.33786	0.587906	-0.17195	-13.9165
670	N/A	N/A	N/A	N/A	0.78509	0.556563	2.30604	0.472534	0.136608	0.34619	1.59429		-14.0668	-7.59639	-3.4067	-4.6874	0.97585	-1.01064	-10.0259
671	N/A	N/A	N/A	N/A	0.657454	0.697043	0.660085	0.6877	0.60504	0.644866	0.70671		0.991913	0.955956	0.990939	0.969906	0.999314	0.995437	0.935913
672	N/A	N/A	N/A	N/A	0.81435	1.00041	0.900809	0.902265	0.750464	0.817977	1.40312		-2.50948	-15.9585	-10.1277	-10.2294	0.111104	-2.75125	0.682773
673	19084	37664	protein kinase, cAMP dependent regulatory, type I, alpha	Prkar1a	0.833813	1.20513	0.977863	0.973619	0.917682	0.802564	0.833869		-0.326754	-0.17195	-15.288	-14.9798	-8.29503	0.547449	-0.326754
674	19124	4670	protein C receptor, endothelial	Procr	0.870798	1.0976	1.02163	1.03454	1.21088	0.889262	0.828922		-1.25175	-5.62188	-15.0884	-13.9165	0.568107	-2.87649	0.514781
675	625174	N/A	similar to Pyruvate kinase isozyme M2	LOC625174	0.859226	0.947543	1.00621	0.983499	1.04553	1.06324	1.15058		-1.38067	-12.011	-15.9027	-15.5412	-13.1878	-11.135	-2.11403
676	67117	21304	dynein light chain Tctex-type 3	Dynlt3	0.652189	0.946234	0.898802	1.16952	1.13338	1.00018	0.90368		0.93242	-14.2124	-10.331	-6.25524	-8.80134	-15.9585	-10.8356
677	N/A	N/A	N/A	N/A	0.891279	1.33815	1.25564	1.29685	1.75642	1.2419	1.05003		-9.10695	0.220237	-1.42491	-0.410448	0.998653	-1.90355	-14.4218
678	20068	86929	ribosomal protein S17	Rps17	0.962824	1.00005	1.00004	1.00016	1.04295	0.976602	0.939794		-10.5335	-15.9585	-15.9585	-15.9585	-9.51545	-13.6028	-5.10243
679	15425	19533	homeo box C6	Hoxc6	0.88336	1.08893	0.950531	1.11139	1.10049	0.785824	0.74504		0.332488	-2.39293	-8.3959	-0.528922	-1.29409	0.999182	0.999971
680	18582	1954	phosphodiesterase 6D, cGMP-specific, rod, delta	Pde6d	0.849409	0.954032	0.865754	1.09274	1.0642	0.885147	0.784616		0.442988	-11.4312	-0.123908	-4.76906	-8.9031	-1.29409	0.981182
681	15452	56590	hypoxanthine guanine phosphoribosyl transferase 1	Hprt1	0.978969	1.68784	1.71662	1.81119	1.85809	1.69734	1.36286		-15.288	0.999995	0.999997	1	1	0.999996	0.982691
682	19730	4562	ral guanine nucleotide dissociation stimulator	Ralgds	0.936227	1.05013	0.991061	1.0036	1.03458	0.81281	1.14079		-11.4312	-13.2727	-15.8532	-15.9446	-14.6199	-0.0111506	-4.13509
683	12867	81691	cytochrome c oxidase, subunit VIIc	Cox7c	0.8868	1.19504	1.27715	1.61431	1.25315	1.31202	1.30638		-1.60838	0.642451	0.978379	1	0.949608	0.993744	0.99236
684	321022	75069	carnitine deficiency-associated gene expressed in ventricle 3	Cdv3	1.06327	1.9826	1.59075	2.04078	1.8154	1.61953	1.04928		-12.1057	1	0.999585	1	0.999995	0.999777	-13.5217
685	12461	4696	chaperonin subunit 2 (beta)	Cct2	0.964568	2.09492	2.11144	2.38526	2.80726	1.95781	1.29338		-14.2835	1	1	1	1	1	0.83284
686	67281	68110	ribosomal protein L37	Rpl37	0.942281	1.00001	0.999989	1.00003	1.00018	0.999939	0.991943		-2.33573	-15.9585	-15.9585	-15.9585	-15.9577	-15.9585	-15.4217
687	69225	6333	RIKEN cDNA 0710008K08 gene	0710008K08Rik	0.881485	1.05964	1.16625	1.20124	1.33365	0.958788	1.06358		-0.591213	-9.00497	0.430136	0.837004	0.999024	-11.8198	-8.3959
688	67281	68110	ribosomal protein L37	Rpl37	0.948235	0.999666	1.00024	1.00041	1.03379	0.869421	0.989777		-10.8356	-15.9577	-15.9585	-15.9577	-13.6828	-0.591213	-15.7364
689	14548	7729	mitochondrial ribosomal protein S33	Mrps33	0.8687	0.91791	1.02435	1.23034	1.26075	0.95695	0.780549		0.757201	-2.11403	-13.7618	0.995167	0.998965	-9.61763	0.999631
690	14972	74421	histocompatibility 2, K1, K region	H2-K1	0.789388	0.865707	0.845999	1.00589	0.741102	0.642237	1.1283		-1.4698	-7.01094	-5.27305	-15.9367	0.167238	0.95713	-9.00497
691	18626	1966	period homolog 1 (Drosophila)	Per1	1.10907	0.881705	0.786855	0.843155	1.03737	0.893216	0.944477		-10.1277	-8.094	-0.972559	-4.52612	-15.0884	-9.20901	-13.9165
692	23988	4531	protein (peptidyl-prolyl cis/trans isomerase) NIMA-interacting 1	Pin1	1.04321	1.4281	1.56008	1.6909	1.72582	1.38039	0.864895		-11.9156	0.999964	1	1	1	0.999796	0.148883
693	671976	N/A	similar to GrpE protein homolog 2, mitochondrial precursor (Mt-GrpE#2)	LOC671976	0.818917	1.11658	1.32547	1.25399	1.37779	0.984321	1.30541		-0.756222	-7.20449	0.757201	0.0311313	0.916551	-15.708	0.633844
694	66335	1281	\ATPase, H+ transporting, lysosomal V1 subunit C1	Atp6v1c1	0.895094	1.1415	0.7694	0.901979	1.02405	0.783883	0.89488		-3.33786	-1.51534	0.975174	-4.13509	-14.8654	0.946831	-3.26976
695	12895	22548	carnitine palmitoyltransferase 1b, muscle	Cpt1b	0.838963	0.918032	0.884419	0.943614	0.733893	0.816924	1.09347		-2.45085	-10.4323	-6.62918	-13.1878	0.815171	-1.12845	-10.1277
696	100972	3135	RAB28, member RAS oncogene family	Rab28	0.95146	1.1164	1.07463	1.19522	1.27809	0.862909	0.789474		-13.9165	-8.094	-11.9156	-2.45085	0.0718683	-4.60641	-0.123908
697	56691	23184	DnaJ (Hsp40) homolog, subfamily B, member 8	Dnajb8	1.23833	1.22697	1.16676	1.3397	1.25378	1.26308	1.2875		-8.59827	-0.688598	-3.4067	0.795772	-0.055022	0.111104	0.430136
698	77605	83271	H2A histone family, member V	H2afv	0.887272	0.692533	0.417213	0.353391	0.768183	0.773701	0.943087		-3.98364	0.998031	1	1	0.912063	0.885976	-11.529
699	17896	20558	myosin, light polypeptide 4	Myl4	0.858589	0.921039	1.02919	1.17682	1.13246	0.923494	0.9173		-4.76906	-11.3329	-15.288	-3.98364	-7.20449	-11.529	-10.9357
700	319475	23493	zinc finger protein 672	Zfp672	0.887491	1.27644	1.16955	0.999443	0.955641	0.710396	0.757389		-5.79995	0.503427	-2.62892	-15.9577	-13.8397	0.97072	0.805697
701	18081	88815	ninjurin 1	Ninj1	0.91442	1.17364	0.916447	1.01673	1.03446	0.890706	0.912751		-13.6028	-9.61763	-13.7618	-15.8714	-15.6129	-12.2933	-13.5217
702	226409	32770	BCL2/adenovirus E1B interacting protein 3-like	Zranb3	0.929927	1.00005	0.998196	1.01033	1.1064	0.95967	0.961388		-4.60641	-15.9585	-15.9446	-15.5779	-1.12845	-10.8356	-11.135
703	20239	N/A	ataxin 2	Atxn2	0.864074	1.30333	1.13861	1.11985	1.23834	0.847394	0.898201		-0.623142	0.980106	-1.56153	-3.00465	0.845042	0.130173	-3.54657
704	19683	74505	retinol dehydrogenase 16	Rdh16	0.923807	1.12023	1.014	0.860616	0.880401	0.804111	1.13922		-10.1277	-9.00497	-15.8116	-5.79995	-7.69528	-1.56153	-7.39968
705	26446	2089	proteasome (prosome, macropain) subunit, beta type 3	Psmb3	0.991144	1.61678	2.38934	2.60929	2.66203	2.26985	1.14702		-15.8714	0.999597	1	1	1	1	-4.28939
706	22335	48369	voltage-dependent anion channel 3	Vdac3	0.849208	1.32349	1.45181	1.71577	1.73069	1.59874	0.904642		-1.85266	0.860015	0.992575	0.999976	0.999982	0.999725	-7.49786
707	14718	1571	glutamate oxaloacetate transaminase 1, soluble	Got1	1.37246	3.61329	1.97974	1.94835	1.55561	1.39716	0.985839		0.185246	1	0.999725	0.999597	0.930607	-0.326754	-15.8532
708	20525	68520	solute carrier family 2 (facilitated glucose transporter), member 1	Slc2a1	1.15957	1.32961	1.08909	1.04791	1.32288	1.06568	1.70543		-4.21189	0.690319	-10.331	-13.9922	0.642451	-12.5697	0.999763
709	22365	5250	vacuolar protein sorting 45 (yeast)	Vps45	0.756268	0.876886	0.934663	0.934341	1.01826	0.919575	1.17478		0.633844	-5.71062	-12.1998	-12.1998	-15.6462	-10.5335	-3.26976
710	66704	57033	RIKEN cDNA 4921506I22 gene	Rbm4b	0.946052	0.963784	1.15869	1.25168	1.33503	1.01176	0.796319		-9.20901	-12.4783	0.389969	0.982691	0.999408	-15.5779	0.985364
711	19224	743	prostaglandin-endoperoxide synthase 1	Ptgs1	0.95292	1.2975	1.44317	1.5292	1.51774	1.18017	0.934778		-10.6345	0.996865	0.999988	0.999999	0.999999	0.690319	-7.1075
712	22144	86947	tubulin, alpha 3	Tuba3	0.785886	0.939139	1.46516	1.96932	1.96197	1.70361	0.711574		-1.56153	-13.8397	0.790634	0.999763	0.999733	0.99236	0.5259
713	19224	743	prostaglandin-endoperoxide synthase 1	Ptgs1	0.808265	0.731283	1.0185	1.33772	1.13827	1.02851	0.782313		-1.04931	0.763097	-15.678	0.606877	-6.53493	-15.288	0.0311313
714	105446	22983	guanosine monophosphate reductase 2	Gmpr2	0.954699	0.937676	0.822819	0.840413	1.07312	0.780099	0.872458		-11.9156	-9.00497	0.774492	0.503427	-7.99388	0.97585	-0.790861
715	12482	7259	membrane-spanning 4-domains, subfamily A, member 1	Ms4a1	1.07468	1.05455	0.936315	0.831036	0.93008	0.793477	0.938895		-12.7503	-14.1402	-13.2727	-3.47627	-12.7503	-1.21003	-13.4397
716	16563	3320	kinesin family member 2A	Kif2a	1.00457	1.19393	0.949242	0.839627	0.990932	0.79919	1.02453		-15.9271	-0.688598	-12.7503	-0.790861	-15.8532	0.514781	-15.1912
717	14083	7314	PTK2 protein tyrosine kinase 2	Ptk2	0.77368	1.12225	1.22434	1.41284	1.38911	1.1518	1.06474		0.75117	-5.62188	-0.0775678	0.984948	0.973767	-3.20238	-11.7234
718	18578	1953	phosphodiesterase 4B, cAMP specific	Pde4b	0.985298	0.979191	1.04046	0.865302	0.786828	0.759489	1.10828		-15.7364	-15.503	-14.4218	-3.98364	0.286266	0.704919	-8.094
719	18039	4487	neurofilament, light polypeptide	Nefl	0.834324	0.944391	0.87206	0.729014	0.571476	0.856391	0.905783		-6.25524	-14.5552	-9.31112	-0.410448	0.981182	-7.99388	-12.1057
720	242721	17567	RIKEN cDNA B230308G19 gene	Klhdc7a	1.00309	1.01623	0.956901	0.669952	0.670764	0.720119	1.09133		-15.9507	-15.7632	-14.5552	0.955956	0.954751	0.75117	-11.135
721	18039	4487	neurofilament, light polypeptide	Nefl	1.00687	1.09052	0.858442	0.687877	0.574248	0.838755	1.14273		-15.4217	-13.1021	-8.69972	0.253896	0.966427	-7.1075	-10.0259
722	19053	37889	protein phosphatase 2 (formerly 2A), catalytic subunit, beta isoform	Ppp2cb	1.01433	1.59664	1.24554	1.33638	1.44351	0.966006	0.913374		-15.678	0.999937	0.557887	0.954751	0.997208	-14.3533	-7.59639
723	110379	6479	SEC13-like 1 (S. cerevisiae)	Sec13	0.890729	1.85563	2.1033	2.32771	2.29661	1.71388	1.03254		-1.75293	1	1	1	1	1	-13.6828
724	69276	2449	translocation protein 1	Tloc1	1.05403	1.31234	0.857088	0.878671	0.923225	0.715126	0.636332		-10.6817	0.999943	0.882578	0.520331	-3.85574	0.999999	1
725	94184	22858	RIKEN cDNA 2210010A19 gene	2210010A19Rik	0.917167	1.01355	0.977776	1.09552	1.26571	0.971309	1.12664		-14.8011	-22.6229	-22.2216	-14.084	-0.363309	-21.7829	-9.86844
726	14431	32089	guanidinoacetate methyltransferase	Gamt	0.857133	1.08241	1.0705	1.08879	1.24679	0.878708	0.956672		0.604436	-6.33372	-8.82219	-5.10387	0.987607	-0.19762	-15.371
727	20850	20680	signal transducer and activator of transcription 5A	Stat5a	0.856544	1.07517	1.07282	1.20497	1.45333	0.970273	0.813908		-0.0733043	-10.5447	-10.9575	0.69043	0.999954	-19.9892	0.862652
728	74104	11375	ATP-binding cassette, sub-family B (MDR/TAP), member 6	Abcb6	0.794664	0.946299	0.978986	1.08754	1.21123	0.892414	0.901183		0.936329	-14.944	-21.4854	-8.56831	0.682684	-3.53578	-4.91323
729	110323	39658	cytochrome c oxidase, subunit VIb polypeptide 1	Cox6b1	0.870105	1.0488	1.27265	1.87336	1.36192	1.57091	1.68556		-1.56948	-17.1738	0.938025	1	0.996794	0.999995	1
730	N/A	N/A	N/A	N/A	0.820184	0.959336	1.28806	1.48226	1.50312	1.42083	1.45986		-2.05194	-20.7003	0.0607335	0.977601	0.985311	0.66665	0.965067
731	15194	1593	Huntington disease gene homolog	Hdh	0.803043	1.02989	0.990869	1.0318	1.21121	0.93516	1.00355		0.797945	-20.6038	-22.6229	-20.304	0.44683	-13.3652	-22.8319
732	12234	39330	beta-transducin repeat containing protein	Btrc	0.754357	0.742969	0.685077	0.778915	0.867748	0.788998	0.788037		0.348207	0.542771	0.942855	-0.305988	-7.8269	-0.71913	-0.683787
733	252870	2592	ubiquitin specific peptidase 7	Usp7	1.12803	2.07419	1.37727	1.4406	1.66431	1.1164	1.33952		-1.99498	1	0.999636	0.999964	1	-3.08563	0.9985
734	110323	39658	cytochrome c oxidase, subunit VIb polypeptide 1	Cox6b1	0.917245	1.01408	1.26591	1.77242	1.39074	1.47036	1.54018		-7.35041	-22.2216	0.966943	1	0.999646	0.999977	0.999998
735	56296	13207	DMRT-like family B with proline-rich C-terminal, 1	Dmrtb1	1.0016	1.07378	1.18138	1.32618	1.24848	1.32811	1.29674		-22.8577	-14.944	-1.93887	0.894302	0.317241	0.899738	0.781956
736	N/A	N/A	N/A	N/A	0.849226	0.690717	0.608985	0.542001	0.594898	0.68867	0.925755		-9.20896	0.553626	0.966943	0.997674	0.980529	0.57463	-18.7212
737	14824	1577	granulin	Grn	0.852412	0.837783	0.673906	0.5883	0.5581	0.640401	1.64244		-3.85574	-2.47529	0.991687	0.999907	0.999984	0.998456	0.999712
738	56296	13207	DMRT-like family B with proline-rich C-terminal, 1	Dmrtb1	0.915506	0.895506	0.74468	0.734307	0.808823	0.730631	1.1385		-16.3537	-13.5089	0.101986	0.332887	-3.01402	0.392277	-10.9575
739	18286	1907	outer dense fiber of sperm tails 2	Odf2	1.02107	1.03432	0.811205	1.01458	0.991048	0.907078	0.804389		-22.7841	-21.1555	-0.649068	-22.5501	-22.74	-11.7963	-0.334381
740	67444	31525	integrin-linked kinase-associated serine/threonine phosphatase 2C	Ilkap	1.09063	1.20166	0.874083	0.905235	0.972118	0.712647	0.819538		-7.00282	0.712627	-0.944729	-4.81946	-20.2007	0.999831	0.851528
741	236604	N/A	RIKEN cDNA 4933439C20 gene	4933439C20Rik	0.67121	0.461257	0.412432	0.519714	0.525985	0.47286	0.747489		0.966018	0.999999	1	0.999979	0.99997	0.999999	0.4724
742	114143	2986	ATPase, H+ transporting, lysosomal V0 subunit B	Atp6v0b	0.920175	1.18371	0.861091	0.958207	1.11825	0.86468	1.1981		-9.07926	0.122001	-0.683787	-17.9655	-4.19186	-0.905475	0.433627
743	54170	39141	Ras-related GTP binding C	Rragc	0.825562	0.867356	0.833468	0.908429	1.30091	1.07102	1.15543		-0.171791	-3.23176	-0.548569	-9.60251	0.879459	-14.8011	-3.08563
744	11629	1226	allograft inflammatory factor 1	Aif1	1.03806	1.09806	0.934897	0.709591	0.766724	1.07905	2.16872		-21.5628	-15.9354	-18.9639	0.604436	-0.791717	-17.9655	0.999991
745	14972	74421	histocompatibility 2, K1, K region	H2-K1	0.825792	1.0697	0.933417	1.34402	0.825278	0.580076	0.863568		-4.1063	-18.5981	-18.3483	0.268299	-4.02177	0.998586	-8.44261
746	26425	1857	nucleotide binding protein 1	Nubp1	0.941658	1.12697	0.958333	1.10354	1.02574	0.918386	1.00858		-9.33941	-0.0972163	-14.658	-1.77562	-19.5478	-3.69375	-22.4678
747	54170	39141	Ras-related GTP binding C	Rragc	0.735979	1.04698	0.97895	1.03836	1.31555	1.24377	1.25271		0.739924	-20.2007	-22.2754	-21.0682	0.420137	-1.0666	-0.791717
748	16478	3910	Jun proto-oncogene related gene d1	Jund1	0.700028	1.00597	0.823826	1.20288	0.92457	0.505896	0.289863		0.719691	-22.8319	-4.72672	-5.4975	-17.7052	0.999912	1
749	17149	1776	mago-nashi homolog, proliferation-associated (Drosophila)	Magoh	1.07474	2.27621	2.02568	2.24805	2.01019	1.47218	0.861906		-11.2353	1	1	1	1	0.999948	-0.649068
750	15115	1592	histidyl-tRNA synthetase	Hars	0.942621	1.6378	1.71479	1.84951	1.63094	1.30143	0.970624		-10.137	1	1	1	1	0.999602	-18.5981
751	13627	68181	eukaryotic translation elongation factor 1 alpha 1	Eef1a1	0.611128	0.730155	0.962049	0.879418	1.0554	0.885807	0.768116		0.317241	-4.1063	-22.2754	-17.3079	-21.7829	-17.8358	-6.88887
752	76238	49088	glyoxylate reductase/hydroxypyruvate reductase	Grhpr	0.601091	0.704595	0.800013	0.967095	0.993777	0.717862	0.87372		0.98925	0.594721	-3.01402	-21.8521	-22.8319	0.420137	-11.2353
753	56486	10508	gamma-aminobutyric acid receptor associated protein	Gabarap	0.868827	0.976329	0.904745	0.951189	1.02913	0.813134	1.15314		-1.47121	-21.2409	-6.22566	-16.6298	-20.6038	0.752647	-1.32962
754	66916	3059	NADH dehydrogenase (ubiquinone) 1 beta subcomplex, 7	Ndufb7	0.902962	1.17438	1.29416	1.37469	1.32725	1.34676	1.27451		-7.2336	-0.866894	0.934589	0.994278	0.975644	0.986507	0.882578
755	66916	3059	NADH dehydrogenase (ubiquinone) 1 beta subcomplex, 7	Ndufb7	0.910185	0.899607	0.871455	1.06522	1.01733	1.07935	1.42131		-14.944	-13.3652	-9.20896	-18.8432	-22.5501	-17.3079	0.826677
756	68961	47915	phosphorylase kinase, gamma 2 (testis)	Phkg2	0.900187	0.839595	0.669656	0.744743	0.924604	0.590285	0.594524		-0.828978	0.957654	1	0.999981	-4.45467	1	1
757	110954	68499	ribosomal protein 10	Rpl10	0.929449	1.00001	0.982948	0.9989	1.04905	1.00026	0.999832		-1.32962	-22.8626	-19.7715	-22.8515	-7.46815	-22.8614	-22.8614
758	13194	1448	damage specific DNA binding protein 1	Ddb1	0.958344	1.11577	1.18796	1.24068	1.38344	1.08101	1.05551		-19.4338	-7.70641	-1.19483	0.363209	0.984011	-13.2216	-17.5736
759	13047	22551	cut-like 1 (Drosophila)	Cutl1	0.909757	1.00967	0.975931	0.905508	1.12683	1.01215	1.29025		-9.07926	-22.6558	-21.4854	-8.19373	-5.10387	-22.5101	0.899738
760	19085	37665	protein kinase, cAMP dependent regulatory, type I beta	Prkar1b	0.902223	0.881404	0.881481	0.874768	1.01275	0.760685	0.752988		-5.00804	-2.10977	-2.10977	-1.42324	-22.3269	0.991922	0.994902
761	20775	2355	squalene epoxidase	Sqle	0.858292	1.93927	2.46749	1.84803	1.72782	2.06948	1.22405		-8.44261	0.999878	1	0.999565	0.997461	0.999977	-7.58682
762	27425	86109	ATP synthase, H+ transporting, mitochondrial F0 complex, subunit g	Atp5l	0.936401	1.28295	1.34592	1.70743	1.31249	1.39796	1.17824		-10.4082	0.994902	0.999613	1	0.9985	0.999951	0.632307
763	66475	799	ribosomal protein S23	Rps23	0.941711	0.987721	1.00004	0.977787	1.00583	1.00001	0.991109		-1.93887	-20.7003	-22.8626	-16.4921	-22.3762	-22.8626	-21.7116
764	19085	37665	protein kinase, cAMP dependent regulatory, type I beta	Prkar1b	0.885077	1.00249	0.85604	1.04094	1.21794	0.784436	0.60806		-1.37605	-22.8429	0.348207	-17.3079	0.897054	0.98925	1
765	66171	6037	6-phosphogluconolactonase	Bcnp1	0.808007	0.84501	1.48297	0.906214	0.464849	0.772154	0.973876		-13.9402	-16.7669	-4.1063	-20.6038	0.869625	-11.0961	-22.6863
766	N/A	N/A	N/A	N/A	0.869875	0.969303	1.33334	0.822913	0.489374	0.66323	0.82789		-16.3537	-22.4678	-5.39755	-11.9376	0.974955	-0.828978	-12.3633
767	21945	7980	death effector domain-containing	Dedd	0.871353	1.24054	1.01552	1.08838	0.92324	0.87394	0.990453		-0.683787	0.932804	-22.0467	-7.35041	-8.31774	-0.866894	-22.5501
768	14866	658	glutathione S-transferase, mu 5	Gstm5	0.730181	1.01134	1.05128	0.986613	1.13034	0.830411	0.759981		0.66665	-22.7143	-20.0958	-22.6558	-10.5447	-3.77424	0.16084
769	11832	48000	aquaporin 7	Aqp7	0.872359	1.15118	0.990693	0.993191	1.06327	0.781493	1.03365		-6.88887	-6.44278	-22.74	-22.8024	-17.9655	0.179678	-21.3244
770	21945	7980	death effector domain-containing	Dedd	0.867222	1.02866	0.947006	1.01886	1.18565	0.839574	0.957243		-0.334381	-20.0958	-14.084	-21.6383	0.564244	0.641187	-16.7669
771	N/A	N/A	N/A	N/A	0.927286	1.10488	1.03491	1.00711	1.04104	0.91782	1.06023		-10.5447	-5.90751	-19.5478	-22.7143	-18.3483	-8.44261	-14.3712
772	15275	37270	hexokinase 1	Hk1	1.02349	1.59339	1.07722	1.05355	1.12569	0.834755	0.744988		-20.2007	1	-6.22566	-12.0792	-0.334381	0.944383	0.999942
773	319822	35098	SET and MYND domain containing 4	Smyd4	0.820975	0.99472	1.02051	0.937943	1.02655	0.7172	0.751176		-0.614964	-22.8184	-22.1655	-16.6298	-21.6383	0.972006	0.872985
774	268449	73904	ribosomal protein L23a	Rpl23a	0.95131	0.999789	1.00876	1.00377	1.00013	1.00128	0.965663		-9.60251	-22.8614	-22.2754	-22.74	-22.8626	-22.8515	-14.944
775	382088	N/A	N/A	Omt2b	0.945489	0.999841	0.976785	1.02671	1.12554	0.84402	0.782809		-14.5147	-22.8626	-21.0682	-20.7003	-2.80494	0.348207	0.972773
776	68153	37573	general transcription factor II E, polypeptide 2 (beta subunit)	Gtf2e2	1.01951	1.31599	1.04736	0.894039	1.03448	0.921451	1.15434		-22.2216	0.764787	-19.5478	-9.07926	-20.979	-13.9402	-4.91323
777	13494	3060	developmentally regulated GTP binding protein 1	Drg1	1.07355	1.25043	1.50743	1.57088	1.6539	1.09339	0.834177		-11.0961	0.923154	0.999988	0.999998	1	-7.35041	0.553626
778	17002	1754	lactotransferrin	Ltf	1.07195	1.03542	1.18074	1.37096	2.14737	1.989	5.52125		-18.7212	-21.7116	-7.2336	0.317241	0.999989	0.999924	1
779	23897	4463	HCLS1 associated X-1	Hax1	0.957313	1.6759	1.30153	1.28164	1.55755	0.988765	1.44884		-17.1738	1	0.991687	0.9826	0.999999	-21.6383	0.999959
780	26441	2083	proteasome (prosome, macropain) subunit, alpha type 4	Psma4	1.03376	1.37011	1.36793	1.40235	1.55437	1.16954	1.01593		-18.0941	0.999966	0.999961	0.999991	1	0.719691	-21.6383
781	56772	4964	myeloid/lymphoid or mixed-lineage leukemia (trithorax homolog, Drosophila); translocated to, 11	Mllt11	0.962289	1.06096	0.965024	1.03554	1.10632	0.847712	0.865791		-18.0941	-13.2216	-18.7212	-18.8432	-4.54432	0.392277	-0.363309
782	67443	69359	N/A	Map1lc3b	1.0415	1.11165	0.675852	0.645707	0.723043	0.56152	1.00119		-19.7715	-8.44261	0.998544	0.999744	0.982104	0.999999	-22.8577
783	20166	7522	rhotekin	Rtkn	0.853822	0.877199	0.879243	0.964431	1.01763	0.827473	0.94524		-1.37605	-3.69375	-4.02177	-19.9892	-22.1655	0.0607335	-16.4921
784	12516	4471	CD7 antigen	Cd7	0.897919	1.0364	0.897311	0.93573	1.00579	0.783745	1.01834		-8.31774	-20.4056	-8.19373	-15.5127	-22.8024	0.698	-22.2216
785	71765	14290	kelch domain containing 3	Klhdc3	0.931613	0.983801	0.799776	0.945108	1.21271	1.04737	1.35166		-16.2148	-22.4678	-0.171791	-18.3483	-1.42324	-19.7715	0.859035
786	59008	41118	anaphase-promoting complex subunit 5	Anapc5	0.963705	0.912302	0.690788	0.655139	0.773772	0.578294	0.751276		-18.2217	-5.70046	0.999978	0.999999	0.992588	1	0.998363
787	16195	1645	interleukin 6 signal transducer	Il6st	0.915705	0.838051	0.745381	0.767721	1.10429	0.777671	0.864711		-8.07057	0.332887	0.995189	0.981593	-6.1186	0.967845	-0.944729
788	59008	41118	anaphase-promoting complex subunit 5	Anapc5	0.945248	1.06151	1.01778	1.2008	1.11816	0.733975	1.2831		-11.2353	-10.2723	-21.3244	0.939677	-0.984662	0.999965	0.998705
789	103067	N/A	expressed sequence AA522020	AA522020	0.90999	0.792553	0.688302	0.722529	0.940127	0.739433	0.785081		-6.77588	0.934589	0.999901	0.999035	-13.6527	0.997147	0.956478
790	21858	2444	tissue inhibitor of metalloproteinase 2	Timp2	1.08642	0.62166	0.428563	0.420584	0.561918	0.442681	0.437264		-7.8269	1	1	1	1	1	1
791	22027	2476	heat shock protein 90kDa beta (Grp94), member 1	Hsp90b1	0.996979	0.797248	0.676967	0.772756	0.761276	0.722356	0.633159		-22.8429	0.822171	0.999804	0.947322	0.971218	0.996794	0.999989
792	22594	31368	X-ray repair complementing defective repair in Chinese hamster cells 1	Xrcc1	1.01242	0.733664	0.555753	0.630143	0.65473	0.610293	0.623188		-22.6558	0.752647	0.999924	0.996602	0.989552	0.998705	0.997605
793	246730	86723	2'-5' oligoadenylate synthetase 1A	Oas1a	0.930765	1.19775	0.83048	0.902593	1.20338	0.839065	1.666		-14.084	-0.614964	-0.392781	-8.56831	-0.422805	-0.866894	0.99999
794	234847	31133	spastic paraplegia 7 homolog (human)	Spg7	0.952904	1.10091	0.877454	1.02891	0.853122	0.898021	2.07685		-27.9521	-19.8894	-13.4088	-30.147	-8.96651	-17.7428	0.999995
795	246730	86723	2'-5' oligoadenylate synthetase 1A	Oas1a	1.02381	1.32817	1.35552	1.39581	1.69872	1.07925	0.94643		-29.2253	0.989633	0.99589	0.998964	1	-14.6892	-21.0551
796	55978	49559	intraflagellar transport 20 homolog (Chlamydomonas)	Ift20	0.959913	1.15266	1.05871	1.00688	1.45544	2	1.44566		-28.7456	-10.6695	-26.4538	-31.3474	0.928411	0.999993	0.913471
797	50911	3693	cyclin A2	Exosc9	0.964839	1.01519	1.12018	1.10593	1.29708	1.05535	1.00422		-25.1223	-30.2352	-3.22617	-5.48818	0.994504	-19.1083	-31.3225
798	50911	3693	cyclin A2	Exosc9	1.06863	1.59099	1.79616	1.76254	1.50423	1.36056	1.04702		-16.1987	0.999999	1	1	0.999991	0.998689	-22.9588
799	11450	3525	adiponectin, C1Q and collagen domain containing	Adipoq	0.929528	0.836364	0.858045	0.934592	0.865083	0.92264	1.37204		-14.319	0.435727	-0.524247	-16.0078	-1.0606	-12.1753	0.998994
800	234847	31133	spastic paraplegia 7 homolog (human)	Spg7	1.1509	1.31218	0.865123	1.0433	0.840872	0.767639	0.822097		-14.8754	-1.64288	-14.319	-29.3388	-10.1894	-1.98277	-7.42678
801	71902	10202	cullin associated and neddylation disassociated 1	Cand1	1.01438	1.34418	1.39438	1.49654	1.44611	1.37121	1.14155		-30.7012	0.988702	0.997708	0.999903	0.999547	0.995247	-3.72291
802	20677	2338	SRY-box containing gene 4	Sox4	0.987722	1.1328	0.907249	0.857683	0.992851	1.08425	4.20628		-31.1896	-15.0624	-20.0844	-10.3482	-31.3474	-22.9588	1
803	433256	69208	acyl-CoA synthetase long-chain family member 5	Acsl5	0.645627	0.840822	0.821247	0.891015	0.836684	0.803538	1.02538		0.971217	-7.69425	-5.05881	-16.9674	-7.03607	-7.42678	-30.4819
804	22626	65865	solute carrier family 23 (nucleobase transporters), member 3	Slc23a3	0.938728	1.05749	1.14421	1.34798	1.11471	1.16213	1.02451		-15.0624	-17.7428	-0.66334	0.99956	-3.46908	0.114215	-28.226
805	N/A	N/A	N/A	N/A	0.973104	1.13455	0.991196	0.888551	1.02243	1.01284	1.23223		-30.0559	-12.1753	-31.2942	-13.7702	-30.4819	-31.1035	-2.10388
806	20184	N/A	retinoid X receptor interacting protein 110	Rxrip110	0.905666	1.13872	1.4576	1.3903	1.31716	1.24083	1.84607		-20.2791	-14.8754	0.831841	0.487964	-0.592461	-3.80999	0.999653
807	13506	8397	desmocollin 2	Dsc2	0.874961	1.05176	1.1568	1.25995	1.38027	1.08131	0.965553		-1.58954	-21.0551	-0.66334	0.958655	0.99956	-12.0033	-25.9669
808	20255	7526	secretogranin III	Scg3	0.94793	1.12712	1.22924	1.41059	1.53085	1.19221	1.05651		-11.4942	0.557998	0.999132	1	1	0.991275	-10.832
809	22083	40668	Ctr9, Paf1/RNA polymerase II complex component, homolog (S. cerevisiae)	Ctr9	1.01766	1.09981	0.888844	0.988099	0.860736	0.861003	0.981009		-31.1896	-25.2943	-22.5837	-31.3225	-18.3272	-18.3272	-31.1482
810	11650	55592	alkaline phosphatase 5	Akp5	1.61112	2.44167	1.41609	1.26828	1.42532	1.2414	1.23075		0.999844	1	0.983158	0.378627	0.986588	-0.16654	-0.458618
811	78294	37715	ribosomal protein S27a	Rps27a	0.773695	0.743282	0.819297	0.769332	0.736616	0.669984	0.802322		0.718336	0.92644	-0.592461	0.764454	0.945523	0.998291	0.134602
812	230598	68260	nardilysin, N-arginine dibasic convertase, NRD convertase 1	Nrd1	0.945599	0.999904	1.00009	1.00025	1.03537	0.985464	0.956901		-4.85223	-31.4292	-31.4292	-31.4275	-15.4386	-27.6691	-10.032
813	22083	40668	Ctr9, Paf1/RNA polymerase II complex component, homolog (S. cerevisiae)	Ctr9	0.984238	1.1484	1.25655	1.19334	0.886561	1.13174	0.739904		-30.4027	-2.5603	0.860097	-0.0174871	-4.95485	-4.45504	0.994005
814	18750	55679	protein kinase C, alpha	Prkca	1.19661	1.21916	1.0968	1.01013	1.11524	1.13597	0.964818		-1.38518	-0.395495	-14.5037	-31.1482	-10.832	-7.16491	-27.9521
815	22629	N/A	tyrosine 3-monooxygenase/tryptophan 5-monooxygenase activation protein, eta polypeptide	Ywhah	0.836556	0.933943	0.875909	1.18758	1.14113	1.19516	1.90426		-1.43494	-20.6678	-6.41288	-1.9237	-6.53472	-1.43494	1
816	66286	8624	Sec11-like 3 (S. cerevisiae)	Sec11c	0.901301	1.19977	0.940164	1.07394	1.40731	1.10145	1.36901		-7.9673	0.174106	-19.3037	-16.3901	0.999079	-9.5674	0.996745
817	19231	37689	N/A	Ptma	1.39013	1.94092	1.37478	1.28142	1.40609	1.10461	1.18972		0.996549	1	0.994504	0.898326	0.997901	-10.032	-0.491114
818	54188	38216	cleavage and polyadenylation specific factor 4	Cpsf4	0.954607	1.28271	1.0977	1.13458	1.29569	1.05591	1.01338		-18.1322	0.999391	-3.30594	0.0504218	0.999682	-14.8754	-30.0559
819	13001	55572	casein kinase 2, beta polypeptide	Csnk2b	1.12963	1.75521	1.67178	1.6862	1.58349	1.26178	1.30882		-3.30594	1	1	1	0.999999	0.946999	0.990758
820	19179	2095	protease (prosome, macropain) 26S subunit, ATPase 1	Psmc1	0.923581	1.56496	1.63753	1.63398	1.75385	1.34155	1.25164		-7.9673	1	1	1	1	0.999861	0.991522
821	12525	1339	CD8 antigen, alpha chain	Cd8a	1.04032	1.7025	1.69439	1.65547	1.88197	1.57108	1.41973		-25.4648	1	1	1	1	0.999997	0.999609
822	16542	55639	kinase insert domain protein receptor	Kdr	1.00485	1.38429	1.25143	1.25893	1.20988	1.08961	0.927217		-31.3875	0.609462	-2.4246	-2.04282	-5.27078	-21.8243	-23.6981
823	13001	55572	casein kinase 2, beta polypeptide	Csnk2b	0.873135	1.69331	1.48079	1.30516	0.926073	0.98617	0.972937		-7.29514	0.99997	0.996234	0.725408	-19.6943	-30.9502	-29.5575
824	18203	7869	N-terminal Asn amidase	Ntan1	0.991702	1.84748	1.67805	1.59674	1.84798	1.58483	1.50596		-31.1896	1	0.999998	0.999986	1	0.99998	0.999829
825	67115	68375	ribosomal protein L14	Rpl14	1.02855	1.03198	1.00019	0.999998	1.099	1.05966	0.981503		-26.7694	-25.8011	-31.4292	-31.4292	-5.16412	-16.0078	-29.3388
826	18203	7869	N-terminal Asn amidase	Ntan1	0.99317	1.0155	0.999688	1.00583	1.09949	1.05935	0.988242		-31.1035	-29.7654	-31.4275	-31.1896	-3.72291	-14.5037	-30.4027
827	18673	1980	prohibitin	Phb	1.12038	1.42308	1.46087	1.54812	1.54577	1.27022	0.991586		-4.45504	0.999857	0.999961	0.999998	0.999998	0.962999	-31.1035
828	14229	3038	FK506 binding protein 5	Fkbp5	1.13033	1.09612	1.10195	1.21349	1.16458	0.866847	1.35179		-18.3272	-23.1451	-22.3949	-8.24591	-13.589	-26.9244	-0.774834
829	57431	73264	DnaJ (Hsp40) homolog, subfamily C, member 4	Dnajc4	0.906095	1.06574	0.925068	0.952606	1.05509	0.810268	1.66766		-13.0512	-21.8243	-18.1322	-25.4648	-24.2415	0.0282535	0.999984
830	N/A	N/A	N/A	N/A	0.961675	1.34953	1.60381	1.63111	1.62508	1.22102	0.981221		-19.6943	0.999997	1	1	1	0.996342	-28.0902
831	18673	1980	prohibitin	Phb	0.956878	0.985908	1.03093	1.00814	1.08085	0.983517	0.942695		-17.7428	-29.5575	-23.8804	-30.832	-5.16412	-28.9906	-11.1607
832	20677	2338	SRY-box containing gene 4	Sox4	0.963612	1.04789	1.03446	1.00149	1.1607	0.89824	0.928869		-22.9588	-19.1083	-24.2415	-31.4142	0.568769	-1.98277	-9.11472
833	57431	73264	DnaJ (Hsp40) homolog, subfamily C, member 4	Dnajc4	1.13291	1.5689	1.47633	1.3196	1.18764	1.10011	1.30339		-5.82457	0.999968	0.999585	0.957494	-0.852734	-11.8325	0.930332
834	20462	20965	splicing factor, arginine/serine-rich 10 (transformer 2 homolog, Drosophila)	Sfrs10	0.96052	1.04152	0.792739	0.944725	0.852066	0.742066	0.718359		-27.3774	-27.3774	0.378627	-23.8804	-3.46908	0.92644	0.976354
835	22248	3778	unc-119 homolog (C. elegans)	Unc119	1.08517	0.731714	0.679722	0.779771	0.72198	0.770883	0.790784		-25.8011	-1.33629	0.316271	-4.85223	-0.892786	-4.07877	-6.05572
836	13033	55616	cathepsin D	Ctsd	0.87376	1.14218	0.985583	0.887994	0.850188	0.784492	1.01293		-5.93945	-6.29243	-30.832	-8.67416	-2.62978	0.655304	-30.9502
837	14862	84565	glutathione S-transferase, mu 1	Gstm1	0.882752	1.43706	1.37427	1.42363	1.6067	1.32589	0.977179		-7.29514	0.996342	0.980037	0.994814	0.999955	0.924417	-29.8651
838	27176	39625	ribosomal protein L7a	Rpl7a	0.972679	0.823185	1.01657	1.10849	0.796159	0.788576	0.615312		-28.226	0.646558	-30.2352	-7.03607	0.915776	0.944008	1
839	270106	5568	ribosomal protein L13	Rpl13	1.16087	1.12615	0.98899	0.86439	1.03463	0.799369	1.41249		-3.22617	-7.55982	-31.0556	-3.55246	-27.9521	0.557998	0.995515
840	19983	90823	N/A	Rpl5	1.07718	1.2265	1.11787	1.50595	1.80171	1.23282	1.40465		-24.774	-5.16412	-18.5223	0.906191	0.999079	-4.75095	0.535704
841	12857	37537	cytochrome c oxidase subunit IV isoform 1	Cox4i1	0.981614	1.15422	1.05833	1.20953	0.990986	0.961917	1.25767		-30.147	-2.29318	-21.2482	0.299812	-31.1035	-26.1309	0.844557
842	19357	38161	RAD21 homolog (S. pombe)	Rad21	0.918377	1.05656	1.10078	1.16327	1.07364	0.877587	0.957767		-3.89832	-13.4088	-2.04282	0.844557	-7.55982	0.487964	-18.5223
843	57296	37686	proteasome (prosome, macropain) 26S subunit, non-ATPase, 8	Psmd8	0.98832	1.17582	0.962938	0.908732	0.843823	0.774361	1.05769		-31.0556	-3.14758	-27.8117	-19.2741	-3.53232	0.617645	-32.1679
844	227613	68504	RIKEN cDNA 4930542G03 gene	Tubb2c	1.16206	1.00057	1.1552	1.00074	1.00043	0.926207	1.00247		-5.025	-41.9165	-5.96712	-41.9165	-41.9165	-24.0628	-41.8988
845	57296	37686	proteasome (prosome, macropain) 26S subunit, non-ATPase, 8	Psmd8	1.07575	1.61875	1.52809	1.60875	1.40604	1.4153	1.54136		-21.2572	0.999998	0.999974	0.999997	0.998781	0.999093	0.999982
846	17248	1794	transformed mouse 3T3 cell double minute 4	Mdm4	0.856926	1.05428	0.860436	0.876277	0.818973	0.813377	1.28436		-1.67006	-29.207	-2.02842	-4.3867	0.483138	0.60783	0.935414
847	18624	239	peptidase D	Pepd	0.892553	1.021	1.18464	1.28733	1.2651	1.09315	1.72462		-16.4369	-40.665	-5.25058	0.234938	-0.256729	-23.5481	0.999953
848	19718	6885	replication factor C (activator 1) 2	Rfc2	0.840262	0.772275	0.833845	1.31173	1.12655	1.28983	1.37566		-1.67006	0.842063	-1.15401	0.902646	-10.1525	0.814844	0.984614
849	102247	32425	1-acylglycerol-3-phosphate O-acyltransferase 6 (lysophosphatidic acid acyltransferase, zeta)	Agpat6	1.07768	1.36271	1.21448	1.27054	1.37755	1.02709	0.921314		-21.5091	0.992066	0.157679	0.850256	0.995016	-38.5309	-19.0308
850	53415	4676	HIV-1 tat interactive protein 2, homolog (human)	Htatip2	1.02997	1.40505	1.30515	1.34796	1.44759	1.23065	0.943501		-35.9568	0.999922	0.995816	0.999262	0.999984	0.910273	-23.035
851	12055	3498	B-cell CLL/lymphoma 7C	Bcl7c	0.828636	0.994381	1.075	1.0344	1.40565	1.15878	0.976834		0.483138	-41.74	-19.764	-35.5441	0.999592	-1.50503	-38.6914
852	22789	7609	zona pellucida 3 receptor	Zp3r	0.9633	0.964829	1.0539	0.98281	0.972146	0.823574	0.952444		-36.3592	-36.7508	-41.74	-40.665	-38.6914	-6.47886	-32.8777
853	12326	74407	calcium/calmodulin-dependent protein kinase IV	Camk4	0.97218	1.12742	1.02861	1.10843	1.14986	0.948508	1.06851		-37.4997	-5.72155	-37.4997	-9.80592	-2.64263	-28.4446	-22.7792
854	19253	74971	protein tyrosine phosphatase, non-receptor type 18	Ptpn18	0.887704	1.06363	1.03722	1.15391	1.26949	0.955731	0.951038		-0.806323	-16.2094	-29.9622	0.483138	0.998457	-25.0954	-22.2692
855	13123	3544	cytochrome P450, family 7, subfamily b, polypeptide 1	Cyp7b1	0.920737	1.02771	1.01585	0.949095	0.930157	0.740639	0.87067		-15.7587	-37.6795	-40.4513	-28.1891	-19.764	0.996967	-2.42715
856	13032	1373	cathepsin C	Ctsc	0.877989	1.00893	0.977076	1.16259	1.1343	1.03695	1.12192		0.253208	-41.0439	-36.1593	0.771553	0.0510701	-29.207	-0.689344
857	21833	37747	thyroid hormone receptor alpha	Thra	0.911211	1.10352	0.972744	1.07339	1.16367	0.978392	1.09899		-8.81065	-7.15796	-36.5564	-16.8965	-0.0930368	-38.3671	-8.33797
858	14204	22567	interleukin 4 induced 1	Il4i1	0.8826	0.979143	1.08066	1.13636	1.13535	1.06792	1.18829		-6.881	-39.8487	-20.7558	-6.34833	-6.47886	-25.354	-0.930422
859	16882	32109	ligase III, DNA, ATP-dependent	Lig3	0.982148	1.30734	1.20056	1.4222	1.30431	1.06261	1.09041		-40.665	0.814844	-1.72711	0.991593	0.799614	-29.9622	-21.2572
860	21833	37747	thyroid hormone receptor alpha	Thra	0.873488	0.976702	1.02458	1.03063	1.10197	1.06057	0.980527		-4.08854	-39.002	-38.8484	-37.3169	-12.7841	-27.1621	-39.8487
861	16430	40617	STT3, subunit of the oligosaccharyltransferase complex, homolog A (S. cerevisiae)	Stt3a	0.871151	1.21289	1.718	1.57691	1.58517	1.29864	1.26354		-12.9855	-4.08854	0.999787	0.996689	0.99714	-0.0429295	-1.01728
862	13081	68094	cytochrome P450, family 24, subfamily a, polypeptide 1	Cyp24a1	0.825969	1.00169	1.04018	1.18361	1.06366	1.1278	1.00544		0.116425	-41.8988	-34.6896	-0.930422	-26.3881	-7.29912	-41.7775
863	14667	349	GM2 ganglioside activator protein	Gm2a	0.843385	1.16626	1.14821	1.12622	1.25116	1.05131	1.30428		-0.256729	-1.2988	-2.8694	-6.09247	0.858041	-29.7114	0.977711
864	17888	37626	myosin, heavy polypeptide 6, cardiac muscle, alpha	Myh6	0.968531	1.2748	1.20595	1.30442	1.44633	1.32465	2.46847		-34.0251	0.994064	0.872467	0.998411	0.999996	0.999345	1
865	13389	N/A	delta-like 3 (Drosophila)	Dll3	0.906838	1.00288	0.999949	1.00008	1.00027	0.953395	0.984567		-1.34892	-41.8105	-41.9187	-41.9187	-41.9165	-19.5185	-38.6914
866	14287	6997	folylpolyglutamyl synthetase	Fpgs	1.02224	1.89437	1.45161	1.24066	1.214	0.980331	0.896064		-40.4513	0.999998	0.980665	-1.15401	-2.71695	-40.7658	-17.8322
867	18472	371	platelet-activating factor acetylhydrolase, isoform 1b, beta1 subunit	Pafah1b1	0.888733	1.36663	1.1613	1.45592	1.26684	1.11529	1.17335		0.0510701	0.999999	0.868998	1	0.999705	-0.543869	0.93361
868	54369	4231	expressed in non-metastatic cells 6, protein	Nme6	0.878899	1.0131	1.22313	1.71959	1.41301	0.969551	0.729358		-14.4441	-41.4877	-2.94757	0.999851	0.919552	-39.4417	0.799614
869	54369	4231	expressed in non-metastatic cells 6, protein	Nme6	0.790938	0.975463	1.48638	1.52706	1.51193	1.0796	0.874168		0.470136	-39.581	0.998707	0.999554	0.999345	-24.3206	-7.88182
870	13202	1038	D-dopachrome tautomerase	Ddt	0.936696	0.918417	0.895583	1.17543	1.15414	0.979321	0.889989		-20.258	-12.3864	-5.36583	0.116425	-0.888244	-38.8484	-4.08854
871	19981	47964	N/A	Rpl37a	0.923339	0.999793	0.999714	1.0199	1.09185	1.00033	0.981991		-3.6214	-41.9165	-41.9165	-36.1593	-1.96598	-41.9165	-36.9424
872	56464	31194	cathepsin F	Ctsf	0.798229	0.655123	0.50902	0.534143	0.759658	0.551836	0.747091		0.868998	0.999988	1	1	0.985881	1	0.993709
873	19047	55519	protein phosphatase 1, catalytic subunit, gamma isoform	Ppp1cc	0.934167	1.43154	1.17965	1.30634	1.55188	1.22514	1.08896		-25.0954	0.998502	-1.72711	0.929856	0.999953	0.216259	-18.7887
874	81489	55957	DnaJ (Hsp40) homolog, subfamily B, member 1	Dnajb1	0.828774	1.39175	1.02676	1.003	1.02079	0.973853	1.16831		-3.10786	0.929856	-39.8487	-41.8834	-40.665	-39.8487	-7.29912
875	12257	574	translocator protein	Tspo	0.816113	0.992562	1.01444	1.27754	1.1174	1.22961	1.49253		0.703894	-41.6016	-40.665	0.953682	-7.29912	0.746463	0.999974
876	69024	12294	sorting nexin 15	Snx15	0.89307	0.872438	0.905459	0.938556	1.00398	0.788037	0.915814		-11.6126	-6.47886	-15.5356	-27.933	-41.8392	0.663357	-19.2741
877	15417	7367	homeo box B9	Hoxb9	0.975653	1.12596	1.15613	1.17441	1.35979	0.923021	0.91345		-39.581	-11.2366	-5.84349	-3.6214	0.961907	-23.035	-19.5185
878	19899	756	ribosomal protein L18	Rpl18	0.978103	0.976484	1.03148	1.06664	1.17355	0.983352	0.991679		-37.1311	-36.5564	-33.1109	-15.3141	0.777448	-39.1521	-41.2087
879	56397	22710	mortality factor 4 like 2	Morf4l2	0.9636	1.82594	1.92462	2.36867	2.61965	1.71091	1.10066		-36.3592	1	1	1	1	0.999998	-16.4369
880	12226	37521	B-cell translocation gene 1, anti-proliferative	Btg1	0.662882	0.833124	0.761559	0.74368	0.860592	0.61414	0.889185		0.999999	0.809894	0.998629	0.999648	0.0951117	1	-2.64263
881	27407	21408	ATP-binding cassette, sub-family F (GCN20), member 2	Abcf2	1.23074	3.25501	2.19389	2.05102	2.47705	1.79347	1.13264		0.354646	1	1	1	1	1	-17.1283
882	22059	460	transformation related protein 53	Trp53	1.00641	1.48589	1.35003	1.43139	1.5837	1.2194	0.788514		-41.6982	0.999863	0.990002	0.999262	0.999992	-1.39999	0.858041
883	67861	88507	RIKEN cDNA 2310005E10 gene	2310005E10Rik	0.88066	0.810427	0.716948	0.825817	0.853183	0.756189	0.717745		-1.55903	0.952374	0.99995	0.872467	0.354646	0.998979	0.999947
884	12444	37525	cyclin D2	Ccnd2	0.727823	1.32705	1.17282	0.958526	1.05107	0.621215	0.285481		0.958572	0.858041	-4.69874	-35.9568	-33.7994	0.999889	1
885	12444	37525	cyclin D2	Ccnd2	0.716297	1.20731	1.24496	0.917267	0.929444	0.577722	0.274295		0.919552	-3.44466	-1.15401	-25.0954	-28.9536	0.99994	1
886	20698	40294	sphingosine kinase 1	Sphk1	0.997575	2.10484	1.0536	1.16099	1.19151	0.689119	1.20345		-41.8988	1	-34.2487	-8.03204	-4.18641	0.98547	-3.10786
887	15519	68464	heat shock protein 90kDa alpha (cytosolic), class A member 1	Hsp90aa1	0.9432	2.13854	2.6522	2.42689	2.43716	1.71031	1.1066		-34.2487	1	1	1	1	0.999658	-22.7792
888	19155	36199	aminopeptidase puromycin sensitive	Npepps	0.909483	1.17939	1.07623	0.963646	1.34588	0.950007	1.1488		-15.7587	-1.96598	-23.2913	-36.1593	0.975731	-31.4444	-5.13698
889	19155	36199	aminopeptidase puromycin sensitive	Npepps	0.850804	1.33925	1.49372	1.34259	1.73872	1.76023	1.34322		-4.91465	0.861787	0.99714	0.875848	0.999989	0.999993	0.875848
890	59013	31318	heterogeneous nuclear ribonucleoprotein H1	Hnrph1	1.03355	1.37493	1.06123	0.939929	1.20644	0.852525	0.717825		-37.4997	0.98547	-29.207	-28.1891	-0.727567	-2.94757	0.991593
891	629957	88795	similar to 40S ribosomal protein S29	LOC629957	0.927358	1.00005	0.999896	0.999923	1.01474	0.999986	0.999974		-7.90579	-55.8656	-55.8656	-55.8656	-51.7976	-55.8656	-55.8656
892	11431	38274	acid phosphatase 1, soluble	Acp1	0.92279	1.00024	0.999996	0.999992	1.00328	0.999998	0.979566		-11.7875	-55.8627	-55.8656	-55.8656	-55.7223	-55.8656	-50.2488
893	11431	38274	acid phosphatase 1, soluble	Acp1	0.849918	0.908414	1.05633	1.40821	1.63185	1.3078	0.948799		0.480391	-8.39724	-30.1683	0.999982	1	0.998607	-31.5253
894	14751	145	glucose phosphate isomerase 1	Gpi1	0.849813	0.792108	0.764372	1.04484	1.09564	0.98843	1.44847		-0.553252	0.929482	0.987852	-41.6642	-15.7112	-54.7065	0.999927
895	319195	81526	ribosomal protein L17	Rpl17	0.977325	0.976426	0.999714	0.999697	1.02725	1.00033	0.983842		-44.8063	-44.1955	-55.8627	-55.8627	-41.3392	-55.8627	-50.0106
896	319195	81526	ribosomal protein L17	Rpl17	0.96342	0.996317	1.00012	0.969976	1.05279	0.999698	0.95905		-37.3351	-55.6289	-55.8656	-42.6286	-25.8624	-55.8627	-33.5754
897	629957	88795	similar to 40S ribosomal protein S29	LOC629957	0.945839	0.999914	1.14008	0.999684	0.999961	0.983308	1.00069		-35.9721	-55.8656	-4.889	-55.8627	-55.8656	-53.6173	-55.8627
898	74617	41443	serine carboxypeptidase 1	Scpep1	0.867944	0.754824	0.588872	0.573971	0.741285	0.622306	0.765841		-1.39331	0.997561	1	1	0.999079	1	0.994616
899	74617	41443	serine carboxypeptidase 1	Scpep1	0.793224	0.733701	0.499576	0.416143	0.681514	0.61551	0.845976		0.697317	0.988198	1	1	0.999533	0.999995	-2.04582
900	74617	41443	serine carboxypeptidase 1	Scpep1	0.859553	0.73621	0.51183	0.416038	0.693415	0.593489	0.721904		-12.2124	0.727426	0.999998	1	0.957352	0.999757	0.848269
901	66082	23246	abhydrolase domain containing 6	Abhd6	0.919295	1.20963	1.24231	1.3117	1.49889	0.969024	0.972796		-26.1862	-0.784196	0.280321	0.907062	0.999632	-50.2488	-51.3769
902	22697	56530	zinc finger proliferation 1	Zscan21	0.929275	0.99295	1.07504	1.22681	1.40687	0.951846	0.835889		-13.3174	-55.1209	-13.7766	0.989179	0.999999	-29.1584	0.94511
903	14751	145	glucose phosphate isomerase 1	Gpi1	0.791422	0.753112	0.762864	0.972743	1.11685	1.12306	1.51343		0.480391	0.916753	0.86382	-51.7976	-16.7365	-14.7245	0.99956
904	56040	37388	ribosomal protein, large, P1	Rplp1	0.937635	0.999666	1.00024	1.01072	0.987301	1.00036	0.996721		-9.44202	-55.8627	-55.8627	-53.1229	-52.0011	-55.8627	-55.6289
905	20016	3586	RNA polymerase 1-1	Rpo1-1	0.974008	1.18487	1.08637	1.27944	1.4082	1.15729	0.949704		-52.948	-6.27292	-33.233	0.0342026	0.954886	-11.1686	-40.0237
906	22378	32160	WW domain binding protein 2	Wbp2	0.929378	0.899095	0.505279	0.54583	0.657235	0.530296	0.945327		-31.5253	-16.7365	1	1	0.999814	1	-39.6914
907	22378	32160	WW domain binding protein 2	Wbp2	0.920352	0.902916	0.552849	0.54754	0.666979	0.573209	0.90687		-14.7245	-7.28178	1	1	0.999999	1	-8.73625
908	22378	32160	WW domain binding protein 2	Wbp2	0.901889	0.847728	0.507589	0.513125	0.624993	0.534049	0.867072		-17.5303	-2.69031	1	1	0.999982	1	-6.13717
909	22697	56530	zinc finger proliferation 1	Zscan21	0.796459	1.12574	0.740044	1.01602	0.924976	0.618305	0.596386		-3.82635	-27.166	0.0799916	-55.1209	-40.6844	0.993	0.997561
910	67279	9368	mediator of RNA polymerase II transcription, subunit 31 homolog (yeast)	Med31	1.0857	1.33671	0.939686	0.976656	1.01682	0.810647	0.640405		-28.8236	0.929482	-38.0129	-52.948	-54.3381	-0.227802	0.999861
911	15425	19533	homeo box C6	Hoxc6	0.94202	1.03212	0.832	0.731455	0.683705	0.748445	0.882214		-47.9663	-53.4576	-13.5458	-0.414682	0.689311	-1.28896	-28.8236
912	20024	38218	SUB1 homolog (S. cerevisia	Sub1	1.07447	1.41702	1.16755	1.24413	1.34538	0.969098	0.742577		-31.866	0.99653	-4.12681	0.364529	0.969617	-50.2488	0.971295
913	56040	37388	ribosomal protein, large, P1	Rplp1	0.947474	1.00046	0.999949	1.00008	1.03481	0.999475	0.956167		-7.43448	-55.8539	-55.8656	-55.8656	-24.9	-55.8539	-14.0099
914	109552	37736	sorcin	Sri	0.908901	0.948016	0.934645	1.10869	1.37657	0.992	1.26598		-11.7875	-34.2606	-25.5401	-9.08447	0.999643	-55.2105	0.969617
915	67966	9769	zinc finger, CCHC domain containing 10	Zcchc10	0.812405	0.999906	0.995084	1.12659	1.23621	0.908811	1.04406		0.887424	-55.8656	-55.6289	-4.66224	0.909582	-11.3724	-40.3548
916	12010	2987	beta-2 microglobulin	B2m	0.826563	0.888268	0.775056	0.773334	0.595703	0.57891	1.12395		-1.67282	-15.4609	0.664074	0.689311	0.999987	0.999996	-15.964
917	230648	8858	RIKEN cDNA 4732418C07 gene	4732418C07Rik	0.92404	1.06081	0.930435	0.985907	0.932733	0.6839	0.759965		-35.6303	-43.2618	-38.3506	-55.0257	-39.3578	0.981821	0.467074
918	14287	6997	folylpolyglutamyl synthetase	Fpgs	0.993566	1.05678	1.1834	1.45783	1.27661	1.32972	1.33663		-55.2105	-22.7121	0.935118	1	0.999673	0.999981	0.999987
919	106200	9301	thioredoxin domain containing 11	Txndc11	0.865327	0.977619	0.961215	1.02504	1.13756	0.820624	0.879535		-2.39061	-51.7976	-44.1955	-50.9385	-4.889	0.586963	-5.00515
920	66622	11998	RIKEN cDNA 5730410I19 gene	5730410I19Rik	0.823747	1.0722	0.964698	1.03833	1.28475	0.896163	0.867554		-1.23831	-34.9458	-49.2721	-48.7607	0.655238	-17.7995	-8.23116
921	18521	74536	poly(rC) binding protein 2	Pcbp2	0.948348	1.2141	1.05245	1.16608	1.18352	0.875203	0.862276		-15.7112	0.99956	-17.2633	0.985556	0.995982	0.821712	0.977144
922	66679	2676	RAE1 RNA export 1 homolog (S. pombe)	Rae1	0.801815	1.46042	1.44919	1.50994	1.52575	1.16095	0.883087		0.607671	0.99956	0.999373	0.9999	0.999937	-3.92481	-9.08447
923	11459	88645	actin, alpha 1, skeletal muscle	Acta1	0.927291	1.23193	1.46695	1.57343	1.46658	1.1192	1.20266		-47.1411	-15.4609	-0.170703	0.689311	-0.170703	-38.3506	-20.3242
924	67087	10641	catenin beta interacting protein 1	Ctnnbip1	0.872586	0.906365	0.840057	0.975337	1.01951	0.927517	1.14116		-26.1862	-37.3351	-16.2191	-54.4663	-55.0257	-44.1955	-27.166
925	109151	11844	chromodomain helicase DNA binding protein 9	Chd9	0.921142	1.00001	0.999982	1.00024	1.08216	0.961444	1.00141		-7.29931	-79.1403	-79.1403	-79.1362	-8.68435	-45.3178	-79.0743
926	12825	55433	procollagen, type III, alpha 1	Col3a1	1.00705	0.923556	0.983033	1.2063	1.07459	0.958207	1.04429		-78.5481	-30.7121	-75.7466	0.210059	-36.4027	-60.035	-59.5819
927	66167	41078	male enhanced antigen 1	Ccdc72	0.869793	1.25907	1.38164	1.57269	1.6542	1.49324	1.38205		-1.69299	0.973636	0.999867	1	1	0.999998	0.999867
928	65116	735	proline-rich Gla (G-carboxyglutamic acid) polypeptide 2	Prrg2	0.81991	0.862475	0.874669	1.21027	1.30652	0.964604	1.24034		0.797409	-1.24044	-3.02209	0.705092	0.994964	-62.2583	0.915888
929	67615	3210	ubiquitin-conjugating enzyme E2R 2	Ube2r2	1.11872	1.28011	1.06761	0.938726	0.928018	0.826388	1.23712		-14.4966	0.908562	-43.8796	-45.7987	-36.857	-0.0142374	0.595174
930	229007	41874	zinc finger, CCCH-type with G patch domain	Zgpat	1.01866	1.1573	0.872214	0.841556	0.865586	0.673334	0.756086		-75.9718	-6.51954	-8.86993	-2.22581	-6.82382	0.999721	0.952043
931	11746	68164	annexin A4	Anxa4	0.886325	0.928106	0.694884	0.870263	0.946537	0.88131	1.16841		-8.68435	-33.7239	0.999885	-4.09222	-49.6581	-6.97975	-1.69299
932	68203	56777	DIRAS family, GTP-binding RAS-like 2	Diras2	0.749171	0.839979	0.817459	0.702692	0.667964	0.500011	0.655655		-0.902113	-17.6201	-10.6714	0.605648	0.897826	0.999976	0.939897
933	11843	55593	ADP-ribosylation factor 4	Arf4	0.955085	1.95715	2.04436	2.17793	2.01438	1.67876	1.35495		-64.4008	1	1	1	1	0.99999	0.943188
934	110058	9553	synaptotagmin XVII	Syt17	0.934285	1.09582	1.0125	1.25128	1.24567	1.0321	1.08892		-63.1258	-52.5463	-78.5481	-7.13824	-7.79835	-75.275	-55.4042
935	78903	10592	Werner helicase interacting protein 1	Wrnip1	0.854996	0.998854	0.828174	0.968237	1.16552	0.752485	0.747893		-11.7785	-79.1362	-4.89435	-72.8144	-12.7212	0.645023	0.712838
936	66052	2256	succinate dehydrogenase complex, subunit C, integral membrane protein	Sdhc	0.981852	1.00091	1.13887	1.52224	1.2816	1.29338	1.2653		-74.248	-79.1238	-3.48139	0.999999	0.987184	0.992187	0.973636
937	76740	44222	RIKEN cDNA C920006C10 gene	C920006C10Rik	0.85434	1.24022	1.02228	1.23316	1.07254	0.80263	0.737659		-10.8866	-1.69299	-75.9718	-2.15444	-53.0254	-1.34663	0.841347
938	233033	35268	sterile alpha motif domain containing 4B	Samd4b	1.0769	1.40582	1.1042	1.02432	1.18004	0.882639	1.05959		-39.6237	0.997917	-23.2667	-73.4072	-2.4486	-11.3263	-51.5858
939	67785	N/A	zinc finger, MYM-type 4	Zmym4	0.80186	1.10009	0.961176	1.11866	1.09064	0.887895	0.940296		-2.22581	-41.0302	-70.5475	-31.9869	-45.7987	-28.6443	-60.035
940	28146	8691	DNA segment, Chr 3, University of California at Los Angeles 1	D3Ucla1	0.807313	1.62613	1.66168	2.40648	1.21412	1.09014	0.899833		-2.93535	0.99938	0.999704	1	-5.53119	-46.2801	-35.5006
941	22059	460	transformation related protein 53	Trp53	0.953476	2.5439	3.07063	2.50805	2.90227	2.00928	1.29354		-70.5475	1	1	1	1	0.999981	-2.76678
942	76808	68104	Ribosomal protein L18A	Rpl18a	0.964134	1.00005	1.00004	0.995455	1.00003	0.996135	0.999376		-44.3582	-79.1403	-79.1403	-78.4458	-79.1403	-78.6424	-79.1238
943	666794	23015	similar to RNA binding motif protein 24	Rbm24	0.582211	0.616743	0.536447	0.491899	0.738143	0.484294	0.640358		1	0.999996	1	1	0.987551	1	0.999981
944	18597	37282	pyruvate dehydrogenase E1 alpha 1	Pdha1	0.684717	0.889895	0.870694	1.00583	1.03403	0.857974	0.940356		0.975106	-29.8763	-20.1534	-78.9383	-72.8144	-15.0339	-60.035
945	N/A	N/A	N/A	N/A	1.14334	1.19372	0.992574	0.923979	1.06234	0.784099	0.965252		-22.9072	-9.24967	-78.8066	-51.1046	-61.3778	-0.9937	-72.5085
946	19730	4562	ral guanine nucleotide dissociation stimulator	Ralgds	0.871855	0.886839	0.721707	0.77878	0.825877	0.728747	1.09169		-9.24967	-15.3075	0.992412	0.808083	-0.814369	0.98859	-32.4173
947	68209	32666	ribonuclease H2, subunit C	Rnaseh2c	0.980361	0.990178	1.0335	1.0594	1.45	1.29625	1.10384		-74.7752	-77.9565	-67.6249	-48.6925	0.999791	0.949634	-28.0516
948	217708	15655	RIKEN cDNA 5830457H20 gene	Lin52	0.874314	0.824638	0.726481	0.71858	0.938804	0.664347	0.699681		-22.1366	-4.02863	0.934964	0.95633	-77.0272	0.997961	0.984538
949	211623	19162	placenta specific 9	Plac9	0.90022	1.14311	0.982109	0.994237	1.22231	0.938229	1.84402		-49.9206	-30.8755	-108.291	-110.519	-6.56641	-82.241	0.99999
950	14955	N/A	H19 fetal liver mRNA	H19	0.894102	0.631024	0.666812	0.745675	0.852951	0.768654	0.871816		-39.7911	0.999357	0.994914	0.709634	-14.4073	0.208551	-24.1409
951	N/A	N/A	N/A	N/A	0.75983	0.973754	0.854577	0.93233	0.894811	0.814655	0.894782		0.98313	-99.2893	-2.67215	-52.4495	-17.8064	0.517681	-17.8064
952	15452	56590	hypoxanthine guanine phosphoribosyl transferase 1	Hprt1	0.865026	0.9536	0.910675	0.900319	1.14817	0.794193	0.786918		-8.68243	-83.5155	-37.5759	-28.5102	-11.0385	0.588585	0.724916
953	12826	20437	procollagen, type IV, alpha 1	Col4a1	0.692048	0.806373	0.908185	1.00295	0.931997	1.03627	1.18457		0.822233	-8.29851	-64.9587	-110.749	-82.8799	-102.803	-22.1366
954	68545	86811	RIKEN cDNA 1110006O17 gene	1110006O17Rik	0.940503	1.23525	1.31752	1.53275	1.36648	1.20926	1.06987		-53.731	0.897953	0.997261	0.999999	0.999664	0.685174	-46.2232
955	11864	7230	aryl hydrocarbon receptor nuclear translocator 2	Arnt2	0.879283	0.987474	0.943433	1.03775	1.21251	0.782181	0.72611		-18.1419	-108.742	-75.7013	-94.736	-1.71677	0.620195	0.982632
956	110323	39658	cytochrome c oxidase, subunit VIb polypeptide 1	Cox6b1	0.813917	1.0482	1.18819	1.53483	1.12162	1.42779	1.36726		-1.84729	-89.0574	-6.88886	0.999412	-31.8551	0.989101	0.940266
957	14683	55534	GNAS (guanine nucleotide binding protein, alpha stimulating) complex locus	Gnas	0.898671	0.999995	1.00004	1.00007	0.941326	0.917434	0.922512		-7.74675	-110.801	-110.801	-110.801	-46.2232	-19.1758	-23.7305
958	12283	69212	calcium binding protein 39	Cab39	0.980426	1.38236	0.953721	1.03793	0.951199	0.703268	0.78334		-100.67	0.999983	-63.6162	-79.0013	-60.2783	0.999997	0.997179
959	19737	2682	regulator of G-protein signaling 5	Rgs5	0.712295	0.781467	0.704158	0.83213	0.773809	0.791248	0.746857		0.999599	0.951049	0.999785	0.0039898	0.970773	0.908777	0.995205
960	217410	41445	tribbles homolog 2 (Drosophila)	Trib2	0.798071	0.859476	0.93354	1.06028	1.01357	0.975537	1.02433		0.831757	-3.40064	-53.0889	-64.9587	-107.797	-100.67	-101.114
961	244757	71790	cDNA sequence BC038479	BC038479	0.865375	0.834083	0.82442	0.839545	0.606329	0.784661	1.06676		-34.9066	-18.1419	-14.4073	-20.6187	0.996098	-4.37134	-87.2492
962	52615	32256	suppressor of zeste 12 homolog (Drosophila)	Suz12	0.775027	0.657955	0.624271	0.634234	0.706388	1.06012	1.43723		0.872439	0.999932	0.999994	0.999987	0.998134	-71.6891	0.999083
963	380739	N/A	N/A	AK190093	1.01777	1.70149	1.95174	2.01347	1.86698	1.85203	1.81499		-106.978	0.999998	1	1	1	1	1
964	12306	20857	annexin A2	Anxa2	0.894642	1.34424	1.44195	1.57248	1.41009	1.3041	1.50033		-40.3557	0.724916	0.977458	0.999109	0.949634	0.248288	0.994762
965	17859	4351	Max interacting protein 1	Mxi1	0.991921	1.13383	1.70344	1.62551	1.73178	1.19135	1.16901		-110.226	-34.3864	0.999897	0.999461	0.999943	-11.7571	-18.1419
966	N/A	N/A	N/A	N/A	0.900851	0.979204	0.94168	1.00437	1.0255	0.909445	0.656555		-61.6097	-108.291	-91.3977	-110.709	-106.978	-68.3241	0.941938
967	14972	74421	histocompatibility 2, K1, K region	H2-K1	0.825092	0.877578	0.924764	0.985559	0.930367	0.704319	0.820032		-4.37134	-24.9762	-64.2871	-108.742	-69.6711	0.976797	-3.50021
968	N/A	N/A	N/A	N/A	0.976564	0.999838	0.999842	1.00062	1.00027	0.955477	1.00708		-122.993	-157.181	-157.181	-157.148	-157.173	-64.1095	-153.63
969	67469	41088	abhydrolase domain containing 5	Abhd5	0.815739	1.04253	1.06978	1.07624	0.89029	1.0899	1.24261		-7.47245	-137.417	-110.331	-103.742	-56.7132	-89.4743	-4.8201
970	67023	10214	RIKEN cDNA 2010315L10 gene	2010315L10Rik	0.924577	0.768705	0.585293	0.532977	0.733165	0.547869	0.65674		-39.4615	0.997977	1	1	0.999894	1	1
971	442840	N/A	RIKEN cDNA A330017A19 gene	A330017A19Rik	0.838551	0.70663	0.713032	0.651745	0.760201	0.610592	0.75995		-36.3534	-0.0100064	-0.272828	0.877985	-4.69007	0.980527	-4.69007
972	269037	56682	gene model 672, (NCBI)	Gm672	0.946817	1.03424	0.956242	1.07359	1.05712	0.872147	0.978152		-122.121	-142.847	-132.129	-102.794	-121.243	-88.5279	-150.927
973	72503	34730	RIKEN cDNA 2610507B11 gene	2610507B11Rik	0.994917	1.19906	1.23858	1.36422	1.40846	1.31033	1.44904		-156.782	-10.877	-3.73992	0.803842	0.938213	0.200956	0.978751
974	235067	N/A	cysteine-rich perinuclear theca 4	Cypt4	0.977405	0.970171	1.09753	1.08838	1.33982	0.973877	0.864112		-132.129	-115.865	-10.3958	-16.3662	0.99999	-124.719	0.55457
975	18245	7455	ornithine decarboxylase antizyme	Oaz1	0.878467	1.23783	1.18633	1.43744	1.41209	1.18598	0.942073		-23.7729	-0.520348	-5.95929	0.997281	0.993969	-6.11474	-103.742
976	28135	11861	centrosomal protein 63	Cep63	1.0379	0.90015	0.830847	0.756048	0.91692	0.669577	0.734833		-115.865	-15.3812	0.686851	0.998847	-31.7347	0.999999	0.999798
977	235293	5044	sterol-C5-desaturase (fungal ERG3, delta-5-desaturase) homolog (S. cerevisae)	Sc5d	1.04694	1.54771	1.31587	1.20643	0.898868	1.27396	1.00447		-142.208	0.887865	-5.22623	-31.1878	-92.3215	-11.124	-157.051
978	12406	20331	serine (or cysteine) peptidase inhibitor, clade H, member 1	Serpinh1	1.22882	1.95102	3.07507	3.71206	2.71419	2.44235	0.608155		-5.95929	0.999999	1	1	1	1	0.999713
979	209361	35415	TAF3 RNA polymerase II, TATA box binding protein (TBP)-associated factor	Taf3	0.838888	1.32581	1.04676	1.0917	1.09812	1.10687	0.908454		-90.1524	-19.2274	-235.096	-194.76	-187.602	-177.285	-184.685
980	11848	1257	ras homolog gene family, member A	Rhoa	0.747053	1.41293	1.62126	1.87184	1.61449	1.29793	1.18354		0.470421	0.92781	0.999626	0.999998	0.999566	-0.535756	-23.7298
981	66902	1838	methylthioadenosine phosphorylase	Mtap	1.05205	1.28563	1.95664	2.65426	2.81034	2.41464	1.03502		-221.809	-12.8636	0.999862	1	1	1	-237.691
982	27418	8305	muskelin 1, intracellular mediator containing kelch motifs	Mkln1	1.00784	1.64818	1.33388	1.50094	1.30696	1.31164	1.19921		-250.439	0.999984	0.852646	0.999092	0.658659	0.702835	-7.70804
983	16206	7380	leucine-rich repeats and immunoglobulin-like domains 1	Lrig1	0.98095	2.06351	2.59157	2.37908	2.45495	1.73084	1.21877		-247.147	0.999985	1	1	1	0.997206	-33.267
984	15078	74420	H3 histone, family 3A	H3f3a	0.938851	1.06236	0.907999	1.03359	1.15832	0.966892	1.04404		-127.405	-134.838	-52.308	-208.349	-7.32012	-207.041	-183.217
985	54124	1380	CDC28 protein kinase 1b	Cks1b	0.980839	1.1609	1.37196	1.67921	2.36156	2.66069	1.6707		-319.327	-106.886	-2.73902	0.986003	0.999999	1	0.983785
986	321022	75069	carnitine deficiency-associated gene expressed in ventricle 3	Cdv3	1.03516	1.18562	0.731651	0.798615	0.987206	1.10555	0.968413		-290.346	-24.531	0.799112	-3.78829	-320.517	-128.134	-294.447
987	12313	55999	calmodulin 1	Calm1	1.00192	1.04908	1.01092	1.00055	1.07226	0.928519	0.986145		-325.068	-199.385	-317.307	-325.32	-116.431	-102.29	-311.518
988	15939	7778	immediate early response 5	Ier5	0.927307	0.978798	0.892813	0.983408	1.15933	0.78457	0.839767		-96.3517	-294.447	-23.0022	-306.503	-3.78829	0.977606	-0.47497
989	67023	10214	RIKEN cDNA 2010315L10 gene	2010315L10Rik	0.905665	0.89253	0.677556	0.617876	0.8545	0.560886	0.739368		-87.0837	-54.6838	0.999912	0.999999	-9.73128	1	0.991299
990	71998	6343	solute carrier family 25, member 35	Slc25a35	0.987947	0.974526	0.964807	0.997577	1.0393	1.00382	1.26238		-398.605	-361.064	-319.395	-410.1	-307.831	-409.592	0.892392
991	30926	4769	thioredoxin-like 2	Txnl2	0.871583	1.09342	1.17635	1.1738	1.26722	0.873146	0.851512		-18.7763	-105.963	-5.82348	-6.51679	0.824837	-20.1131	-6.33764
992	14793	8403	cell division cycle associated 3	Cdca3	0.956711	1.03876	0.992401	0.962168	1.02448	0.971763	0.960936		-352.178	-411.35	-645.479	-407.382	-543.306	-504.298	-395.481
993	19193	40640	pipecolic acid oxidase	Pipox	1.01562	1.13506	1.04908	1.13574	1.4074	0.871737	0.920747		-633.359	-67.2053	-466.417	-65.8815	0.996322	-46.448	-242.623
994	14870	660	glutathione S-transferase, pi 1	Gstp1	1.02857	1.07565	1.22605	1.31692	1.51405	1.25842	0.698567		-622.685	-220.772	0.705225	0.996771	0.999999	0.941777	0.999983
995	N/A	N/A	N/A	N/A	1.01837	1.87778	3.00707	3.75969	3.8158	2.69449	1.50964		-725.869	1	1	1	1	1	0.997927
996	11951	38017	ATP synthase, H+ transporting, mitochondrial F0 complex, subunit c (subunit 9), isoform 1	Atp5g1	1.10951	1.90949	2.85091	3.718	3.76523	2.24764	1.54654		-368.434	0.9999	1	1	1	0.999999	0.885403
997	16011	56489	insulin-like growth factor binding protein 5	Igfbp5	0.990606	1.0087	1.07109	0.984671	0.951705	1.01032	1.07602		-1564.15	-1565.84	-1153.48	-1547.87	-1340.01	-1562.29	-1107.47
998	11739	36058	solute carrier family 25 (mitochondrial carrier, adenine nucleotide translocator), member 4	Slc25a4	0.998393	1.29994	1.62391	2.08228	1.90714	1.62766	0.832632		-2585.19	0.932754	1	1	1	1	-5.71991
999	20425	3074	serine hydroxymethyl transferase 1 (soluble)	Shmt1	0.93692	0.886692	0.853526	1.07894	1.15295	1.11217	1.51393		-2109.85	-494.69	-276.681	-3824.08	-516.376	-1720.33	0.998915
1000	11428	1657	aconitase 1	Aco1	1.05635	0.985957	1.04156	1.17149	1.34511	1.05407	0.968208		-2958.8	-4983.25	-3792.28	-78.7368	0.952208	-3083.06	-4248.99
1001	76524	9898	ceroid-lipofuscinosis, neuronal 6	Cln6	0.928889	0.529813	0.661811	0.871106	1.13471	0.886896	1.3651		-929.003	0.999033	0.231084	-454.736	-533.386	-581.967	-11.9476
1002	52468	N/A	CTD (carboxy-terminal domain, RNA polymerase II, polypeptide A) small phosphatase 2	Ctdsp2	0.934976	0.612107	0.524064	0.570511	0.789387	0.509046	0.641951		-758.468	0.999874	1	0.999993	-5.14646	1	0.999033
1003	55951	9384	brain protein 44-like	Brp44l	0.948244	1.16139	1.14657	1.26991	0.789589	1.10041	0.743925		-1189	-314.25	-399.659	-36.7741	-39.5071	-767.437	-6.12989
1004	18458	37638	poly A binding protein, cytoplasmic 1	Pabpc1	0.926992	1.1976	1.21579	1.1605	1.54436	1.15865	1.39824		-289.752	-5.07245	-1.9286	-23.2267	0.99999	-24.9427	0.998103
1005	68262	69293	1-acylglycerol-3-phosphate O-acyltransferase 1 (lysophosphatidic acid acyltransferase, delta)	Agpat4	0.715612	0.944223	1.05668	1.15996	1.06889	0.988012	1.01622		-11.8169	-659.366	-666.153	-309.627	-630.359	-748.966	-746.075
1006	108679	4882	COP9 (constitutive photomorphogenic) homolog, subunit 8 (Arabidopsis thaliana)	Cops8	1.02765	1.62709	1.39809	1.33897	1.24097	1.10904	1.02455		-530.307	0.999983	0.981876	0.867768	-2.54215	-155.637	-541.453
1007	14077	68379	fatty acid binding protein 3, muscle and heart	Fabp3	1.03106	1.86937	1.07472	0.953387	0.568743	0.881451	1.07683		-563.273	0.983892	-481.853	-537.131	0.925952	-326.186	-475.793
1008	14359	3573	fragile X mental retardation gene 1, autosomal homolog	Fxr1h	0.872029	1.36682	1.31429	1.55287	1.78687	1.25669	1.06238		-93.8427	0.771787	-0.0655797	0.998806	0.999996	-4.61548	-403.295
1009	50868	8184	kelch-like ECH-associated protein 1	Keap1	0.955742	1.10756	1.11624	1.25979	1.33871	0.921735	1.00277		-309.791	-123.622	-102.927	-1.15118	0.822625	-184.993	-392.408
1010	16571	69022	kinesin family member 4	Kif4	0.95104	0.920863	0.898021	1.38434	1.63242	1.59655	1.68074		-221.847	-87.5397	-32.4172	0.999891	1	1	1
1011	66163	32286	mitochondrial ribosomal protein L4	Mrpl4	1.09845	1.57023	1.32149	1.42762	1.39961	1.15153	0.973404		-154.803	0.999686	0.550762	0.982088	0.958104	-51.2798	-363.125
1012	N/A	N/A	N/A	N/A	0.921387	0.81843	0.749111	0.761169	0.534542	0.556606	1.11591		-221.847	-13.8454	0.151168	-0.4883	0.999997	0.999988	-124.87
1013	66480	84709	ribosomal protein L15	Rpl15	0.94167	1.30231	1.24913	1.24547	1.51452	1.07963	0.959169		-253.876	-1.03795	-6.81043	-7.5824	0.991548	-208.758	-296.062
1014	56409	31400	nudix (nucleotide diphosphate linked moiety X)-type motif 3	Nudt3	0.983607	1.13403	1.22423	1.36664	1.30674	1.09845	1.09942		-328.376	-28.8772	-0.141079	0.996081	0.95875	-83.1328	-81.792
1015	67828	N/A	RIKEN cDNA 1110055J05 gene	1110055J05Rik	0.802188	1.07103	1.43229	1.45923	1.82668	1.72338	2.61266		-53.0285	-284.113	-2.75995	-1.50576	0.990765	0.957531	0.999999
1016	20104	68592	ribosomal protein S6	Rps6	0.961333	0.999838	0.999842	1.02814	1.11723	1.03831	0.943438		-161.436	-242.11	-242.11	-197.397	-11.4695	-167.23	-100.373
1017	12455	947	cyclin T1	Ccnt1	1.20376	1.65435	1.33067	1.07377	1.09689	0.975582	0.993633		-1.78545	0.999999	0.974131	-115.226	-70.4433	-221.046	-240.6
1018	227094	67089	RIKEN cDNA 5330401P04 gene	5330401P04Rik	0.842726	1.0018	0.872404	0.805139	0.773375	0.81197	0.97813		-5.48758	-241.997	-21.3607	-0.0214581	0.832449	-0.473913	-226.439
1019	67809	34926	N/A	1200015F23Rik	1.02001	1.22276	1.36998	1.44467	1.24998	0.953014	1.10097		-235.008	-14.1243	0.477722	0.912846	-7.35738	-203.608	-122.234
1020	N/A	N/A	N/A	N/A	0.859604	0.956721	1.03827	0.956482	0.976129	0.992095	1.01034		-19.2196	-192.219	-204.811	-192.219	-226.439	-240.314	-239.309
1021	69274	48377	CTD (carboxy-terminal domain, RNA polymerase II, polypeptide A) small phosphatase-like	Ctdspl	1.00099	1.34139	0.835237	0.8829	1.19557	0.983753	4.59176		-242.098	-10.1784	-70.4433	-132.25	-71.5238	-239.669	1
1022	235459	3304	general transcription factor II A, 2	Gtf2a2	1.07472	1.56047	1.32639	1.5243	1.72794	1.21947	0.843153		-68.3133	1	0.999558	1	1	0.896548	0.433378
1023	N/A	N/A	N/A	N/A	1.02833	1.00005	0.933437	1.00036	1.00011	0.967849	1.02403		-103.05	-122.629	-44.1069	-122.623	-122.629	-97.2579	-108.295
1024	N/A	N/A	N/A	N/A	1.01107	1.00035	0.999322	1.00026	1.00037	1.0527	1.02881		-116.286	-122.623	-122.604	-122.623	-122.623	-40.4617	-86.7404
1025	20345	2261	selectin, platelet (p-selectin) ligand	Selpl	1.00493	1.03728	1.3102	0.854962	0.552169	0.827087	1.38484		-122.572	-119.587	-32.145	-77.8926	0.532801	-63.1128	-18.0154
1026	54214	68224	golgi autoantigen, golgin subfamily a, 4	Golga4	1.12403	1.43299	1.09321	0.994644	1.00588	0.682335	1.15383		-25.0172	0.997811	-48.5724	-122.222	-122.115	0.999199	-11.803
1027	16997	369	latent transforming growth factor beta binding protein 2	Ltbp2	1.14272	0.806912	0.509828	0.598939	0.620183	0.568733	0.56071		-83.8164	-46.6317	0.942697	0.0302856	-0.685038	0.591081	0.678912
1028	67248	84568	ribosomal protein L39	Rpl39	0.969009	0.999507	0.989151	1.00025	1.06983	1.00113	0.947606		-77.1483	-122.623	-115.896	-122.623	-15.4155	-122.572	-32.145
1029	319604	18702	RIKEN cDNA B930006L02 gene	B930006L02Rik	0.922592	0.852147	0.775387	0.871814	0.864152	0.731082	0.769664		-38.1304	-0.95203	0.984781	-4.32003	-2.70458	0.999422	0.989887
1030	13665	3020	eukaryotic translation initiation factor 2, subunit 1 alpha	Eif2s1	1.10804	2.67641	2.37719	2.52853	2.38883	1.94246	1.07739		-52.5673	1	1	1	1	1	-77.8926
1031	212880	5430	DEAD (Asp-Glu-Ala-Asp) box polypeptide 46	Ddx46	0.881884	1.3473	1.14358	1.24456	1.17082	1.16234	1.19843		-7.54364	0.998636	-5.07092	0.896254	-1.2038	-2.00421	0.269675
1032	67869	22978	polyadenylate-binding protein-interacting protein 2	Paip2	0.900253	1.04597	1.09585	1.53646	1.23505	2.24625	4.87044		-56.6998	-106.039	-68.234	0.992455	-5.76618	1	1
1033	14231	22568	FK506 binding protein 7	Fkbp7	0.917816	0.837337	0.691504	1.17442	0.957558	0.794865	0.405608		-84.5505	-26.347	0.601872	-34.248	-111.427	-9.70685	1
1034	N/A	N/A	N/A	N/A	0.921095	1.01127	0.96588	1.03425	0.97421	0.892603	1.07993		-57.4005	-120.803	-107.183	-107.743	-113.333	-29.6358	-63.1128
1035	N/A	N/A	N/A	N/A	0.863065	0.981728	0.918017	0.919881	0.723756	0.695214	1.12892		-30.849	-88.5078	-62.5197	-63.5928	0.0565796	0.665079	-43.0321
1036	67760	23132	solute carrier family 38, member 2	Slc38a2	0.915015	2.15831	0.835503	0.986139	1.08415	0.838719	0.787972		-49.4262	1	-8.06243	-88.6692	-54.3381	-8.9921	-0.873712
1037	20185	38166	nuclear receptor co-repressor 1	Ncor1	0.83282	1.03764	1.01545	0.895257	0.88643	0.78724	0.879652		-10.2091	-82.1277	-88.6692	-39.9445	-34.5385	-1.85561	-30.4035
1038	18645	1974	profilin 2	Pfn2	0.829784	0.988437	0.872248	0.79924	0.950507	0.657835	0.761899		0.736722	-87.5688	-2.05837	0.966425	-53.79	1	0.997835
1039	20249	74538	stearoyl-Coenzyme A desaturase 1	Scd1	0.610527	0.380971	0.765656	0.545294	0.323136	0.405827	0.286105		-4.19976	0.98943	-36.4625	-0.402407	0.999054	0.973306	0.999844
1040	N/A	N/A	N/A	N/A	1.01757	0.999838	1.00161	1.00062	1.00027	0.965314	0.999793		-78.224	-90.0136	-89.8965	-89.9948	-90.0089	-50.5123	-90.0089
1041	13645	1483	epidermal growth factor	Egf	0.765676	0.864583	0.810052	0.754058	0.561445	0.637298	1.02464		0.955344	-5.42208	0.462349	0.978178	1	0.999993	-83.1696
1042	56727	9732	myo-inositol oxygenase	Miox	0.932235	0.923159	0.75628	0.850315	0.69164	0.734772	0.899771		-73.7485	-69.8412	-4.31217	-32.2069	0.168364	-1.98939	-57.6269
1043	66427	23546	cytochrome b5 type B	Cyb5b	0.852847	0.713778	0.934363	1.07304	0.887512	0.71524	0.668991		-21.5535	0.646802	-68.8277	-67.2842	-39.9445	0.617595	0.945536
1044	67890	9594	ubiquitin-fold modifier 1	Ufm1	0.80499	1.01182	1.10886	1.05743	1.00015	0.908033	1.11242		-3.66822	-89.0995	-43.5549	-72.3131	-90.0136	-68.3161	-41.4775
1045	13361	56470	dihydrofolate reductase	Dhfr	0.974563	1.07624	1.01702	1.08827	1.47398	1.02954	0.974247		-81.0238	-38.9356	-86.1595	-29.5233	0.999967	-78.6421	-80.6426
1046	30946	6859	activator of basal transcription	Abt1	1.03502	1.26824	1.17182	1.2711	1.2844	0.949817	0.886278		-78.6421	0.607358	-5.42208	0.646802	0.763621	-66.2413	-17.8348
1047	18584	1957	phosphodiesterase 8A	Pde8a	0.817471	0.947523	0.732193	0.757806	0.709074	0.69074	0.88812		-2.50297	-69.8412	0.912148	0.698961	0.973306	0.990029	-26.5592
1048	433273	N/A	similar to Glyceraldehyde-3-phosphate dehydrogenase (GAPDH)	EG433273	0.947264	1.51234	1.82783	2.01646	2.01254	1.70325	1.71912		-63.0571	0.999869	1	1	1	0.999999	1
1049	N/A	N/A	N/A	N/A	1.05208	1.34678	0.965993	0.966038	1.09894	0.786905	0.864388		-45.1354	0.999969	-65.1884	-65.1884	-8.61126	0.998436	0.338933
1050	14319	74295	ferritin heavy chain 1	Fth1	0.977082	0.961427	0.966987	0.983547	1.0127	0.866889	0.762459		-79.8609	-63.5928	-69.8412	-84.4575	-86.9018	-0.58365	0.999108
1051	14268	1533	fibronectin 1	Fn1	0.908355	0.896312	0.999289	1.09988	1.22106	1.26598	0.996271		-47.2686	-38.9356	-90.0089	-47.806	-5.69409	-1.66502	-89.9386
1052	20678	21378	SRY-box containing gene 5	Sox5	0.877823	1.03644	1.19072	1.60173	1.38406	1.41854	1.43891		-2.9165	-69.3361	0.552143	1	0.999918	0.999981	0.999991
1053	234199	37927	fibrinogen-like protein 1	Fgl1	0.87877	0.98107	0.852977	0.930882	0.854005	0.78305	0.783626		-5.43504	-54.6066	-1.30713	-28.0319	-1.41258	0.936743	0.934958
1054	68549	51867	shugoshin-like 2 (S. pombe)	Sgol2	0.871659	0.918552	0.870624	0.91771	0.768868	0.794523	0.799035		-12.1807	-31.8245	-11.9655	-31.1265	0.563198	-0.206695	-0.458176
1055	N/A	N/A	N/A	N/A	0.999923	1.00009	1.00033	1.00443	1.0002	1.0003	0.999878		-57.6139	-57.6139	-57.6109	-57.1808	-57.6109	-57.6109	-57.6139
1056	51788	N/A	H2A histone family, member Z	H2afz	0.850178	1.18589	1.2767	1.32714	1.3233	1.21646	0.992713		0.118643	0.392425	0.985946	0.998336	0.998014	0.825828	-57.0253
1057	69870	41712	polymerase (RNA) III (DNA directed) polypeptide G like	Polr3gl	0.905284	0.719842	0.583229	0.49503	0.736165	0.580318	0.698048		-28.7118	0.883962	0.999903	1	0.766424	0.999918	0.957261
1058	241794	20515	N/A	Kcng1	1.47119	0.863225	0.794049	0.616359	0.635854	0.639165	0.914576		-3.97473	-36.7565	-19.5112	0.139967	-0.358757	-0.492756	-48.9081
1059	67684	75056	RIKEN cDNA 3300001P08 gene	3300001P08Rik	1.02503	1.14755	0.851532	0.8127	0.797814	0.514661	0.627647		-53.6306	-6.63856	-2.88457	0.220574	0.605899	1	0.999987
1060	67988	10381	thioredoxin domain containing 10	Txndc10	0.73439	1.17392	1.26816	1.41871	1.2777	0.856859	0.976602		0.959603	-4.95224	0.464416	0.991894	0.585066	-5.94939	-54.6066
1061	N/A	N/A	N/A	N/A	0.927978	1.00004	0.999903	1.0063	1.00002	1.00005	0.999953		-8.34612	-57.6139	-57.6139	-56.8463	-57.6139	-57.6139	-57.6139
1062	71994	37533	calponin 3, acidic	Cnn3	0.736956	0.827724	0.704461	0.704504	0.750206	0.614831	0.639939		0.811243	-4.17945	0.957261	0.956041	0.671301	0.99962	0.998431
1063	56358	69215	coatomer protein complex, subunit zeta 2	Copz2	0.717845	0.751228	0.759803	0.770763	0.87308	0.820588	0.823047		0.999426	0.99445	0.990067	0.980157	-3.49254	0.625742	0.574264
1064	N/A	N/A	N/A	N/A	1.00029	1.0485	1.00012	1.00007	1.00005	0.999698	1.00014		-57.6109	-33.5803	-57.6139	-57.6139	-57.6139	-57.6109	-57.6139
1065	68545	86811	RIKEN cDNA 1110006O17 gene	1110006O17Rik	0.737618	0.90481	0.818096	0.801758	0.646583	0.55306	0.848453		0.990627	-16.7485	0.239601	0.662631	0.999976	1	-1.81604
1066	N/A	N/A	N/A	N/A	1.00016	0.999757	0.999993	0.999924	0.999838	0.999206	1.00004		-57.6139	-57.6109	-57.6139	-57.6139	-57.6139	-57.6019	-57.6139
1067	99237	21620	transmembrane 9 superfamily protein member 4	Tm9sf4	0.710361	1.01178	0.829561	0.85375	0.774684	0.636101	0.860363		0.976441	-56.9387	-2.80377	-6.92909	0.50369	0.99962	-8.51497
1068	59057	5068	zinc finger protein 191	Zfp191	0.618385	0.786162	0.708569	0.706632	0.541144	0.557814	0.708299		0.998384	-1.15664	0.880754	0.890132	0.999979	0.999944	0.880754
1069	18619	4528	preproenkephalin 1	Penk1	0.808292	0.404027	0.257601	0.232706	0.48465	0.304865	0.278235		-0.327015	1	1	1	1	1	1
1070	N/A	N/A	N/A	N/A	0.80755	0.897945	0.831236	0.745891	0.663511	0.719937	0.922735		-0.756377	-21.5826	-2.96685	0.867044	0.998182	0.96182	-33.2282
1071	107350	N/A	expressed sequence AW112010	AW112010	0.742143	0.538768	0.437582	0.418596	0.300417	0.397974	0.451647		0.760155	0.999996	1	1	1	1	1
1072	20848	7960	signal transducer and activator of transcription 3	Stat3	0.832288	1.4666	0.928473	0.880589	1.03234	0.627258	0.914889		-1.2058	0.999156	-31.8245	-10.1413	-51.5789	0.999975	-24.719
1073	19737	2682	regulator of G-protein signaling 5	Rgs5	0.609059	0.47152	0.370739	0.290886	0.300806	0.432199	0.623775		0.653746	0.997486	0.999981	1	1	0.999573	0.464416
1074	83435	10417	pleckstrin homology domain-containing, family A (phosphoinositide binding specific) member 3	Plekha3	0.958536	1.48691	0.97084	1.0465	1.14945	0.824331	0.917246		-50.5561	0.990351	-54.0358	-49.4718	-14.2309	-3.77686	-33.5803
1075	N/A	N/A	N/A	N/A	0.810657	0.859407	0.792873	0.822158	0.77746	0.696379	0.779875		-1.81604	-10.3341	-0.528078	-3.05062	0.139967	0.975759	0.0517066
1076	227197	3670	NADH dehydrogenase (ubiquinone) Fe-S protein 1	Ndufs1	0.833082	1.14966	1.11831	1.37718	1.2135	1.21945	0.962061		-0.0964335	-4.07622	-10.727	0.99763	0.294124	0.422244	-46.8336
1077	105559	76766	muscleblind-like 2	Mbnl2	0.862011	0.757338	0.716103	0.805653	0.686902	0.543588	0.497005		-5.68819	0.925271	0.992352	0.220574	0.998646	1	1
1078	56386	3506	UDP-Gal:betaGlcNAc beta 1,4-galactosyltransferase, polypeptide 6	B4galt6	0.782406	1.37475	1.08092	1.11096	0.812661	0.7591	0.620935		-2.56997	0.328428	-42.3042	-32.8765	-6.63856	-0.83905	0.990895
1079	N/A	N/A	N/A	N/A	1.05791	1.00041	0.996498	1.00029	0.999797	0.999791	1.00007		-20.6816	-57.6109	-57.3699	-57.6109	-57.6109	-57.6109	-57.6139
1080	N/A	N/A	N/A	N/A	0.843884	0.855763	0.823112	0.992427	0.828248	0.728337	0.585925		-3.97473	-6.08305	-1.41258	-57.3128	-1.94173	0.963918	0.999993
1081	231086	153	hydroxyacyl-Coenzyme A dehydrogenase/3-ketoacyl-Coenzyme A thiolase/enoyl-Coenzyme A hydratase (trifunctional protein), beta subunit	Hadhb	0.840782	0.860833	0.860686	1.02068	0.652951	0.861281	0.975123		-12.6186	-18.3775	-18.3775	-56.4192	0.962884	-18.6574	-55.7585
1082	N/A	N/A	N/A	N/A	0.950817	0.980646	0.957236	0.834145	0.887209	0.87183	0.980639		-41.6262	-54.7869	-45.2666	-0.424324	-9.57758	-5.31143	-54.7869
1083	16211	1707	karyopherin (importin) beta 1	Kpnb1	0.976358	1.21801	1.49914	1.43413	0.972664	0.939607	0.513046		-37.3482	-5.07579	0.956166	0.854636	-36.9403	-31.4426	0.999978
1084	30045	8492	DnaJ (Hsp40) homolog, subfamily C, member 12	Dnajc12	0.830187	0.546407	0.66296	0.674162	0.508527	0.529809	0.754358		-1.90539	0.999999	0.998355	0.996952	1	1	0.834027
1085	50493	55733	thioredoxin reductase 1	Txnrd1	0.835021	1.46895	1.35925	1.5523	1.41721	1.42681	1.4383		-2.56137	0.994846	0.919636	0.999301	0.981162	0.985428	0.989062
1086	24128	6927	5'-3' exoribonuclease 2	Xrn2	0.840712	1.145	0.798114	0.934569	1.03163	0.74502	0.705265		-4.75299	-10.9613	-0.737925	-28.1843	-35.9557	0.741169	0.952354
1087	N/A	N/A	N/A	N/A	0.948514	1.05401	0.999714	0.999697	0.999881	1.00033	0.999961		-11.8722	-12.0592	-38.5	-38.5	-38.5021	-38.5	-38.5021
1088	66641	32622	RIKEN cDNA 5730470L24 gene	5730470L24Rik	0.688372	0.775244	0.777199	0.670438	0.591344	0.662044	0.800055		0.996368	0.72036	0.690157	0.998661	0.99999	0.999189	0.205957
1089	14593	31267	geranylgeranyl diphosphate synthase 1	Ggps1	0.878898	0.93938	0.867864	0.950216	0.817786	0.674375	0.614389		-15.2596	-31.0291	-12.6299	-33.3851	-3.95788	0.648084	0.997289
1090	60527	11025	fatty acid desaturase 3	Fads3	0.722717	0.806233	0.619486	0.616905	0.508455	0.529346	0.712784		0.998149	0.760509	0.999998	0.999999	1	1	0.999032
1091	67268	68515	RIKEN cDNA 2900073G15 gene	2900073G15Rik	0.978976	1.54598	1.46888	1.47014	1.17889	0.903826	0.788376		-36.0906	0.999994	0.999934	0.999938	-0.389144	-9.26468	0.931796
1092	N/A	N/A	N/A	N/A	1.07129	1.08194	1.00022	0.989205	0.999232	0.994602	1.0007		-19.0239	-15.2596	-38.5021	-37.8485	-38.5	-38.3376	-38.5
1093	N/A	N/A	N/A	N/A	0.93529	1.00001	0.999982	1.00024	0.999972	1.00026	0.999832		-11.8722	-38.5021	-38.5021	-38.5	-38.5021	-38.5	-38.5021
1094	15212	437	hexosaminidase B	Hexb	0.752115	0.64549	0.523833	0.580179	0.450295	0.537089	0.79257		0.461596	0.994039	0.999992	0.999804	1	0.999983	-1.02612
1095	54138	40858	ataxin 10	Atxn10	0.771883	0.695301	0.720674	0.737923	0.356379	0.542233	0.680238		-10.9613	-3.09083	-5.07579	-12.2479	0.999912	0.876151	-2.15432
1096	50908	1314	complement component 1, s subcomponent	C1s	0.69664	0.513106	0.284099	0.262107	0.254175	0.232268	0.262382		0.989372	1	1	1	1	1	1
1097	12955	68209	crystallin, alpha B	Cryab	1.18315	1.66728	1.45006	1.59391	1.21944	0.733819	0.505777		-5.41249	0.999786	0.977021	0.999032	-2.28541	0.83836	0.999999
1098	11642	4688	A kinase (PRKA) anchor protein 3	Akap3	1.08634	0.859061	0.80952	0.752372	0.632033	0.574114	0.617523		-19.0239	-12.8233	-4.4438	-0.268137	0.984123	0.998911	0.991802
1099	78757	34317	RIKEN cDNA 4921505C17 gene	4921505C17Rik	0.92863	0.953677	0.968717	1.07395	0.777363	0.762172	0.69216		-31.8484	-35.6762	-37.1515	-32.246	-4.24508	-2.85645	0.312658
1100	67439	5738	XPA binding protein 2	Xab2	1.01567	1.19178	0.903816	0.73928	0.686904	0.651843	0.900365		-37.9848	-6.63845	-21.3576	0.558566	0.942172	0.987372	-20.4168
1101	16010	1192	insulin-like growth factor binding protein 4	Igfbp4	0.790697	0.479972	0.538615	0.655078	0.803414	0.776042	0.317541		-0.699856	1	0.999988	0.992906	-1.4575	-0.054143	1
1102	381141	N/A	gene model 1884, (NCBI)	na	0.932677	1.4795	1.48216	1.67108	1.75562	1.49445	1.41412		-19.0239	0.999968	0.99997	1	1	0.99998	0.999703
1103	54401	20724	tyrosine 3-monooxygenase/tryptophan 5-monooxygenase activation protein, beta polypeptide	Ywhab	0.810129	1.13457	0.936208	0.97332	0.783397	0.722128	0.72255		-3.09083	-15.8999	-30.1807	-36.9403	-0.982537	0.734401	0.734401
1104	19242	2117	pleiotrophin	Ptn	1.00281	0.625973	0.417747	0.511564	0.48995	0.48258	0.458153		-38.4838	0.976361	0.999999	0.999888	0.999965	0.999976	0.999994
1105	16502	68134	potassium voltage gated channel, Shaw-related subfamily, member 1	Kcnc1	0.946157	0.905884	0.901274	0.748815	0.685829	0.9038	1.28592		-31.6465	-20.6512	-19.2542	0.590533	0.96953	-19.9497	-0.104338
1106	98845	69358	EPS8-like 2	Eps8l2	0.704671	0.792946	0.640573	0.616167	0.488943	0.471716	0.678326		-0.130237	-6.50853	0.825028	0.923904	0.999613	0.999836	0.448173
1107	64143	20632	v-ral simian leukemia viral oncogene homolog B (ras related)	Ralb	1.12828	1.59093	1.18384	1.13935	1.14244	1.08207	1.08697		-12.2479	0.999646	-3.95788	-10.0919	-9.59049	-23.494	-22.3049
1108	27176	39625	N/A	Rpl7a	0.903836	1.14535	1.55284	1.37425	1.26105	1.15489	0.825321		-23.494	-15.8999	0.974986	0.420392	-2.63331	-14.2193	-6.50853
1109	27224	37746	transcription elongation factor B (SIII), polypeptide 3	Tceb3	0.878722	0.52153	0.737634	0.824863	0.277153	0.38889	0.579204		-30.8196	0.665518	-11.3208	-23.494	0.999961	0.99421	-0.211257
1110	56419	84829	diaphanous homolog 3 (Drosophila)	Diap3	0.879902	0.967539	1.37434	1.81653	1.12853	1.3807	1.16517		-12.6299	-35.6762	0.865805	0.999987	-14.2193	0.882619	-7.88293
1111	17235	7417	sperm mitochondria-associated cysteine-rich protein	Smcp	0.890105	1.02692	1.09615	1.15073	1.0982	1.0669	0.874683		-13.813	-36.4754	-20.4168	-8.63352	-19.7172	-27.9563	-9.92309
1112	56016	8634	heme binding protein 2	Hebp2	0.708607	0.761367	0.894323	0.902153	0.931767	0.788027	0.691377		0.976361	0.734401	-14.2193	-16.5514	-25.8654	0.243104	0.989967
1113	69804	12330	transmembrane protein 147	Tmem147	0.848452	0.938152	0.819555	1.26381	0.930585	0.845039	0.996849		-3.59475	-27.0348	-0.81633	0.36091	-24.4455	-3.09083	-38.4695
1114	12350	31298	carbonic anhydrase 3	Car3	0.5677	0.218332	0.335765	0.196904	0.113845	0.195279	0.365455		-7.59459	0.99421	0.760509	0.997727	0.999985	0.997918	0.535977
1115	N/A	N/A	N/A	N/A	0.999956	1.00021	1.00007	1.00019	0.99977	1.00017	1.00002		-38.5021	-38.5	-38.5021	-38.5	-38.5	-38.5	-38.5021
1116	N/A	N/A	N/A	N/A	0.696817	0.752195	0.607656	0.591812	0.437951	0.521111	0.654004		0.205957	-2.15432	0.954929	0.975683	0.99998	0.998775	0.778478
1117	11966	1279	ATPase, H+ transporting, lysosomal V1 subunit B2	Atp6v1b2	0.780641	0.962662	0.774003	0.814943	0.595881	0.622063	0.928132		0.0624265	-34.7629	0.261073	-1.78734	0.999845	0.999321	-26.1006
1118	433804	86767	N/A	OTTMUSG00000010673	0.689809	0.892958	0.836176	0.77516	0.67928	0.80392	0.80729		0.970375	-16.5514	-4.54537	0.0842838	0.98169	-1.30561	-1.5635
1119	109624	8287	caldesmon 1	Cald1	0.808706	0.824587	0.973521	1.05517	0.749735	0.559202	0.500019		-1.78734	-3.2535	-36.7148	-31.8484	0.610629	0.999965	0.999999
1120	N/A	N/A	N/A	N/A	0.938177	0.996582	0.923481	0.848446	0.918279	0.900202	0.999143		-19.2542	-38.4289	-13.2146	0.27865	-11.3208	-5.88349	-38.4939
1121	17344	20979	protein inhibitor of activated STAT 2	Pias2	0.932971	0.76408	0.788496	1.1573	0.810902	1.01461	1.22237		-28.4112	0.224734	-0.699856	-10.2625	-2.28541	-37.9848	-3.01143
1122	20692	31132	secreted acidic cysteine rich glycoprotein	Sparc	0.839769	0.688268	0.674043	1.22967	0.792388	1.06974	1.20989		-10.2625	0.760509	0.854636	-6.00525	-3.50742	-31.6465	-8.02965
1123	17191	2918	methyl-CpG binding domain protein 2	Mbd2	0.833066	1.03491	0.711532	0.94138	1.13781	0.970781	0.887529		-0.104338	-33.3851	0.998403	-24.6829	-5.07579	-34.6003	-6.77003
1124	12632	40584	cofilin 2, muscle	Cfl2	0.795912	1.0551	0.935947	1.25991	1.21625	0.941221	0.740278		0.673929	-28.1843	-23.9699	0.705623	-0.00602295	-25.8654	0.981162
1125	11429	856	aconitase 2, mitochondrial	Aco2	0.798353	0.951066	1.07387	1.0338	0.6694	1.07286	1.06725		-5.07579	-34.7629	-31.4426	-36.8293	0.810655	-31.6465	-32.4416
1126	67484	12144	RIKEN cDNA 2310005P05 gene	2310005P05Rik	0.725785	0.813384	0.805351	1.017	0.817572	0.8609	1.0003		0.697983	-3.42144	-2.56137	-37.9186	-3.865	-21.1217	-38.5021
1127	224613	72130	FLYWCH-type zinc finger 1	Flywch1	0.787242	1.0851	0.999814	1.24911	1.14225	1.05851	0.925168		0.354276	-14.1498	-23.1973	0.00402589	-6.21846	-18.2315	-14.8776
1128	N/A	N/A	N/A	N/A	0.793121	0.755927	0.636369	0.69719	0.568798	0.600211	0.615466		0.60852	0.922076	0.999876	0.995899	0.999998	0.999987	0.999965
1129	17840	74304	major urinary protein 1	Mup1	0.734723	0.335053	0.566116	0.695951	0.151446	0.434306	0.376682		-11.8329	0.967394	-2.09476	-9.22065	0.999993	0.617939	0.898332
1130	13074	73875	cytochrome P450, family 17, subfamily a, polypeptide 1	Cyp17a1	0.919102	0.81436	0.926182	0.766746	0.458567	0.756555	0.821202		-17.2919	-4.00752	-18.2315	-0.854635	0.999992	-0.505362	-4.6221
1131	20103	783	ribosomal protein S5	Rps5	0.928499	0.983423	0.961623	0.988272	0.980468	0.943834	0.851405		-3.7596	-21.195	-14.1498	-22.1727	-20.3917	-7.82854	0.967394
1132	66440	89144	cell division cycle 26	Cdc26	0.767369	0.896179	0.999077	0.853506	0.925375	0.808159	0.765721		0.877768	-7.58694	-23.1961	-1.9801	-13.2756	0.339064	0.887023
1133	19241	N/A	thymosin, beta 4, X chromosome	Tmsb4x	0.990249	0.979653	0.937219	0.984314	0.996053	0.988149	1.03069		-22.797	-21.4663	-10.8456	-22.1727	-23.1363	-22.6019	-19.7204
1134	20363	3945	selenoprotein P, plasma, 1	Sepp1	0.728552	0.411303	0.315306	0.307985	0.261293	0.275427	0.497568		0.867796	1	1	1	1	1	0.999999
1135	15505	21322	heat shock protein 110	Hsp110	1.17021	3.18562	2.30022	2.05905	1.3739	1.11249	0.794767		-9.35217	1	0.999993	0.999902	0.0260076	-15.3123	-3.14294
1136	64602	11280	iron responsive element binding protein 2	Ireb2	0.804207	0.857183	0.717403	0.95471	0.763471	0.889588	1.17437		-0.570292	-4.80705	0.926142	-20.1741	0.568663	-9.48445	-4.17793
1137	13417	1049	hypothetical protein LOC667008	Dnahc8	0.9266	0.970807	0.959365	0.832809	0.836299	0.650694	0.652407		-16.4563	-22.0302	-20.9069	-2.99869	-3.29112	0.993104	0.992484
1138	N/A	N/A	N/A	N/A	0.963586	0.999757	0.999993	0.999924	0.999838	0.999206	1.00004		-13.2756	-23.1961	-23.1973	-23.1973	-23.1973	-23.1923	-23.1973
1139	50758	79859	F-box and leucine-rich repeat protein 17	Fbxl17	0.713324	0.839076	0.706415	0.752384	0.720155	0.688675	0.752765		0.96257	-2.27333	0.972392	0.805292	0.949412	0.988128	0.805292
1140	12359	55514	catalase	Cat	0.644254	0.590157	0.719432	0.759796	0.604251	0.799361	0.562173		0.973886	0.997425	0.627149	-0.21442	0.995121	-2.09476	0.999292
1141	68219	88908	N/A	Nudt21	0.827454	0.784649	0.769511	0.777312	0.824594	0.743766	0.711099		0.617939	0.958221	0.982356	0.972392	0.670196	0.996241	0.999546
1142	26360	22695	angiopoietin-like 2	Angptl2	1.3262	1.84488	0.722569	0.818751	0.644926	0.481928	0.46853		0.949412	1	0.989993	0.16817	0.999887	1	1
1143	14081	37561	acyl-CoA synthetase long-chain family member 1	Acsl1	0.98359	0.957476	0.613708	0.668292	0.645902	0.522094	0.663458		-22.37	-17.9676	0.999999	0.999973	0.999995	1	0.999981
1144	N/A	N/A	N/A	N/A	0.845723	0.82815	0.949329	0.759384	0.68372	0.926437	1.01064		-7.58694	-5.58864	-20.8073	-0.707408	0.789834	-18.362	-23.0966
1145	12166	20911	bone morphogenetic protein receptor, type 1A	Bmpr1a	0.707671	1.04759	0.914111	1.29102	1.09455	0.965147	0.798619		0.965541	-19.9502	-13.2756	0.501845	-13.1303	-21.2873	-0.112608
1146	94185	8696	tumor necrosis factor receptor superfamily, member 21	Tnfrsf21	0.641925	0.819624	0.749016	0.69064	0.814097	0.908018	1.16207		0.996654	-1.65655	0.693764	0.96915	-1.31599	-12.9851	-5.69103
1147	19385	21600	RAN binding protein 1	Ranbp1	0.973264	2.39579	2.87811	3.36392	3.11364	2.84383	0.913012		-22.37	1	1	1	1	1	-15.3123
1148	14030	22438	Ewing sarcoma breakpoint region 1	Ewsr1	0.753918	1.02539	0.796707	1.18416	0.868318	0.724593	0.430312		0.701266	-22.2406	-0.241116	-3.3667	-6.21846	0.903574	1
1149	26943	38230	serine incorporator 3	Serinc3	0.668152	0.722211	0.730182	0.805326	0.621947	0.748939	0.924762		0.998021	0.96915	0.955868	0.089389	0.999848	0.898332	-14.1498
1150	N/A	N/A	N/A	N/A	0.831788	0.888779	0.833287	0.839462	0.721952	0.790806	0.921214		-2.1534	-9.22065	-2.27333	-2.78957	0.919964	-1.86889	-14.8776
1151	16956	200	lipoprotein lipase	Lpl	0.806221	0.790468	0.887712	0.954153	0.817031	0.969331	0.727242		-1.40938	-0.603652	-10.5682	-20.4981	-2.09476	-21.9558	0.778897
1152	54338	68440	solute carrier family 23 (nucleobase transporters), member 2	Slc23a2	0.85128	1.0572	1.20137	1.45111	1.03437	1.12947	0.974031		-1.3623	-17.0161	-0.241116	0.998725	-20.7059	-5.1895	-21.6375
1153	51886	48253	far upstream element (FUSE) binding protein 1	Fubp1	0.786971	0.870042	0.815632	0.827697	0.693206	0.722527	0.781744		0.43907	-5.1895	-0.473776	-1.09559	0.989703	0.959352	0.536357
1154	N/A	N/A	N/A	N/A	0.726019	0.869132	0.957118	1.12751	0.865226	0.907105	0.861836		0.814997	-7.46755	-20.8073	-10.1568	-6.88496	-13.4211	-6.4366
1155	11947	1273	ATP synthase, H+ transporting mitochondrial F1 complex, beta subunit	Atp5b	0.990357	1.50161	1.2408	1.34961	1.35272	1.22918	1.18106		-22.7517	1	0.982356	0.999848	0.999865	0.970814	0.767428
1156	22631	56528	tyrosine 3-monooxygenase/tryptophan 5-monooxygenase activation protein, zeta polypeptide	Ywhaz	0.802533	0.987316	0.8957	0.786055	0.754187	0.69436	0.933316		0.995655	-22.3064	-0.779724	0.998798	0.999908	0.999999	-7.3491
1157	12394	86098	runt related transcription factor 1	Runx1	0.979864	0.957776	1.00004	1.00016	0.999953	0.904104	0.984943		-21.8008	-17.5647	-23.1973	-23.1973	-23.1973	-4.9011	-22.4314
1158	22070	55730	tumor protein, translationally-controlled 1	Tpt1	0.982201	0.999789	1.00057	1.00093	1.00013	0.892149	1.00651		-21.7202	-23.1973	-23.1961	-23.1923	-23.1973	-1.18155	-22.9876
1159	N/A	N/A	N/A	N/A	0.815915	0.920563	0.714525	0.659036	0.561072	0.568378	0.946128		0.887023	-7.82854	0.999839	0.999997	1	1	-14.2956
1160	78920	1456	dihydrolipoamide S-succinyltransferase (E2 component of 2-oxo-glutarate complex)	Dlst	0.949119	0.999838	0.992721	1.00062	0.99039	0.932213	0.999793		-9.61748	-23.1973	-22.797	-23.1923	-22.4905	-4.6221	-23.1961
1161	23881	40792	RIKEN cDNA E430034L04 gene	G3bp2	0.81198	0.912822	0.797433	0.816506	0.700197	0.712519	1.12568		0.877768	-6.65878	0.945113	0.845497	0.999896	0.999756	-2.65493
1162	N/A	N/A	N/A	N/A	1.04295	2.32894	2.08375	2.14325	2.31822	1.77887	0.905036		-19.9502	1	1	1	1	0.999998	-9.88572
1163	20826	88808	NHP2 non-histone chromosome protein 2-like 1 (S. cerevisiae)	Nhp2l1	0.921013	0.859807	0.943402	0.944918	0.857491	0.884283	0.821493		-21.8008	-4.17793	-18.1	-18.362	-3.92386	-7.58694	-0.932205
1164	20249	74538	stearoyl-Coenzyme A desaturase 1	Scd1	0.965129	1.08456	0.851697	0.74483	0.849665	0.620534	0.925959		-21.6375	-16.173	-5.58864	0.558131	-5.38699	0.997021	-16.8771
1165	16870	55848	LIM homeobox protein 2	Lhx2	0.786518	0.847964	0.763045	0.943885	0.808626	0.729703	0.780104		0.994831	0.729596	0.99905	-11.9758	0.975982	0.999923	0.996654
1166	27045	4091	nitrilase 1	Nit1	0.946042	0.987235	0.969098	1.00026	0.986774	1.00637	0.98889		-4.26469	-21.195	-13.5668	-23.1961	-21.1008	-22.7041	-21.7202
1167	268449	73904	ribosomal protein L23a	Rpl23a	0.858535	1.1585	1.34401	1.54063	1.29065	1.10957	1.11473		0.558131	0.43907	0.999813	1	0.998078	-2.33464	-1.81455
1168	66890	4962	lectin, mannose-binding 2	Lman2	0.961563	1.00035	0.983151	1.00026	1.00037	0.980375	0.981468		-12.119	-23.1961	-20.4981	-23.1961	-23.1961	-19.6034	-19.9502
1169	20054	69555	ribosomal protein S15	Rps15	0.952082	0.646907	0.694809	0.823639	0.423319	0.776135	1.73739		-21.4663	0.833057	0.354276	-6.99953	0.999985	-2.78957	0.985105
1170	11433	37499	acid phosphatase 5, tartrate resistant	Acp5	0.93323	0.859266	0.736762	0.828609	0.775717	0.600232	0.589859		-15.7444	-3.44327	0.940463	-0.932205	0.693764	0.999959	0.999978
1171	226519	1724	laminin, gamma 1	Lamc1	1.27168	0.882708	0.918486	0.431353	0.504748	0.700211	0.581669		-14.2956	-20.2837	-21.8008	0.16817	0.223192	-7.82854	-1.60552
1172	225131	41148	WW domain containing adaptor with coiled-coil	Wac	0.812465	0.968774	0.91281	1.06854	0.929514	0.914914	0.663107		0.089389	-21.2873	-11.2658	-15.7444	-14.5868	-11.6905	0.99918
1173	14180	1523	fibroblast growth factor 9	Fgf9	0.695721	0.561987	0.618916	0.742607	0.596252	0.674056	0.664647		0.959352	0.999948	0.998899	0.749177	0.999662	0.984238	0.989703
1174	106869	8649	tumor necrosis factor, alpha-induced protein 8	Tnfaip8	0.937179	0.999903	1.0002	0.969769	1.00042	0.989919	0.961159		-6.32703	-23.1973	-23.1973	-17.4287	-23.1961	-22.4905	-14.2956
1175	N/A	N/A	N/A	N/A	0.746845	0.835878	0.792	0.755334	0.582201	0.688413	0.788586		0.930004	-1.09559	0.536357	0.898332	0.999992	0.99613	0.598887
1176	12607	4210	CCAAT/enhancer binding protein zeta	Cebpz	0.859574	0.931171	0.896192	1.00621	0.750045	0.763208	0.592047		-7.3491	-17.9676	-12.6953	-23.1525	0.307664	-0.0183947	0.998566
1177	66889	11337	ring finger protein 128	Rnf128	0.697134	0.935412	0.740223	0.737715	0.643719	0.814113	0.784137		-0.296052	-20.7059	-1.9801	-1.86889	0.636153	-7.23161	-4.99618
1178	N/A	N/A	N/A	N/A	0.97838	1.22843	1.00289	1.50484	0.899672	1.25761	1.40994		-22.0302	0.513602	-23.1774	0.999839	-6.88496	0.784431	0.997571
1179	54673	9337	SH3-domain GRB2-like B1 (endophilin)	Sh3glb1	0.746439	0.795741	0.86975	0.905489	0.758285	0.789178	0.955087		0.849445	0.089389	-5.58864	-11.4069	0.755405	0.258034	-19.9502
1180	252876	69238	RIKEN cDNA 4930429M06Rik	Zh2c2	0.943319	1.19686	1.18029	1.22857	1.25724	0.785707	0.707875		-18.7469	-2.85832	-4.00752	-1.27043	-0.353099	-0.0183947	0.937155
1181	72810	N/A	RIKEN cDNA 2810455D13 gene	2810455D13Rik	1.00434	1.31252	1.29901	1.87852	1.23963	1.3138	1.81163		-23.1363	0.992484	0.987433	1	0.898332	0.992696	1
1182	66588	N/A	cytidylate kinase	Cmpk	0.944768	0.566183	0.750128	1.75883	1.34125	2.16011	1.91057		-20.8073	0.993674	-0.932205	0.993104	-0.743246	0.999944	0.998992
1183	12843	69	procollagen, type I, alpha 2	Col1a2	0.79995	0.91058	0.807359	1.26068	1.02473	1.48393	1.55162		0.661974	-9.48445	0.536357	0.742802	-21.8008	0.999518	0.999921
1184	100226	41508	syntaxin 12	Stx12	0.824811	1.3536	1.01666	1.02732	0.985747	1.09355	1.215		-8.57507	-1.65655	-23.0185	-22.7517	-23.073	-18.7469	-8.3227
1185	16480	1680	junction plakoglobin	Jup	0.903324	1.05947	0.655152	0.850606	0.783427	0.601069	0.737626		-10.5682	-17.9676	0.998523	-2.92802	0.501845	0.999929	0.919964
1186	233490	N/A	HCF-binding transcription factor Zhangfei	Crebzf	0.81868	0.965918	0.7488	0.924256	1.01097	0.896197	2.5063		-0.854635	-21.2873	0.833057	-14.8776	-22.9876	-9.75124	1
1187	17178	4356	FXYD domain-containing ion transport regulator 3	Fxyd3	1.08374	1.64455	1.66633	1.4607	1.24776	0.900472	0.774049		-16.0305	0.998931	0.999271	0.963587	-0.972009	-12.4066	0.089389
1188	N/A	N/A	N/A	N/A	0.736163	0.83185	0.665349	0.642345	0.470882	0.555443	0.678896		-0.932205	-8.3227	0.644956	0.819677	0.999756	0.990815	0.489829
1189	217995	34562	HEAT repeat containing 1	Heatr1	0.890118	1.00615	0.89836	0.990254	0.934422	0.810589	0.977927		-3.14294	-23.073	-4.35248	-22.8804	-11.9758	0.864305	-21.6375
1190	27981	10660	DNA segment, Chr 4, Wayne State University 53, expressed	D4Wsu53e	0.776411	0.915127	0.985571	0.936377	0.754295	0.772027	0.871452		0.617939	-12.6953	-22.8399	-16.5972	0.841451	0.678233	-5.38699
1191	192193	33836	ER degradation enhancer, mannosidase alpha-like 1	Edem1	0.779949	1.10046	1.21593	1.4618	1.0916	1.11964	0.926684		0.784431	-10.0209	-0.112608	0.998133	-11.4069	-7.11508	-13.5668
1192	18777	4616	lysophospholipase 1	Lypla1	1.02509	0.88439	0.854006	0.7806	0.819421	0.768905	0.634862		-23.1177	-9.35217	-5.09232	0.0475574	-1.81455	0.339064	0.99719
1193	214290	51941	zinc finger, CCHC domain containing 6	Zcchc6	1.10133	0.902037	1.03393	0.582008	0.718397	0.869571	0.621004		-17.9676	-17.4287	-22.4905	0.955868	-0.743246	-10.4304	0.307664
1194	214290	51941	zinc finger, CCHC domain containing 6	Zcchc6	0.817533	1.01024	0.809421	0.86464	0.705649	0.735198	0.853189		0.089389	-22.9876	0.323528	-3.07033	0.994523	0.974604	-1.92407
1195	18700	1982	phosphatidylinositol glycan anchor biosynthesis, class A	Piga	0.746737	0.463722	0.361194	0.377039	0.446056	0.381172	0.647793		0.722758	1	1	1	1	1	0.995779
1196	N/A	N/A	N/A	N/A	1.02267	0.999904	0.949185	1.00025	1.00005	0.999573	0.999022		-17.8342	-23.1973	-5.48729	-23.1961	-23.1973	-23.1961	-23.1861
1197	N/A	N/A	N/A	N/A	0.882177	0.560943	0.582824	0.695493	0.713339	0.664058	0.433237		-12.5508	0.998021	0.994978	0.693764	0.477549	0.887023	0.999997
1198	16001	30997	insulin-like growth factor I receptor	Igf1r	0.745978	1.0759	0.898275	1.0103	0.816445	0.791926	0.824047		0.992696	-11.8329	-5.38699	-22.8804	0.693764	0.906097	0.558131
1199	12848	3124	COP9 (constitutive photomorphogenic) homolog, subunit 2 (Arabidopsis thaliana)	Cops2	0.88819	1.17166	1.09207	1.07635	0.712129	0.791948	0.686586		-12.2626	-7.46755	-16.3149	-18.2315	0.693764	-1.70839	0.867796
1200	55980	4043	inositol (myo)-1(or 4)-monophosphatase 1	Impa1	0.993601	0.731851	0.649045	0.704213	0.571415	0.509768	0.630539		-23.1525	0.398028	0.963587	0.742802	0.998648	0.999935	0.982356
1201	11877	N/A	armadillo repeat gene deleted in velo-cardio-facial syndrome	Arvcf	0.986667	0.890336	0.888727	0.936845	0.882794	0.814072	0.825698		-22.7041	-4.71405	-4.44132	-14.1498	-3.59941	0.627149	0.383752
1202	20719	20956	serine (or cysteine) peptidase inhibitor, clade B, member 6a	Serpinb6a	1.05196	1.37984	1.25856	1.42133	1.58799	1.18506	1.37524		-11.3138	0.99256	0.792556	0.997577	0.99997	-0.297467	0.991425
1203	218236	N/A	cDNA sequence BC010304	BC010304	0.940115	0.996739	0.979178	0.930474	0.946441	0.834034	0.878786		-8.10983	-14.58	-13.6478	-6.54728	-9.14266	0.759622	-0.679786
1204	22003	88552	tropomyosin 1, alpha	Tpm1	0.738913	1.01395	0.719475	0.729442	0.794255	0.538671	0.637315		0.759622	-14.4434	0.877637	0.82567	-0.220476	0.999969	0.995554
1205	20384	N/A	splicing factor, arginine/serine-rich 5 (SRp40, HRS)	Sfrs5	1.21168	0.908868	1.26954	1.07092	0.858268	0.728666	1.046		-4.69179	-11.0559	-3.93764	-12.3585	-7.18159	-0.123876	-13.7504
1206	18976	723	pro-opiomelanocortin-alpha	Pomc1	0.725199	0.657488	0.81133	0.995147	0.588671	0.838963	1.07396		0.412927	0.919107	-2.62458	-14.5872	0.993362	-4.45905	-12.0514
1207	14705	32032	Bernardinelli-Seip congenital lipodystrophy 2 homolog (human)	Bscl2	0.947373	0.888086	0.879061	0.868495	0.752685	0.811194	0.761506		-12.283	-6.28081	-5.33797	-4.38269	0.708184	-0.615543	0.602703
1208	21917	31144	thymopoietin	Tmpo	0.950071	0.669237	0.546153	0.655494	0.47585	0.776789	0.968737		-12.0514	0.99657	0.999996	0.998291	1	0.663174	-13.5945
1209	12499	37457	ectonucleoside triphosphate diphosphohydrolase 5	Entpd5	0.976544	1.00051	1.00019	0.999998	1.0002	0.975881	1		-10.5254	-14.5969	-14.5993	-14.6001	-14.5993	-10.2541	-14.6001
1210	N/A	N/A	N/A	N/A	0.748241	0.747271	0.784114	0.711113	0.596937	0.612398	0.883944		0.84623	0.85006	0.463717	0.964614	0.999864	0.999689	-5.17307
1211	78070	17561	carnitine palmitoyltransferase 1c	Cpt1c	0.69632	0.890911	0.846899	0.843386	0.621554	0.639204	0.893019		0.999471	-2.92773	-0.0123718	0.108741	0.999996	0.999986	-3.11771
1212	11692	55884	growth factor, erv1 (S. cerevisiae)-like (augmenter of liver regeneration)	Gfer	0.877296	0.9465	0.874264	0.715145	0.702358	0.711078	0.964559		-1.9146	-10.4354	-1.71842	0.997646	0.998865	0.998135	-12.651
1213	19240	N/A	thymosin, beta 10	Tmsb10	0.709717	0.846812	0.729475	0.768904	0.644607	0.669898	0.943903		0.998796	0.00874902	0.99626	0.967386	0.999981	0.999899	-9.88752
1214	11883	20138	arylsulfatase A	Arsa	0.814269	0.623398	0.425671	0.354864	0.298151	0.226549	0.481603		-2.68387	0.957238	0.99999	1	1	1	0.999957
1215	20778	21132	scavenger receptor class B, member 1	Scarb1	0.944711	1.20848	1.06709	1.14836	1.09206	0.786875	0.766083		-6.1052	0.987967	-4.61361	0.765427	-1.48747	0.999516	0.999915
1216	17283	7418	multiple endocrine neoplasia 1	Men1	1.25113	2.19271	2.04655	1.94911	1.44816	1.24865	1.24416		0.765427	1	1	1	0.99899	0.747612	0.715126
1217	76709	4187	actin related protein 2/3 complex, subunit 2	Arpc2	1.00203	1.00043	1.00009	1.00044	1.00001	0.97825	1.00484		-14.5872	-14.5993	-14.6001	-14.5993	-14.6001	-12.7913	-14.5032
1218	13627	68181	eukaryotic translation elongation factor 1 alpha 1	Eef1a1	0.973594	0.998673	0.901585	1.04332	1.02269	0.707611	0.784235		-13.0592	-14.5969	-2.45076	-11.0559	-13.4841	0.999908	0.985761
1219	67095	86983	trafficking protein, kinesin binding 1	Trak1	0.875546	1.72229	1.88828	2.00308	2.27873	1.61026	1.00095		-5.33797	0.999747	0.999984	0.999997	1	0.998135	-14.5993
1220	56455	37844	dynein light chain LC8-type 1	Dynll1	0.693927	0.87174	1.03813	1.17298	0.917505	0.948554	0.945247		0.985357	-3.7944	-13.2484	-2.22836	-8.76712	-12.0514	-11.7309
1221	12827	1390	procollagen, type IV, alpha 2	Col4a2	0.860384	1.11673	1.36468	1.15659	1.22233	1.00796	0.85329		-1.9146	-5.17307	0.969948	-2.22836	0.127653	-14.5199	-1.44315
1222	21766	6131	testis expressed gene 261	Tex261	0.984102	0.820075	0.737163	0.741638	0.740119	0.745814	0.839708		-14.3697	-0.885154	0.84623	0.821261	0.829976	0.792556	-1.96525
1223	407796	N/A	cDNA sequence BC027382	BC027382	0.822422	0.654398	0.830131	1.17705	0.627312	1.02188	1.07632		-2.99039	0.942593	-3.51576	-5.01037	0.978389	-14.342	-11.8122
1224	14705	32032	Bernardinelli-Seip congenital lipodystrophy 2 homolog (human)	Bscl2	0.722423	0.870515	0.828914	0.897195	0.64081	0.784597	0.697555		0.971548	-3.11771	-0.463751	-5.75936	0.999516	0.646815	0.991179
1225	13717	73880	elastin	Eln	0.898431	0.906891	0.912412	1.00067	0.587156	0.809918	0.719384		-8.01622	-8.86109	-9.42332	-14.5993	0.999311	-1.07138	0.838294
1226	27981	10660	DNA segment, Chr 4, Wayne State University 53, expressed	D4Wsu53e	0.890979	1.20657	1.01295	1.10549	0.970925	0.90221	0.962497		-1.44315	0.829976	-14.2162	-2.80445	-12.7216	-2.50803	-11.6489
1227	13418	7293	DnaJ (Hsp40) homolog, subfamily C, member 1	Dnajc1	0.792548	1.07394	0.891635	1.19639	0.735601	0.571571	0.434641		-0.27136	-11.1425	-7.18159	-2.39416	0.753684	0.999755	1
1228	22287	2518	secretoglobin, family 1A, member 1 (uteroglobin)	Scgb1a1	0.848274	1.09602	0.938432	1.08748	0.966591	0.835389	0.734572		0.385958	-4.30694	-8.20354	-5.33797	-12.4331	0.655083	0.998686
1229	19309	2145	muscle glycogen phosphorylase	Pygm	0.843527	1.40439	1.80574	1.9514	1.68521	1.52378	1.0868		-0.171329	0.997116	1	1	0.999998	0.999893	-7.09003
1230	53607	3380	small nuclear ribonucleoprotein polypeptide A	Snrpa	0.914824	0.801009	0.783686	0.827468	0.765759	0.652942	0.776852		-8.10983	0.282698	0.593302	-0.584187	0.787375	0.998607	0.678838
1231	12874	999	carboxypeptidase D	Cpd	0.886052	1.60108	1.56393	1.75425	1.61604	1.28841	1.152		-2.92773	0.999986	0.999965	1	0.999991	0.925224	-1.44315
1232	15463	37929	HIV-1 Rev binding protein	Hrb	0.884273	1.17671	0.934969	1.0019	0.907721	1.00403	0.963184		-5.17307	-2.17442	-10.7929	-14.5969	-7.73624	-14.5872	-13.3092
1233	20405	55709	SH3-domain GRB2-like 1	Sh3gl1	0.992828	1.39146	1.44213	1.73313	1.26831	1.35829	1.29183		-14.5351	0.991898	0.997904	0.999998	0.792556	0.980655	0.88669
1234	N/A	N/A	N/A	N/A	0.979765	1.36524	1.64494	1.82367	1.28366	1.52504	1.24541		-13.9395	0.994565	0.999998	1	0.937834	0.999947	0.812131
1235	11947	1273	ATP synthase, H+ transporting mitochondrial F1 complex, beta subunit	Atp5b	0.924543	1.16883	1.0338	1.14129	1.16665	0.877514	0.79299		-3.38041	0.834184	-11.3138	0.475784	0.816749	0.426011	0.997646
1236	18521	74536	poly(rC) binding protein 2	Pcbp2	0.773793	0.783674	0.824338	0.89114	0.804862	0.677889	0.627228		0.5837	0.426011	-0.814551	-6.01806	-0.078073	0.990665	0.999202
1237	12314	36226	calmodulin 2	Calm2	0.835851	0.976588	0.86139	0.972869	0.854721	0.826946	0.949058		0.475784	-13.5945	-0.37851	-13.3092	-0.100771	0.638367	-10.345
1238	21959	3958	transition protein 2	Tnp2	0.895848	1.10489	1.03752	1.11794	0.973456	0.8976	0.88736		-1.62415	-2.50803	-11.6489	-1.48747	-12.9274	-1.7665	-0.921278
1239	66152	40876	RIKEN cDNA 1110020P15 gene	1110020P15Rik	0.90709	1.15547	1.00079	1.20322	1.06009	1.00186	0.793812		-5.17307	-1.14985	-14.5993	0.313662	-10.163	-14.5929	0.85006
1240	11643	N/A	A kinase (PRKA) anchor protein 4	Akap4	0.895693	1.07063	0.910946	1.06529	0.908066	0.846012	0.888049		-0.553336	-5.17307	-1.86459	-6.01806	-1.57797	0.88669	-0.100771
1241	11434	855	preproacrosin	Acr	1.08251	1.22805	1.0914	1.14769	1.07965	0.905169	0.845986		-5.75936	0.892371	-4.61361	-0.37851	-6.1052	-3.18238	0.510537
1242	20916	2856	succinate-Coenzyme A ligase, ADP-forming, beta subunit	Sucla2	0.871879	1.17888	0.993492	1.05187	0.965151	0.817313	0.83827		0.532541	0.874471	-14.4649	-8.29735	-11.0559	0.983164	0.9327
1243	17246	1793	transformed mouse 3T3 cell double minute 2	Mdm2	0.991398	1.15611	1.21095	1.24917	1.37033	0.981727	0.693022		-14.4434	-0.0557776	0.816749	0.95109	0.999331	-13.8943	0.999946
1244	78294	37715	ribosomal protein S27a	Rps27a	0.869364	1.1076	0.978469	1.12707	0.984061	0.885225	0.866893		0.910209	0.182308	-12.5067	0.686418	-13.427	0.728556	0.925224
1245	114863	5211	proline synthetase co-transcribed	Prosc	1.01687	0.999959	0.997192	0.999417	0.910218	0.873908	0.841108		-14.1444	-14.6001	-14.5872	-14.5993	-5.09144	-1.39944	0.199849
1246	57294	803	ribosomal protein S27	Rps27	0.809838	1.12907	0.95105	0.945912	0.872717	0.662298	0.631354		0.611907	-3.18238	-11.3986	-10.7042	-2.01656	0.999775	0.999966
1247	12785	2567	cellular nucleic acid binding protein	Cnbp	0.869023	0.76249	0.795785	0.898931	0.628922	0.691448	0.692719		-1.31385	0.969948	0.853801	-4.08346	0.999989	0.999422	0.999387
1248	27360	40893	adducin 3 (gamma)	Add3	0.884247	1.13269	1.13435	1.36903	1.03277	1.12078	0.962311		-3.72375	-3.58443	-3.44775	0.978389	-13.3092	-4.53603	-12.8599
1249	24018	37851	RNA guanylyltransferase and 5'-phosphatase	Rngtt	0.891023	1.07685	0.926487	1.08988	1.19023	0.959206	1.0368		-3.24772	-8.01622	-7.73624	-6.45806	0.0894736	-12.0514	-12.651
1250	110323	39658	cytochrome c oxidase, subunit VIb polypeptide 1	Cox6b1	0.792676	1.01868	1.27966	1.67689	1.2544	1.52453	1.59753		0.646815	-14.181	0.765427	0.999982	0.5837	0.999422	0.999893
1251	57319	4886	sphingomyelin phosphodiesterase, acid-like 3A	Smpdl3a	0.837368	0.808758	0.595005	0.675946	0.734823	0.627604	1.38465		0.00874902	0.655083	0.999997	0.99957	0.988625	0.999978	0.994078
1252	N/A	N/A	N/A	N/A	0.915055	1.00503	1.02984	0.999992	1.00033	1.00042	0.999212		-2.45076	-14.5199	-12.1294	-14.6001	-14.5993	-14.5993	-14.5969
1253	14057	41494	sideroflexin 1	Sfxn1	0.957638	0.915983	0.717667	0.677801	0.690058	0.505775	0.740146		-9.51657	-2.28296	0.999993	1	0.999999	1	0.999958
1254	16783	4061	lysosomal membrane glycoprotein 1	Lamp1	0.841647	0.976319	0.820285	0.887044	0.7046	0.727755	1.13025		-0.40645	-13.8477	0.298331	-3.65376	0.995922	0.986537	-3.44775
1255	N/A	N/A	N/A	N/A	0.845525	0.965149	1.0298	0.948425	0.931969	1.03346	1.07216		-0.615543	-12.9939	-13.4841	-11.3138	-9.23634	-13.1865	-9.3299
1256	29817	1193	insulin-like growth factor binding protein 7	Igfbp7	0.88784	0.942093	1.00012	0.9507	0.954075	0.941805	1.00014		-0.351036	-7.09003	-14.6001	-8.76712	-9.42332	-7.09003	-14.6001
1257	68028	69416	ribosomal protein L22 like 1	Rpl22l1	0.981377	1.19181	1.2006	1.48512	1.67111	1.12283	0.7961		-13.9395	0.487607	0.611907	0.99996	1	-2.22836	0.9309
1258	20462	20965	splicing factor, arginine/serine-rich 10 (transformer 2 homolog, Drosophila)	Sfrs10	1.06543	1.55088	1.29127	1.54908	1.28453	1.07633	0.855558		-4.23182	1	0.999941	1	0.999915	-2.62458	0.95109
1259	22668	6461	splicing factor 1	Sf1	1.21805	1.86396	1.21224	1.16196	1.10313	0.688825	0.668367		0.0698459	1	-0.0557776	-1.86459	-6.36923	0.996762	0.998898
1260	N/A	N/A	N/A	N/A	0.85555	1.02263	0.862169	0.953641	0.739253	0.728394	0.725762		-4.23182	-14.2499	-4.77056	-13.0592	0.646815	0.747612	0.765427
1261	26931	86888	protein phosphatase 2, regulatory subunit B (B56), gamma isoform	Ppp2r5c	0.750571	0.819598	0.772441	1.00604	0.854097	0.808391	1.04806		0.99317	0.753684	0.976524	-14.5351	-0.0338789	0.853801	-11.0559
1262	19651	4098	retinoblastoma-like 2	Rbl2	0.979209	1.0129	0.96703	0.888064	1.00227	0.79395	0.696848		-13.5945	-14.2162	-12.2067	-1.14985	-14.5872	0.976524	0.999962
1263	54170	39141	Ras-related GTP binding C	Rragc	0.875799	0.978657	0.932449	0.885012	0.954125	0.867762	0.781699		-2.12115	-13.9395	-8.86109	-2.99039	-11.6489	-1.53241	0.89511
1264	83768	22748	dipeptidylpeptidase 7	Dpp7	0.684959	0.812933	0.684329	0.714911	0.768061	0.798169	0.961038		0.999883	0.821261	0.999886	0.999202	0.981699	0.912517	-11.9724
1265	21769	11077	zinc finger, AN1-type domain 3	Zfand3	0.773368	0.934092	0.866048	1.13742	0.980469	1.00627	0.85815		0.997432	-6.1052	0.385958	-0.123876	-13.5945	-14.5032	0.5837
1266	106840	43997	expressed sequence AA407659	AA407659	1.05599	0.884372	0.74964	0.83941	0.752258	0.656964	0.667041		-8.10983	-0.195688	0.999716	0.880728	0.99965	1	1
1267	11837	6517	acidic ribosomal phosphoprotein P0	Arbp	0.863192	1.03047	1.00004	1.02683	1.07631	0.967225	1.0359		0.999782	-7.18159	-14.6001	-8.39123	0.553649	-6.1052	-5.42123
1268	N/A	N/A	N/A	N/A	0.915531	1.01102	1.00193	0.965069	1.00261	0.999778	0.903975		-2.33823	-14.2162	-14.5872	-10.9687	-14.58	-14.6001	-1.11033
1269	66199	9865	COMM domain containing 4	Commd4	0.751265	0.770833	0.68185	0.804487	0.920011	0.86314	0.790711		0.905421	0.79762	0.99615	0.328696	-8.48517	-2.45076	0.573893
1270	27632	2178	RD RNA-binding protein	Rdbp	0.925808	1.23762	1.16063	1.29324	1.28667	1.16981	0.81037		-4.01023	0.988625	0.686418	0.999048	0.998724	0.708184	0.986537
1271	104836	11734	Casitas B-lineage lymphoma-like 1	Cbll1	0.938983	0.883454	0.654273	0.961456	0.751511	0.643091	0.634975		-11.2285	-5.17307	0.997116	-13.1865	0.816749	0.99834	0.998898
1272	12190	41	breast cancer 2	Brca2	0.616679	0.978207	1.30764	1.55473	1.22681	1.24695	1.09102		0.991898	-14.2821	-0.0338789	0.977163	-2.06853	-1.39944	-10.4354
1273	268373	84629	peptidylprolyl isomerase A	Ppia	0.999682	1.03135	0.999949	1.03711	1.08663	1.0318	1.00794		-14.5993	-10.163	-14.6001	-8.86109	-0.584187	-10.0715	-14.2499
1274	246791	44937	N/A	Obox3	0.753322	0.927098	1.04564	1.09355	0.863046	0.973643	1.10475		0.992125	-6.99876	-11.3138	-5.17307	-0.40645	-13.3092	-3.93764
1275	14421	1133	beta-1,4-N-acetyl-galactosaminyl transferase 1	B4galnt1	0.842051	1.1918	1.05428	1.05002	1.29119	1.16325	1.192		-1.67097	-1.48747	-12.0514	-12.4331	0.611907	-2.92773	-1.48747
1276	67443	69359	microtubule-associated protein 1 light chain 3 beta	Map1lc3b	1.0778	0.809749	0.357971	0.284258	0.36832	0.278218	0.456574		-8.57914	0.553649	1	1	1	1	1
1277	12804	9619	dynactin 3	Cntfr	1.10196	0.928743	1.09988	1.04115	1.04027	0.835201	1.59046		-11.5662	-12.7216	-11.5662	-13.8943	-14.3128	-7.82941	0.82567
1278	14073	68184	fatty acid amide hydrolase	Faah	0.943186	0.493764	0.690733	1.50789	1.11348	2.03244	1.71162		-13.6997	0.984942	-0.712685	-0.0557776	-11.8122	0.985761	0.802569
1279	16450	1677	RIKEN cDNA 1700012G19 gene	Jag2	0.823984	0.858199	0.917479	1.38445	1.10725	1.34655	1.11899		-0.584187	-2.62458	-8.67313	0.952383	-6.99876	0.889565	-6.01806
1280	14130	2974	Fc receptor, IgG, low affinity III	Fcgr2b	0.79104	0.618978	0.677319	0.759502	0.450392	0.7767	0.987617		-0.324023	0.987624	0.964614	0.426011	1	0.0698459	-14.4848
1281	15953	49169	interferon gamma inducible protein 47	Ifi47	0.774125	0.715507	0.664383	0.713607	0.667739	0.60522	1.02065		0.0698459	0.838294	0.975195	0.85006	0.971548	0.998023	-14.3128
1282	20333	3597	SEC22 vesicle trafficking protein homolog B (S. cerevisiae)	Sec22b	0.935742	0.945499	0.934381	0.941614	0.864575	0.767492	0.734059		-7.09003	-8.76712	-6.90779	-8.10983	0.164431	0.995803	0.999544
1283	16952	563	annexin A1	Anxa1	0.678367	0.729668	0.728139	1.06608	1.1101	0.937181	1.37371		0.999999	0.999927	0.999935	-6.54728	-1.39944	-6.36923	0.999935
1284	234671	71115	carboxylesterase 2	Ces2	0.892422	0.724855	0.583129	0.705058	0.716594	0.762265	0.785073		-8.48517	0.5837	0.997432	0.771102	0.671091	-0.078073	-0.814551
1285	16568	38266	kinesin family member 3A	Kif3a	0.893474	0.830561	0.833216	0.787239	0.849821	0.780028	0.888251		-6.63688	-1.35634	-1.53241	0.250511	-2.62458	0.385958	-6.01806
1286	N/A	N/A	N/A	N/A	0.942971	1.00001	0.996948	0.950977	1.00007	0.94702	0.999991		-3.93764	-14.6001	-14.5487	-5.67407	-14.6001	-4.77056	-14.6001
1287	15944	78363	immunity-related GTPase family, M	Irgm	0.754604	0.61104	0.657887	0.698916	0.439287	0.515573	0.832698		-0.195688	0.984077	0.916964	0.708184	0.999994	0.999716	-4.01023
1288	16785	68249	ribosomal protein SA	Rpsa	0.746294	0.838673	1.23567	1.35392	1.6208	1.01793	0.673377		0.399577	-3.51576	-1.62415	0.510537	0.992972	-14.3958	0.937834
1289	20733	7955	serine protease inhibitor, Kunitz type 2	Spint2	0.817785	0.68511	0.509757	0.592827	0.616712	0.477777	1.612		-0.171329	0.993548	1	0.999953	0.999817	1	0.999775
1290	20850	20680	signal transducer and activator of transcription 5A	Stat5a	1.40759	2.88013	2.27955	1.89276	1.29597	0.852862	1.38284		0.939461	1	1	0.999992	0.487607	-2.99039	0.900391
1291	14999	68231	histocompatibility 2, class II, locus Mb1	H2-DMb1	0.512883	0.330908	0.674878	0.557934	0.156168	0.328484	0.221916		0.233945	0.988625	-4.15732	-0.493123	0.999997	0.989548	0.999864
1292	66060	41866	RIKEN cDNA 0610010O12 gene	0610010O12Rik	0.617785	0.655812	1.00269	1.16645	0.475954	0.676782	0.60974		0.892371	0.693833	-14.5969	-7.73624	0.999331	0.49919	0.914768
1293	57431	73264	DnaJ (Hsp40) homolog, subfamily C, member 4	Dnajc4	0.730603	0.882973	0.8504	1.00213	0.69546	0.660892	0.816121		0.84623	-5.93136	-2.99039	-14.5969	0.958375	0.990397	-0.921278
1294	56070	4879	transcription elongation regulator 1 (CA150)	Tcerg1	0.971548	1.49146	1.34697	1.26312	1.43828	1.12499	1.11953		-14.1444	0.889565	0.164431	-1.44315	0.765427	-5.58928	-8.95501
1295	108147	2983	5-aminoimidazole-4-carboxamide ribonucleotide formyltransferase/IMP cyclohydrolase	Atic	0.909695	1.00041	0.984198	0.916445	0.916886	0.892739	0.98973		-2.99039	-14.5993	-13.9833	-3.86569	-3.93764	-1.27196	-14.342
1296	226414	1032	aspartyl-tRNA synthetase	Dars	0.788715	0.963538	0.751446	0.941323	0.836611	0.704421	1.07065		0.981184	-11.7309	0.998188	-8.20354	0.747612	0.999927	-6.99876
1297	14229	3038	FK506 binding protein 5	Fkbp5	0.880456	1.12671	0.966712	1.23818	1.19212	0.996267	0.984055		-1.81522	-2.39416	-12.7216	0.816749	0.328696	-14.5712	-14.1444
1298	11308	N/A	abl-interactor 1	Abi1	0.946714	1.32413	1.55351	1.81926	1.49144	0.958997	0.712376		-9.7025	0.993906	0.999996	1	0.999975	-11.4827	0.999582
1299	17436	20540	malic enzyme, supernatant	Mod1	1.0796	1.35856	1.11996	1.11711	1.06026	0.882713	0.874449		-8.95501	0.964614	-4.84992	-5.17307	-10.9687	-3.7944	-3.05371
1300	67996	74570	splicing factor, arginine/serine-rich 6	Sfrs6	1.00524	2.18678	1.42114	1.45593	1.44274	1.20128	0.959065		-14.5487	1	0.999801	0.999935	0.999902	0.678838	-11.4827
1301	18673	1980	prohibitin	Phb	0.880283	1.07997	1.03973	1.30219	0.85022	0.913638	0.811233		-4.23182	-9.42332	-13.0592	0.77665	-1.7665	-7.92274	0.0294888
1302	N/A	N/A	N/A	N/A	0.633325	0.794246	0.886417	0.745545	0.532369	0.757833	0.975957		0.966486	-1.62415	-8.39123	0.0498527	0.999456	-0.245698	-14.2821
1303	15108	N/A	hydroxyacyl-Coenzyme A dehydrogenase type II	Hadh2	0.869482	0.67599	0.707875	0.966405	1.11911	0.855476	0.743995		-0.522983	0.999966	0.999707	-12.4331	-2.33823	0.108741	0.997116
1304	235504	56571	solute carrier family 17 (anion/sugar transporter), member 5	Slc17a5	0.91347	1.10459	0.712184	0.725289	0.730636	0.471262	0.589371		-2.50803	-1.57797	0.999988	0.999967	0.99995	1	1
1305	67963	4697	Niemann Pick type C2	Npc2	0.661848	0.578734	0.505844	0.55275	0.510382	0.54864	0.955809		0.999606	0.999998	1	1	1	1	-12.0514
1306	21334	7560	tachykinin 2	Tac2	0.895596	0.717392	0.595501	0.523972	0.575015	0.651331	0.689285		-11.3138	-1.033	0.84623	0.981184	0.910209	0.412927	-0.245698
1307	56318	55552	acid phosphatase, prostate	Acpp	0.779527	0.897106	0.944606	0.716161	0.750743	0.812795	1.07682		0.146215	-7.64326	-12.2067	0.838294	0.629735	-0.995198	-10.7929
1308	18176	55661	N/A	Nras	0.753448	0.772637	0.684026	0.637435	0.543521	0.62386	0.733148		0.328696	-0.100771	0.923235	0.986537	0.999806	0.992346	0.620916
1309	213393	48491	RIKEN cDNA 8430408G22 gene	8430408G22Rik	1.08112	0.944546	0.63065	0.740483	0.31102	0.39315	0.70251		-12.7913	-13.5945	0.686418	-1.67097	0.999999	0.999927	-0.40645
1310	19883	56594	RAR-related orphan receptor alpha	Rora	0.751259	0.782199	0.619467	0.594657	0.573245	0.562617	0.814407		0.947004	0.88148	0.999972	0.999994	0.999998	0.999999	0.605859
1311	20674	68298	SRY-box containing gene 2	Sox2	0.784259	1.01669	0.91721	0.721254	0.737312	0.707359	0.659899		0.884383	-8.15468	-4.02192	0.993546	0.985514	0.99683	0.999764
1312	13591	7297	early B-cell factor 1	Ebf1	0.756351	0.723841	0.763837	0.790809	0.831774	0.718008	0.752718		0.840948	0.902926	0.792943	0.519661	-0.414537	0.960652	0.859183
1313	12653	1375	chromogranin B	Chgb	0.920401	1.14266	0.974373	1.14845	1.20532	0.923489	0.837124		-3.31791	-0.363881	-7.66068	-0.197738	0.738191	-3.5845	0.647574
1314	20401	7534	SH3-domain binding protein 1	Sh3bp1	0.994797	1.30028	0.90695	0.914823	0.872636	0.993991	0.786841		-8.35284	0.509131	-5.03244	-5.48043	-3.05771	-8.34754	0.221118
1315	16869	4068	LIM homeobox protein 1	Lhx1	0.579404	0.830977	0.983504	0.877544	0.597995	0.544194	0.743057		0.719379	-5.03244	-8.33407	-6.4935	0.597009	0.865921	-2.09599
1316	12445	20419	cyclin D3	Ccnd3	0.84023	0.821523	0.96995	1.19246	1.24108	0.910719	0.772611		-0.690006	-0.0892934	-7.85481	-0.631893	0.282216	-4.63765	0.732051
1317	72401	2688	solute carrier family 43, member 1	Slc43a1	0.633205	0.545684	0.408185	0.588635	0.676618	0.549217	0.630568		0.999087	0.999992	1	0.999908	0.992977	0.99999	0.999188
1318	64011	4500	neurogranin	Nrgn	N/A	N/A	N/A	N/A	N/A	N/A	N/A		N/A	N/A	N/A	N/A	N/A	N/A	N/A
1319	545592	N/A	heterogeneous nuclear ribonucleoprotein A3	LOC545592	0.83889	1.55006	1.82978	2.7494	2.19579	1.90803	0.919785		0.647574	0.999995	1	1	1	1	-3.21301
1320	14065	36148	coagulation factor II (thrombin) receptor-like 3	F2rl3	1.25903	1.08757	1.16133	1.15547	1.26	0.97191	0.995619		-1.67003	-6.88174	-4.46872	-4.63765	-1.6296	-8.17401	-8.36055
1321	18538	1945	proliferating cell nuclear antigen	Pcna	0.944419	2.00354	2.00635	2.63327	4.11999	3.57615	1.02646		-7.5163	0.999621	0.999632	0.999999	1	1	-8.19244
1322	11757	4944	peroxiredoxin 3	Prdx3	0.761808	1.06551	1.25858	1.69975	1.47068	1.63825	1.44481		0.946098	-5.75598	0.7978	0.999995	0.999004	0.999982	0.998112
1323	19156	37680	prosaposin	Psap	0.779229	0.575458	0.428523	0.501346	0.427607	0.449196	0.903326		0.995136	1	1	1	1	1	-1.07153
1324	19038	727	peptidylprolyl isomerase C	Ppic	0.652853	0.682709	0.715809	0.889652	0.891558	0.882302	0.867472		1	1	0.999997	0.392263	0.339196	0.578781	0.811753
1325	14082	2836	Fas (TNFRSF6)-associated via death domain	Fadd	0.891203	0.999527	1.02584	1.37224	1.15774	1.11007	1.07145		-2.80475	-8.36441	-7.94118	0.973629	-1.21146	-3.42383	-5.70124
1326	26414	56439	mitogen activated protein kinase 10	Mapk10	0.763444	0.912043	0.747866	0.885042	0.657579	0.728798	0.867607		0.953917	-3.5845	0.977573	-1.71086	0.999808	0.99096	-0.810874
1327	26404	4592	mitogen activated protein kinase kinase kinase 12	Map3k12	0.766739	0.765999	0.748341	0.949823	1.05147	0.887913	0.821798		0.998413	0.998502	0.999548	-5.14498	-5.25722	-0.110322	0.952694
1328	22694	56529	zinc finger protein 35	Zfp35	0.9422	1.1289	0.883745	1.04493	0.91842	0.853354	0.762959		-6.78748	-3.37074	-3.26533	-7.43988	-5.42482	-1.58957	0.712843
1329	223649	N/A	nuclear receptor binding protein 2	Nrbp2	0.586817	0.718267	0.579416	0.541688	0.485	0.420625	0.767359		0.999492	0.892701	0.999643	0.999946	0.999998	1	0.529993
1330	22355	2540	vasoactive intestinal peptide receptor 2	Vipr2	0.732131	0.882517	0.886409	0.996335	1.117	0.888123	0.78719		0.998366	-0.660757	-0.873656	-8.34754	-1.39547	-0.970797	0.965538
1331	17355	4340	AF4/FMR2 family, member 1	Aff1	0.892213	1.28054	1.10022	1.01524	1.34425	0.85765	0.873995		-2.60809	0.844761	-3.74713	-8.20996	0.965538	-0.71964	-1.51072
1332	11350	3783	v-abl Abelson murine leukemia oncogene 1	Abl1	0.690194	0.646291	0.803557	0.968623	0.67815	0.838116	0.930412		0.978757	0.996737	0.121295	-7.88441	0.987027	-0.905639	-6.13232
1333	11747	20312	annexin A5	Anxa5	0.861745	0.848779	0.787821	1.01014	1.10665	0.840857	0.651064		0.453402	0.685308	0.98629	-8.22656	-1.35786	0.782908	0.999999
1334	70350	38168	brain abundant, membrane attached signal protein 1	Basp1	0.8221	0.904638	0.94405	1.09291	1.34552	0.944833	0.87366		0.960652	-0.873656	-4.41253	-1.6296	0.999777	-4.52498	0.441619
1335	17869	31092	myelocytomatosis oncogene	Myc	0.747683	1.72579	1.1717	1.33899	1.54038	1.13663	0.517578		0.712843	0.999574	-2.09599	0.719379	0.990704	-3.47715	0.999981
1336	16653	37990	v-Ki-ras2 Kirsten rat sarcoma viral oncogene homolog	Kras	0.735703	0.871847	0.938381	0.983475	1.13835	0.807577	0.712061		0.937033	-2.05165	-6.28924	-8.20996	-2.41684	0.311208	0.975678
1337	13982	47906	estrogen receptor 1 (alpha)	Esr1	1.06644	1.01178	0.791623	0.862501	0.961948	0.642749	0.918431		-3.05771	-8.09133	0.998458	0.833063	-5.86478	1	-1.21146
1338	17126	21197	MAD homolog 2 (Drosophila)	Smad2	0.907828	1.37004	1.03948	1.43685	1.27061	0.993797	1.01109		-1.39547	0.999808	-7.40066	0.999983	0.991918	-8.30671	-8.19244
1339	16453	181	Janus kinase 3	Jak3	0.843368	1.1364	1.1506	1.27285	1.37831	1.23129	0.844375		-0.660757	-2.46413	-1.83572	0.655429	0.960652	0.23679	-0.690006
1340	19359	37704	RAD23b homolog (S. cerevisiae)	Rad23b	1.06219	0.980131	1.04127	1.11627	0.823637	0.693315	0.817803		-7.1518	-8.22656	-7.7932	-4.9761	-1.39547	0.88722	-1.17587
1341	12575	333	cyclin-dependent kinase inhibitor 1A (P21)	Cdkn1a	1.63837	3.12653	2.24913	1.44184	1.22649	0.981826	1.13961		0.912235	1	0.999742	0.392263	-2.80475	-8.2957	-5.42482
1342	26413	37670	mitogen activated protein kinase 1	Mapk1	0.776496	1.08188	0.981771	1.34548	1.27136	1.01794	0.798455		0.999734	-1.43348	-7.66068	0.999982	0.999411	-7.72847	0.998545
1343	20601	N/A	submaxillary gland androgen regulated protein 1	Smr3	0.773915	0.991408	0.829473	1.04996	0.835333	0.803617	0.804057		0.97291	-8.2957	0.678064	-6.28924	0.587984	0.889993	0.88722
1344	14715	350	gonadotropin releasing hormone receptor	Gnrhr	0.92335	1.22445	1.07651	1.12846	0.947131	0.691376	0.783719		-5.20115	0.221118	-5.59119	-2.70576	-6.73962	0.99257	0.712843
1345	18979	68058	paraoxonase 1	Pon1	0.813183	1.07447	0.813156	0.915791	0.819371	0.85677	0.803876		-0.873656	-6.6425	-0.873656	-5.91883	-1.10591	-2.75509	-0.780072
1346	54141	4718	sperm associated antigen 5	Spag5	0.801368	0.939442	1.08515	1.39027	1.15498	1.26368	1.10724		0.685308	-5.97262	-4.63765	0.989315	-1.03755	0.777726	-3.31791
1347	54141	4718	sperm associated antigen 5	Spag5	0.951649	0.764673	0.521055	0.556321	0.528856	0.639401	1.41819		-7.27905	0.63956	0.99999	0.999934	0.999985	0.996342	0.948834
1348	22025	55731	nuclear receptor subfamily 2, group C, member 1	Nr2c1	0.733064	0.853987	0.843234	0.898262	0.94667	0.932665	0.916002		0.918661	-1.39547	-0.938019	-3.9115	-6.9281	-6.13232	-5.08874
1349	22025	55731	nuclear receptor subfamily 2, group C, member 1	Nr2c1	0.899164	0.922405	0.654701	0.600801	0.586185	0.486468	0.692156		-1.07153	-2.85473	0.999998	1	1	1	0.99997
1350	20674	68298	SRY-box containing gene 2	Sox2	0.924788	1.01637	0.958256	0.923188	0.88861	0.777859	0.976506		-3.69271	-8.09133	-6.59326	-3.5845	-1.03755	0.977573	-7.76122
1351	20650	4911	syntrophin, basic 2	Sntb2	0.57805	0.860237	0.882375	0.783322	0.664583	0.914409	1.05241		0.998587	-3.00651	-4.18863	-0.0892934	0.959599	-5.91883	-7.47844
1352	18590	32055	platelet derived growth factor, alpha	Pdgfa	0.785094	0.856515	0.786483	0.8173	0.701766	0.760702	0.957207		0.777726	-0.810874	0.767024	0.366206	0.993172	0.90999	-7.1518
1353	18590	32055	platelet derived growth factor, alpha	Pdgfa	1.02917	1.18164	1.25638	1.51226	1.73014	1.10294	0.80852		-7.1518	0.844761	0.991452	0.999999	1	-1.03755	0.98146
1354	16847	1731	leptin receptor	Lepr	1.01497	1.55188	1.28503	1.24732	0.988259	0.98315	0.884402		-8.19244	0.999923	0.920703	0.792943	-8.25701	-8.13445	-1.6296
1355	20440	2281	beta galactoside alpha 2,6 sialyltransferase 1	St6gal1	1.07829	1.91424	1.28513	1.23948	1.06454	0.730962	0.748517		-5.53589	0.999999	0.744203	0.379352	-6.28924	0.953917	0.90999
1356	19247	2122	protein tyrosine phosphatase, non-receptor type 11	Ptpn11	1.21517	0.935426	0.677523	0.864371	0.493323	1.66791	14.0161		-3.69271	-7.62567	0.311208	-5.31321	0.994396	0.872359	1
1357	19044	262	protoporphyrinogen oxidase	Ppox	0.772078	0.718173	0.747327	0.633246	0.675451	0.579527	0.735055		0.950153	0.996545	0.984694	0.999975	0.999683	0.999999	0.991688
1358	18197	7451	neuron specific gene family member 2	Nsg2	0.906282	0.661775	0.604252	0.671047	0.615296	0.423946	0.61525		-4.07736	0.997941	0.999894	0.996737	0.999808	1	0.999808
1359	217069	48325	tripartite motif protein 25	Trim25	0.883637	0.680498	0.737703	0.798093	0.788516	0.771377	1.12502		-1.83572	0.99888	0.980421	0.761499	0.833063	0.914428	-2.18581
1360	12653	1375	chromogranin B	Chgb	0.929218	0.959464	0.743778	0.863432	0.831945	0.726084	0.848555		-4.91971	-7.064	0.98196	-0.60341	0.366206	0.992359	-0.0685895
1361	53311	3661	myosin binding protein H	Mybph	0.86507	0.948192	0.873167	0.799561	0.656917	0.650904	0.757113		-0.631893	-6.34087	-1.00397	0.807203	0.999839	0.999887	0.968186
1362	20401	N/A	SH3-domain binding protein 1	Sh3bp1	1.31947	1.17622	0.817071	0.770663	0.887766	0.737143	0.681554		0.892701	-0.780072	0.252195	0.828987	-2.75509	0.952694	0.9959
1363	11836	1249	v-raf murine sarcoma 3611 viral oncogene homolog	Araf	0.746017	0.859416	1.07447	1.2752	1.24961	1.00641	0.982566		0.997407	0.311208	-4.02192	0.977573	0.948834	-8.31678	-8.0201
1364	21420	2423	transcription factor AP-2, gamma	Tcfap2c	0.842247	0.970849	0.994085	1.20279	0.900225	0.942875	0.795748		-0.29058	-7.7932	-8.34129	0.0301732	-3.31791	-6.34087	0.678064
1365	26414	56439	mitogen activated protein kinase 10	Mapk10	0.817358	0.902358	0.772858	0.714259	0.632653	0.529381	0.603757		0.744203	-2.41684	0.963658	0.998269	0.999988	1	0.999998
1366	18753	55963	protein kinase C, delta	Prkcd	0.835345	0.814418	0.707656	0.690794	0.82113	0.839684	0.986308		-0.00839292	0.453402	0.992141	0.996545	0.339196	-0.131677	-8.24225
1367	22330	7594	vinculin	Vcl	1.7589	2.04254	N/A	N/A	N/A	N/A	N/A		-7.19482	-4.9761	N/A	N/A	N/A	N/A	N/A
1368	22330	7594	vinculin	Vcl	0.749756	0.941483	0.926657	1.02301	0.787904	0.83281	0.639348		0.777726	-6.78748	-6.02614	-8.13445	0.339196	-0.873656	0.996545
1369	15413	N/A	homeo box B5	Hoxb5	0.97582	1.20427	1.55101	1.56572	1.49072	1.52141	1.08532		-7.96832	0.103663	0.999653	0.999757	0.998627	0.999319	-4.80688
1370	12814	56389	procollagen, type XI, alpha 1	Col11a1	0.747374	0.827329	0.781867	0.769472	0.706201	0.840342	0.975629		0.623044	-1.21146	0.121295	0.339196	0.88722	-1.75208	-8.13445
1371	12814	56389	procollagen, type XI, alpha 1	Col11a1	0.853469	0.986492	0.83944	1.23808	1.52715	1.61323	1.17069		-3.6385	-8.31678	-3.00651	-1.67003	0.892701	0.892701	-3.69271
1372	11861	4194	ADP-ribosylation factor-like 4A	Arl4a	0.705223	0.766081	0.674916	0.651403	0.5567	0.631989	0.680891		0.859183	0.282216	0.947483	0.976958	0.999535	0.988704	0.935389
1373	15414	7366	homeo box B6	Hoxb6	0.820758	0.831716	0.600393	0.660802	0.823932	0.866566	1.50383		-1.21146	-1.6296	0.996545	0.965538	-1.32065	-3.31791	0.960652
1374	13198	3012	DNA-damage inducible transcript 3	Ddit3	0.79277	1.69755	1.30957	0.925333	0.693979	0.628314	0.814445		0.828987	0.999996	0.948834	-4.69404	0.998269	0.999959	0.623044
1375	54342	41323	phosphoserine/threonine/tyrosine interaction protein	Gnpnat1	0.834597	0.951648	1.03684	0.845725	0.678273	0.809358	0.934369		-2.55975	-7.69495	-7.99463	-3.05771	0.840948	-1.51072	-7.1518
1376	21687	397	endothelial-specific receptor tyrosine kinase	Tek	0.731331	0.678779	0.602299	0.463358	0.419278	0.444061	0.615693		0.935389	0.99257	0.999819	1	1	1	0.999632
1377	14284	3845	fos-like antigen 2	Fosl2	1.16001	1.09985	1.10999	1.14842	1.1079	0.96572	0.953212		-3.26533	-5.75598	-5.31321	-3.69271	-5.36908	-7.96832	-7.58993
1378	20671	7948	SRY-box containing gene 17	Sox17	0.783631	0.879543	0.971407	0.85874	0.864754	0.704609	1.63546		-0.690006	-4.75046	-8.13445	-3.69271	-4.02192	0.670671	0.978757
1379	13982	47906	estrogen receptor 1 (alpha)	Esr1	0.88013	1.25734	1.16035	1.26886	1.14085	0.886226	0.915932		-0.575306	0.947483	0.121295	0.962681	-0.414537	-0.873656	-2.95562
1380	13836	20929	Eph receptor A2	Epha2	0.78936	1.09259	0.794553	0.786205	0.651242	0.891877	1.12643		-1.07153	-6.4935	-1.24746	-0.970797	0.897933	-5.20115	-5.31321
1381	12827	1390	procollagen, type IV, alpha 2	Col4a2	0.651454	0.739703	1.02638	1.24673	0.846773	1.15647	0.885821		0.946098	0.404942	-8.15468	-1.03755	-2.85473	-3.74713	-3.74713
1382	12972	68210	crystallin, zeta	Cryz	0.757842	0.756767	0.763812	0.652081	0.57613	0.674663	0.883463		0.922697	0.926544	0.902926	0.999461	0.999993	0.998269	-2.18581
1383	18016	2180	neurofibromatosis 2	Nf2	0.901103	0.935376	0.902065	0.924349	0.633142	0.548897	0.778364		-4.8633	-6.73962	-4.91971	-6.18496	0.993361	0.999853	0.252195
1384	18016	2180	neurofibromatosis 2	Nf2	0.888747	0.734206	0.681208	0.675027	0.626588	0.510268	0.472271		-5.31321	0.23679	0.777726	0.811753	0.952694	0.999338	0.999709
1385	21881	68154	transketolase	Tkt	0.648064	0.698656	0.96668	1.07598	0.760591	0.925252	0.951259		0.99257	0.995781	-7.58993	-5.25722	0.930211	-4.9761	-6.73962
1386	14598	68450	gamma-glutamyltransferase 1	Ggt1	1.90069	3.2467	1.9662	2.01871	1.30981	0.974184	1.72452		0.999164	1	0.99961	0.999784	-0.197738	-8.17401	0.992977
1387	21872	2445	tight junction protein 1	Tjp1	0.763896	0.717315	0.533848	0.491229	0.473662	0.388404	0.436323		0.855699	0.976958	0.999999	1	1	1	1
1388	394432	86206	UDP glucuronosyltransferase 1 family, polypeptide A1	Ugt1a7c	0.788128	0.884243	0.785312	0.746491	0.750881	0.685448	0.815141		0.937033	-1.14069	0.944678	0.991918	0.989893	0.999749	0.792943
1389	14275	7322	folate receptor 1 (adult)	Folr1	0.94884	1.03401	1.08802	0.768311	0.602241	0.743714	0.729952		-7.8244	-8.15468	-7.064	-1.28385	0.91657	-0.60341	-0.29058
1390	20280	37717	sterol carrier protein 2, liver	Scp2	0.803576	0.559666	0.683469	0.813682	0.362744	0.573491	0.64826		-0.389028	0.999701	0.950153	-0.690006	1	0.999428	0.98629
1391	13135	1027	defender against cell death 1	Dad1	0.797538	0.916188	0.995219	1.0098	0.809113	0.935371	0.883267		0.23679	-5.31321	-8.35284	-8.31678	-0.0281424	-6.39213	-3.26533
1392	18478	234	phenylalanine hydroxylase	Pah	0.910294	0.815157	0.788733	0.766547	0.630739	0.697032	0.674947		-5.08874	-0.31466	0.296839	0.614536	0.99748	0.961679	0.983381
1393	20918	88809	eukaryotic translation initiation factor 1	Eif1	1.02174	1.45144	1.57033	1.20163	1.32649	0.861444	0.776323		-7.85481	0.999938	0.999998	0.777726	0.996236	0.282216	0.98629
1394	11555	30948	adrenergic receptor, beta 2	Adrb2	0.927247	1.32789	1.41597	1.19876	1.04335	0.963661	0.838231		-6.97394	-0.0685895	-0.0281424	-2.75509	-7.88441	-7.99463	-2.41684
1395	22099	3397	translin	Tsn	0.910781	1.2288	1.19231	1.16535	1.31587	0.963108	0.825451		-4.41253	0.252195	-0.440408	-1.24746	0.865921	-6.44301	-0.0281424
1396	26413	37670	mitogen activated protein kinase 1	Mapk1	N/A	N/A	0.477829	N/A	N/A	N/A	N/A		N/A	N/A	N/A	N/A	N/A	N/A	N/A
1397	14084	5120	Fas-associated factor 1	Faf1	0.781926	1.05156	1.0928	1.43861	1.09391	1.1257	0.992703		0.78798	-6.83486	-4.41253	0.994235	-4.35641	-2.60809	-8.3259
1398	19697	32064	v-rel reticuloendotheliosis viral oncogene homolog A (avian)	Rela	0.62141	0.678395	0.830712	0.664309	0.455733	0.72657	1.0169		0.970639	0.837049	-2.41684	0.889993	0.999969	0.453402	-8.28374
1399	14745	N/A	endothelial differentiation, lysophosphatidic acid G-protein-coupled receptor, 2	Edg2	0.835978	0.74642	0.744402	1.01923	1.04679	0.926567	0.737075		0.121295	0.968186	0.970639	-8.09133	-6.9281	-4.9761	0.979327
1400	14745	N/A	endothelial differentiation, lysophosphatidic acid G-protein-coupled receptor, 2	Edg2	0.919146	0.992068	0.773146	0.649817	0.666042	0.653601	0.700041		-5.14498	-8.3259	0.738191	0.998269	0.996236	0.997941	0.98292
1401	17876	69079	myelin basic protein expression factor 2, repressor	Myef2	0.711756	0.787888	0.692027	0.637874	0.482883	0.551765	0.7674		0.971415	0.569396	0.987381	0.998974	1	0.99999	0.777726
1402	21848	20830	tripartite motif protein 24	Trim24	0.852499	0.66674	0.702214	0.623191	0.376137	0.541742	0.710557		-3.1092	0.91657	0.767024	0.979881	1	0.999164	0.712843
1403	15980	4041	interferon gamma receptor 2	Ifngr2	0.874385	1.03462	0.940539	0.723931	0.695718	0.621847	0.725744		-4.35641	-8.0201	-7.32023	0.529993	0.767024	0.97433	0.509131
1404	24086	4993	tousled-like kinase 2 (Arabidopsis)	Tlk2	0.806729	0.957573	0.875479	0.813374	0.760634	0.773078	0.925912		0.989893	-5.70124	0.509131	0.984268	0.999574	0.998974	-2.27713
1405	N/A	N/A	N/A	N/A	1.13649	1.90483	1.71555	1.82577	1.63287	0.978763	1.39113		-0.905639	1	1	1	0.999998	-7.94118	0.998218
1406	16414	20092	integrin beta 2	Itgb2	0.822485	0.764111	0.671392	0.669717	0.555889	0.744961	0.797123		-6.34087	-1.43348	0.559828	-0.440408	0.997331	-0.749662	-1.10591
1407	18567	1951	programmed cell death 2	Pdcd2	1.11789	2.01661	1.421	1.409	1.26091	0.803076	0.705523		-3.85653	0.999999	0.966443	0.957411	0.352822	0.155694	0.963658
1408	18550	1930	furin (paired basic amino acid cleaving enzyme)	Furin	1.13158	1.60077	1.22157	1.39461	1.43665	1.00863	1.84002		-2.65676	0.999653	0.121295	0.97291	0.989014	-8.31678	0.999996
1409	30945	8501	ring finger protein (C3HC4 type) 19	Rnf19	1.29373	1.99187	1.18904	1.30973	0.884125	0.769446	0.959147		0.605859	0.999998	-1.07153	0.70617	-3.31791	0.647574	-7.55347
1410	18938	7483	protein phosphatase 1, regulatory (inhibitor) subunit 14B	Ppp1r14b	0.97338	0.654601	0.629651	1.16898	0.688698	1.06625	0.943238		-8.17401	0.892701	0.948834	-3.74713	0.732051	-7.32023	-7.5163
1411	17686	1829	mutS homolog 3 (E. coli)	Msh3	0.892984	0.790489	0.748221	0.847985	0.755894	0.776268	0.731964		-4.02192	0.252195	0.772432	-1.58957	0.712843	0.487464	0.86259
1412	22214	2510	ubiquitin-conjugating enzyme E2H	Ube2h	0.805758	0.885458	0.988514	1.05118	1.02665	0.760381	0.785204		0.296839	-2.95562	-8.2957	-7.064	-7.99463	0.82482	0.605859
1413	11767	4017	adaptor-related protein complex AP-1, mu subunit 1	Ap1m1	0.968819	1.06012	1.10465	1.1501	1.06143	0.990137	0.533498		-7.94118	-7.01925	-4.9761	-2.90502	-6.97394	-8.3259	0.99996
1414	17151	7826	cyclin D-type binding-protein 1	Ccndbp1	0.947714	0.705837	0.546664	0.484567	0.412598	0.451124	0.838202		-6.83486	0.98196	0.999995	1	1	1	-0.493253
1415	27225	10702	DEAD (Asp-Glu-Ala-Asp) box polypeptide 24	Ddx24	1.46463	2.13423	1.48907	1.59227	1.16014	1.0393	0.898664		0.997818	1	0.998778	0.999884	-0.970797	-7.40066	-3.1092
1416	18000	N/A	septin 2	37500	0.990299	1.24717	1.08211	1.26075	1.2573	0.947635	0.751227		-8.31678	0.23679	-5.64631	0.392263	0.352822	-6.97394	0.828987
1417	12826	20437	procollagen, type IV, alpha 1	Col4a1	0.690016	0.91953	1.36367	1.83625	1.23682	1.47062	1.2292		0.912235	-6.13232	0.685308	0.999734	-0.749662	0.937033	-0.905639
1418	11820	56379	amyloid beta (A4) precursor protein	App	0.77822	0.660442	0.440986	0.537458	0.451926	0.404395	0.64176		0.750091	0.998112	1	0.999998	1	1	0.999277
1419	13684	84699	eukaryotic translation initiation factor 4E	Eif4e	1.19003	2.76715	1.69263	1.93631	2.00563	1.17925	0.787323		-0.440408	1	0.999957	0.999999	1	-0.749662	0.678064
1420	12478	1341	CD19 antigen	Cd19	0.943323	1.07339	0.70482	0.814371	0.784001	0.710767	0.876015		-7.43988	-7.064	0.670671	-1.75208	-0.690006	0.597009	-4.58129
1421	15081	84381	H3 histone, family 3B	H3f3b	1.06779	1.07784	1.01249	1.09869	0.808853	0.693051	0.781554		-4.9761	-4.24446	-8.20996	-2.75509	0.859183	0.999692	0.959599
1422	12350	31298	carbonic anhydrase 3	Car3	0.525285	0.18233	0.376593	0.279082	0.0638563	0.235461	0.367649		-0.749662	0.999087	0.750091	0.971415	1	0.99257	0.78798
1423	17863	31311	myeloblastosis oncogene	Myb	1.12413	1.05473	1.73061	1.91262	1.2968	1.8884	3.80866		-4.46872	-7.36077	0.998974	0.999923	0.23679	0.999894	1
1424	20846	21428	signal transducer and activator of transcription 1	Stat1	0.878263	0.981471	0.853589	0.710562	0.645628	0.841228	1.26669		-1.39547	-8.09133	-0.29058	0.9959	0.999887	0.103663	0.852134
1425	20846	21428	signal transducer and activator of transcription 1	Stat1	0.78335	0.749015	0.773941	0.716693	0.569363	0.661704	0.959206		0.509131	0.82482	0.623044	0.944678	0.999932	0.9939	-7.5163
1426	22258	20716	ubiquitin specific peptidase 4 (proto-oncogene)	Usp4	0.935066	1.18263	1.17987	1.40534	1.1939	1.09966	0.891803		-6.28924	-1.07153	-1.17587	0.960652	-0.749662	-4.69404	-3.5845
1427	53872	N/A	GPI-anchored membrane protein 1	Gpiap1	1.16954	2.42477	2.08162	2.49035	1.94084	1.7964	1.29651		0.0675168	1	1	1	1	1	0.969024
1428	19645	272	retinoblastoma 1	Rb1	1.02009	0.997757	0.991395	0.864278	0.71062	0.732169	0.739838		-8.06845	-8.36055	-8.30671	-0.690006	0.996127	0.988387	0.983381
1429	12977	7282	colony stimulating factor 1 (macrophage)	Csf1	1.22816	1.32341	1.07228	1.32691	0.837995	0.819217	0.774291		0.663127	0.969842	-5.14498	0.972172	0.252195	0.597009	0.957411
1430	22632	2556	YY1 transcription factor	Yy1	0.886149	0.951239	1.00849	1.12444	1.14036	1.00442	0.884197		-1.4719	-6.39213	-8.30671	-1.67003	-0.970797	-8.34754	-1.35786
1431	14056	37926	enhancer of zeste homolog 2 (Drosophila)	Ezh2	1.03862	0.920557	1.14219	1.28931	1.28217	1.1868	0.807472		-7.85481	-6.13232	-3.69271	0.155694	0.0675168	-2.00769	-0.631893
1432	N/A	N/A	N/A	N/A	1.11606	1.04777	0.955332	0.93208	0.715034	0.793399	1.81585		-6.6425	-8.0201	-8.33407	-7.62567	-0.575306	-2.90502	0.943223
1433	12484	7662	CD24a antigen	Cd24a	0.829129	1.09424	0.902171	1.10896	1.29704	1.44804	2.22848		-1.83572	-5.03244	-4.24446	-4.24446	0.678064	0.98196	1
1434	17254	1795	solute carrier family 3 (activators of dibasic and neutral amino acid transport), member 2	Slc3a2	0.987736	2.99944	1.51179	1.38397	1.31466	1.09737	1.11755		-8.0447	1	1	0.999997	0.99993	-0.466646	0.311208
1435	12445	20419	cyclin D3	Ccnd3	0.840644	0.843812	1.2607	1.45524	1.58875	1.26142	0.941253		0.922697	0.90769	0.996127	0.999999	1	0.996236	-3.85653
1436	14151	113	ferrochelatase	Fech	0.793912	0.971782	1.00294	0.995112	0.806358	0.735187	0.760716		0.952694	-7.5163	-8.35718	-8.34129	0.914428	0.998056	0.991688
1437	21817	3391	transglutaminase 2, C polypeptide	Tgm2	1.00894	1.78816	1.95781	1.92238	1.85477	1.6245	7.65451		-8.33407	0.999139	0.999911	0.999857	0.999653	0.99121	1
1438	16425	1668	inter-alpha trypsin inhibitor, heavy chain 2	Itih2	1.13227	0.949215	1.01665	1.04904	0.832818	0.976656	2.06038		-0.810874	-5.91883	-8.09133	-6.23727	0.685308	-7.7932	1
1439	12575	333	cyclin-dependent kinase inhibitor 1A (P21)	Cdkn1a	0.894484	0.857189	0.927531	0.828087	0.556778	0.881995	1.36638		-6.78748	-5.59119	-7.62567	-4.58129	0.852134	-6.44301	-1.32065
1440	19360	38092	RAD50 homolog (S. cerevisiae)	Rad50	0.985746	1.00567	1.12206	0.904015	0.714001	0.772821	0.906058		-8.31678	-8.35718	-5.53589	-6.07938	0.464968	-0.660757	-6.18496
1441	19057	68475	protein phosphatase 3, catalytic subunit, gamma isoform	Ppp3cc	0.893396	0.996928	0.943704	1.06998	0.877584	0.669777	0.727447		-1.54995	-8.35718	-5.59119	-4.80688	-0.690006	0.99993	0.997689
1442	56449	2708	cold shock domain protein A	Csda	0.850792	1.16255	0.856281	1.40559	0.790291	0.990395	1.12914		-6.54359	-5.48043	-6.69129	-0.54758	-2.85473	-8.35284	-6.39213
1443	20480	32067	ClpB caseinolytic peptidase B homolog (E. coli)	Clpb	1.06005	0.700913	0.686692	0.689203	0.600412	0.701682	0.801635		-7.55347	0.578781	0.699358	0.678064	0.973629	0.569396	-1.6296
1444	21958	2465	transition protein 1	Tnp1	0.901287	0.938395	0.842945	0.842239	0.937242	0.706062	0.694803		-4.02192	-6.39213	-0.842068	-0.810874	-6.34087	0.975012	0.984268
1445	66078	44182	tRNA splicing endonuclease 34 homolog (SEN34, S. cerevisiae)	Tsen34	0.942282	0.834822	0.684461	0.720103	0.544006	0.515911	0.680538		-7.1518	-1.75208	0.924644	0.777726	0.999718	0.999928	0.933705
1446	18285	7456	outer dense fiber of sperm tails 1	Odf1	0.761438	0.769544	0.701933	0.621818	0.423227	0.521881	0.823748		-0.243469	-0.440408	0.63956	0.961679	0.99999	0.999032	-2.27713
1447	19119	2068	protamine 2	Prm2	0.893873	0.94936	0.833296	1.01407	0.907846	0.728879	0.699161		-2.27713	-6.44301	0.325326	-8.20996	-3.26533	0.990704	0.997999
1448	19107	2486	DnaJ (Hsp40) homolog, subfamily C, member 3	Dnajc3	0.968146	1.54985	2.79998	2.73655	1.92788	2.09401	2.08278		-8.0447	0.962681	1	1	0.999764	0.999967	0.999963
1449	12189	5276	breast cancer 1	Brca1	0.814317	1.12864	1.07861	1.11409	0.931884	0.821975	0.690715		-0.52023	-3.85653	-6.23727	-4.52498	-6.4935	-0.749662	0.953917
1450	21648	4754	dynein light chain Tctex-type 1	Dynlt1	0.930555	1.26573	1.42956	1.20043	1.15405	0.928487	0.75164		-5.97262	0.4984	0.979327	-0.52023	-2.00769	-8.15468	0.852134
1451	14225	626	FK506 binding protein 1a	Fkbp1a	0.855005	1.05173	0.918535	1.02242	0.865503	0.738612	1.03817		-5.70124	-8.0447	-7.47844	-8.2957	-6.02614	-1.75208	-8.19244
1452	13138	N/A	dystroglycan 1	Dag1	0.799321	0.675695	0.814108	0.59189	0.82098	0.72075	0.68245		-4.41253	0.121295	-3.74713	0.833063	-3.96663	-0.749662	0.0110446
1453	14455	N/A	growth arrest specific 5	Gas5	0.813537	1.05795	1.18164	0.950873	1.01926	0.576487	0.438761		-0.110322	-6.9281	-1.24746	-7.19482	-8.19244	0.99989	1
1454	13590	49231	left right determination factor 1	Lefty1	0.827375	0.839003	0.850969	0.875151	0.829727	0.684509	0.542195		-0.71964	-1.17587	-1.71086	-2.95562	-0.810874	0.975012	0.999966
1455	14674	55976	guanine nucleotide binding protein, alpha 13	Gna13	0.882872	1.08924	0.890268	1.04866	1.04329	0.645731	0.607421		-5.20115	-6.69129	-5.53589	-7.8244	-7.91321	0.895348	0.967326
1456	19659	2175	retinol binding protein 1, cellular	Rbp1	0.866002	0.693176	0.727055	0.775259	0.777298	0.910416	1.53991		-2.80475	0.946098	0.833063	0.352822	0.325326	-5.31321	0.989608
1457	19090	5037	protein kinase, DNA activated, catalytic polypeptide	Prkdc	1.29324	0.980228	0.560053	0.87606	0.840762	0.668734	1.09939		-1.24746	-8.2957	0.965538	-7.23724	-4.24446	0.4984	-6.83486
1458	20341	2930	selenium binding protein 1	Selenbp1	0.880013	1.05292	0.740763	0.788447	0.955036	0.933162	3.28924		-2.51177	-6.97394	0.922697	0.605859	-7.23724	-5.97262	1
1459	269261	68673	ribosomal protein L12	Rpl12	0.869083	0.890249	0.903822	1.05082	1.00608	0.667432	0.529608		-1.24746	-2.46413	-3.37074	-6.78748	-8.34129	0.999164	1
1460	15370	N/A	nuclear receptor subfamily 4, group A, member 1	Nr4a1	1.4849	1.93559	1.06467	0.953874	0.848045	0.784108	0.593552		0.88722	0.999663	-7.23724	-7.72847	-3.00651	-0.54758	0.992141
1461	12965	3816	crystallin, gamma A	Crygb	0.66359	0.817988	0.732224	0.819619	0.843527	0.520168	0.62048		0.960652	-1.14069	0.678064	-1.17587	-2.18581	0.999903	0.991918
1462	12965	3816	crystallin, gamma A	Crygb	0.860013	1.05688	1.04257	1.05613	1.12979	0.773701	0.736223		-0.938019	-6.4935	-7.23724	-6.54359	-2.27713	0.86259	0.969842
1463	16476	1679	Jun oncogene	Jun	N/A	0.482545	0.895781	0.982134	0.812336	1.1996	0.716763		N/A	-6.39213	-6.44301	-8.35718	-7.064	-4.24446	-2.70576
1464	18778	715	phospholipase A2, group IB, pancreas	Pla2g1b	0.995835	0.732973	1.30512	0.559117	0.428266	0.663187	1.48686		-8.36296	-2.14071	-3.16096	0.352822	0.989893	-1.51072	-0.631893
1465	15122	469	hemoglobin alpha, adult chain 1	Hba-a1	0.727229	0.973763	0.677302	0.97742	0.623625	0.32931	0.246178		0.476321	-8.15468	0.852134	-8.20996	0.971415	1	1
1466	76263	41075	glutathione S-transferase kappa 1	Gstk1	0.836063	0.688857	0.636129	0.591708	0.436908	0.703474	0.459801		-2.41684	0.833063	0.966443	0.993172	0.999994	0.750091	0.99998
1467	11931	37509	ATPase, Na+/K+ transporting, beta 1 polypeptide	Atp1b1	0.837142	0.780306	0.718762	0.65004	0.68019	0.701429	0.663819		-5.75598	-2.70576	-0.873656	-0.414537	-0.0685895	-0.466646	0.172467
1468	19043	2027	protein phosphatase 1B, magnesium dependent, beta isoform	Ppm1b	0.925451	0.783502	0.400953	0.356136	0.313968	0.331706	0.377127		-6.73962	-0.54758	0.999999	1	1	1	1
1469	12466	1336	chaperonin subunit 6a (zeta)	Cct6a	1.21666	2.44002	2.92864	2.06562	2.02692	1.53576	0.700865		-1.00397	1	1	0.999993	0.999989	0.983831	0.90769
1470	19240	N/A	thymosin, beta 10	Tmsb10	0.844413	0.707142	0.71996	1.21707	1.38089	1.34893	1.55122		-2.14071	0.855699	0.78798	-1.17587	0.761499	0.614536	0.982446
1471	170718	5035	isocitrate dehydrogenase 3 (NAD+) beta	Idh3b	0.860554	1.00799	0.928886	1.1485	0.961581	0.861586	0.834897		-1.17587	-8.3259	-5.48043	-1.67003	-7.43988	-1.21146	-0.175382
1472	12868	3006	cytochrome c oxidase, subunit VIIIa	Cox8a	0.80417	0.937333	0.826478	1.27448	0.7969	0.782088	0.576637		-0.0482069	-6.6425	-0.71964	0.352822	0.121295	0.392263	0.99979
1473	18970	2013	polymerase (DNA directed), beta	Polb	0.761032	0.730961	0.815921	0.519615	0.718893	0.849082	0.587293		-3.53071	-2.60809	-4.13293	0.958519	-0.970797	-6.02614	0.569396
1474	12925	37465	cysteine-rich protein 1 (intestinal)	Crip1	0.724672	0.838393	0.881447	0.707482	0.872638	0.718637	1.30367		-0.660757	-6.02614	-6.39213	-0.60341	-5.08874	-0.52023	-0.938019
1475	12313	55999	calmodulin 1	Calm1	0.778607	0.752012	0.894538	0.913493	0.908211	0.703275	0.755246		0.848489	0.947483	-2.80475	-4.13293	-3.74713	0.994235	0.940204
1476	16949	4074	lysyl oxidase-like 1	Loxl1	0.908256	1.01128	1.22151	1.34383	1.09752	0.881305	0.824693		-4.9761	-8.30671	-0.466646	0.792943	-5.14498	-3.37074	-0.660757
1477	22414	N/A	wingless related MMTV integration site 2b	Wnt2b	0.888042	1.20123	1.10102	0.827483	0.92514	0.660417	0.746823		-5.14498	-2.51177	-6.13232	-2.32333	-6.83486	0.895348	0.138638
1478	22153	55952	tubulin, beta 4	Tubb4	0.900884	0.693479	0.63057	0.6495	0.706708	0.608701	0.717375		-6.02614	0.63956	0.931979	0.88148	0.509131	0.96461	0.392263
1479	19073	2043	proteoglycan 1, secretory granule	Prg1	0.992135	1.60066	1.80728	1.95662	2.16883	0.963152	0.265266		-8.34754	0.962681	0.997091	0.999492	0.999949	-7.99463	1
1480	15528	20500	heat shock protein 1 (chaperonin 10)	Hspe1	0.883653	2.0908	3.64484	3.56091	2.99503	2.53681	0.719969		-4.63765	0.99996	1	1	1	1	0.63956
1481	68337	36065	cysteine rich protein 2	Crip2	0.792844	0.63358	0.462392	0.469511	0.497104	0.37402	0.393185		0.392263	0.998587	1	1	0.999999	1	1
1482	107995	37459	cell division cycle 20 homolog (S. cerevisiae)	Cdc20	0.825274	1.36106	1.25064	1.59007	1.66243	2.21896	1.16075		-4.75046	0.155694	-1.51072	0.938638	0.973629	0.999938	-4.18863
1483	12591	968	caudal type homeo box 2	Cdx2	0.826843	0.912619	0.973305	1.42798	0.991986	0.979038	0.648443		-0.970797	-5.42482	-8.06845	0.931979	-8.33407	-8.17401	0.990171
1484	20467	81810	transcriptional regulator, SIN3B (yeast)	Sin3b	0.757748	1.08633	1.03862	1.0558	1.0117	1.04476	1.02303		-0.0281424	-6.59326	-7.36077	-7.55347	-8.3259	-7.8244	-8.20996
1485	21923	55636	tenascin C	Tnc	0.830093	0.826639	1.01643	1.36974	1.22142	1.00883	0.76178		-2.32333	-2.18581	-8.28374	0.429617	-1.83572	-8.34129	-0.110322
1486	19185	55691	proteasome (prosome, macropain) 26S subunit, non-ATPase, 4	Psmd4	1.38544	1.19929	1.60901	1.06903	0.92208	1.00383	1.27149		-4.63786	-3.47056	0.577112	-4.16313	-4.79307	-4.86873	-2.95713
1487	11848	1257	ras homolog gene family, member A	Rhoa	0.648331	1.2923	1.37708	1.65817	1.31814	1.22553	0.911432		0.897862	-0.256096	0.426938	0.971115	-0.00502156	-1.20119	-3.75948
1488	17164	56412	MAP kinase-activated protein kinase 2	Mapkapk2	0.881206	0.81367	0.618901	0.636307	0.635997	0.515187	1.45869		-0.673582	0.747404	0.99998	0.999946	0.999946	1	0.99914
1489	13476	68479	receptor accessory protein 5	Reep5	0.950285	1.23779	1.26303	1.55278	1.09781	1.14741	1.25012		-3.91091	0.671757	0.807199	0.9997	-2.25225	-0.673582	0.747404
1490	56150	1768	MAD2 (mitotic arrest deficient, homolog)-like 1 (yeast)	Mad2l1	1.06506	0.916928	0.909368	0.71863	0.505872	0.308706	0.893254		-4.75029	-4.29014	-4.85907	-1.64073	0.784022	0.960532	-3.9403
1491	19646	21153	retinoblastoma binding protein 4	Rbbp4	1.00849	1.38545	1.08587	1.28768	1.17334	1.05726	0.539569		-4.83978	0.98391	-2.78115	0.867105	-0.174413	-3.79034	0.999999
1492	15901	1631	inhibitor of DNA binding 1	Id1	1.70212	1.26987	0.732375	0.786792	2.03979	1.27307	0.377918		0.972593	-0.725012	0.23503	-0.699173	0.999005	-0.673582	0.999994
1493	13386	2846	delta-like 1 homolog (Drosophila)	Dlk1	0.90101	0.534083	0.669101	0.482161	0.509427	0.47935	0.440824		-3.9403	0.971864	0.460096	0.969562	0.985943	0.99449	0.998509
1494	20320	69040	neuroplastin	Nptn	0.880934	0.933555	1.10724	1.13599	0.979278	1.22144	0.838206		-2.74583	-4.13654	-3.37046	-2.71049	-4.79307	-0.968608	-1.47939
1495	12406	20331	serine (or cysteine) peptidase inhibitor, clade H, member 1	Serpinh1	1.07451	1.8428	2.72305	3.58888	2.4607	2.12421	0.533417		-4.18933	0.99521	0.999998	1	0.999984	0.9997	0.996487
1496	15402	40726	homeo box A5	Hoxa5	0.755517	0.822041	0.877364	1.02789	1.07842	0.771785	0.689153		0.828119	0.0471156	-1.54338	-4.65382	-3.43737	0.724099	0.982557
1497	66849	4546	protein phosphatase 1, regulatory (inhibitor) subunit 2	Ppp1r2	0.778625	0.666975	0.663255	0.66789	0.52947	0.613206	0.684193		0.763723	0.996387	0.996952	0.996283	0.999997	0.999717	0.992306
1498	53414	2991	bystin-like	Bysl	1.15069	1.22777	0.800885	0.919115	0.986379	0.811502	0.591238		-2.5337	-0.996876	-0.673582	-3.43737	-4.83978	-1.94141	0.985943
1499	19744	4101	RAS-homolog enriched in brain	Rheb	0.982689	1.35097	0.899751	0.878046	1.11826	0.80693	0.904222		-4.76185	0.946363	-2.04409	-1.20119	-1.83986	-0.501487	-2.25225
1500	15354	84734	high mobility group box 3	Hmgb3	0.772308	1.188	1.32095	1.143	1.38529	1.45053	0.902366		0.559257	-0.777436	0.698922	-1.83986	0.887526	0.959502	-2.78115
1501	21930	5162	tumor necrosis factor alpha induced protein 6	Tnfaip6	0.942467	1.19995	1.46672	1.31417	1.29528	1.00559	0.761912		-4.10957	-0.673582	0.957364	0.602736	0.4813	-4.86239	0.594347
1502	16653	37990	v-Ki-ras2 Kirsten rat sarcoma viral oncogene homolog	Kras	N/A	N/A	N/A	N/A	N/A	N/A	N/A		N/A	N/A	N/A	N/A	N/A	N/A	N/A
1503	14155	7714	feminization 1 homolog b (C. elegans)	Fem1b	N/A	N/A	N/A	N/A	N/A	N/A	N/A		N/A	N/A	N/A	N/A	N/A	N/A	N/A
1504	66596	55630	general transcription factor III A	Gtf3a	1.98889	0.717857	1.22804	0.964691	0.957583	1.50094	0.797469		0.540764	-2.85169	-3.43737	-4.86511	-4.7255	0.249255	-2.00974
1505	12509	N/A	CD59a antigen	Cd59a	1.02827	0.617312	0.470895	0.697089	0.529427	0.438372	0.522903		-4.71226	0.99209	0.999988	0.892809	0.999789	0.999998	0.999843
1506	56551	40849	thioredoxin 2	Txn2	1.19067	1.6559	1.67789	1.64743	1.33952	1.31713	0.656109		-0.725012	0.998509	0.998915	0.998278	0.76895	0.678741	0.987728
1507	14874	7747	glutathione transferase zeta 1 (maleylacetoacetate isomerase)	Gstz1	N/A	0.958529	1.38078	N/A	N/A	N/A	N/A		N/A	N/A	N/A	N/A	N/A	N/A	N/A
1508	21374	2404	TATA box binding protein	Tbp	0.9138	1.03908	0.986977	0.914511	1.18679	0.830624	0.574608		-4.78324	-4.53116	-4.82657	-3.23466	-0.804018	-0.501487	0.99956
1509	20585	30136	SWI/SNF related, matrix associated, actin dependent regulator of chromatin, subfamily a, member 3	Hltf	1.01942	0.597705	0.491236	0.536962	0.567076	0.520855	0.561839		-4.78324	0.988692	0.999984	0.999852	0.999411	0.999931	0.999534
1510	20585	30136	SWI/SNF related, matrix associated, actin dependent regulator of chromatin, subfamily a, member 3	Hltf	1.0705	0.74046	0.439757	0.600959	0.40589	0.584017	0.715352		-4.13654	-1.32278	0.993114	0.85736	0.99962	0.735979	-0.0593004
1511	13982	47906	estrogen receptor 1 (alpha)	Esr1	1.01471	0.936529	1.08306	0.928045	0.920523	1.09757	0.680858		-4.81099	-4.05454	-3.69695	-3.82092	-3.63341	-3.33674	0.936024
1512	17161	203	monoamine oxidase A	Maoa	0.994053	1.04961	N/A	N/A	N/A	N/A	N/A		-3.91091	-4.82657	N/A	N/A	N/A	N/A	N/A
1513	21753	41051	testis derived transcript	Tes	N/A	N/A	N/A	N/A	N/A	N/A	N/A		N/A	N/A	N/A	N/A	N/A	N/A	N/A
1514	68240	68285	replication protein A3	Rpa3	0.591571	0.691674	0.659052	0.99954	1.56282	1.53657	0.752469		0.99986	0.986319	0.996487	-4.86994	0.998509	0.997572	0.87624
1515	56307	N/A	methionine aminopeptidase 2	Metap2	1.04791	1.56723	1.41478	1.57452	1.52862	1.1017	0.826435		-4.02649	0.999807	0.994009	0.999838	0.999547	-2.07854	0.460096
1516	11933	37510	ATPase, Na+/K+ transporting, beta 3 polypeptide	Atp1b3	1.02863	1.82277	1.25251	1.38162	1.38792	1.15092	1.12148		-4.60436	0.999992	0.594347	0.965324	0.968756	-0.968608	-1.80629
1517	19345	55533	RAB5C, member RAS oncogene family	Rab5c	1.22056	2.45516	1.76601	1.89458	1.63498	1.40523	1.04801		0.577112	1	0.999997	1	0.99996	0.99292	-4.02649
1518	19182	2097	proteasome (prosome, macropain) 26S subunit, ATPase 3	Psmc3	0.97489	1.27352	1.24195	1.33757	1.21661	1.12068	0.941867		-4.77283	-0.386151	-0.830845	0.249255	-1.23126	-3.20036	-4.36134
1519	13346	56469	desmin	Des	1.82646	1.41524	2.08733	1.80536	1.36268	1.25421	0.659717		-1.83986	-0.0228748	0.999547	0.97952	-0.408711	-0.699173	0.788847
1520	21400	68304	transcription elongation factor A (SII), 2	Tcea2	0.742106	0.711349	0.687714	0.690215	0.515653	0.531775	0.504102		0.85736	0.946363	0.976608	0.974676	0.999991	0.99998	0.999995
1521	320806	6238	G elongation factor, mitochondrial 2	Gfm2	0.888959	0.935885	0.983442	0.915598	0.929494	0.60761	0.610036		-2.25225	-3.85122	-4.80232	-3.20036	-3.6653	0.998633	0.998465
1522	22154	69099	tubulin, beta 5	Tubb5	0.879319	1.04061	2.08859	3.10965	2.43305	2.46937	0.825641		-2.6044	-4.60436	0.999935	1	0.999998	0.999997	-1.02538
1523	71679	81748	ATP synthase, H+ transporting, mitochondrial F0 complex, subunit d	Atp5h	0.849499	0.919665	1.11857	1.46343	1.1108	1.14003	0.884808		0.097148	-2.49837	-1.3537	0.998633	-1.64073	-0.699173	-0.996876
1524	66108	3666	NADH dehydrogenase (ubiquinone) 1 alpha subcomplex, 9	Ndufa9	0.626016	0.830681	1.07664	1.08424	1.01827	1.22104	0.757547		0.415517	-3.63341	-4.33804	-4.24055	-4.83347	-1.94141	-0.598315
1525	50927	1856	nuclear autoantigenic sperm protein (histone-binding)	Nasp	0.824818	1.38028	1.14567	1.16571	0.878953	0.853488	0.780202		0.175968	0.960532	-1.14168	-0.648242	-1.3537	-0.525315	0.747404
1526	22145	68496	tubulin, alpha 4	Tuba4	0.776599	1.1336	0.872528	1.03093	0.928296	0.809159	0.611858		0.730097	-1.6081	-1.26156	-4.58682	-3.404	0.367937	0.999573
1527	17880	68258	myosin, heavy polypeptide 11, smooth muscle	Myh11	0.818785	0.974161	0.726197	0.800256	0.731546	0.666797	0.86805		-0.501487	-4.7255	0.779098	-0.115754	0.747404	0.960532	-1.94141
1528	208715	1609	3-hydroxy-3-methylglutaryl-Coenzyme A synthase 1	Hmgcs1	0.754651	0.983686	0.861844	0.947638	0.663808	0.530333	0.700787		0.925711	-4.77283	-0.549395	-3.91091	0.998421	0.999974	0.991407
1529	21423	2408	transcription factor E2a	Tcfe2a	0.689059	0.888613	0.708579	1.08267	0.579903	0.393942	0.226346		0.85397	-2.8869	0.763723	-3.88122	0.995343	0.999999	1
1530	15461	55890	Harvey rat sarcoma virus oncogene 1	Hras1	0.879216	1.01561	0.924911	1.03658	0.860479	0.79875	0.834295		-0.0409674	-4.71226	-2.04409	-4.08223	0.426938	0.951546	0.779098
1531	216150	55815	cell division cycle 34 homolog (S. cerevisiae)	Cdc34	0.891123	1.10369	1.10235	1.0346	0.942282	0.902133	0.887662		-1.83986	-2.42781	-2.46307	-4.5116	-3.82092	-2.28724	-1.70648
1532	20848	7960	signal transducer and activator of transcription 3	Stat3	0.818719	1.04216	0.812245	0.894192	0.733722	0.678565	0.898883		0.692322	-4.10957	0.752951	-1.20119	0.989865	0.999375	-1.41615
1533	11576	36278	alpha fetoprotein	Afp	0.846982	1.06263	0.784415	0.989588	0.647224	0.66747	0.739886		-0.256096	-3.72834	0.741747	-4.83347	0.998816	0.996952	0.940665
1534	18538	1945	proliferating cell nuclear antigen	Pcna	0.773732	0.966689	0.84311	0.822363	0.752993	0.768283	0.777407		0.975981	-4.24055	0.585806	0.80275	0.991167	0.981097	0.971115
1535	12825	55433	procollagen, type III, alpha 1	Col3a1	0.890448	0.575709	0.594542	1.14592	0.835556	1.02159	0.986791		-2.39259	0.999534	0.998915	-1.77287	-0.623153	-4.76185	-4.82657
1536	14683	55534	GNAS (guanine nucleotide binding protein, alpha stimulating) complex locus	Gnas	0.828214	0.82509	0.841268	0.849509	0.752462	0.739351	0.717155		-0.135061	-0.0778752	-0.477913	-0.699173	0.824106	0.884797	0.943581
1537	20014	2214	ribophorin II	Rpn2	N/A	N/A	N/A	N/A	N/A	N/A	N/A		N/A	N/A	N/A	N/A	N/A	N/A	N/A
1538	11764	21972	adaptor protein complex AP-1, beta 1 subunit	Ap1b1	N/A	N/A	N/A	N/A	N/A	N/A	N/A		N/A	N/A	N/A	N/A	N/A	N/A	N/A
1539	12314	36226	calmodulin 2	Calm2	0.987609	1.01615	0.922583	1.01505	1.17221	0.833416	0.651004		-4.8455	-4.82657	-3.91091	-4.83347	-2.00974	-1.44768	0.927531
1540	12476	20916	CD151 antigen	Cd151	0.883166	0.894281	1.14952	1.40028	1.00012	0.821388	0.729826		-0.912783	-1.3537	-0.431525	0.994173	-4.86994	0.602736	0.988058
1541	14630	1557	glutamate-cysteine ligase , modifier subunit	Gclm	N/A	N/A	N/A	N/A	N/A	N/A	N/A		N/A	N/A	N/A	N/A	N/A	N/A	N/A
1542	16419	20511	integrin beta 5	Itgb5	0.815676	0.735673	0.520525	0.40115	0.426836	0.377935	0.626407		0.627016	0.980584	1	1	1	1	0.999918
1543	53376	3098	ubiquitin specific peptidase 2	Usp2	0.939387	0.715718	0.584388	0.402058	0.597646	0.568967	0.605173		-3.96936	0.917999	0.99952	1	0.999114	0.999763	0.998782
1544	56451	N/A	succinate-CoA ligase, GDP-forming, alpha subunit	Suclg1	1.08818	1.00023	1.1783	1.74581	1.00751	1.14335	1.10842		-3.26884	-4.86994	-0.804018	0.999789	-4.85514	-1.67352	-2.67513
1545	224020	11171	phosphatidylinositol 4-kinase, catalytic, alpha polypeptide	Pik4ca	1.08589	0.918853	1.02941	0.886756	0.920116	0.788291	0.70355		-3.72834	-3.6653	-4.71226	-2.71049	-3.69695	-0.0593004	0.832049
1546	72198	6257	superkiller viralicidic activity 2-like 2 (S. cerevisiae)	Skiv2l2	1.60506	1.4238	1.28775	1.32182	1.0513	0.779118	0.55312		0.936024	0.594347	-0.431525	-0.0593004	-4.86239	-0.477913	0.989865
1547	20005	68697	ribosomal protein L9	Rpl9	0.985902	1.01297	0.899222	0.856915	1.00765	0.763659	0.748496		-4.76185	-4.77283	-1.05411	0.304047	-4.83978	0.982557	0.991641
1548	71978	2035	protein phosphatase 2 (formerly 2A), regulatory subunit B (PR 52), alpha isoform	Ppp2r2a	1.03767	1.40804	1.09531	1.11465	1.12606	0.914989	0.819539		-4.42854	0.97952	-2.67513	-2.00974	-1.67352	-1.80629	0.304047
1549	14121	55467	fructose bisphosphatase 1	Fbp1	1.14305	1.1065	1.61037	0.85613	0.61952	0.823696	0.523787		-4.36134	-4.62137	-1.87358	-3.91091	-0.408711	-3.50355	0.290662
1550	15516	74306	heat shock protein 90kDa alpha (cytosolic), class B member 1	Hsp90ab1	0.929192	1.61164	1.64074	1.7944	1.7435	1.2748	0.996609		-3.85122	0.992516	0.995074	0.999411	0.998816	0.191061	-4.86722
1551	67273	15342	NADH dehydrogenase (ubiquinone) 1 alpha subcomplex 10	Ndufa10	0.933847	1.21514	1.28918	1.25488	0.969206	1.1357	0.752966		-4.02649	-0.7511	0.205935	-0.174413	-4.68413	-2.46307	0.501802
1552	13131	32084	disabled homolog 1 (Drosophila)	Dab1	N/A	N/A	N/A	N/A	N/A	N/A	N/A		N/A	N/A	N/A	N/A	N/A	N/A	N/A
1553	26462	4701	thioredoxin reductase 2	Txnrd2	N/A	N/A	N/A	N/A	N/A	N/A	N/A		N/A	N/A	N/A	N/A	N/A	N/A	N/A
1554	14029	74879	even skipped homeotic gene 2 homolog	Evx2	1.30467	1.15348	0.925072	0.610402	1.19273	0.974826	0.732083		-1.32278	-3.50355	-4.10957	0.811557	-3.88122	-4.62137	-0.598315
1555	22355	2540	vasoactive intestinal peptide receptor 2	Vipr2	0.832277	0.891243	0.776836	0.496117	0.633997	0.5163	0.444149		-4.24055	-4.71226	-2.3223	0.956256	0.511794	0.867105	0.988379
1556	22355	2540	vasoactive intestinal peptide receptor 2	Vipr2	N/A	N/A	1.39286	0.69576	1.07143	0.75985	1.27741		N/A	N/A	-0.154613	0.160653	-4.45002	-0.885229	0.129353
1557	55950	9114	brain protein I3	Bri3	0.803658	0.70733	0.647129	0.55901	0.431052	0.563631	0.829873		-0.968608	0.577112	0.892809	0.991868	0.99995	0.990406	-1.6081
1558	12558	20424	cadherin 2	Cdh2	0.80971	0.87716	0.975144	0.562528	0.819706	0.579261	0.756485		-1.87358	-2.78115	-4.86964	0.994009	-1.05411	0.989583	0.097148
1559	11784	4021	amyloid beta (A4) precursor protein-binding, family A, member 2	Apba2	N/A	N/A	0.153546	0.636108	0.414797	0.842336	0.521178		N/A	N/A	0.87624	-2.35742	0.87326	-4.10957	0.355558
1560	19158	32116	pleckstrin homology, Sec7 and coiled-coil domains 2	Pscd2	0.915047	1.23809	0.884041	0.856943	0.958868	0.703404	0.779397		-3.96936	0.678741	-1.11227	-0.214756	-4.18933	0.99449	0.87624
1561	56613	69288	ribosomal protein S6 kinase, polypeptide 4	Rps6ka4	1.03231	1.1809	0.749926	1.01726	1.21313	1.0752	0.896196		-4.86511	-2.71049	-0.549395	-4.62137	-2.1825	-4.38419	-3.82092
1562	14312	74540	bromodomain containing 2	Brd2	1.07434	1.07295	1.21789	1.05562	1.03212	0.973452	0.917472		-4.31431	-4.33804	-1.83986	-4.55022	-4.76185	-4.79307	-4.78324
1563	N/A	N/A	N/A	N/A	N/A	N/A	N/A	N/A	N/A	N/A	N/A		N/A	N/A	N/A	N/A	N/A	N/A	N/A
1564	11474	862	actinin alpha 3	Actn3	N/A	0.821952	0.831743	0.790257	0.79742	0.575838	0.926818		N/A	-3.23466	-2.21734	-3.91091	-0.386151	0.774075	-3.53634
1565	53419	4804	corin	Corin	N/A	N/A	N/A	N/A	N/A	N/A	N/A		N/A	N/A	N/A	N/A	N/A	N/A	N/A
1566	20528	74381	solute carrier family 2 (facilitated glucose transporter), member 4	Slc2a4	N/A	N/A	N/A	N/A	N/A	N/A	N/A		N/A	N/A	N/A	N/A	N/A	N/A	N/A
1567	12870	75	ceruloplasmin	Cp	1.11665	0.600848	0.603398	1.11966	0.640005	1.24824	1.07495		-3.23466	0.984338	0.98302	-3.16593	0.947706	-0.623153	-4.08223
1568	21808	2432	transforming growth factor, beta 2	Tgfb2	0.96341	1.72479	1.44282	1.50362	0.631792	0.674519	0.817889		-4.85514	0.925711	0.290662	0.559257	0.698922	0.277069	-1.94141
1569	15529	2253	DNA segment, Chr 1, ERATO Doi 161, expressed	Sdc2	1.05422	0.720024	0.544132	0.52045	0.62269	0.413327	0.388903		-4.49156	0.4813	0.995598	0.998177	0.947706	0.999982	0.999995
1570	11461	74383	actin, beta, cytoplasmic	Actb	0.793192	1.34133	1.7925	1.75835	1.19284	1.09489	1.01859		-1.41615	-0.431525	0.960532	0.947706	-2.46307	-4.10957	-4.83347
1571	22273	N/A	ubiquinol-cytochrome c reductase core protein 1	Uqcrc1	0.899927	1.05817	1.41987	1.59805	1.17168	1.37165	0.986601		-1.90743	-3.79034	0.991167	0.999801	-0.256096	0.974676	-4.80232
1572	13207	74312	DEAD (Asp-Glu-Ala-Asp) box polypeptide 5	Ddx5	0.992222	1.51535	1.04154	0.963771	1.0744	0.821612	0.598538		-4.85907	0.950297	-4.56877	-4.62137	-3.99809	-0.777436	0.993665
1573	68842	32467	tubby like protein 4	Tulp4	1.02516	2.25551	2.02462	2.46998	2.47795	1.83222	0.628256		-4.68413	1	0.999999	1	1	0.999988	0.99914
1574	15481	68524	heat shock protein 8	Hspa8	1.03453	2.75424	3.92163	2.78922	2.01986	2.03483	1.10482		-4.65382	1	1	1	0.999947	0.999956	-3.20036
1575	14055	20458	enhancer of zeste homolog 1 (Drosophila)	Ezh1	0.889023	0.906728	1.59468	0.764033	0.532355	0.812526	0.726508		-4.53116	-4.10957	0.175968	-1.14168	0.956256	-1.80629	-0.298439
1576	20130	4565	Harvey rat sarcoma oncogene, subgroup R	Rras	0.929978	0.883953	0.529513	0.487815	0.496367	0.395537	0.578657		-3.91091	-2.5337	0.999748	0.999965	0.999947	1	0.99743
1577	14470	38182	Rab acceptor 1 (prenylated)	Rabac1	0.881826	0.704264	0.672699	0.507933	0.631443	0.508419	0.61952		-1.3537	0.985943	0.996387	0.999999	0.999491	0.999999	0.999717
1578	14782	N/A	glutathione reductase 1	Gsr	0.807415	1.16121	1.2027	1.60707	1.52215	1.45723	1.27274		0.0471156	-0.0593004	0.540764	0.999976	0.999818	0.987389	0.907317
1579	66204	11932	acylphosphatase 1, erythrocyte (common) type	Acyp1	0.855118	0.684038	0.489772	0.654119	0.517062	0.480249	0.480244		0.0640251	0.999088	1	0.999818	1	1	1
1580	14797	879	amino-terminal enhancer of split	Aes	N/A	0.970738	0.907622	N/A	N/A	N/A	N/A		N/A	-4.73818	-4.49156	N/A	N/A	N/A	N/A
1581	21940	74386	tumor necrosis factor receptor superfamily, member 7	Cd27	1.43405	0.934831	0.948181	0.612275	0.575905	0.54735	0.535503		-1.05411	-4.83978	-4.71226	-0.912783	0.501802	0.0640251	0.917999
1582	16412	22999	integrin beta 1 (fibronectin receptor beta)	Itgb1	0.792252	1.33254	1.28795	1.40167	1.03475	0.898034	0.912423		0.290662	0.741747	0.501802	0.909551	-4.58682	-2.63977	-3.16593
1583	22720	40686	zinc finger protein 62	Zfp62	1.01032	1.30523	0.948796	0.889945	0.704554	0.576693	0.561833		-4.55022	0.175968	-4.4066	-2.95713	0.779098	0.995472	0.99743
1584	22260	21397	nuclear receptor subfamily 1, group H, member 2	Nr1h2	0.99963	1.12247	0.627811	0.696939	0.754207	0.553859	0.763984		-4.49156	-0.525315	0.999997	0.999756	0.993665	1	0.989294
1585	14852	68226	G1 to S phase transition 1	Gspt1	1.18168	2.60849	3.01845	2.38717	2.10053	2.1748	1.07006		-1.05411	1	1	1	0.999994	0.999957	-3.91091
1586	18032	1872	nuclear factor I/X	Nfix	0.741297	0.643336	0.598454	0.631121	0.573964	0.71722	0.578963		0.63482	0.976608	0.995343	0.984755	0.998177	0.793576	0.997772
1587	17991	37628	NADH dehydrogenase (ubiquinone) 1 alpha subcomplex, 2	Ndufa2	1.14655	0.82876	1.03207	0.884508	0.829656	0.937421	0.618001		-2.6044	-4.38419	-4.76185	-2.5337	-2.49837	-2.81644	0.097148
1588	27050	779	ribosomal protein S3	Rps3	0.807482	0.881782	0.906261	0.995458	1.13818	0.784206	0.6612		0.774075	-0.7511	-1.77287	-4.85907	-0.648242	0.905032	0.999717
1589	21974	68155	topoisomerase (DNA) II beta	Top2b	0.921741	0.969147	0.938993	1.16248	1.03521	0.893082	0.674308		-2.28724	-4.38419	-3.13138	0.129353	-4.26556	-0.940577	0.99977
1590	18477	N/A	peroxiredoxin 1	Prdx1	0.986348	1.4939	1.64292	2.1755	1.60256	1.29279	1.34184		-4.83978	0.87624	0.978399	0.999933	0.965324	-0.0966928	0.330205
1591	53381	4672	peroxiredoxin 4	Prdx4	0.926575	0.786055	0.804953	1.03162	1.28781	0.848323	0.840142		-3.47056	0.531273	0.263267	-4.60436	0.63482	-0.725012	-0.501487
1592	11843	55593	ADP-ribosylation factor 4	Arf4	1.04096	1.99683	2.02269	2.07159	1.84482	1.52433	1.22261		-4.78324	0.999999	1	1	0.999992	0.99743	0.277069
1593	19651	4098	retinoblastoma-like 2	Rbl2	0.856817	0.613339	0.5465	0.583098	0.54758	0.572084	0.794296		-1.05411	0.998593	0.999375	0.996952	0.999937	0.999789	0.367937
1594	16000	515	insulin-like growth factor 1	Igf1	1.4567	2.03067	4.03375	4.49785	3.51175	3.17134	1.23891		0.730097	0.999338	1	1	1	1	-1.02538
1595	12387	1434	catenin (cadherin associated protein), beta 1	Ctnnb1	0.81029	1.03167	1.1003	1.28746	1.34147	1.02067	0.91663		-0.804018	-4.71226	-3.56892	-0.0966928	0.38012	-4.80232	-3.75948
1596	18583	1956	phosphodiesterase 7A	Pde7a	0.711502	0.650701	0.574259	0.620757	0.743502	0.821186	0.827782		0.080702	0.66464	0.937607	0.815827	-0.408711	-2.07854	-2.25225
1597	14085	110	fumarylacetoacetate hydrolase	Fah	0.844598	0.719392	0.595042	0.503243	0.345651	0.436236	0.485483		-0.573729	0.939154	0.99962	0.999997	1	1	0.999999
1598	20817	40660	serine/arginine-rich protein specific kinase 2	Srpk2	1.23648	1.05626	1.31617	1.2032	1.13757	0.719254	0.752673		0.175968	-4.10957	0.75839	-0.298439	-1.77287	0.927531	0.752951
1599	14735	55582	glypican 4	Gpc4	1.02791	0.874589	0.937294	1.25321	0.932839	0.79998	0.786566		-4.7255	-2.21734	-4.08223	-0.115754	-3.96936	-0.0778752	0.097148
1600	13039	74298	cathepsin L	Ctsl	1.12432	0.901344	0.960925	0.911326	0.927466	0.614648	1.6504		-2.6044	-2.99215	-4.86239	-3.33674	-3.79034	0.994009	0.975981
1601	20677	2338	SRY-box containing gene 4	Sox4	0.74508	1.09808	1.1141	1.29401	0.941222	1.11093	1.11099		0.531273	-3.47056	-3.09671	0.175968	-4.24055	-3.16593	-3.16593
1602	19024	7486	protein tyrosine phosphatase, receptor-type, F interacting protein, binding protein 2	Ppfibp2	1.25401	0.790133	0.837674	0.689465	0.837833	0.593113	0.920795		-0.477913	-0.34179	-1.51129	0.820009	-1.51129	0.949017	-3.85122
1603	17158	1777	mannosidase 2, alpha 1	Man2a1	0.863131	0.722614	0.749813	0.887085	0.823965	0.789292	0.95708		-1.29206	0.909551	0.793576	-2.1131	-0.19446	0.438174	-4.38419
1604	16782	4062	laminin, gamma 2	Lamc2	0.823376	2.45776	2.06488	1.75797	1.94187	1.49619	2.60018		-1.47939	0.999982	0.999428	0.987728	0.998124	0.807199	0.999994
1605	13479	80192	dipeptidase 1 (renal)	Dpep1	N/A	N/A	N/A	N/A	N/A	N/A	N/A		N/A	N/A	N/A	N/A	N/A	N/A	N/A
1606	13088	73894	cytochrome P450, family 2, subfamily b, polypeptide 10	Cyp2b10	1.11135	0.886302	1.02229	1.29772	0.546994	0.724932	0.934368		-3.99809	-3.75948	-4.82657	-2.07854	0.870216	-0.857915	-4.62137
1607	15426	N/A	homeo box C8	Hoxc8	0.586413	0.44027	0.464183	0.598107	0.354055	0.500628	0.5923		-0.235301	0.627016	0.949017	0.460096	0.998976	0.986685	0.867105
1608	27055	31434	FK506 binding protein 9	Fkbp9	0.909748	0.642719	0.744271	0.947702	1.01957	1.04397	0.542326		-1.32278	0.999993	0.996487	-3.33674	-4.63786	-3.82092	1
1609	18751	56424	protein kinase C, beta 1	Prkcb1	0.923537	2.18871	1.74551	1.5009	1.11403	0.832061	0.816733		-3.404	1	0.999823	0.989294	-2.46307	-0.319988	-0.00502156
1610	13429	68397	dynamin 1	Dnm1	0.840198	1.00656	0.917336	1.01008	1.01106	0.814396	0.722057		0.491637	-4.85062	-2.1131	-4.81907	-4.81099	0.784022	0.996283
1611	17777	212	microsomal triglyceride transfer protein	Mttp	0.932492	1.06746	1.11839	0.974918	1.1174	0.998618	0.865345		-1.20119	-1.47939	0.470786	-4.13654	0.449225	-4.86722	0.87624
1612	319195	81526	ribosomal protein L17	Rpl17	1.02153	0.995756	0.87043	0.86276	0.850126	0.788959	0.832925		-4.62137	-4.85907	-0.0778752	0.129353	0.403908	0.937607	0.657391
1613	20648	2331	syntrophin, acidic 1	Snta1	1.00908	1.31482	0.980258	0.946451	0.77635	0.732566	0.895399		-4.8455	0.832049	-4.75029	-3.99809	0.735979	0.932745	-2.1131
1614	12560	20425	cadherin 3	Cdh3	0.78671	1.03049	0.982757	0.894565	0.93194	0.769759	0.757567		0.919994	-4.42854	-4.7255	-1.11227	-2.85169	0.960532	0.97722
1615	13628	68213	eukaryotic translation elongation factor 1 alpha 2	Eef1a2	0.552409	0.679522	0.957769	1.05227	1.16817	0.739559	0.807698		0.747404	-0.431525	-4.76185	-4.7255	-3.63341	-1.44768	-2.78115
1616	20597	457	sphingomyelin phosphodiesterase 1, acid lysosomal	Smpd1	0.891438	0.81587	0.893002	0.923458	0.789257	0.814751	1.26995		-0.830845	0.263267	-2.00974	-3.20036	0.627016	0.290662	0.650005
1617	320795	48130	protein kinase N1	Pkn1	0.990067	0.818076	0.970136	0.880169	0.908929	0.601469	0.74993		-4.83347	0.531273	-4.5116	-1.02538	-2.21734	0.999965	0.953958
1618	19141	38075	legumain	Lgmn	0.774616	0.977456	0.927536	1.05444	1.1332	0.806389	0.607183		0.929309	-4.63786	-2.81644	-3.72834	-0.830845	0.76895	0.999985
1619	11792	1241	apurinic/apyrimidinic endonuclease 1	Apex1	1.41685	1.92209	1.78447	2.36617	2.32727	1.68303	0.703468		0.993114	1	0.999997	1	1	0.999979	0.993839
1620	12351	20183	carbonic anhydrase 4	Car4	0.465467	0.712668	0.679326	0.585397	0.476924	0.621707	0.595435		0.999983	0.798209	0.917999	0.996585	0.999971	0.967082	0.994934
1621	18176	55661	neuroblastoma ras oncogene	Nras	0.892073	1.15809	1.05439	1.1106	1.16757	0.690132	0.703477		-2.56904	-1.6081	-4.26556	-2.85169	-1.3537	0.943581	0.913871
1622	16773	37306	laminin, alpha 2	Lama2	0.884836	0.919227	0.831308	0.853965	0.857307	0.716866	0.733431		0.367937	-0.968608	0.946363	0.832049	0.80275	0.999966	0.99989
1623	14227	40604	FK506 binding protein 2	Fkbp2	0.883257	0.907043	1.06475	1.17735	1.1127	0.914376	0.716651		-1.80629	-2.71049	-3.85122	-0.673582	-2.39259	-2.99215	0.947706
1624	12833	1391	procollagen, type VI, alpha 1	Col6a1	0.854147	0.996567	0.972254	1.17699	1.4219	1.19507	0.91044		-0.477913	-4.86511	-4.60436	-0.34179	0.985161	-0.0228748	-2.56904
1625	66467	45635	general transcription factor IIH, polypeptide 5	Gtf2h5	0.665609	0.994421	0.826984	1.2167	0.748688	0.643101	0.487523		0.97952	-4.86239	-0.431525	-0.319988	0.735979	0.991167	0.999993
1626	21894	21267	talin 1	Tln1	1.04734	1.14022	1.08201	1.26147	1.25654	0.79301	0.775613		-2.67513	0.811557	-0.573729	0.999298	0.999114	0.999277	0.999812
1627	12796	3206	cathelicidin antimicrobial peptide	Camp	0.800306	1.12913	0.930131	1.01672	1.17278	0.972824	0.603965		-0.298439	-2.67513	-3.96936	-4.81907	-1.67352	-4.7255	0.992306
1628	18979	68058	paraoxonase 1	Pon1	0.912873	0.951298	0.885619	1.008	0.866497	0.70787	0.765183		-0.115754	-2.49837	0.657391	-4.79307	0.87326	0.999999	0.999876
1629	N/A	N/A	N/A	N/A	0.972581	1.01114	1.06698	1.00019	1.02309	0.993348	0.935284		-3.82092	-4.68413	-1.08308	-4.86994	-4.13654	-4.80232	-0.968608
1630	11813	47928	apolipoprotein C-II	Apoc2	0.874582	0.889285	0.901895	1.20772	0.706042	0.605453	0.450295		-0.804018	-1.3537	-1.87358	0.39211	0.993114	0.99996	1
1631	22287	2518	secretoglobin, family 1A, member 1 (uteroglobin)	Scgb1a1	0.786845	0.925793	0.910964	1.01635	0.84277	0.787489	0.744295		0.835897	-2.8869	-2.25225	-4.76185	0.145116	0.832049	0.967082
1632	19042	56428	protein phosphatase 1A, magnesium dependent, alpha isoform	Ppm1a	0.957151	1.11312	0.738665	0.854518	0.824309	0.691536	0.871278		-3.63341	-0.477913	0.999061	0.657391	0.905032	0.999955	0.355558
1633	20604	819	somatostatin	Sst	1.08651	1.09855	1.03018	0.968648	0.840924	0.689734	0.921394		-3.60128	-3.30286	-4.68413	-4.65382	-1.05411	0.923849	-3.63341
1634	14751	145	glucose phosphate isomerase 1	Gpi1	0.834338	0.776499	0.716564	0.950349	1.01369	1.09918	1.56578		0.355558	0.900306	0.991641	-3.88122	-4.79307	-2.1131	0.999838
1635	27053	69113	asparagine synthetase	Asns	0.955244	5.05589	5.20247	2.23114	2.06262	2.4099	1.03002		-4.24055	1	1	1	1	1	-4.60436
1636	13614	1476	endothelin 1	Edn1	1.04222	0.975265	0.694463	0.527153	0.255919	0.384246	0.733644		-4.56877	-4.75029	0.85736	0.999585	1	1	0.627016
1637	N/A	N/A	N/A	N/A	0.559911	1.14868	0.895921	0.905353	1.00667	1.77062	10.8888		-0.0778752	-4.31431	-4.5116	-4.56877	-4.86873	-0.135061	1
1638	192236	163	Hermansky-Pudlak syndrome 1 homolog (human)	Hps1	1.00542	0.890304	0.832979	0.885208	0.883155	0.850904	1.26615		-4.85907	-1.80629	-0.00502156	-1.6081	-1.54338	-0.454592	0.66464
1639	19883	56594	RAR-related orphan receptor alpha	Rora	0.950131	0.758135	0.565295	0.60617	0.715607	0.541324	0.633352		-3.30286	0.996387	1	1	0.999725	1	0.999999
1640	14061	426	coagulation factor II	F2	0.730322	1.01999	0.792238	0.9886	0.91589	0.460011	0.319317		0.909551	-4.76185	0.4813	-4.83347	-3.06195	1	1
1641	13619	68400	polyhomeotic-like 1 (Drosophila)	Phc1	0.861881	1.24772	1.03467	1.3223	1.0055	0.633112	0.509504		-0.525315	0.66464	-4.45002	0.923849	-4.85907	0.999681	1
1642	14571	352	glycerol phosphate dehydrogenase 2, mitochondrial	Gpd2	0.760743	1.49321	1.29141	1.707	1.07482	1.32506	1.89778		0.902696	0.997707	0.843356	0.999968	-3.26884	0.921944	0.999999
1643	22174	4585	TYRO3 protein tyrosine kinase 3	Tyro3	0.720645	0.914036	0.758973	1.22501	0.961626	0.775814	0.574377		0.957364	-2.85169	0.846969	0.263267	-4.4066	0.741747	0.999939
1644	12683	77852	cell death-inducing DNA fragmentation factor, alpha subunit-like effector A	Cidea	0.72992	1.16722	0.876245	0.949456	0.699782	0.925075	0.772609		0.747404	-1.6081	-2.21734	-4.33804	0.887526	-3.75948	0.330205
1645	67305	84388	glutathione peroxidase 7	Gpx7	0.884524	1.02268	1.04423	1.40584	1.72564	1.59617	1.26746		0.0471156	-4.5116	-3.63341	0.99986	1	1	0.985161
1646	21853	31206	timeless homolog (Drosophila)	Timeless	0.929768	0.819476	1.01315	1.40912	1.62225	1.24224	0.99857		-2.74583	0.735979	-4.78324	0.997896	0.99999	0.843356	-4.86873
1647	18223	68413	aarF domain containing kinase 4	Numbl	0.642601	0.824153	0.753934	0.705344	0.60155	0.670652	0.971669		0.998709	0.175968	0.887526	0.980584	0.999823	0.995343	-4.60436
1648	14583	68220	glutamine fructose-6-phosphate transaminase 1	Gfpt1	1.06991	1.02996	1.00962	1.07931	1.23701	0.85205	0.641696		-2.5337	-4.31431	-4.81099	-2.07854	0.934404	0.602736	0.999996
1649	20617	293	synuclein, alpha	Snca	1.00177	0.895423	0.750248	1.19986	0.702132	0.593079	0.676398		-4.86873	-2.63977	0.705398	-0.648242	0.923849	0.998633	0.967082
1650	19288	7500	pentraxin related gene	Ptx3	0.857121	0.988639	0.653371	0.973756	0.660648	0.740877	0.734632		0.277069	-4.79307	0.999981	-4.45002	0.99997	0.996487	0.997502
1651	66587	4884	Fas-activated serine/threonine kinase	Fastk	0.810007	0.738716	1.10274	1.35181	1.35135	1.24258	0.897896		0.963477	0.999428	-0.725012	0.999375	0.998278	0.972593	-0.34179
1652	15182	68187	histone deacetylase 2	Hdac2	0.980768	1.4832	1.48951	1.69485	1.88896	1.33464	1.00639		-4.5116	0.999999	0.999999	1	1	0.99977	-4.83347
1653	21938	829	tumor necrosis factor receptor superfamily, member 1b	Tnfrsf1b	1.07375	0.826714	0.758231	0.806867	0.934575	0.695719	0.93201		-3.60128	-0.0966928	0.798209	0.290662	-3.69695	0.974676	-3.63341
1654	15452	56590	hypoxanthine guanine phosphoribosyl transferase 1	Hprt1	0.97833	1.82022	1.67995	1.88181	1.88683	1.58317	1.22104		-4.69847	0.999995	0.999935	0.999998	0.999998	0.999338	0.38012
1655	19730	4562	ral guanine nucleotide dissociation stimulator	Ralgds	0.609194	0.71512	0.725325	0.978475	0.689028	0.871261	0.945188		0.99956	0.960532	0.943581	-4.7255	0.985161	-1.26156	-3.96936
1656	11482	20058	activin A receptor, type II-like 1	Acvrl1	0.802149	0.978623	0.963829	0.896928	0.865696	0.650646	0.850078		0.594347	-4.71226	-4.4066	-1.94141	-0.777436	0.998816	-0.298439
1657	15904	1186	inhibitor of DNA binding 4	Id4	0.841786	1.01726	0.649067	0.621981	0.62513	0.462679	0.506643		-0.0409674	-4.76185	0.999114	0.99977	0.999733	1	1
1658	13353	4152	DiGeorge syndrome critical region gene 6	Dgcr6	0.760808	0.668337	0.905298	0.850756	0.947399	0.838259	0.687452		0.763723	0.989583	-2.71049	-0.777436	-4.10957	-0.431525	0.978399
1659	17967	40754	neural cell adhesion molecule 1	Ncam1	0.966913	0.596516	0.541601	0.516659	0.659813	0.410357	1.02201		-4.42854	0.999974	0.999999	1	0.999234	1	-4.68413
1660	17523	55450	myeloperoxidase	Mpo	1.12003	1.07135	0.773886	0.799837	0.761528	0.778411	0.86939		-3.43737	-4.29014	-0.477913	-1.02538	-0.235301	-0.549395	-2.85169
1661	103733	833	tubulin, gamma 2	Tubg1	0.978441	0.904801	1.1014	1.41586	1.52586	1.44666	1.17819		-4.79307	-3.404	-3.50355	0.752951	0.934404	0.828119	-1.73959
1662	14860	56479	glutathione S-transferase, alpha 4	Gsta4	0.806046	0.629498	0.370782	0.336033	0.29717	0.736691	0.675164		-2.00974	0.678741	0.999838	0.999965	0.999995	-0.573729	0.304047
1663	18718	37995	phosphatidylinositol-4-phosphate 5-kinase, type II, alpha	Pip5k2a	0.86854	1.03559	0.832992	0.97467	0.927499	0.782551	1.02741		-0.135061	-4.29014	0.594347	-4.55022	-2.6044	0.937607	-4.5116
1664	14276	627	folate receptor 2 (fetal)	Folr2	0.952555	0.971699	0.63727	0.951531	0.519361	0.800613	1.28074		-4.49156	-4.73818	0.958446	-4.47103	0.999393	-0.525315	-0.115754
1665	16993	6820	leukotriene A4 hydrolase	Lta4h	0.860299	0.68405	0.501976	0.709203	0.741341	0.519551	0.462305		-3.82092	0.277069	0.994009	0.627016	0.304047	0.998671	0.99988
1666	13178	616	deoxycytidine kinase	Dck	0.956006	1.02181	0.90743	1.14405	1.299	1.54734	0.980678		-4.83347	-4.53116	-4.29014	-2.6044	0.0125937	0.939154	-4.81099
1667	27528	70874	DNA segment, human D4S114	D0H4S114	0.570959	0.342263	0.408938	0.520681	0.459667	0.419067	0.558241		0.99572	1	0.999997	0.999411	0.999961	0.999995	0.997356
1668	433759	68426	histone deacetylase 1	Hdac1	0.91106	1.20067	1.13719	1.28906	1.39537	1.06129	0.948217		-2.25225	0.330205	-0.940577	0.887526	0.989583	-2.63977	-3.82092
1669	13852	37559	syntaxin 2	Stx2	0.768238	1.38119	1.69429	1.54669	1.50396	1.98661	0.987855		0.113365	0.63482	0.991868	0.949017	0.913871	0.999733	-4.8455
1670	22200	2951	ubiquitin-activating enzyme E1C	Ube1c	0.78823	1.03816	0.888878	0.977638	1.07217	0.72217	0.640576		0.956256	-4.10957	-0.549395	-4.56877	-2.63977	0.998465	0.999989
1671	15388	1174	heterogeneous nuclear ribonucleoprotein L	Hnrpl	0.86119	0.866621	0.604915	0.42409	0.347861	0.233719	0.259646		-0.477913	-0.648242	0.999937	1	1	1	1
1672	11489	74862	a disintegrin and metallopeptidase domain 12 (meltrin alpha)	Adam12	0.71726	0.678113	0.748533	0.640051	0.550313	0.597855	0.696159		0.965324	0.992721	0.895363	0.998633	0.999986	0.999823	0.984755
1673	51800	9632	Bcl-2-related ovarian killer protein	Bok	0.738699	0.826364	0.842163	0.991247	1.12614	0.817599	0.638646		0.957364	0.304047	-0.0228748	-4.83978	-1.47939	0.438174	0.999506
1674	16468	31279	jumonji, AT rich interactive domain 2	Jarid2	0.792945	0.819658	0.753305	0.728484	0.662011	0.584595	0.624321		0.449225	0.0125937	0.811557	0.911736	0.991868	0.999741	0.998375
1675	13395	3825	distal-less homeobox 5	Dlx5	1.08696	1.43647	1.70874	1.69074	1.72275	1.64046	0.905564		-2.8869	0.99092	0.99996	0.999944	0.999969	0.999852	-2.28724
1676	19725	30980	regulatory factor X, 2 (influences HLA class II expression)	Rfx2	1.04204	0.812895	0.872634	0.9936	0.728983	1.08641	0.75329		-4.53116	-0.386151	-2.1131	-4.86239	0.752951	-3.63341	0.559257
1677	16881	197	ligase I, DNA, ATP-dependent	Lig1	0.81164	1.05522	0.96916	1.45532	0.640073	0.750305	0.657873		-0.940577	-4.45002	-4.7255	0.793576	0.937607	0.23503	0.900306
1678	15275	37270	hexokinase 1	Hk1	1.1353	1.51873	1.22975	1.39045	1.04902	0.954457	1.33934		-2.35742	0.968756	-0.386151	0.811557	-4.4066	-4.42854	0.627016
1679	53602	37586	hippocalcin-like 1	Hpcal1	1.1322	1.31795	0.959592	1.17731	1.00674	0.95213	1.07196		-3.20036	-0.298439	-4.66925	-2.42781	-4.86511	-4.58682	-4.31431
1680	18131	376	Notch gene homolog 3 (Drosophila)	Notch3	0.928926	1.05421	1.29318	1.45449	1.12211	1.09956	1.53672		-2.81644	-3.69695	0.943581	0.999005	-1.08308	-1.87358	0.999868
1681	14228	36085	FK506 binding protein 4	Fkbp4	0.93188	0.776531	0.544988	0.648425	0.676987	0.537036	1.9158		-2.5337	0.978967	1	0.999987	0.99992	1	1
1682	18552	21244	proprotein convertase subtilisin/kexin type 5	Pcsk5	1.11105	0.900108	0.701601	0.788973	0.862611	0.798893	1.30083		-3.0271	-3.0271	0.870216	0.0471156	-1.83986	-0.135061	0.355558
1683	16682	20523	keratin 4	Krt4	1.42261	3.45005	3.1764	2.47039	2.1131	1.85704	1.68552		-1.73959	0.997201	0.993665	0.934404	0.763723	0.38012	-0.154613
1684	17955	21209	nucleosome assembly protein 1-like 4	Nap1l4	1.03944	1.47723	1.2801	1.45074	1.33396	1.00355	0.866605		-3.69695	0.999997	0.996387	0.999993	0.99952	-4.85907	0.66464
1685	12968	12305	crystallin, gamma E	Cryge	1.43198	1.02395	1.06866	1.12798	1.13989	0.941086	1.3757		0.724099	-4.78324	-4.24055	-3.23466	-2.78115	-4.33804	0.491637
1686	26362	7583	AXL receptor tyrosine kinase	Axl	0.804525	0.725444	0.581463	0.662914	0.76095	0.614186	0.45151		0.080702	0.870216	0.999393	0.98347	0.657391	0.997502	0.999999
1687	17918	20100	myosin Va	Myo5a	1.32626	1.02382	0.867477	0.791206	0.927616	1.02609	0.738746		0.0640251	-4.79307	-2.63977	-1.20119	-4.13654	-4.77283	0.277069
1688	12904	1415	cellular retinoic acid binding protein II	Crabp2	0.775776	0.578695	0.660105	1.25594	0.777849	1.19141	1.14179		-0.214756	0.989583	0.884797	-0.623153	-0.256096	-1.70648	-2.74583
1689	13101	86099	cytochrome P450, family 2, subfamily d, polypeptide 10	Cyp2d10	1.07363	1.32444	0.748068	1.11964	1.16139	0.919687	0.850574		-4.33804	-0.386151	-1.14168	-3.26884	-2.56904	-4.16313	-2.6044
1690	50706	4730	periostin, osteoblast specific factor	Postn	0.710503	1.3946	2.10699	3.07305	2.02759	1.8366	0.873692		0.642482	0.897862	0.999997	1	0.999992	0.999838	-1.80629
1691	17390	3329	matrix metallopeptidase 2	Mmp2	0.657463	0.591605	0.506201	0.579594	0.505844	0.534142	0.447994		0.917999	0.988997	0.999573	0.992721	0.999585	0.998671	0.99997
1692	74996	9929	ubiquitin specific peptidase 47	Usp47	1.07356	1.28079	0.877227	0.905563	0.835119	0.703368	0.809515		-2.6044	0.965324	-0.174413	-1.29206	0.685595	0.994009	0.882007
1693	68196	37494	heat shock factor binding protein 1	Hsbp1	0.91768	1.18869	1.22586	1.35521	1.12493	0.976356	0.886697		-2.25225	0.39211	0.730097	0.988379	-0.968608	-4.60436	-0.885229
1694	14131	47936	Fc receptor, IgG, low affinity III	Fcgr3	0.890975	0.899489	0.821815	0.909281	1.01766	0.790546	0.69917		0.0471156	-0.256096	0.950297	-0.673582	-4.62137	0.991167	0.999977
1695	12153	55955	bone morphogenetic protein 1	Bmp1	0.993586	3.28472	2.21885	1.85849	1.80508	1.50724	0.974729		-4.85907	1	1	0.999985	0.999966	0.993839	-4.68413
1696	12959	1422	crystallin, beta A4	Cryba4	0.692646	0.736734	0.59248	0.582409	0.656859	0.535166	0.730758		0.403908	0.367937	0.98347	0.988058	0.892809	0.997772	0.438174
1697	16006	498	insulin-like growth factor binding protein 1	Igfbp1	0.850969	1.02621	1.11391	1.15324	1.29734	0.875762	0.830732		-0.477913	-4.65382	-2.1131	-0.968608	0.80275	-1.29206	0.0299723
1698	54405	3337	NADH dehydrogenase (ubiquinone) 1 alpha subcomplex, 1	Ndufa1	0.934602	1.12121	1.23385	1.71776	1.11772	1.37641	1.2816		-3.6653	-2.07854	0.263267	0.999847	-2.1825	0.932745	0.650005
1699	22084	462	tuberous sclerosis 2	Tsc2	0.914919	0.745085	0.809428	0.765258	0.978255	0.766682	0.799805		-2.71049	0.932745	0.491637	0.863926	-4.69847	0.85736	0.610976
1700	109979	911	ADP-ribosyltransferase 3	Art3	0.809801	0.370622	0.485266	0.592547	0.299025	0.575344	0.573109		-1.90743	0.999923	0.993839	0.884797	0.999998	0.923849	0.927531
1701	12257	574	translocator protein	Tspo	0.912509	0.787504	0.744933	0.876696	0.673138	0.721704	0.948241		-2.63977	0.717985	0.929309	-1.20119	0.996067	0.970348	-3.96936
1702	21406	40774	transcription factor 12	Tcf12	0.874869	1.0186	0.898104	1.2211	1.18551	0.800742	0.717584		-1.6081	-4.77283	-2.46307	-0.00502156	-0.598315	-0.830845	0.934404
1703	17768	21321	methylenetetrahydrofolate dehydrogenase (NAD+ dependent), methenyltetrahydrofolate cyclohydrolase	Mthfd2	1.00435	5.9771	1.95576	1.60113	2.87667	2.31181	1.17391		-4.86511	1	0.999995	0.998509	1	1	-0.777436
1704	12819	1396	procollagen, type XV	Col15a1	1.0143	0.929404	1.02171	1.44936	1.07514	1.13306	0.865558		-4.83347	-3.91091	-4.78324	0.900306	-3.9403	-2.49837	-1.97551
1705	19659	2175	retinol binding protein 1, cellular	Rbp1	0.779376	0.730523	0.683731	0.757099	1.01172	1.0404	2.35256		0.907317	0.987728	0.998746	0.961538	-4.81099	-4.21514	1
1706	12952	7042	cryptochrome 1 (photolyase-like)	Cry1	1.10481	1.50335	1.40509	1.5125	1.06832	0.852918	0.975449		-2.46307	0.995598	0.971115	0.996387	-3.63341	-0.573729	-4.68413
1707	13481	37859	dolichol-phosphate (beta-D) mannosyltransferase 2	Dpm2	0.824892	0.928818	0.980761	1.10177	1.24107	0.794123	0.751139		0.929309	-1.83986	-4.56877	-0.699173	0.973305	0.985943	0.998883
1708	12876	48052	carboxypeptidase E	Cpe	0.82439	0.664291	0.372496	0.368806	0.370264	0.274793	0.472165		0.619069	0.999681	1	1	1	1	1
1709	16391	4436	interferon dependent positive acting transcription factor 3 gamma	Isgf3g	0.847677	0.83325	0.723016	0.700225	0.672665	0.631824	1.38692		0.342981	0.577112	0.995598	0.998633	0.9997	0.999972	0.996067
1710	13136	479	CD55 antigen	Cd55	0.720045	0.946517	0.844551	1.03018	0.777285	0.673769	2.14771		0.897862	-4.16313	-0.830845	-4.65382	0.511794	0.977817	0.999999
1711	20533	37290	solute carrier family 4 (anion exchanger), member 1	Slc4a1	0.978876	0.963369	0.990028	1.03386	0.962687	0.813723	0.910522		-4.80232	-4.66925	-4.85514	-4.69847	-4.65382	-1.02538	-3.69695
1712	12767	20739	chemokine (C-X-C motif) receptor 4	Cxcr4	0.669142	0.40228	0.52593	0.504255	0.30435	0.441503	0.570157		0.511794	0.999923	0.998509	0.999375	1	0.999961	0.992516
1713	56275	4614	RNA binding motif protein 14	Rbm14	0.882744	0.964071	1.60559	1.51868	1.79744	1.37349	1.18396		-1.23126	-4.38419	0.999823	0.998915	0.999996	0.975337	-0.0409674
1714	21745	N/A	telomerase associated protein 1	Tep1	0.658721	0.88021	0.673342	0.819182	1.01297	0.713786	0.74265		0.967082	-2.35742	0.947706	-0.549395	-4.83347	0.75839	0.657391
1715	12905	2821	CASP2 and RIPK1 domain containing adaptor with death domain	Cradd	0.834762	0.731058	1.05725	0.874387	0.911177	0.79027	0.860256		-1.70648	0.367937	-4.45002	-2.81644	-3.75948	-0.598315	-2.42781
1716	14870	660	glutathione S-transferase, pi 1	Gstp1	0.570955	0.754188	0.86125	1.13527	1.04837	0.894903	0.803135		0.99962	0.711752	-1.38483	-2.04409	-4.36134	-2.56904	0.097148
1717	22059	460	transformation related protein 53	Trp53	1.02518	1.5561	1.54482	1.65274	1.70851	1.30315	0.652425		-4.56877	0.999941	0.999923	0.999994	0.999998	0.96252	0.999896
1718	18815	55452	plasminogen	Plg	0.979705	1.09154	0.950865	1.31698	0.855574	0.737566	0.758202		-4.77283	-3.37046	-4.31431	0.619069	-1.32278	0.779098	0.627016
1719	15437	10473	homeo box D8	Hoxd8	0.657945	0.840935	1.18586	0.90929	1.01164	0.686118	0.540365		0.999691	0.317228	0.263267	-1.97551	-4.81099	0.998633	1
1720	21804	7572	transforming growth factor beta 1 induced transcript 1	Tgfb1i1	0.918367	1.32421	1.02191	1.03976	0.9591	0.522165	0.561361		-0.940577	0.999491	-4.45002	-3.63341	-3.47056	1	1
1721	16948	1741	lysyl oxidase	Lox	0.737539	0.590469	0.563708	0.88591	0.822716	0.732819	1.24032		0.85736	0.999476	0.999856	-2.07854	-0.154613	0.87624	0.175968
1722	19365	31118	RAD52 homolog (S. cerevisiae)	Rad52	0.782322	1.08236	0.808888	1.07434	0.958194	0.722095	0.691781		0.934404	-2.46307	0.815827	-2.81644	-4.02649	0.995839	0.99914
1723	16011	56489	insulin-like growth factor binding protein 5	Igfbp5	0.726443	1.08724	0.89698	1.04285	0.821801	0.931725	0.808623		0.978399	-2.74583	-1.77287	-4.24055	0.426938	-3.26884	0.602736
1724	16211	1707	karyopherin (importin) beta 1	Kpnb1	0.870228	1.44361	1.42683	1.67795	1.52796	1.40382	0.716732		-0.857915	0.99292	0.989865	0.999939	0.998782	0.98391	0.980584
1725	18541	86942	pericentrin (kendrin)	Pcnt	0.887197	0.893446	0.826872	0.939737	0.956458	0.632035	0.688229		0.0299723	-0.174413	0.913871	-2.5337	-3.53634	1	0.999978
1726	319757	N/A	smoothened homolog (Drosophila)	Smo	0.825107	0.862188	0.747364	0.923785	1.02075	0.800651	0.519229		0.619069	-0.0966928	0.981097	-2.56904	-4.66925	0.415517	1
1727	N/A	N/A	N/A	N/A	0.657766	0.916723	0.732479	1.0668	1.10441	0.904145	0.706145		0.999357	-2.5337	0.978399	-3.404	-2.00974	-1.97551	0.993303
1728	18073	1878	nidogen 1	Nid1	0.720477	0.731152	0.577362	0.751835	0.636353	0.689082	0.59059		0.917999	0.884797	0.999741	0.788847	0.996387	0.971864	0.99952
1729	17685	210	mutS homolog 2 (E. coli)	Msh2	0.937807	0.916204	0.77876	0.905617	1.08716	0.886727	0.969013		-2.95713	-1.83986	0.967082	-1.32278	-2.00974	-0.525315	-4.33804
1730	14082	2836	Fas (TNFRSF6)-associated via death domain	Fadd	0.877595	0.912899	1.06567	1.31888	1.20154	1.2337	0.961726		-2.04409	-3.23466	-3.99809	0.63482	-0.648242	-0.135061	-4.53116
1731	17285	3326	mesenchyme homeobox 1	Meox1	1.17424	1.17329	1.27054	1.36935	1.19464	0.900004	0.814233		-0.477913	-0.501487	0.685595	0.949017	-0.0966928	-3.20036	0.342981
1732	13830	81681	stomatin	Stom	0.875248	0.651363	0.777067	0.755867	0.941122	0.559066	1.07954		-0.598315	0.999789	0.917999	0.965324	-3.43737	0.999999	-2.78115
1733	12988	55818	c-src tyrosine kinase	Csk	1.03585	1.22993	1.06928	1.27073	1.23358	0.832732	1.24388		-4.53116	0.129353	-3.75948	0.521618	0.160653	-0.298439	0.277069
1734	208836	49530	cDNA sequence BC025462	BC025462	1.41101	1.12594	0.921911	0.599118	0.88181	0.875741	0.854032		0.879155	-2.5337	-3.60128	0.997201	-2.3223	-2.1131	-1.41615
1735	13865	21158	nuclear receptor subfamily 2, group F, member 1	Nr2f1	0.826031	0.620861	0.837075	0.7101	0.772875	0.704605	0.629335		-0.00502156	0.999164	-0.256096	0.965324	0.735979	0.971864	0.998746
1736	19089	2056	protein kinase C substrate 80K-H	Prkcsh	1.07551	0.92042	0.991384	1.34069	1.54551	0.907908	0.435855		-3.53634	-3.20036	-4.85062	0.860678	0.996283	-2.74583	1
1737	14854	148	glutathione synthetase	Gss	0.8041	1.23211	1.04492	1.15034	1.06725	0.958776	1.15083		0.540764	0.438174	-4.24055	-0.968608	-3.60128	-4.29014	-0.940577
1738	12527	20420	CD9 antigen	Cd9	0.729004	1.09486	0.837303	0.665462	0.727989	0.585873	0.691773		0.989583	-2.14775	0.39211	0.999573	0.990139	0.999996	0.998327
1739	11803	68447	amyloid beta (A4) precursor-like protein 1	Aplp1	1.22715	2.13195	1.65596	1.7377	1.751	1.46823	0.840176		0.602736	1	0.999967	0.999994	0.999995	0.998069	0.191061
1740	20190	68069	ryanodine receptor 1, skeletal muscle	Ryr1	1.25651	0.857642	0.700863	0.868323	0.655228	0.699023	0.999653		0.470786	-0.912783	0.971115	-1.26156	0.99521	0.94214	-4.86994
1741	22694	56529	zinc finger protein 35	Zfp35	0.776681	1.3901	1.14022	0.987117	1.0028	0.732815	0.620464		0.511794	0.897862	-1.87358	-4.82657	-4.86722	0.846969	0.993839
1742	18128	32049	Notch gene homolog 1 (Drosophila)	Notch1	1.35688	0.969455	0.854734	0.775784	0.951921	0.660892	0.968228		-0.277142	-4.86511	-3.72834	-2.21734	-4.73818	0.779098	-4.62137
1743	26404	4592	mitogen activated protein kinase kinase kinase 12	Map3k12	0.757887	0.833969	0.745025	0.86744	1.0026	0.843929	0.769158		0.967082	0.4813	0.981097	-0.277142	-4.86722	0.304047	0.947706
1744	27632	2178	RD RNA-binding protein	Rdbp	0.809012	0.824042	0.947708	1.30783	1.12667	0.910333	1.16119		-0.598315	-0.968608	-4.38419	0.23503	-2.85169	-3.50355	-2.04409
1745	15417	7367	homeo box B9	Hoxb9	1.15992	1.60101	0.792263	1.21621	0.562207	0.715075	0.680835		-3.53634	0.470786	-2.14775	-2.78115	0.820009	-0.648242	-0.598315
1746	330260	385	paraoxonase 2	Pon2	0.91104	0.860397	0.612242	0.774793	0.75502	0.838504	0.961977		-1.23126	0.470786	1	0.987389	0.99572	0.763723	-3.9403
1747	68087	5652	dephospho-CoA kinase domain containing	Dcakd	0.852455	0.886074	0.759359	0.567649	0.638982	0.516025	0.567598		-3.13138	-3.79034	-1.11227	0.890197	0.559257	0.967929	0.890197
1748	12015	3189	Bcl-associated death promoter	Bad	0.823686	0.876235	0.732772	1.19159	1.25152	1.0184	0.79363		0.892809	0.175968	0.99914	0.788847	0.966214	-4.63786	0.973999
1749	18971	2014	polymerase (DNA directed), delta 1, catalytic subunit	Pold1	0.819099	0.835075	0.775763	0.786911	0.832791	0.593139	0.613307		0.735979	0.550091	0.950297	0.919994	0.585806	0.999997	0.999991
1750	11757	4944	peroxiredoxin 3	Prdx3	0.788972	1.05237	1.3076	1.77726	1.58267	1.70324	1.32975		0.63482	-4.10957	0.820009	0.999969	0.998976	0.999886	0.879155
1751	N/A	N/A	N/A	N/A	0.838135	0.960356	1.23409	1.11519	1.51342	1.25441	0.889446		-1.17132	-4.56877	-0.477913	-2.99215	0.953958	-0.19446	-2.78115
1752	12444	37525	cyclin D2	Ccnd2	0.693628	1.38562	1.22599	0.882137	0.878406	0.567313	0.224136		0.99572	0.985161	0.559257	-1.11227	-0.968608	0.999995	1
1753	18761	21263	protein kinase C, theta	Prkcq	0.841905	0.827411	0.870661	0.683101	0.565669	0.556447	0.788594		-2.25225	-1.87358	-2.99215	0.610976	0.97722	0.820009	-1.64073
1754	12831	55434	procollagen, type V, alpha 1	Col5a1	0.96876	1.20449	1.08534	2.0419	1.25605	1.55594	1.66623		-4.68413	-1.02538	-3.75948	0.999927	-0.235301	0.969562	0.971864
1755	13667	5976	eukaryotic translation initiation factor 2B, subunit 4 delta	Eif2b4	0.765275	1.671	1.35771	1.65013	1.49437	1.01381	0.942564		0.678741	0.999164	0.85397	0.99885	0.984755	-4.81907	-4.02649
1756	230654	4645	leucine rich repeat containing 41	Lrrc41	1.26323	4.03243	2.8121	2.09336	1.88495	1.0906	0.95248		0.585806	1	1	1	0.999994	-2.95713	-4.18933
1757	19682	2179	retinol dehydrogenase 5	Rdh5	0.849895	0.697562	0.564748	0.712728	0.673623	0.621429	0.540575		0.191061	0.998124	0.999999	0.995954	0.99946	0.999972	1
1758	20020	721	polymerase (RNA) II (DNA directed) polypeptide A	Polr2a	0.832418	0.928094	1.11682	0.885467	0.810683	0.927334	1.0999		0.277069	-3.09671	-1.67352	-1.26156	0.602736	-3.06195	-2.25225
1759	22416	22528	wingless-related MMTV integration site 3A	Wnt3a	0.842967	1.28603	1.55521	1.85931	2.02936	1.74585	1.03715		-0.0409674	0.832049	0.999393	0.999998	1	0.999986	-4.4066
1760	14281	3844	FBJ osteosarcoma oncogene	Fos	3.15749	6.37805	2.54311	3.24615	1.44584	1.07411	2.62386		0.999988	1	0.99962	0.999992	0.129353	-4.45002	0.99977
1761	13360	1042	7-dehydrocholesterol reductase	Dhcr7	1.06379	1.05572	1.37796	1.36836	1.00793	1.54351	0.701386		-4.13654	-4.29014	0.774075	0.741747	-4.85514	0.977817	0.882007
1762	213109	9040	PHD finger protein 3	Phf3	0.725971	1.13023	0.651783	0.613972	0.686478	0.483069	0.686393		0.867105	-2.1825	0.988692	0.997502	0.961538	0.999995	0.961538
1763	11747	20312	annexin A5	Anxa5	0.808712	0.757446	0.684651	1.01731	1.12912	0.782942	0.527777		0.730097	0.959502	0.998593	-4.73818	-0.996876	0.890197	1
1764	14049	40711	eyes absent 2 homolog (Drosophila)	Eya2	0.922006	1.52459	1.19816	1.25471	1.05585	0.993986	1.0108		-3.09671	0.997279	-0.0778752	0.568263	-3.99809	-4.4066	-4.83347
1765	17865	1847	myeloblastosis oncogene-like 2	Mybl2	1.06027	1.13725	1.46152	1.42527	1.22792	1.60237	1.48142		-4.18933	-2.21734	0.905032	0.900306	-0.34179	0.992516	0.925711
1766	12035	20320	branched chain aminotransferase 1, cytosolic	Bcat1	2.18228	5.95836	4.43918	4.64534	5.37711	3.10815	3.78397		0.998278	1	1	1	1	0.999996	1
1767	12587	4763	melanoma inhibitory activity 1	Mia1	N/A	N/A	N/A	N/A	N/A	N/A	N/A		N/A	N/A	N/A	N/A	N/A	N/A	N/A
1768	21828	20691	thrombospondin 4	Thbs4	1.3552	0.897343	0.863674	1.07114	0.961882	0.913779	0.904364		-0.154613	-3.72834	-2.95713	-4.38419	-4.71226	-4.05454	-3.88122
1769	22601	4452	yes-associated protein 1	Yap1	0.679289	1.41808	1.40167	1.37341	1.22594	0.828016	0.87593		0.85736	0.892809	0.863926	0.793576	-0.363844	-0.648242	-2.1131
1770	12140	37880	fatty acid binding protein 7, brain	Fabp7	0.884886	0.905725	0.658051	0.996031	0.45983	0.683164	0.561984		-4.66925	-4.21514	-1.14168	-4.85062	0.986319	-0.235301	0.839666
1771	17524	1826	membrane protein, palmitoylated	Mpp1	0.991546	0.653265	0.79376	0.848668	0.55505	0.664859	0.577015		-4.81907	0.999996	0.976608	0.711752	1	0.999991	1
1772	19255	7497	protein tyrosine phosphatase, non-receptor type 2	Ptpn2	1.16521	2.49358	1.78312	1.62783	1.55438	1.20447	0.776964		-0.699173	1	0.999978	0.999652	0.998593	0.0471156	0.75839
1773	56258	23165	heterogeneous nuclear ribonucleoprotein H2	Hnrph2	0.990041	1.07761	0.970911	1.0686	1.05529	0.90528	0.559982		-4.8455	-1.8803	-2.51463	-2.03435	-2.22588	-1.41624	0.999887
1774	321022	75069	carnitine deficiency-associated gene expressed in ventricle 3	Cdv3	1.06457	1.29575	0.957045	1.36002	1.38424	1.04345	0.81653		-2.0157	0.824689	-2.31833	0.940965	0.962176	-2.33281	0.468571
1775	16818	3911	lymphocyte protein tyrosine kinase	Lck	0.834483	1.38732	1.68696	1.53292	1.63206	1.86515	1.03664		-0.00901326	0.924878	0.999306	0.992371	0.998402	0.999949	-2.46176
1776	18214	68505	discoidin domain receptor family, member 2	Ddr2	0.585259	0.452734	0.578887	0.556046	0.582872	0.623547	0.570646		0.999829	1	0.999873	0.99996	0.999848	0.99899	0.999916
1777	15896	675	intercellular adhesion molecule 2	Icam2	1.02797	1.17646	1.2998	1.31289	1.37789	0.825989	0.831644		-2.03435	0.983837	0.999965	0.999982	0.999999	0.997023	0.995475
1778	19336	40641	RAB24, member RAS oncogene family	Rab24	0.822167	0.945361	0.899169	1.03448	1.0526	0.883649	0.961966		0.124292	-2.22588	-1.37244	-2.49446	-2.28855	-1.04347	-2.43838
1779	20439	N/A	seven in absentia 2	Siah2	1.23268	3.0995	1.41731	1.48385	1.37674	0.95242	1.04926		0.643763	1	0.988862	0.997023	0.975465	-2.19307	-2.2096
1780	22241	2640	Unc-51 like kinase 1 (C. elegans)	Ulk1	1.10303	0.776361	0.634844	0.736728	0.760719	0.520188	0.60332		-1.95867	0.0666187	0.934954	0.47823	0.244862	0.992776	0.972101
1781	12461	4696	chaperonin subunit 2 (beta)	Cct2	0.860727	1.65692	1.79533	1.84389	2.37654	1.75955	0.959008		0.124292	0.999971	0.999998	0.999999	1	0.999996	-2.24193
1782	20187	68287	receptor-like tyrosine kinase	Ryk	0.945944	0.871523	1.03701	1.02476	0.730477	0.901741	0.653106		-2.30358	-1.00002	-2.49446	-2.58178	0.804554	-1.5897	0.978444
1783	18515	48115	pre B-cell leukemia transcription factor 2	Pbx2	0.869587	0.91057	1.27439	1.41674	1.59154	1.01344	0.754222		-0.661961	-1.54667	0.629447	0.956056	0.997263	-2.62202	0.820814
1784	11656	17	aminolevulinic acid synthase 2, erythroid	Alas2	1.18988	1.07689	0.8114	1.02557	0.703866	0.628122	0.649138		-0.443929	-2.07107	0.0217105	-2.5746	0.888111	0.987931	0.976701
1785	19411	20263	retinoic acid receptor, gamma	Rarg	0.942408	0.736254	0.640998	0.751533	0.957795	0.618312	0.58995		-2.08914	0.931742	0.997994	0.890658	-2.33281	0.999264	0.999802
1786	12388	1017	catenin (cadherin associated protein), delta 1	Ctnnd1	0.969791	1.12324	0.951429	1.10867	0.915012	0.819854	1.32886		-2.38794	-0.276914	-1.99687	-0.581064	-0.956762	0.800293	0.985069
1787	18974	2015	polymerase (DNA directed), epsilon 2 (p59 subunit)	Pole2	0.797549	1.14733	0.914639	1.00501	1.39493	1.33969	0.875307		0.257478	-0.765366	-1.67482	-2.64597	0.924878	0.832218	-0.849692
1788	210573	19365	gene model 323, (NCBI)	Gm323	0.944128	0.757585	0.82427	0.908452	0.589588	0.691631	1.15036		-2.34702	0.244862	-0.387038	-1.86033	0.992161	0.777753	-1.19668
1789	14645	37567	glutamate-ammonia ligase (glutamine synthase)	Glul	0.82849	0.845691	0.87758	0.971119	1.04095	0.648471	1.00513		0.468571	0.219163	-0.40587	-2.47298	-2.33281	0.99915	-2.64428
1790	23872	N/A	E26 avian leukemia oncogene 2, 3' domain	Ets2	1.45689	2.30546	1.30944	1.14473	0.968916	0.742442	1.09311		0.985069	1	0.824689	-0.621297	-2.48388	0.90487	-1.54667
1791	55948	4475	stratifin	Sfn	0.944975	2.16348	1.77124	2.18763	3.57481	2.61998	2.23409		-2.50471	0.9937	0.917387	0.994658	0.999996	0.999588	0.995951
1792	17869	31092	myelocytomatosis oncogene	Myc	1.31499	1.90503	1.63829	1.51272	1.83069	1.05204	0.544857		0.59939	0.999777	0.993525	0.965803	0.999449	-2.36095	0.999465
1793	17216	3325	minichromosome maintenance deficient 2 mitotin (S. cerevisiae)	Mcm2	0.895845	1.54771	1.63497	3.37755	3.98463	2.78754	1.17217		-1.69588	0.969102	0.989444	1	1	1	-0.786324
1794	20897	7554	stimulated by retinoic acid gene 6	Stra6	1.53552	0.705785	0.696661	0.561504	0.42516	0.349464	0.446678		0.824689	0.542019	0.59939	0.978997	0.999796	0.999994	0.999524
1795	18762	55681	protein kinase C, zeta	Prkcz	0.673837	0.832699	0.586012	0.990235	0.669336	0.579428	0.705261		0.888111	-0.621297	0.966657	-2.63697	0.871679	0.992161	0.542019
1796	14661	55885	glutamate dehydrogenase 1	Glud1	1.02242	1.078	0.908855	1.37381	1.01141	1.06176	0.654585		-2.58178	-1.97786	-1.63243	0.731616	-2.63023	-2.2096	0.985459
1797	15526	39452	heat shock protein 9A	Hspa9	0.836193	2.18599	2.37009	1.96909	2.07898	1.71307	0.851769		-1.41624	0.994945	0.998356	0.978997	0.989725	0.882857	-1.6111
1798	21928	N/A	tumor necrosis factor, alpha-induced protein 2	Tnfaip2	0.97129	1.09798	1.10763	1.18562	1.11313	0.912155	0.60746		-2.43838	-0.978363	-0.744497	0.48775	-0.641576	-1.02172	0.999981
1799	11350	3783	v-abl Abelson murine leukemia oncogene 1	Abl1	1.09185	0.91972	0.68514	0.626505	0.84617	0.670174	0.656654		-0.978363	-1.0871	0.999449	0.99998	0.559048	0.999757	0.999883
1800	17896	20558	myosin, light polypeptide 4	Myl4	0.892046	0.73523	0.61848	0.800008	0.780712	0.486214	0.375567		0.0368371	0.998654	0.999999	0.964032	0.985459	1	1
1801	17702	1837	homeo box, msh-like 2	Msx2	1.09521	1.06209	0.866252	0.82108	1.11629	0.955433	0.747836		-1.54667	-2.107	-0.501973	0.282249	-1.15278	-1.99687	0.871679
1802	11804	20396	amyloid beta (A4) precursor-like protein 2	Aplp2	1.11915	0.621815	0.801499	0.627621	0.83622	0.737182	0.767946		-1.95867	0.943774	-0.682448	0.880147	-0.703035	-0.138122	-0.541283
1803	19173	55690	proteasome (prosome, macropain) subunit, beta type 5	Psmb5	1.08446	2.10549	2.57924	3.11494	2.63134	2.18893	2.42747		-1.19668	1	1	1	1	1	1
1804	19290	4279	purine rich element binding protein A	Pura	0.970492	1.01568	1.10903	1.20781	1.05862	0.931537	0.99885		-2.55919	-2.62631	-1.7377	-0.424834	-2.34702	-2.1763	-2.64879
1805	214639	76898	RIKEN cDNA 4930486L24 gene	4930486L24Rik	0.861708	1.6838	1.32683	1.29989	1.3793	0.97676	1.34817		0.0518066	0.999974	0.956056	0.924878	0.985459	-2.52422	0.972101
1806	22271	2524	uridine phosphorylase 1	Upp1	1.13487	1.41321	1.09623	1.19948	1.21672	0.984999	1.32822		-0.682448	0.977296	-1.41624	0.23209	0.396994	-2.60694	0.897988
1807	19352	3371	RAB geranylgeranyl transferase, b subunit	Rabggtb	1.1349	2.76557	2.23513	2.31727	1.99978	1.26821	0.867472		0.192841	1	1	1	1	0.969879	0.438753
1808	56868	81877	pregnancy-specific glycoprotein 23	Psg23	1.15136	2.51248	1.39006	1.21972	0.935823	0.723127	0.745679		0.306405	1	0.998105	0.842977	-1.48167	0.997689	0.992971
1809	16453	181	Janus kinase 3	Jak3	1.2386	1.09322	0.93979	0.878076	0.819532	0.661686	0.670045		0.622112	-1.41624	-1.97786	-0.521568	0.497133	0.997413	0.996276
1810	15434	5034	homeo box D4	Hoxd3	0.738598	0.632945	0.637916	0.817281	0.942876	0.95143	1.2926		0.964032	0.999612	0.999495	0.59939	-1.99687	-2.15931	0.882857
1811	18132	3351	Notch gene homolog 4 (Drosophila)	Notch4	0.908191	1.04798	0.931411	0.903721	0.694789	0.662001	0.940117		-1.26262	-2.25773	-1.81996	-1.15278	0.988862	0.997023	-1.99687
1812	16201	7785	interleukin enhancer binding factor 3	Ilf3	0.774818	1.29951	1.06182	1.33051	1.07928	0.966089	0.919885		0.791528	0.820814	-2.07107	0.893152	-1.75844	-2.31833	-1.6111
1813	20922	68303	suppressor of Ty 4 homolog 1 (S. cerevisiae)	Supt4h1	0.895071	0.591176	0.55624	0.570666	0.734302	0.485692	0.582052		0.26994	1	1	1	0.999777	1	1
1814	14884	3885	general transcription factor II H, polypeptide 1	Gtf2h1	0.955633	1.20649	1.16862	1.02633	0.882974	0.6754	0.586474		-2.58178	-0.463151	-0.935219	-2.58178	-1.41624	0.871679	0.993345
1815	12916	56579	cAMP responsive element modulator	Crem	0.78239	1.48738	1.0902	1.20598	1.42914	0.832365	0.842454		-0.443929	0.468571	-2.24193	-1.10896	0.458773	-1.15278	-1.30658
1816	12464	4695	chaperonin subunit 4 (delta)	Cct4	0.968354	1.6123	1.67898	1.88588	1.80429	1.21157	0.887362		-2.15931	1	1	1	1	0.96023	0.458773
1817	11821	413	adenine phosphoribosyl transferase	Aprt	0.936972	1.59648	1.63131	1.73743	2.36192	1.67183	0.779969		-0.956762	1	1	1	1	1	0.997816
1818	15492	69149	hydroxy-delta-5-steroid dehydrogenase, 3 beta- and steroid delta-isomerase 1	Hsd3b1	0.96195	1.21643	0.914494	1.57393	0.820244	0.60044	0.61641		-2.49446	-0.259052	-1.90013	0.976701	-0.223762	0.992371	0.987269
1819	269587	44324	erythrocyte protein band 4.1	Epb4.1	1.05506	1.03791	0.665069	0.661217	0.707261	0.485028	0.713972		-1.99687	-2.31833	0.999382	0.999495	0.995475	1	0.99387
1820	17256	32110	male enhanced antigen 1	Mea1	0.770282	1.03617	0.786588	1.17123	1.01582	0.470584	0.279014		0.86574	-2.41376	0.787021	-0.00901326	-2.60119	1	1
1821	12960	1423	crystallin, beta B1	Crybb1	0.90213	1.04292	0.804119	1.38319	0.655663	0.760557	0.705975		-1.52506	-2.42622	0.257478	0.871679	0.982509	0.683983	0.919321
1822	16004	676	insulin-like growth factor 2 receptor	Igf2r	0.874353	1.10985	1.09365	1.31855	0.768059	1.1107	0.703257		-0.0562702	-0.703035	-1.0871	0.968307	0.953819	-0.682448	0.997023
1823	15360	38066	3-hydroxy-3-methylglutaryl-Coenzyme A synthase 2	Hmgcs2	0.630565	0.367566	0.425947	0.659075	0.483332	0.44212	0.630592		0.992371	1	0.999999	0.979537	0.999987	0.999998	0.992371
1824	20598	31129	sphingomyelin phosphodiesterase 2, neutral	Smpd2	0.872319	0.989754	0.789131	1.22763	0.656022	0.777997	0.541236		-1.24063	-2.63978	0.124292	-0.241334	0.943774	0.257478	0.998615
1825	19132	4559	peripherin 1	Prph1	0.802678	1.07179	0.992	0.999842	0.891356	0.989335	1.19439		0.824689	-1.63243	-2.63379	-2.64898	-0.501973	-2.62202	0.524465
1826	16002	510	insulin-like growth factor 2	Igf2	0.840092	1.21521	0.926295	0.778297	0.723867	0.776941	1.17262		0.468571	0.664375	-1.48167	0.915411	0.989725	0.919321	0.282249
1827	14272	1534	farnesyltransferase, CAAX box, alpha	Fnta	0.850015	1.1472	1.09554	1.2019	1.12194	0.892643	0.86878		0.933366	0.808736	0.0666187	0.974825	0.567369	0.542019	0.832218
1828	17096	55649	Yamaguchi sarcoma viral (v-yes-1) oncogene homolog	Lyn	0.794333	0.67123	0.728932	0.864833	0.78495	0.820371	1.88174		0.868739	0.999264	0.989157	0.11011	0.90487	0.708622	1
1829	11740	55557	solute carrier family 25 (mitochondrial carrier, adenine nucleotide translocator), member 5	Slc25a5	1.2582	3.74837	3.80357	5.32032	3.53309	4.1189	1.88903		0.714521	1	1	1	1	1	0.999996
1830	20866	20681	stromal interaction molecule 1	Stim1	0.822869	0.844019	0.680778	0.651976	0.620714	0.64067	1.134		0.820814	0.643763	0.99975	0.999952	0.999993	0.999976	0.0217105
1831	14050	1508	eyes absent 3 homolog (Drosophila)	Eya3	0.966842	1.3565	1.68961	1.78816	1.58307	1.4449	1.13925		-2.1763	0.999416	1	1	0.999999	0.999966	0.48775
1832	13680	5240	DEAD (Asp-Glu-Ala-Asp) box polypeptide 19a	Ddx19a	0.804157	1.04372	0.93613	0.891609	1.05057	0.823342	0.759751		0.969879	-1.90013	-1.21865	0.165893	-1.75844	0.928385	0.997023
1833	54130	21173	ARP1 actin-related protein 1 homolog A (yeast)	Actr1a	0.934839	1.1227	1.0631	1.01234	1.14658	0.864723	0.755844		-1.9198	-0.913737	-2.05281	-2.62202	-0.501973	-0.349778	0.882857
1834	20183	21373	retinoid X receptor gamma	Rxrg	0.882884	1.02296	0.882649	0.834574	0.807599	0.718545	0.773298		-0.0885505	-2.50471	-0.0723331	0.690301	0.871679	0.992161	0.965803
1835	17907	22728	myosin light chain, phosphorylatable, fast skeletal muscle	Mylpf	0.856745	0.934926	0.930841	0.735115	0.779283	0.76029	0.673922		-1.10896	-2.28855	-2.24193	0.550599	0.0957703	0.318254	0.86574
1836	11545	1222	poly (ADP-ribose) polymerase family, member 1	Parp1	0.823264	0.772227	1.07088	1.39216	1.17389	1.15542	0.740448		0.438753	0.849806	-1.86033	0.974168	0.00642695	-0.259052	0.945132
1837	12419	N/A	chromobox homolog 5 (Drosophila HP1a)	Cbx5	0.990423	0.847898	0.962581	1.23632	0.988232	1.52172	1.39297		-2.63978	-0.661961	-2.49446	-0.00901326	-2.63379	0.961214	0.812839
1838	12850	6953	demethyl-Q 7	Coq7	0.942785	1.04005	0.840886	1.20541	1.02063	1.1701	0.936024		-1.90013	-2.28855	0.458773	0.591572	-2.55096	0.244862	-1.7377
1839	11423	543	acetylcholinesterase	Ache	0.913014	0.898459	0.715052	0.792406	0.646609	0.662077	0.780089		-1.24063	-1.2846	0.939512	0.550599	0.994036	0.989444	0.657618
1840	17128	31310	MAD homolog 4 (Drosophila)	Smad4	0.761008	0.875331	0.877277	1.0879	1.13357	0.804182	1.0382		0.994198	0.37524	0.341499	-0.765366	0.244862	0.953819	-2.14209
1841	19228	267	parathyroid hormone receptor 1	Pthr1	1.00286	0.776028	0.774312	0.737244	0.878396	0.807716	0.643263		-2.64597	0.977877	0.979537	0.996575	0.179445	0.915411	0.999983
1842	12832	20119	procollagen, type V, alpha 2	Col5a2	0.74122	0.814179	0.737011	0.894343	1.11093	0.863002	1.26957		0.984668	0.777753	0.986925	-0.521568	-0.682448	0.179445	0.907069
1843	14156	3034	flap structure specific endonuclease 1	Fen1	0.884997	1.12614	1.15505	1.23811	1.21986	0.937344	0.888807		0.58363	0.533308	0.808736	0.989998	0.980064	-0.935219	0.515489
1844	19652	31404	RNA binding motif protein 3	Rbm3	0.820852	1.93911	2.85398	3.62767	3.57205	2.65356	1.53405		0.294403	0.999991	1	1	1	1	0.995217
1845	13016	1015	C-terminal binding protein 1	Ctbp1	0.806136	0.815655	0.76076	0.720641	0.834957	0.583398	0.639688		0.742521	0.664375	0.938026	0.98621	0.448834	0.999982	0.999644
1846	103988	55440	glucokinase	Gck	0.916616	1.00673	1.02274	1.23843	1.15737	0.893121	0.876622		-0.121446	-2.62202	-2.36095	0.992161	0.842977	0.47823	0.731616
1847	14254	20463	FMS-like tyrosine kinase 1	Flt1	0.777245	1.09986	0.967504	0.892551	0.89549	0.740394	0.871433		0.763199	-1.39436	-2.46176	-1.02172	-1.0871	0.917387	-0.541283
1848	53331	37823	syntaxin 7	Stx7	0.686191	0.913548	0.82327	0.904532	0.995512	0.839449	1.21282		0.980577	-1.56822	0.23209	-1.37244	-2.64597	-0.0246098	0.219163
1849	12534	68203	cell division cycle 2 homolog A (S. pombe)	Cdc2a	0.686868	0.990166	0.763936	1.1157	0.886843	0.967631	0.56068		0.930082	-2.63697	0.575563	-1.5034	-1.32855	-2.52422	0.999018
1850	14460	1549	GATA binding protein 1	Gata1	1.02781	1.00612	0.752014	1.04832	0.576939	0.590865	0.874643		-2.58861	-2.64597	-0.00901326	-2.48388	0.972101	0.977877	-1.48167
1851	22057	31334	transducer of ErbB-2.1	Tob1	1.04835	1.55574	0.684689	1.01882	0.603897	0.665078	0.720913		-2.48388	0.897988	0.753046	-2.64823	0.96023	0.832218	0.524465
1852	18391	38107	dynactin 3	Oprs1	1.00117	2.03931	1.8324	1.88792	1.7362	2.0543	1.06145		-2.64879	1	0.999998	0.999999	0.999988	1	-1.93932
1853	13356	31292	DiGeorge syndrome critical region gene 2	Dgcr2	0.993388	0.856345	0.713319	0.953057	0.918753	0.794503	0.77726		-2.62631	0.812839	0.999935	-1.67482	-0.424834	0.990523	0.996378
1854	66684	12009	transcription elongation factor A (SII)-like 8	Tceal8	0.898906	1.1353	1.48994	1.79118	1.89297	1.3852	0.546284		-0.723719	-0.259052	0.99915	0.999998	1	0.991022	0.999999
1855	18563	5422	pyruvate carboxylase	Pcx	0.617018	0.647969	0.787973	0.822949	0.560553	0.838019	0.669523		0.99617	0.988249	0.47823	0.0217105	0.999612	-0.223762	0.975465
1856	13090	83246	cytochrome P450, family 2, subfamily b, polypeptide 19	Cyp2b19	1.01836	0.962576	0.752872	0.826813	0.728488	0.739253	0.724761		-2.61736	-2.53347	0.533308	-0.40587	0.708622	0.636663	0.731616
1857	20855	2374	stanniocalcin 1	Stc1	0.843496	0.539174	0.52025	0.485132	0.320124	0.349783	0.432709		-1.15278	0.989725	0.994198	0.99821	0.999999	0.999994	0.99975
1858	18797	47960	phospholipase C, beta 3	Plcb3	1.09114	0.815203	0.735141	1.06954	0.964288	0.976026	1.14515		-1.93932	-0.154951	0.702619	-2.2096	-2.51463	-2.62202	-1.17472
1859	13000	20444	casein kinase 2, alpha prime polypeptide	Csnk2a2	0.854113	0.971615	0.791196	1.03695	1.18458	0.804681	0.733989		0.352895	-2.43838	0.902624	-2.31833	0.497133	0.842977	0.989725
1860	13870	1501	excision repair cross-complementing rodent repair deficiency, complementation group 1	Ercc1	0.772526	1.19639	1.07449	1.12189	1.18558	0.827221	0.697035		0.996378	0.959223	-0.621297	0.506379	0.939512	0.974168	0.999995
1861	22196	55737	ubiquitin-conjugating enzyme E2I	Ube2i	0.965473	1.84457	1.57959	1.76364	2.21827	1.65838	1.43928		-2.22588	1	0.999996	1	1	0.999999	0.999808
1862	12386	68394	catenin (cadherin associated protein), alpha 2	Ctnna2	0.920669	1.34925	1.06603	1.41718	1.3498	1.04718	1.00975		-0.387038	0.999777	-1.02172	0.999981	0.999784	-1.67482	-2.60119
1863	16897	31220	lethal giant larvae homolog 1 (Drosophila)	Llgl1	1.31348	N/A	N/A	0.926744	0.57113	0.684355	0.553921		-2.19307	N/A	N/A	-2.27327	0.468571	-2.34702	0.683983
1864	19401	20262	retinoic acid receptor, alpha	Rara	1.02587	1.58762	1.52069	1.75274	1.89001	1.25953	1.02709		-2.50471	0.999834	0.999325	0.999994	0.999999	0.835874	-2.48388
1865	21405	459	transcription factor 1	Tcf1	0.934515	0.990071	0.918284	0.976285	1.08411	0.86982	0.852615		-0.206336	-2.55919	0.341499	-2.15931	0.219163	0.947757	0.982963
1866	20182	7923	retinoid X receptor beta	Rxrb	0.991832	0.922692	0.788929	0.851719	0.988211	0.725707	0.790737		-2.60119	-0.0562702	0.999345	0.959223	-2.55096	0.999995	0.999243
1867	12696	980	cold inducible RNA binding protein	Cirbp	0.725997	0.373272	0.595912	0.662547	0.544501	0.365525	0.431546		0.996276	1	0.999997	0.999869	1	1	1
1868	21814	2436	transforming growth factor, beta receptor III	Tgfbr3	0.934304	0.85572	0.821687	0.840539	0.90244	0.666458	0.687625		-1.84021	-0.00901326	0.506379	0.257478	-1.06527	0.997485	0.99387
1869	18933	7896	paired related homeobox 1	Prrx1	0.873846	0.765764	0.635864	0.831633	0.626402	0.518205	0.46019		-1.30658	0.352895	0.962176	-0.561116	0.971378	0.999285	0.999937
1870	15463	37929	HIV-1 Rev binding protein	Hrb	0.883379	1.39914	1.11946	1.3458	1.42319	1.16225	0.976179		-0.87097	0.954951	-1.0871	0.893152	0.969879	-0.36834	-2.55919
1871	20463	3463	cytochrome c oxidase subunit VIIa polypeptide 2-like	Cox7a2l	0.832663	0.578528	0.283922	0.314394	0.395137	0.307119	0.621629		0.946459	1	1	1	1	1	1
1872	52477	16932	angel homolog 2 (Drosophila)	Angel2	0.830634	0.616355	0.536251	0.589572	0.66156	0.527444	0.989775		0.897988	1	1	1	0.999992	1	-2.60694
1873	19763	68283	ring finger protein 1	Ring1	0.956525	1.79278	1.46938	1.79578	1.39444	1.25571	1.27602		-1.75844	1	0.999996	1	0.999952	0.992576	0.996378
1874	14450	637	phosphoribosylglycinamide formyltransferase	Gart	1.12547	1.62213	1.80691	1.91635	1.92334	1.48948	0.866414		0.396994	1	1	1	1	0.999997	0.726017
1875	20411	83252	sorbin and SH3 domain containing 1	Sorbs1	1.08727	1.24732	1.00789	0.844068	0.779985	0.98946	0.730903		-1.6111	0.591572	-2.63697	0.0217105	0.758168	-2.63023	0.942385
1876	51812	4622	microspherule protein 1	Mcrs1	0.915986	1.1661	1.18076	1.14012	1.17178	1.10234	0.875411		-0.744497	0.591572	0.708622	0.26994	0.636663	-0.463151	0.306405
1877	20926	40661	suppressor of Ty 6 homolog (S. cerevisiae)	Supt6h	1.09985	1.71617	1.16928	1.12288	1.05109	0.851124	0.993289		-0.349778	1	0.714521	0.138316	-1.75844	0.753046	-2.63023
1878	23834	68172	cell division cycle 6 homolog (S. cerevisiae)	Cdc6	1.03637	1.20255	1.90855	2.33689	1.841	1.69911	1.77506		-2.08914	0.931742	1	1	1	1	1
1879	50708	68455	histone 1, H1c	Hist1h1c	0.542727	0.437121	0.404866	0.435768	0.376487	0.515901	1.24524		1	1	1	1	1	1	0.938026
1880	21945	7980	death effector domain-containing	Dedd	0.943402	0.792093	0.682379	0.814621	0.848841	0.729106	0.827848		-1.95867	0.835874	0.997555	0.683983	0.26994	0.982044	0.550599
1881	16907	7818	lamin B2	Lmnb2	1.18007	1.30863	1.38293	1.3602	1.33034	1.63071	0.839759		-0.0885505	0.820814	0.946459	0.921214	0.871679	0.999198	0.0368371
1882	21750	4133	telomeric repeat binding factor 2	Terf2	1.08807	0.933606	0.978227	0.79453	0.876762	0.809222	0.912147		-1.5034	-1.84021	-2.55919	0.731616	-0.4825	0.37524	-1.32855
1883	19242	2117	pleiotrophin	Ptn	0.955099	0.546537	0.366447	0.604284	0.505204	0.504902	0.366381		-2.31833	0.999963	1	0.999416	0.999996	0.999996	1
1884	18749	N/A	protein kinase, cAMP dependent, catalytic, beta	Prkacb	0.936224	1.39707	1.43191	1.42029	1.57167	1.8902	1.03035		-1.9198	0.973496	0.985839	0.982509	0.99893	0.999995	-2.48388
1885	18626	1966	period homolog 1 (Drosophila)	Per1	0.912492	0.933882	0.874254	0.935042	1.12652	0.835553	0.99268		-0.241334	-0.978363	0.614659	-1.02172	0.396994	0.921214	-2.62202
1886	12048	7639	Bcl2-like 1	Bcl2l1	0.74635	1.19216	0.896825	0.72881	0.890046	0.645293	0.964303		0.726017	-0.36834	-1.48167	0.816864	-1.35051	0.982963	-2.49446
1887	20535	31125	solute carrier family 4 (anion exchanger), member 2	Slc4a2	0.870507	1.1263	1.04653	1.29648	1.66509	1.48222	1.49406		-1.0871	-1.41624	-2.43838	0.448834	0.9937	0.936507	0.945132
1888	16776	4060	laminin, alpha 5	Lama5	1.08808	1.83627	0.937648	1.11523	1.02425	0.6352	1.67402		-0.621297	1	-1.26262	0.0368371	-2.41376	0.999999	1
1889	20220	4289	Sin3-associated polypeptide 18	Sap18	1.01781	1.75869	1.40148	1.56718	1.65846	1.46402	1.04264		-2.58178	0.999987	0.986572	0.999524	0.999918	0.99617	-2.30358
1890	21846	3957	tyrosine kinase receptor 1	Tie1	1.03194	1.07701	0.870212	0.798706	0.746557	0.587303	0.746458		-2.28855	-1.06527	0.458773	0.963115	0.997185	1	0.997185
1891	12268	36030	complement component 4B (Childo blood group)	C4b	1.09272	0.934046	0.627097	0.515883	0.462803	0.475339	1.52444		-1.37244	-1.81996	0.9996	0.999999	1	1	0.998447
1892	17420	1821	menage a trois 1	Mnat1	0.786482	0.783747	0.838565	1.07626	1.0353	0.798993	0.688629		0.99989	0.999913	0.9937	0.00642695	-1.71684	0.999702	1
1893	11826	68051	aquaporin 1	Aqp1	0.694061	0.432571	0.307535	0.304517	0.305755	0.293713	0.352403		0.9937	1	1	1	1	1	1
1894	18103	39553	expressed in non-metastatic cells 2, protein	Nme2	0.88008	2.53064	4.87511	6.23183	5.40259	4.8812	1.38845		-1.04347	1	1	1	1	1	0.888111
1895	12835	37917	procollagen, type VI, alpha 3	Col6a3	1.2869	2.13935	2.37618	4.44637	3.09457	3.57045	3.0391		0.86574	1	1	1	1	1	1
1896	12041	37642	fusion, derived from t(12;16) malignant liposarcoma (human)	Bckdk	0.958789	0.820118	0.870591	1.08786	1.18446	1.0091	0.830251		-2.0157	0.919321	0.48775	-0.723719	0.791528	-2.61736	0.877382
1897	20893	2722	basic helix-loop-helix domain containing, class B2	Bhlhb2	0.890298	0.918968	0.759709	0.85119	0.674552	0.594517	0.793455		-0.424834	-1.19668	0.967492	0.386191	0.999325	0.999992	0.888111
1898	17196	1788	myelin basic protein	Mbp	0.688252	0.765038	0.431531	0.576679	0.397752	0.532418	0.565574		0.152183	-0.703035	0.993525	0.820814	0.997754	0.923066	0.853121
1899	17939	221	N-acetyl galactosaminidase, alpha	Naga	0.754019	0.654884	0.576033	0.689014	0.837169	0.712206	1.55788		0.763199	0.986925	0.999399	0.96023	-0.17193	0.921214	0.991945
1900	14718	1571	glutamate oxaloacetate transaminase 1, soluble	Got1	0.972833	1.13849	1.04843	1.23832	1.15301	1.00174	1.44388		-2.14209	0.832218	-1.35051	0.997555	0.90487	-2.64729	1
1901	12839	1393	procollagen, type IX, alpha 1	Col9a1	0.960708	1.19415	0.878581	0.876573	0.611166	0.835576	0.961443		-2.52422	-0.82849	-1.52506	-1.48167	0.966657	-0.807366	-2.52422
1902	17187	1786	Max protein	Max	0.923407	1.28469	1.16228	1.1666	1.29656	1.0336	1.02842		-0.913737	0.985459	0.59939	0.636663	0.989725	-2.25773	-2.36095
1903	13119	69011	cytochrome P450, family 4, subfamily a, polypeptide 14	Cyp4a14	1.0126	1.36545	1.09031	1.23678	1.13737	0.990703	0.854025		-2.63023	0.808736	-1.86033	0.124292	-1.13086	-2.63978	-0.641576
1904	20818	6332	signal recognition particle receptor, B subunit	Srprb	1.00561	1.85647	2.21629	1.91427	1.71144	1.35925	1.18656		-2.63379	1	1	1	1	0.999674	0.888111
1905	14567	37487	guanosine diphosphate (GDP) dissociation inhibitor 1	Gdi1	0.921377	1.0886	0.87878	0.87725	1.05823	0.698541	0.839378		-0.443929	-0.349778	0.59939	0.622112	-1.32855	0.999985	0.923066
1906	22195	43226	ubiquitin-conjugating enzyme E2L 3	Ube2l3	0.740683	1.54573	1.53092	2.11103	2.15791	1.82667	1.78143		0.969879	0.999495	0.999306	1	1	0.999998	0.999995
1907	11287	56378	pregnancy zone protein	Pzp	0.843032	0.968331	1.19272	1.31366	0.924978	0.885996	0.978282		-0.703035	-2.55096	-0.621297	0.448834	-2.107	-1.67482	-2.60119
1908	73710	49734	tubulin, beta 2b	Tubb2b	0.877415	1.17321	1.0929	1.08813	1.31135	0.992007	0.762019		0.816864	0.950265	0.138316	0.0217105	0.999869	-2.64729	0.999876
1909	16426	1669	inter-alpha trypsin inhibitor, heavy chain 3	Itih3	0.859789	0.769119	0.603715	0.975628	0.652348	0.534368	0.679484		-0.223762	0.835874	0.999693	-2.54239	0.997339	0.999991	0.991945
1910	22229	2517	uncoupling protein 3 (mitochondrial, proton carrier)	Ucp3	0.876009	1.05107	0.780084	0.985779	0.796743	0.63288	0.618644		0.152183	-1.93932	0.964928	-2.58178	0.931742	0.999984	0.999993
1911	11364	3	acyl-Coenzyme A dehydrogenase, medium chain	Acadm	0.944498	1.05262	0.603686	0.673075	0.635808	0.506383	0.648164		-1.32855	-1.54667	1	0.999997	1	1	0.999999
1912	18479	1936	p21 (CDKN1A)-activated kinase 1	Pak1	0.740149	0.803234	0.638991	0.70534	0.79019	0.527204	0.648756		0.99805	0.954951	0.999996	0.999734	0.975465	1	0.999992
1913	19660	3070	retinol binding protein 2, cellular	Rbp2	1.01461	1.06902	0.986734	1.15384	1.68544	1.74445	1.73012		-2.62631	-2.22588	-2.63023	-1.0871	0.99316	0.996575	0.995951
1914	22318	7591	vesicle-associated membrane protein 2	Vamp2	0.983366	0.882428	0.72728	0.713209	0.674952	0.447245	0.481134		-2.48388	0.671021	0.999969	0.999989	0.999999	1	1
1915	17131	4314	MAD homolog 7 (Drosophila)	Smad7	0.958089	1.06743	0.66683	0.621908	0.54768	0.361103	0.381305		-2.37459	-2.05281	0.98856	0.997994	0.999929	1	1
1916	13805	92	endoglin	Eng	0.742604	1.15122	0.887034	1.31542	1.0158	0.672164	0.426778		0.998575	0.550599	0.219163	0.99617	-2.55096	0.999981	1
1917	12748	33303	CDC-like kinase 2	Clk2	0.623172	0.545333	0.604149	0.773549	0.498531	0.59098	0.747714		0.998356	0.999955	0.999285	0.742521	0.999996	0.9996	0.871679
1918	12153	55955	bone morphogenetic protein 1	Bmp1	0.827243	1.01752	0.818755	1.08909	0.921375	0.84401	0.941695		0.966657	-2.48388	0.978444	-0.259052	-0.36834	0.921214	-1.15278
1919	18654	1978	placental growth factor	Pgf	2.04404	4.35416	1.36661	1.26315	1.08678	1.19358	1.18979		0.999684	1	0.607085	-0.00901326	-2.08914	-0.723719	-0.765366
1920	17762	74962	microtubule-associated protein tau	Mapt	1.03462	1.15814	1.22076	1.58188	1.1195	1.27797	1.16688		-2.37459	0.0812733	0.683983	0.999861	-0.601125	0.897988	0.192841
1921	664958	N/A	N/A	LOC664958	0.865683	0.984943	1.0155	1.07953	1.01101	0.872929	0.856577		0.988862	-2.37459	-2.37459	0.418162	-2.50471	0.980577	0.994658
1922	26369	55798	centrin 1	Cetn1	0.801706	1.00867	0.903223	1.09124	0.923469	0.813211	0.976547		0.99922	-2.58861	0.58363	0.282249	0.0666187	0.998158	-2.22588
1923	18598	55896	pyruvate dehydrogenase E1 alpha 2	Pdha2	0.890595	1.0808	0.975278	1.12855	1.06837	1.0249	0.902698		0.20608	-0.807366	-2.38794	0.306405	-1.19668	-2.401	-0.104922
1924	21756	69043	testicular serine protease 2	Tesp2	0.908129	0.961354	0.880116	0.935852	0.879814	0.81406	0.974648		-0.892319	-2.25773	-0.17193	-1.67482	-0.17193	0.777753	-2.48388
1925	94284	85959	DnaJ (Hsp40) homolog, subfamily B, member 3	Ugt1a6a	0.855246	1.00279	1.00004	1.0244	0.999953	1.06986	0.974074		0.909222	-2.64428	-2.64898	-2.30358	-2.64898	-0.723719	-2.24193
1926	11451	1219	acrosomal vesicle protein 1	Acrv1	0.860372	0.89573	0.798779	0.72162	0.577489	0.65451	0.975569		0.657618	0.0217105	0.972807	0.999576	1	0.999994	-2.401
1927	11910	1265	activating transcription factor 3	Atf3	0.935461	1.08182	0.960135	1.05003	0.969217	0.862054	0.867992		-0.206336	0.20608	-1.39436	-1.00002	-1.84021	0.972807	0.959223
1928	21461	83254	t-complex protein 10b	Tcp10b	0.976767	1.00176	0.999842	1.00062	1.00027	0.976578	0.999793		-1.81996	-2.64428	-2.64898	-2.64823	-2.64879	-1.79958	-2.64879
1929	19821	2199	ring finger protein 2	Rnf2	0.869837	1.30178	1.26853	1.27236	1.20763	0.977429	0.879214		0.768139	0.999099	0.996851	0.997263	0.968307	-2.36095	0.664375
1930	16833	22767	lactate dehydrogenase C	Ldhc	0.752545	0.820119	0.758821	0.736578	0.620956	0.629105	0.898378		0.967492	0.690301	0.959223	0.982963	0.999933	0.999896	-0.703035
1931	18459	56509	poly A binding protein, cytoplasmic 2	Pabpc2	0.905437	1.00749	1.0525	1.12135	1.02961	0.884561	1.10029		0.26994	-2.61233	-1.35051	0.559048	-2.15931	0.671021	0.179445
1932	13136	479	CD55 antigen	Cd55	0.95264	1.09287	1.29626	1.79714	1.45307	1.53239	1.08873		-1.79958	-0.521568	0.993525	1	0.999952	0.999995	-0.621297
1933	11495	1127	translocase of inner mitochondrial membrane 23 homolog (yeast)	Adam2	1.05418	0.987631	1.13519	1.30311	1.51687	1.16563	0.581509		-0.331352	-2.45023	0.978444	1	1	0.996851	1
1934	269823	37371	paraoxonase 3	Pon3	0.965119	0.931423	0.91709	0.962735	0.727814	0.884291	1.00069		-2.37459	-1.67482	-1.30658	-2.33281	0.982044	-0.463151	-2.64879
1935	12321	936	calumenin	Calu	0.830596	0.723925	0.732919	0.930951	0.754041	0.803788	0.788548		0.950265	0.999916	0.999843	-0.786324	0.999382	0.987931	0.994945
1936	17977	7859	nuclear receptor coactivator 1	Ncoa1	1.08457	1.02313	0.914738	0.922448	0.978716	0.766461	0.815681		-1.37244	-2.52422	-1.17472	-1.37244	-2.54239	0.940965	0.714521
1937	17246	1793	transformed mouse 3T3 cell double minute 2	Mdm2	0.893009	1.0745	1.01594	0.80718	0.73527	0.628079	0.784625		0.448834	-0.661961	-2.50471	0.990776	0.999911	1	0.997623
1938	22235	2520	UDP-glucose dehydrogenase	Ugdh	0.927741	0.939217	0.821026	0.962437	0.882639	0.956346	1.26569		-0.765366	-1.19668	0.959223	-2.0157	0.47823	-1.81996	0.991723
1939	16905	41321	lamin A	Lmna	0.99631	0.999779	0.945267	0.795538	0.959452	0.653788	1.1125		-2.64597	-2.64898	-2.15931	0.622112	-2.37459	0.995951	-1.17472
1940	22129	2487	tetratricopeptide repeat domain 3	Ttc3	0.858896	0.999574	0.92377	0.997956	1.17254	0.833483	0.945005		0.991723	-2.64879	0.438753	-2.64428	0.994804	0.99896	-0.36834
1941	12013	916	BTB and CNC homology 1	Bach1	0.765014	0.82715	0.768167	0.813776	0.800041	0.712794	0.824871		0.999911	0.992161	0.999883	0.996761	0.998765	0.999999	0.99316
1942	20619	37857	synaptosomal-associated protein 23	Snap23	1.052	1.22604	1.18562	1.32056	1.25997	0.966669	0.941634		-1.71684	0.947757	0.82849	0.997263	0.981567	-2.19307	-1.41624
1943	15254	3904	histidine triad nucleotide binding protein 1	Hint1	0.81757	0.989598	0.949023	1.04266	1.03208	0.966515	0.944414		0.995475	-2.56707	-1.10896	-1.56822	-1.97786	-1.8803	-0.913737
1944	20315	507	chemokine (C-X-C motif) ligand 12	Cxcl12	1.05047	1.13495	1.1531	1.23965	1.05249	0.660861	0.582988		-1.79958	0.329952	0.559048	0.958192	-1.7377	0.99999	1
1945	20302	2242	chemokine (C-C motif) ligand 3	Ccl3	0.922287	1.03359	0.923843	0.917402	0.69515	0.738514	0.887785		-0.521568	-2.14209	-0.581064	-0.36834	0.999983	0.999702	0.418162
1946	12842	73874	procollagen, type I, alpha 1	Col1a1	0.78794	0.92132	0.924247	0.825506	0.639102	0.687341	0.890101		0.982509	-0.765366	-0.87097	0.90487	0.999997	0.999941	0.124292
1947	22627	38223	tyrosine 3-monooxygenase/tryptophan 5-monooxygenase activation protein, epsilon polypeptide	Ywhae	1.00566	1.46277	2.44497	3.84961	3.49475	3.50832	0.920585		-2.64597	0.795951	0.999978	1	1	1	-2.14209
1948	27226	3725	phospholipase A2, group VII (platelet-activating factor acetylhydrolase, plasma)	Pla2g7	0.952862	0.905209	0.724843	0.850781	0.976193	0.66035	0.481868		-2.28855	-1.37244	0.938026	-0.189059	-2.55919	0.979537	0.99999
1949	12362	7653	caspase 1	Casp1	0.890531	0.844788	0.66671	1.11006	1.47563	1.11951	1.64451		-1.17472	-0.241334	0.984258	-1.39436	0.977296	-1.24063	0.99826
1950	11798	901	baculoviral IAP repeat-containing 4	Birc4	1.45219	0.893146	0.954633	0.926751	0.78895	0.726093	0.910893		0.550599	-1.97786	-2.52422	-2.33281	-0.521568	0.23209	-2.1763
1951	13117	88341	cytochrome P450, family 4, subfamily a, polypeptide 10	Cyp4a10	0.991808	0.997033	1.07436	1.17688	1.13917	1.02793	0.909529		-2.62631	-2.64597	-1.35051	0.567369	0.0957703	-2.41376	-0.723719
1952	17756	1779	microtubule-associated protein 2	Mtap2	0.857931	1.1349	0.980032	0.952319	0.971805	0.769807	0.8623		0.58363	0.192841	-2.50471	-1.90013	-2.36095	0.987269	0.524465
1953	15369	1611	heme oxygenase (decycling) 2	Hmox2	0.963765	0.94955	0.990542	1.27245	1.41932	1.23836	1.46347		-1.86033	-1.2846	-2.58861	0.998834	0.999997	0.995217	0.999999
1954	12971	1424	crystallin, mu	Crym	1.01232	1.14466	1.36712	1.16769	1.24492	1.16137	4.06205		-2.61233	-0.154951	0.983406	0.179445	0.791528	0.0957703	1
1955	27367	747	ribosomal protein L3	Rpl3	0.938546	0.995605	1.00012	1.00021	1.00042	0.915936	0.997504		-0.682448	-2.63379	-2.64898	-2.64898	-2.64879	0.138316	-2.64428
1956	57320	38295	Parkinson disease (autosomal recessive, early onset) 7	Park7	0.856255	0.983615	0.988469	0.930808	1.01284	0.906186	0.935515		0.936507	-2.46176	-2.55919	-0.40587	-2.54239	0.364142	-0.601125
1957	19265	48358	protein tyrosine phosphatase, receptor type, C polypeptide-associated protein	Ptprcap	0.883072	1.00264	0.94864	0.980041	0.983488	0.858807	1.04478		0.954951	-2.63978	-0.521568	-2.19307	-2.33281	0.992776	-0.978363
1958	19215	737	prostaglandin D2 synthase (brain)	Ptgds	1.07282	1.00244	1.00022	1.00026	0.999779	0.928875	0.997733		-0.138122	-2.64428	-2.64898	-2.64879	-2.64898	-0.00901326	-2.64428
1959	12176	2990	BCL2/adenovirus E1B interacting protein 1, NIP3	Bnip3	0.85854	0.957326	0.834071	0.81611	0.883648	0.805729	0.939914		0.329952	-2.15931	0.650747	0.800293	-0.17193	0.856371	-1.71684
1960	12747	N/A	CDC-like kinase 1	Clk1	0.793348	0.651843	0.363366	0.300678	0.438047	0.287246	0.441499		0.977877	0.999994	1	1	1	1	1
1961	20750	20156	secreted phosphoprotein 1	Spp1	0.993632	1.0347	1.17021	1.18562	1.31246	1.20617	1.10123		-2.63023	-2.14209	0.804554	0.874559	0.998105	0.934954	-0.138122
1962	12315	55876	calmodulin 3	Calm3	0.799221	0.90964	0.877754	1.05828	1.04001	0.959181	1.19365		0.995348	0.0957703	0.72032	-1.17472	-1.84021	-1.75844	0.958192
1963	17874	1849	myeloid differentiation primary response gene 88	Myd88	0.922968	0.986653	0.975746	1.00094	0.994795	0.926351	1.02922		0.458773	-2.45023	-2.0157	-2.64823	-2.61736	0.364142	-1.81996
1964	23857	8017	cyclin D binding myb-like transcription factor 1	Dmtf1	0.850324	1.00662	0.834562	0.750243	0.807629	0.715687	0.900321		0.86574	-2.62631	0.934954	0.999433	0.983406	0.999941	0.152183
1965	12443	1334	cyclin D1	Ccnd1	0.838045	0.535567	0.697326	0.723116	0.791271	0.803298	0.364103		0.0957703	0.999984	0.978997	0.950265	0.657618	0.550599	1
1966	225363	3475	N/A	Etf1	1.1549	3.39156	2.12394	2.83596	2.22193	2.18404	1.53266		0.777753	1	1	1	1	1	1
1967	15001	1601	histocompatibility 2, O region alpha locus	H2-Oa	0.911396	1.28741	0.822012	1.20402	1.0198	0.994555	0.835188		-1.90013	0.294403	-0.331352	-0.463151	-2.61233	-2.64597	-0.661961
1968	19708	21265	D4, zinc and double PHD fingers family 2	Dpf2	0.856804	0.948046	0.81864	0.935146	1.23426	0.739163	0.771493		0.629447	-1.7377	0.907069	-1.32855	0.934954	0.997877	0.988862
1969	22596	40681	X-ray repair complementing defective repair in Chinese hamster cells 5	Xrcc5	0.998803	1.15402	1.29039	1.298	1.19308	1.01209	1.03744		-2.64823	0.856371	0.999363	0.999538	0.966657	-2.55919	-1.90013
1970	22121	40669	ribosomal protein L13a	Rpl13a	0.923929	0.986846	0.850962	1.0196	1.01278	0.750114	0.728368		0.20608	-2.49446	0.986572	-2.31833	-2.50471	0.999996	0.999999
1971	50497	74307	heat shock protein 14	Hspa14	0.906333	1.34967	0.996746	1.14411	1.08104	1.0024	1.12462		0.559048	0.999996	-2.63978	0.915411	0.0666187	-2.64428	0.804554
1972	66447	3327	microsomal glutathione S-transferase 3	Mgst3	0.958145	1.25549	1.32311	1.7711	1.198	1.57619	1.27525		-2.15931	0.907069	0.981567	0.999999	0.671021	0.999962	0.940965
1973	20841	56444	zinc finger protein 143	Zfp143	1.23034	1.22988	1.1621	1.2428	1.13216	0.92064	0.893112		0.868739	0.868739	0.418162	0.902624	-0.0246098	-1.04347	-0.259052
1974	12499	37457	ectonucleoside triphosphate diphosphohydrolase 5	Entpd5	0.862343	1.07087	0.907923	1.11124	0.801632	0.814834	0.747037		-0.723719	-2.08914	-1.63243	-1.48167	0.282249	0.11011	0.768139
1975	19252	N/A	dual specificity phosphatase 1	Dusp1	0.814855	0.99462	0.921592	1.17032	1.23546	0.892655	0.727202		-0.0885505	-2.64597	-1.99687	-0.786324	-0.00901326	-1.5034	0.77299
1976	20492	31389	stem-loop binding protein	Slbp	0.828427	1.12062	0.933063	1.07239	0.934988	0.824539	0.987844		0.880147	0.0368371	-1.19668	-1.17472	-1.26262	0.897988	-2.58861
1977	12465	6287	chaperonin subunit 5 (epsilon)	Cct5	1.00318	1.62844	1.84852	1.77906	1.79915	1.20777	0.843554		-2.64597	0.999937	0.999999	0.999997	0.999998	0.58363	0.386191
1978	21841	20692	cytotoxic granule-associated RNA binding protein 1	Tia1	0.673664	0.475076	0.878455	0.850302	0.446858	0.593053	0.627812		0.842977	0.999644	-1.52506	-1.06527	0.99989	0.979537	0.946459
1979	268697	88777	cyclin B1	Ccnb1	0.812453	0.999654	1.03809	0.920603	1.09896	0.998798	1.59742		0.77299	-2.64898	-2.31833	-1.2846	-0.978363	-2.58178	0.999933
1980	N/A	N/A	N/A	N/A	0.760804	0.924935	0.790034	0.731586	0.624322	0.700102	0.797118		0.978997	-1.24063	0.931742	0.994355	0.999982	0.9988	0.911329
1981	22196	55737	ubiquitin-conjugating enzyme E2I	Ube2i	1.02916	1.35019	1.00023	1.04537	0.959288	0.797102	0.951086		-1.79958	1	-2.64879	-0.935219	-1.10896	0.999968	-0.641576
1982	18201	2652	neutral sphingomyelinase (N-SMase) activation associated factor	Nsmaf	0.756562	0.903165	0.762706	0.777905	0.685531	0.584204	0.76892		0.998867	0.0368371	0.998356	0.995951	0.999989	1	0.997623
1983	16963	2250	chemokine (C motif) ligand 1	Xcl1	0.787617	0.94047	0.917661	0.824893	0.785391	0.653795	0.69103		0.671021	-2.07107	-1.6111	0.26994	0.690301	0.995475	0.981567
1984	233833	41399	trinucleotide repeat containing 6a	Tnrc6a	0.912752	0.890659	0.77196	0.645609	0.795605	0.501043	0.709379		0.257478	0.702619	0.999824	1	0.99899	1	0.999999
1985	20292	7929	small chemokine (C-C motif) ligand 11	Ccl11	0.787034	0.855812	1.77538	2.1471	2.46161	1.78993	1.1699		0.930082	0.418162	1	1	1	1	0.438753
1986	22019	2471	tripeptidyl peptidase II	Tpp2	0.99946	0.832113	0.741181	1.40977	0.940393	1.19087	1.08428		-2.64879	0.533308	0.974825	0.99316	-1.86033	0.428529	-1.39436
1987	12460	3762	RNA binding motif protein 4B	Ccs	0.999603	1.00015	1.00016	0.999913	1.00025	0.976327	0.998944		-2.64879	-2.64898	-2.64898	-2.64898	-2.64879	-2.07107	-2.64729
1988	14600	134	growth hormone receptor	Ghr	0.718731	0.677999	0.655986	0.752439	0.551036	0.606063	0.728534		0.999345	0.999941	0.999985	0.995837	1	0.999999	0.998867
1989	13850	37558	epoxide hydrolase 2, cytoplasmic	Ephx2	0.759277	0.588194	0.694616	0.796596	0.417618	0.64707	0.794047		0.524465	0.995083	0.882857	0.124292	0.999997	0.967492	0.152183
1990	433273	N/A	similar to Glyceraldehyde-3-phosphate dehydrogenase (GAPDH)	EG433273	0.958206	1.60335	1.93132	2.44739	2.04241	2.09891	2.06088		-2.12465	0.99999	1	1	1	1	1
1991	27204	68320	tissue inhibitor of metalloproteinase 3	Syn3	0.883362	1.42262	1.66534	2.19995	1.85812	1.76707	1.57091		0.294403	0.999861	1	1	1	1	0.999998
1992	110454	86961	lymphocyte antigen 6 complex, locus C	Ly6a	0.947588	1.47936	1.60107	2.04507	2.16188	1.9939	3.75657		-2.107	0.99617	0.999634	1	1	1	1
1993	20517	20665	solute carrier family 22 (organic cation transporter), member 1	Slc22a1	0.777181	0.577292	0.688748	0.811996	0.261257	0.650166	0.436209		-0.581064	0.90487	0.386191	-1.04347	0.999999	0.643763	0.997816
1994	11501	74384	a disintegrin and metallopeptidase domain 8	Adam8	0.896633	1.21123	0.979696	1.10021	0.981415	0.993792	1.05941		0.11011	0.933366	-2.46176	-0.223762	-2.49446	-2.63023	-1.43809
1995	15482	74557	heat shock protein 1-like	Hspa1l	0.855977	1.33202	1.28073	1.15627	1.60862	0.936745	0.787184		0.11011	0.953819	0.874559	-0.0562702	0.999843	-1.81996	0.846425
1996	20963	2390	spleen tyrosine kinase	Syk	0.790698	1.04135	0.906107	0.928023	0.967159	0.765638	0.922998		0.989157	-1.97786	-0.121446	-0.82849	-2.1763	0.997263	-0.661961
1997	110460	55855	acetyl-Coenzyme A acetyltransferase 2	Acat2	0.966549	1.63124	1.48207	1.64199	1.32037	1.40526	1.37063		-2.45023	0.999524	0.99316	0.9996	0.880147	0.972807	0.950265
1998	20773	21610	serine palmitoyltransferase, long chain base subunit 2	Sptlc2	1.00453	1.23082	1.20884	0.969113	0.972394	1.05674	0.909583		-2.64597	0.318254	0.11011	-2.50471	-2.53347	-2.22588	-1.54667
1999	13433	1055	DNA methyltransferase (cytosine-5) 1	Dnmt1	0.957931	1.50269	1.26334	1.49242	1.92073	1.32657	0.784104		-2.30358	0.997623	0.77299	0.997023	0.999999	0.926651	0.816864
[truncated: 11,362 more rows]
