# Supplementary material for: Tamoxifen-elicited uterotrophy: cross-species and cross-ligand analysis of the gene expression program
Source: BMC Med Genomics. 2009 Apr 28;2:19. doi: 10.1186/1755-8794-2-19 (PMC2683873; doi:10.1186/1755-8794-2-19)
Supplement: Additional file 4 — Mouse TAM Gene Expression Data. data presented represents averaged fold changes and statistical values per time point for each feature on our array platform for mouse tamoxifen. [file 1755-8794-2-19-S4.xls]

## Sheet: Supl Tbl 2 MmTam
Unique ID	Entrez Gene ID	HomoloGene ID	Gene Name	Gene Symbol	2 hr fold change	4 hr fold change	8 hr fold change	12 hr fold change	18 hr fold change	24 hr fold change	72 hr fold change	--	P1(t) 2	P1(t) 4	P1(t) 8	P1(t) 12	P1(t) 18	P1(t) 24	P1(t) 72
1	319651	10858	villin 1	Vil1	0.945574	1.01279	0.88296	0.915622	0.913102	0.749447	0.7404		-14686.5	-3790.55	-1771.97	-23303.5	-22740.8	-392.375	-64.4251
2	13030	37550	cathepsin B	Ctsb	0.695397	1.01406	0.800318	0.595817	0.676366	0.448269	0.521412		-0.938756	-3814.54	-120.35	0.991412	0.25029	0.999999	0.999919
3	15251	1171	hypoxia inducible factor 1, alpha subunit	Hif1a	0.839615	1.08236	0.973271	0.738409	0.778825	0.562067	0.563764		-541.158	-2151.23	-2991.4	-24.2698	-102.004	0.995005	0.994492
4	17210	7413	myeloid cell leukemia sequence 1	Mcl1	0.761792	1.08684	1.05617	1.07778	0.730337	0.641593	0.721202		-23.7535	-660.206	-919.062	-1945.06	-2.1363	0.991269	0.24911
5	66256	2369	signal sequence receptor, beta	Ssr2	1.12563	1.00287	1.21963	1.68346	2.13403	2.64427	1.70245		-860.192	-1185.14	-487.6	-4.61407	0.938806	0.999168	-3.5983
6	14073	68184	fatty acid amide hydrolase	Faah	0.968525	1.14507	0.974197	0.917599	1.16929	0.918891	0.934368		-1043.56	-136.613	-1088.52	-481.239	-69.9877	-495.189	-672.344
7	15945	1203	chemokine (C-X-C motif) ligand 10	Cxcl10	1.08808	1.10601	1.09281	1.06615	1.19996	1.00843	1.24372		-459.878	-312.073	-417.372	-683.042	-20.1056	-1174.02	-3.76589
8	17191	2918	methyl-CpG binding domain protein 2	Mbd2	0.977591	1.06297	0.925194	1.01368	0.802358	0.922173	0.957333		-1142.35	-365.088	-309.894	-1169.72	-48.2142	-743.26	-415.945
9	21413	2407	transcription factor 4	Tcf4	0.905606	1.04682	0.959008	0.858113	0.827101	0.618466	0.789676		-286.754	-427.392	-435.076	-145.151	-78.673	0.9512	-31.1343
10	17750	48388	metallothionein 2	Mt2	0.999327	0.999882	1.00075	0.99988	1.00068	0.999915	1.00035		-476.807	-476.841	-476.798	-476.841	-476.806	-476.842	-476.832
11	78330	10885	RIKEN cDNA 1500032D16 gene	1500032D16Rik	0.883701	1.20758	0.952589	0.848131	0.859297	0.84166	0.961549		-277.474	-138.404	-438.153	-184.31	-212.411	-168.779	-451.241
12	15979	359	interferon gamma receptor 1	Ifngr1	1.0796	1.15427	1.26353	2.09943	1.42341	1.53309	0.968951		-374.199	-206.488	-55.4805	0.999785	-4.13729	0.119522	-457.534
13	68011	37730	small nuclear ribonucleoprotein polypeptide G	Snrpg	0.991108	1.08366	0.964233	0.8742	0.761779	0.748773	0.888536		-472.529	-231.88	-410.221	-67.4787	0.504507	0.76046	-103.547
14	17220	4323	minichromosome maintenance deficient 7 (S. cerevisiae)	Mcm7	0.938628	1.05845	0.996598	0.843669	0.771176	0.717964	0.947293		-301.846	-329.805	-476.204	-21.6941	0.232883	0.96483	-340.998
15	20823	2366	Sjogren syndrome antigen B	Ssb	0.888155	0.934156	0.707637	0.515617	0.771906	0.310754	0.486011		-347.73	-429.429	-37.7319	0.814528	-110.829	0.999991	0.940813
16	15388	1174	heterogeneous nuclear ribonucleoprotein L	Hnrpl	0.976335	0.930631	1.01543	1.75266	0.967843	1.32799	0.750534		-468.845	-409.666	-473.556	0.718973	-462.061	-50.8123	-48.3429
17	20375	2346	SFFV proviral integration 1	Sfpi1	0.960457	0.920415	1.09745	1.38618	1.05169	1.17082	0.848856		-378.885	-183.905	-145.017	0.991198	-333.511	-18.2058	-14.2226
18	100563	N/A	expressed sequence AF013969	AF013969	0.854135	1.10759	0.943159	0.957286	0.861644	0.710449	0.757326		-63.5634	-199.425	-154.124	-405.454	-78.2821	0.821131	-0.778189
19	19184	2098	protease (prosome, macropain) 26S subunit, ATPase 5	Psmc5	0.829453	1.03699	1.02052	1.00805	0.793263	0.733554	1.03943		-1.44297	-170.451	-194.276	-204.342	0.662207	0.992447	-166.172
20	21928	4583	tumor necrosis factor, alpha-induced protein 2	Tnfaip2	1.17899	1.14317	1.04559	0.966272	0.54503	1.11985	1.26186		-117.785	-142.223	-197.849	-199.842	0.20387	-157.965	-68.4326
21	22221	8435	upstream binding protein 1	Ubp1	1.02941	1.07682	1.07834	1.09305	0.967809	0.94971	1.02764		-177.034	-77.7227	-74.9171	-51.0327	-169.802	-127.611	-180.171
22	18667	713	progesterone receptor	Pgr	0.895677	0.999113	1.06876	1.04488	0.9309	0.765047	0.904986		-60.7051	-206.24	-131.007	-169.011	-121.971	0.571206	-75.1741
23	226025	62287	RIKEN cDNA 5730427N09 gene	Trpm3	1.00004	1.01649	0.991747	0.999897	1.00001	1.00079	1.00003		-206.257	-188.043	-201.408	-206.256	-206.257	-206.212	-206.257
24	19124	4670	protein C receptor, endothelial	Procr	0.925953	1.06709	1.21494	1.18222	0.934436	0.739182	0.857934		-167.011	-177.423	-55.3193	-77.3794	-175.026	-9.43624	-90.4305
25	21408	55921	zinc finger protein 354A	Zfp354a	0.808404	1.06067	0.953392	0.587794	0.837842	0.611886	0.68584		-8.48768	-159.33	-174.029	0.999794	-22.1831	0.999122	0.947894
26	53357	2635	phospholipase A2, group VI	Pla2g6	0.949185	1.06048	0.970073	0.98701	1.02982	0.838091	1.03604		-128.98	-113.948	-175.654	-200.193	-177.48	-0.839084	-165.885
27	22339	2534	vascular endothelial growth factor A	Vegfa	1.00072	1.10858	1.10695	1.28794	1.11347	1.11689	1.29564		-206.226	-10.7986	-11.7182	0.999399	-8.38599	-6.96865	0.999608
28	15356	159	cannabinoid receptor 2 (macrophage)	Hmgcl	1.00486	1.06847	1.04581	1.13805	1.09914	0.880907	0.862258		-201.778	-107.806	-152.902	-18.9862	-56.134	-20.7492	-9.19717
29	269682	4308	golgi autoantigen, golgin subfamily a, 3	Golga3	0.408139	1.0197	0.602868	0.890423	0.285065	0.587575	0.377951		0.860187	-205.369	-13.2935	-177.154	0.999023	-10.0615	0.950404
30	18458	37638	poly A binding protein, cytoplasmic 1	Pabpc1	0.952214	0.995132	1.03317	1.0377	1.18969	1.03786	1.50209		-159.719	-205.73	-184.035	-178.151	-9.75567	-177.938	0.998981
31	19223	37374	prostaglandin I2 (prostacyclin) synthase	Ptgis	0.887743	0.978453	1.0175	0.85294	0.564014	0.702281	0.830164		-108.327	-201.79	-203.413	-66.2491	0.996058	-0.448306	-44.1694
32	14688	55532	guanine nucleotide binding protein, beta 1	Gnb1	1.02138	1.02678	1.02686	1.07495	1.01255	1.02756	0.996928		-170.16	-152.887	-152.624	-24.0662	-192.869	-150.275	-205.416
33	18674	37649	solute carrier family 25 (mitochondrial carrier, phosphate carrier), member 3	Slc25a3	0.931913	1.04139	1.02295	1.03087	1.01589	0.840221	0.803916		-87.9463	-154.95	-188.512	-175.543	-197.479	-1.04929	0.768086
34	15251	1171	hypoxia inducible factor 1, alpha subunit	Hif1a	0.96065	1.05978	1.05023	1.13132	1.09833	1.00123	0.837065		-125.982	-74.5305	-99.3598	-2.2426	-15.6574	-206.16	0.910799
35	22352	2538	vimentin	Vim	1.00007	1.00032	0.992792	1.00017	0.975431	0.964764	0.995357		-206.257	-206.254	-204.834	-206.256	-190.077	-174.101	-205.667
36	27354	1858	nibrin	Nbn	1.00113	1.16578	1.07333	0.784984	1.12548	0.488662	0.940446		-206.253	-138.817	-190.404	-82.4752	-165.136	0.745532	-194.198
37	67268	68515	RIKEN cDNA 2900073G15 gene	2900073G15Rik	0.903445	0.972217	1.05823	1.21667	0.996825	0.980323	1.16967		-28.402	-175.901	-109.347	0.650918	-205.837	-190.521	-1.70982
38	72993	32143	RIKEN cDNA 2900057D21 gene	Appl1	0.935587	1.15635	1.08166	1.25399	1.08589	1.16678	1.04121		-122.033	-18.6811	-99.8103	-0.0919373	-92.819	-13.8989	-169.767
39	14923	665	guanylate kinase 1	Guk1	1.04014	0.981891	1.00575	0.955548	1.28592	0.909322	0.945495		-167.297	-197.117	-205.338	-156.054	0.803796	-62.6187	-135.221
40	19166	2081	proteasome (prosome, macropain) subunit, alpha type 2	Psma2	1.05171	1.00999	1.09241	1.16206	1.08642	1.10815	1.06365		-126.635	-202.336	-47.6684	-3.2171	-56.5984	-29.119	-99.7495
41	15569	20930	ELAV (embryonic lethal, abnormal vision, Drosophila)-like 2 (Hu antigen B)	Elavl2	0.903977	0.956034	1.04713	1.18255	0.935453	0.901335	1.15339		-67.8268	-164.621	-162.814	-10.5526	-125.953	-63.6406	-23.4409
42	15395	7365	homeo box A10	Hoxa10	1.01928	1.1125	1.07849	1.28026	0.873057	1.01997	1.07485		-199.845	-38.3131	-61.7996	-1.07344	-44.2324	-199.386	-64.4956
43	110198	2737	aldo-keto reductase family 7, member A5 (aflatoxin aldehyde reductase)	Akr7a5	0.984402	1.01591	1.07553	1.12203	0.891987	0.879563	0.993209		-95.242	-95.1974	-29.0206	-4.54245	-4.76235	-1.92731	-99.9641
44	54152	38094	dynein, axonemal, light chain 4	Dnalc4	0.979674	1.05753	1.0268	1.05258	1.03695	0.936372	0.983764		-81.8656	-21.9668	-71.3152	-27.9482	-52.6522	-12.4222	-88.3888
45	20826	88808	NHP2 non-histone chromosome protein 2-like 1 (S. cerevisiae)	Nhp2l1	1.03135	0.973851	0.893982	0.982022	0.714005	0.759541	0.764348		-94.049	-95.8511	-39.7086	-98.5983	0.901918	0.257366	0.0968461
46	14828	3908	heat shock 70kD protein 5 (glucose-regulated protein)	Hspa5	0.939723	1.04777	0.912753	0.855205	1.11841	0.886426	1.27213		-49.6413	-67.543	-22.2833	-0.820312	-10.5808	-7.3622	0.976179
47	N/A	N/A	N/A	N/A	1.00574	1.12913	0.965408	0.880509	0.742544	0.64822	0.881925		-100.889	-41.6679	-93.7136	-38.2623	0.0590208	0.984271	-39.1901
48	14422	7329	beta-1,4-N-acetyl-galactosaminyl transferase 2	B4galnt2	0.970476	1.16569	1.13707	1.10706	0.959028	0.88282	1.02269		-86.5607	-1.70275	-6.38869	-17.8058	-74.7857	-7.52825	-92.6581
49	20813	37738	signal recognition particle 14	Srp14	0.962001	0.943456	0.979725	0.905194	1.08202	0.826433	0.74816		-84.1064	-66.8808	-96.0087	-30.7098	-47.6362	-0.968914	0.968201
50	12323	69002	calcium/calmodulin-dependent protein kinase II, beta	Camk2b	0.937147	1.01492	0.996337	1.11836	1.01146	0.95757	0.852937		-53.784	-97.7836	-100.884	-16.0943	-99.117	-76.127	-2.26396
51	233575	8715	FGF receptor activating protein 1	Frag1	1.28532	1.04582	1.33103	4.44077	1.60628	3.066	1.37669		-10.2374	-93.7381	-5.12468	1	0.891825	1	-2.23782
52	57312	4255	mitochondrial ribosomal protein S31	Mrps31	1.00635	1.05228	1.14491	1.85184	1.49739	1.71436	0.851892		-100.902	-87.2022	-36.3299	0.999916	0.937827	0.999052	-24.2835
53	66043	37514	ATP synthase, H+ transporting, mitochondrial F1 complex, delta subunit	Atp5d	0.849181	0.867177	0.878687	0.819299	0.692839	0.787164	0.562092		-8.93771	-15.912	-21.9241	-2.54888	0.992077	0.0336766	0.999998
54	11908	3790	activating transcription factor 1	Atf1	0.831933	0.989432	0.885506	0.869652	1.01283	0.735636	0.991157		-1.19702	-99.641	-16.204	-9.10289	-99.0103	0.988699	-100.075
55	22401	32545	zinc finger matrin type 3	Zmat3	0.938494	1.08582	1.00232	0.876451	1.32066	0.717025	0.594292		-86.0456	-77.1397	-101.069	-50.8295	-5.00962	-1.01878	0.976783
56	16194	474	interleukin 6 receptor, alpha	Il6ra	1.03192	1.01358	0.922292	0.808497	0.702159	0.670078	0.996099		-95.7351	-100.081	-70.6404	-9.11968	0.681894	0.916221	-101.006
57	16998	7405	latent transforming growth factor beta binding protein 3	Ltbp3	1.06684	1.10358	1.18497	1.5904	1.49352	1.63151	1.3705		-53.9918	-24.0909	-1.12636	0.999999	0.999974	1	0.997923
58	21917	31144	thymopoietin	Tmpo	1.067	1.09835	1.04519	1.34953	1.29653	1.43577	0.858523		-42.0689	-16.5646	-67.0118	0.999723	0.996865	0.999993	-0.362442
59	14998	4464	histocompatibility 2, class II, locus DMa	H2-DMa	0.927846	1.05201	1.06312	1.13918	0.959948	1.12624	0.840538		-38.624	-64.7353	-52.95	-5.71515	-75.5938	-9.3	-0.0491409
60	66144	N/A	ATPase, H+ transporting, V1 subunit F	Atp6v1f	0.968066	1.18982	1.06894	1.31377	1.11114	0.960375	0.973301		-85.1	-0.347618	-49.3043	0.989682	-17.3175	-77.4283	-89.6713
61	13798	50663	engrailed 1	En1	0.965732	1.06314	1.12296	1.34415	1.14929	1.11048	0.714672		-90.0584	-70.9286	-28.9837	0.881947	-16.9559	-36.3035	0.97509
62	11770	36067	fatty acid binding protein 4, adipocyte	Fabp4	0.969252	1.06521	1.05994	0.874481	0.992362	0.896527	1.48304		-97.2027	-86.1412	-88.2387	-49.561	-100.852	-62.861	0.490347
63	22791	31656	DnaJ (Hsp40) homolog, subfamily C, member 2	Dnajc2	0.983378	1.08321	1.10673	1.36282	1.29952	1.30782	1.16219		-99.0256	-63.5167	-48.0522	0.711857	-0.259715	-0.041609	-20.2057
64	20184	9455	retinoid X receptor interacting protein 110	Uimc1	1.07143	1.13606	1.08055	1.5063	1.11638	1.5512	1.23707		-38.2048	-3.71096	-29.8023	0.999999	-8.82394	1	0.943167
65	22190	39626	ubiquitin C	Ubc	1.16291	1.03027	1.07302	1.47706	1.2752	1.4276	1.56628		-2.71886	-87.5947	-45.9099	0.999976	0.947021	0.999856	0.999999
66	16188	48088	similar to High mobility group protein 1 (HMG-1) (High mobility group protein B1) (Amphoterin) (Heparin-binding protein p30)	Il3ra	0.867625	1.10031	1.31696	1.3982	1.2774	1.01816	0.932746		-41.5948	-67.3259	-3.68338	-0.261372	-7.54718	-99.6327	-81.4087
67	67952	44649	translocase of outer mitochondrial membrane 20 homolog (yeast)	Tomm20	0.975304	1.06948	1.02192	1.07888	1.29063	1.10233	1.19109		-94.1596	-60.8522	-95.8334	-52.9567	0.77667	-35.157	-3.3971
68	19752	7919	ribonuclease, RNase A family, 1 (pancreatic)	Rnase1	0.934645	0.971538	1.05833	0.921633	0.872847	0.667605	0.958875		-62.6894	-92.5775	-72.1577	-50.5296	-15.2713	0.999324	-83.9615
69	18575	3682	phosphodiesterase 1C	Pde1c	0.999809	1.00062	1.00104	0.997973	0.998947	1	0.999709		-101.091	-101.087	-101.079	-101.045	-101.079	-101.091	-101.09
70	16477	7390	Jun-B oncogene	Junb	1.08342	1.00962	1.29982	2.07199	1.10554	0.99773	1.13517		-69.3665	-100.544	-1.71909	0.999998	-56.161	-101.06	-39.7967
71	14148	31216	ferredoxin 1	Fdx1	1.00004	1.00078	0.999881	0.999897	1.00001	1.00079	1.00003		-101.091	-101.07	-101.09	-101.091	-101.091	-101.07	-101.091
72	75705	83162	eukaryotic translation initiation factor 4B	Eif4b	1.06877	1.08917	0.927804	0.893361	0.700786	0.817516	1.09536		-86.6124	-78.3847	-83.0943	-65.0067	-1.0314	-25.3105	-75.7165
73	12043	527	B-cell leukemia/lymphoma 2	Bcl2	0.93766	1.01796	1.22425	1.4819	0.968246	1.05225	0.816628		-83.9054	-99.6549	-16.8964	0.700146	-96.4514	-89.9415	-16.8247
74	12568	3623	cyclin-dependent kinase 5	Cdk5	0.918996	0.872749	0.935112	0.734338	0.682109	0.642188	0.780302		-41.404	-10.3625	-57.3549	0.989285	0.99966	0.99998	0.835462
75	71819	11491	kinesin family member 23	Kif23	1.00361	1.10865	1.09956	1.00534	0.998936	0.824985	1.07495		-101.004	-50.3237	-55.9328	-100.9	-101.083	-9.39624	-71.5882
76	110119	1825	mannose phosphate isomerase 1	Mpi1	0.998336	1.03126	1.01315	0.934026	0.965087	0.969253	0.999855		-101.059	-90.9145	-99.1733	-60.2969	-87.7732	-90.6354	-101.091
77	12579	55859	cyclin-dependent kinase inhibitor 2B (p15, inhibits CDK4)	Cdkn2b	0.855069	1.0104	1.05223	0.825254	0.670005	0.729003	0.755752		-29.9628	-100.542	-88.641	-16.4641	0.866738	-0.225392	-1.89903
78	228836	8935	discs, large homolog-associated protein 4 (Drosophila)	Dlgap4	0.97673	1.02409	1.09178	1.59398	1.35159	1.76603	0.996142		-97.2776	-97.1954	-59.5623	0.997923	0.508817	0.99994	-100.986
79	12122	923	BH3 interacting domain death agonist	Bid	0.917655	1.03109	1.02526	0.983267	1.00839	0.858667	0.819716		-64.0795	-95.3571	-97.2469	-99.312	-100.652	-24.7278	-9.38992
80	74255	10079	smu-1 suppressor of mec-8 and unc-52 homolog (C. elegans)	Smu1	1.04223	1.05827	1.13287	1.32313	1.03894	1.21643	1.00959		-66.2474	-46.0489	-2.16403	0.999777	-70.4658	0.94758	-98.8236
81	234734	1213	alanyl-tRNA synthetase	Aars	1.00798	1.04568	0.982775	1.13909	1.40602	1.19227	1.0971		-99.9097	-69.9845	-95.5809	-4.7747	0.999912	0.261102	-21.4796
82	19217	739	prostaglandin E receptor 2 (subtype EP2)	Ptger2	1.01242	1.10123	1.20454	1.68951	1.32822	1.55537	0.930109		-99.8155	-47.1533	-6.22163	0.999951	0.636715	0.998882	-65.5301
83	19293	2137	parvalbumin	Pvalb	0.907824	1.05452	1.06214	1.02528	0.994519	0.804227	0.820408		-10.2569	-49.9904	-40.9225	-86.3524	-100.319	0.988545	0.958646
84	14705	32032	Bernardinelli-Seip congenital lipodystrophy 2 homolog (human)	Bscl2	0.915064	1.0168	1.08969	1.09695	1.06044	0.901272	0.891022		-19.4866	-95.2231	-21.5929	-16.9426	-48.6809	-10.6907	-6.32878
85	21766	6131	testis expressed gene 261	Tex261	1.00014	1.0011	1	1.00061	1.02637	1.00005	0.99954		-101.091	-101.072	-101.091	-101.085	-90.8994	-101.091	-101.088
86	15401	37583	homeo box A4	Hoxa4	0.925154	1.04247	0.915469	0.970068	0.790988	0.901338	1.25421		-78.1856	-93.9042	-72.6327	-97.1853	-10.5082	-64.0687	-12.2068
87	16780	191	laminin, beta 3	Lamb3	0.952807	1.03456	1.03836	0.799519	1.33011	0.50327	0.966119		-96.6985	-98.8956	-98.4031	-39.7387	-22.4797	0.922547	-98.8324
88	19222	7496	prostaglandin I receptor (IP)	Ptgir	1.02473	1.06605	1.10138	1.29089	1.19312	1.40233	1.17278		-89.8649	-45.6489	-16.9783	0.992993	0.457295	0.999944	-0.281524
89	16590	187	kit oncogene	Kit	0.940534	1.02408	1.00894	0.919921	0.932799	0.979724	0.998475		-44.1538	-89.0674	-99.3116	-22.1647	-34.9592	-92.0263	-101.038
90	12315	55876	calmodulin 3	Calm3	1.00277	0.969361	1.04598	1.17738	0.962992	0.834939	1.05124		-101.059	-97.1396	-48.9805	-34.5227	-95.344	-27.3825	-48.0235
91	18755	N/A	protein kinase C, eta	Prkch	0.895336	0.983337	0.977122	0.843002	1.13466	0.741629	0.684851		-18.235	-51.9438	-50.7867	-4.02028	-13.1738	0.914912	0.995724
92	14425	55827	UDP-N-acetyl-alpha-D-galactosamine:polypeptide N-acetylgalactosaminyltransferase 3	Galnt3	1.08748	1.06593	1.11187	1.49636	1.30904	1.59752	1.46229		-23.63	-33.1802	-14.602	0.999835	0.940468	0.999991	0.999536
93	66711	6438	Shwachman-Bodian-Diamond syndrome homolog (human)	Sbds	1.02454	1.02953	1.14681	1.16098	0.906165	0.907237	1.4453		-48.6886	-46.8009	-2.97154	-1.535	-12.3625	-12.7991	0.999927
94	54725	8641	immunoglobulin superfamily, member 4A	Igsf4a	0.997004	1.05708	1.03787	1.01043	0.968749	0.898648	1.00044		-53.1359	-23.3021	-36.679	-51.7304	-40.5554	-2.2719	-53.2632
95	12750	56895	CDC like kinase 4	Clk4	0.862396	0.905915	1.0759	0.901241	0.979169	0.637084	1.71579		-4.66855	-18.1326	-29.4081	-16.1672	-50.6873	0.99997	0.999999
96	11605	55441	galactosidase, alpha	Gla	1.11801	1.05972	1.08997	0.923598	0.879543	0.859243	1.05507		-7.72887	-31.4853	-16.8376	-19.958	-4.02026	-1.12035	-33.9737
97	268977	522	latent transforming growth factor beta binding protein 1	Ltbp1	0.7289	1.04927	0.997149	0.813426	1.00224	0.655298	0.785341		0.724515	-46.0784	-53.2387	-3.68182	-53.2492	0.989455	-1.05266
98	14313	7324	follistatin	Fst	0.799749	1.15559	1.07162	0.846656	1.24938	0.883155	1.12751		-35.1069	-41.6187	-50.3326	-38.4286	-35.1819	-44.3863	-44.9316
99	56697	32452	A kinase (PRKA) anchor protein 10	Akap10	0.923958	1.12834	1.08273	0.964057	1.00266	0.88978	0.882612		-29.2672	-13.3253	-29.092	-46.8075	-53.2295	-14.5667	-12.1085
100	18749	55518	protein kinase, cAMP dependent, catalytic, beta	Prkacb	0.828087	1.03812	1.02691	0.917776	0.892781	0.61892	0.667536		0.300047	-43.7338	-48.219	-19.1004	-8.91284	0.999999	0.999974
101	15109	68229	histidine ammonia lyase	Hal	1.01915	1.00355	1.14602	1.31786	1.06833	1.24602	1.09866		-52.1216	-53.2256	-17.6603	0.0218194	-40.9687	-2.81547	-31.3617
102	378702	85994	small EDRK-rich factor 2	Serf2	1.11877	1.08134	1.15803	1.1011	1.0633	1.12148	1.64712		-18.1901	-31.5079	-8.51751	-24.0919	-38.5071	-17.3672	0.999949
103	217737	8106	AHA1, activator of heat shock protein ATPase homolog 1 (yeast)	Ahsa1	0.970322	1.07244	1.06975	1.86236	1.36393	1.66038	0.903444		-48.763	-33.1932	-34.3148	1	0.966959	0.999988	-19.7848
104	13424	1053	dynein cytoplasmic 1 heavy chain 1	Dync1h1	0.91175	1.09455	1.03348	0.993393	0.935578	0.818072	1.00163		-7.14389	-7.81184	-41.1472	-52.7094	-18.7465	0.971869	-53.2324
105	69019	40915	signal peptidase complex subunit 1 homolog (S. cerevisiae)	Spcs1	1.03542	1.01255	1.09391	1.18644	1.3567	1.31354	1.33319		-45.4516	-52.1897	-18.7902	-0.79039	0.994145	0.974016	0.98683
106	101568	9509	vaccinia related kinase 3	Vrk3	0.925953	1.02262	0.878534	0.686396	0.820234	0.60219	1.51499		-42.8465	-52.2912	-28.8566	0.397427	-12.8124	0.969179	0.741657
107	12912	3223	cAMP responsive element binding protein 1	Creb1	0.952053	1.01365	1.30549	0.997273	0.977186	0.991688	0.739281		-50.2938	-53.0333	-10.1038	-53.2565	-52.595	-53.1777	-6.62783
108	12483	31052	CD22 antigen	Cd22	N/A	N/A	N/A	N/A	N/A	N/A	N/A		N/A	N/A	N/A	N/A	N/A	N/A	N/A
109	11911	1266	activating transcription factor 4	Atf4	1.05782	1.06516	1.66941	2.96463	1.29117	1.7989	1.07324		-49.2427	-48.2448	0.7708	0.999998	-10.7843	0.944062	-47.0505
110	11486	37249	adenosine deaminase	Ada	1.20604	1.13285	1.25236	1.39618	1.35673	1.2065	3.88022		-25.8017	-38.5538	-18.7865	-5.3396	-7.86571	-25.7273	1
111	12638	55465	cystic fibrosis transmembrane conductance regulator homolog	Cftr	0.956792	1.0759	1.12675	1.22557	1.50214	1.1859	4.33053		-48.2608	-40.6667	-26.0981	-6.75439	0.93638	-12.5262	1
112	15374	7364	hematological and neurological expressed sequence 1	Hn1	1.24156	1.21844	1.30954	1.72316	1.47482	1.80876	2.8668		-5.45628	-8.03744	-1.20202	0.998448	0.878415	0.99962	1
113	16601	931	Kruppel-like factor 9	Klf9	0.761442	1.15717	1.25899	0.757691	0.550738	0.65566	0.616693		-1.39775	-19.9208	-4.53447	-1.16051	0.999477	0.934461	0.987494
114	17105	37278	lysozyme	Lyzs	0.62757	0.644269	2.11072	0.743419	0.904454	0.374113	1.27293		-4.08291	-5.48974	0.787212	-19.0043	-47.2541	0.991082	-26.8405
115	18260	N/A	occludin	Ocln	0.861499	1.02964	0.971291	0.989165	1.01374	0.846657	1.24074		0.410171	-43.563	-43.6125	-51.7922	-50.974	0.773387	0.987957
116	53599	38129	CD164 antigen	Cd164	1.1726	1.22545	1.19936	1.44837	1.26607	1.46965	2.24592		-14.24	-6.15833	-9.54906	0.862835	-2.7352	0.908252	1
117	N/A	N/A	N/A	N/A	0.908088	1.03231	1.03579	1.02203	0.785115	0.72416	0.665223		-24.7642	-48.9645	-48.0568	-51.1987	0.214224	0.947798	0.99769
118	320873	68530	cadherin 10	Cdh10	0.829575	1.26891	1.1689	0.748282	1.13243	0.575956	0.69362		-28.501	-19.3719	-34.3908	-11.9407	-40.3154	0.512561	-4.83844
119	11964	1277	ATPase, H+ transporting, lysosomal V1 subunit A	Atp6v1a	0.812209	1.01211	1.0964	0.867474	0.937778	0.694551	1.44724		0.0190881	-52.4525	-21.9291	-6.41927	-34.4746	0.99799	0.998386
120	59027	4201	pre-B-cell colony-enhancing factor 1	Pbef1	0.968698	1.05067	1.03478	0.981049	0.71879	1.00322	1.42059		-50.6796	-47.2393	-50.2885	-52.3144	0.458892	-53.2388	0.678616
121	13013	49222	cystatin 9	Cst9	0.71201	1.02882	1.12083	0.847457	1.03969	0.855886	1.01046		-7.29286	-52.5185	-42.4526	-33.0981	-51.8721	-34.9641	-53.1651
122	22024	37756	cysteine-rich secretory protein 2	Crisp2	0.970878	1.30498	1.3106	1.05345	0.83937	0.669244	1.17237		-52.4761	-16.1619	-15.5517	-50.8536	-31.669	-3.37344	-34.6681
123	20877	55807	aurora kinase B	Aurkb	1.33593	1.20364	1.29598	1.24477	2.88228	2.1281	3.9622		-26.1945	-39.7577	-30.1286	-35.4421	0.970954	0.214356	0.999344
124	102462	6120	IMP3, U3 small nucleolar ribonucleoprotein, homolog (yeast)	Imp3	0.98439	1.18042	1.14211	1.02953	1.09722	0.841812	0.765028		-51.5309	-1.0286	-5.14086	-47.5686	-17.1335	-0.609308	0.971207
125	14260	22569	formin 1	Fmn1	0.992971	1.14409	1.05833	0.963715	1.31779	1.00692	1.07378		-53.1195	-19.8222	-44.6096	-49.3918	-0.322636	-53.126	-40.2933
126	268980	2380	striatin, calmodulin binding protein	Strn	0.953797	0.978412	1.12879	1.00746	1.21726	0.7549	1.03228		-42.2651	-50.6985	-11.9203	-52.9611	-0.554892	0.928128	-47.9755
127	20671	7948	SRY-box containing gene 17	Sox17	0.979883	0.890203	1.11847	1.27479	1.04865	0.79459	0.936185		-52.9136	-42.8933	-43.5777	-20.9287	-51.3699	-26.2473	-49.6745
128	11640	31165	A kinase (PRKA) anchor protein 1	Akap1	0.884964	1.07709	1.00927	0.959376	0.755086	0.621312	0.511761		-24.2076	-39.7233	-53.0242	-48.5937	-0.318524	0.993763	0.999982
129	54137	9641	proacrosin binding protein	Acrbp	0.777799	0.965925	0.884107	0.65574	0.795238	0.531125	0.660681		-1.39322	-49.8549	-23.326	0.974846	-2.90259	0.999959	0.968641
130	15234	503	hepatocyte growth factor	Hgf	0.815378	1.01744	0.561068	0.322181	0.935173	0.445555	0.501368		-20.3106	-52.8936	0.90796	0.999998	-47.9438	0.998965	0.989244
131	14211	4705	structural maintenance of chromosomes 2	Smc2	1.14749	0.955371	1.12955	1.15804	1.94394	1.70485	1.84971		-37.3218	-51.2086	-40.2882	-35.5519	0.934959	0.463667	0.851925
132	11609	20172	angiotensin II receptor, type 2	Agtr2	1.06032	0.947178	1.39437	0.830311	1.26684	1.15081	1.59305		-50.886	-51.2157	-12.514	-33.7071	-25.4793	-40.9912	-2.90852
133	13039	74298	cathepsin L	Ctsl	0.854856	1.0783	1.14976	0.825761	0.880723	0.500926	1.42991		-16.3651	-40.4256	-20.8805	-9.19308	-24.4869	0.999976	0.715199
134	58810	74565	aldo-keto reductase family 1, member A4 (aldehyde reductase)	Akr1a4	1.03977	1.05916	1.09113	0.985192	0.92874	0.807119	1.36883		-45.3085	-37.5244	-23.9017	-52.0164	-29.8978	0.225064	0.98376
135	629957	88795	similar to 40S ribosomal protein S29	LOC629957	0.999514	0.999669	0.999998	0.999861	1.00064	0.99976	1.00012		-53.2651	-53.2656	-53.266	-53.2659	-53.2644	-53.2658	-53.2659
136	74617	41443	serine carboxypeptidase 1	Scpep1	0.997947	0.996257	1.12205	0.793497	0.935864	0.513565	1.15134		-53.2553	-53.2304	-28.5623	-4.27427	-43.2707	0.999937	-21.0203
137	11544	874	ADP-ribosylarginine hydrolase	Adprh	0.984919	1.10747	1.06271	1.17877	1.13135	0.774927	1.02111		-50.9289	-7.25018	-26.1588	0.411951	-2.68588	0.995421	-48.94
138	16322	N/A	inhibin alpha	Inha	1.0468	1.02866	1.32295	1.20146	0.937018	0.807735	1.1731		-47.5138	-50.9893	-0.249695	-8.69587	-42.2933	-4.48149	-13.5197
139	22697	56530	zinc finger proliferation 1	Zscan21	0.854775	1.08009	1.15895	1.04377	1.11931	0.954712	1.00573		0.269074	-16.3634	-0.14564	-36.8486	-4.15367	-34.6229	-52.9158
140	12581	36081	cyclin-dependent kinase inhibitor 2D (p19, inhibits CDK4)	Cdkn2d	1.29356	1.11094	1.18603	1.01725	1.40266	1.15409	1.5617		-9.36858	-39.7021	-24.7228	-52.8519	-2.40473	-30.942	0.431035
141	14451	1548	growth arrest specific 1	Gas1	1.96043	N/A	0.681756	0.00698944	N/A	127.263	N/A		-31.4809	N/A	N/A	N/A	N/A	N/A	N/A
142	20318	32121	stromal cell derived factor 4	Sdf4	0.945434	0.97287	1.09886	1.07638	0.920689	0.832827	1.24921		-33.6528	-47.6702	-14.7421	-24.2577	-19.8076	0.236902	0.864277
143	17158	1777	mannosidase 2, alpha 1	Man2a1	0.839105	1.03515	1.15254	0.975539	0.941805	0.858012	0.941847		-7.2805	-49.2533	-14.4878	-51.1636	-42.1018	-11.7206	-42.1164
144	20932	6052	surfeit gene 4	Surf4	1.02127	1.04676	1.25527	1.91307	1.72678	1.90147	1.188		-50.8598	-42.8619	0.470863	1	0.999999	1	-2.27999
145	56334	55991	RIKEN cDNA 1110032D12 gene	Tmed2	0.996961	1.03906	1.05446	1.04912	1.06404	0.990868	0.970229		-52.875	-16.874	-5.85649	-8.82195	-2.37863	-49.8203	-25.9702
146	51793	8510	dimethylarginine dimethylaminohydrolase 2	Ddah2	1.03141	1.06504	1.15661	0.822823	1.02909	0.589556	0.828136		-50.4995	-42.7131	-16.6483	-6.57487	-50.8786	0.999088	-7.55197
147	11431	38274	acid phosphatase 1, soluble	Acp1	1.07963	0.958291	1.08218	1.18409	1.56834	1.3318	1.37404		-26.2056	-42.7064	-25.0813	-1.37677	0.999987	0.978064	0.994544
148	18160	37367	natriuretic peptide receptor 1	Npr1	0.817616	0.970561	1.07203	0.816067	0.627596	0.445049	0.785689		-6.43144	-50.8105	-41.2874	-6.17217	0.990956	1	-2.34394
149	20024	38218	SUB1 homolog (S. cerevisia	Sub1	0.975863	0.982202	1.12934	1.06362	1.09811	0.958781	0.987086		-39.9489	-45.5818	0.853252	-8.70208	-0.294375	-22.8327	-49.0861
150	66894	48490	WW domain containing E3 ubiquitin protein ligase 2	Wwp2	1.00021	0.999982	0.999729	0.999979	1.00004	1.00052	1.00012		-53.2646	-53.266	-53.2638	-53.266	-53.2659	-53.2577	-53.2656
151	11792	1241	apurinic/apyrimidinic endonuclease 1	Apex1	0.915541	1.11476	1.23181	1.22576	1.24356	1.28344	0.867036		-23.2589	-15.2411	0.0858478	-0.0846035	0.346631	0.797816	-6.117
152	15902	1632	inhibitor of DNA binding 2	Id2	0.756815	0.94239	0.953793	0.616058	0.796322	0.67225	0.37615		-2.7632	-46.6391	-48.9483	0.953912	-7.72905	0.652677	1
153	319195	81526	ribosomal protein L17	Rpl17	1.00006	1.00019	0.999804	0.999724	0.999943	1.00012	1.00013		-53.2659	-53.2648	-53.2647	-53.2635	-53.2659	-53.2655	-53.2654
154	19896	68543	ribosomal protein L10A	Rpl10a	1.01294	0.982468	1.12162	0.996151	1.33231	0.917176	0.947252		-52.7113	-52.2211	-23.3726	-53.2158	0.391089	-33.3019	-44.2521
155	66082	23246	abhydrolase domain containing 6	Abhd6	0.896472	0.987022	1.11568	0.855027	1.00958	0.599069	1.27721		-21.4306	-52.5682	-21.3684	-8.25626	-52.8934	0.999909	0.0433296
156	N/A	N/A	N/A	N/A	0.92246	0.688196	1.04731	0.913164	0.763866	0.630312	1.01096		-47.2286	-6.30512	-51.5317	-46.8841	-17.6027	-1.77372	-53.1681
157	23833	N/A	CD52 antigen	Cd52	0.85091	0.943918	1.32274	0.883571	1.08433	0.548876	0.890123		-30.2961	-49.5309	-9.92741	-38.1834	-46.1746	0.909368	-39.6768
158	56040	37388	ribosomal protein, large, P1	Rplp1	1.00095	1.00084	1.00055	1.00017	0.999845	1.00045	1.00025		-53.2546	-53.2572	-53.2622	-53.2656	-53.2657	-53.2635	-53.2652
159	12068	38108	blocked early in transport 1 homolog (S. cerevisiae)	Bet1	1.02379	1.07116	1.13588	1.00802	1.057	0.986357	0.897486		-48.0517	-22.296	-2.47327	-52.6349	-30.1674	-51.4224	-6.175
160	27360	40893	adducin 3 (gamma)	Add3	0.950455	1.13443	1.20114	1.51047	1.43229	1.3156	0.904865		-45.8792	-21.4491	-7.84492	0.975536	0.882278	-0.178048	-30.0073
161	15399	4901	homeo box A2	Hoxa2	1.345	1.25646	1.35769	2.15447	2.02652	6.76177	5.98217		-17.895	-27.799	-16.6919	0.877785	0.726165	1	1
162	68198	3341	NADH dehydrogenase (ubiquinone) 1 beta subcomplex, 2	Ndufb2	1.08772	1.14583	1.21498	1.19498	0.912772	0.75897	1.22894		-35.7819	-18.9324	-6.40776	-9.09884	-33.3499	-0.227225	-4.91007
163	28080	1283	ATP synthase, H+ transporting, mitochondrial F1 complex, O subunit	Atp5o	1.1564	1.03626	1.14833	1.41786	1.16863	1.7263	1.37635		-11.3085	-48.4573	-13.0778	0.960319	-8.95637	0.999962	0.893023
164	20016	3586	RNA polymerase 1-1	Rpo1-1	1.01247	1.14348	1.19913	1.19829	1.27706	1.11757	1.06585		-52.6226	-13.1585	-3.96778	-4.05345	0.119309	-20.3141	-38.6758
165	N/A	N/A	N/A	N/A	0.828869	0.909205	1.00158	0.839065	1.08101	0.888708	0.683637		-37.4173	-49.915	-53.2647	-40.3757	-50.1067	-46.3042	-12.6978
166	19042	56428	protein phosphatase 1A, magnesium dependent, alpha isoform	Ppm1a	0.955628	0.993095	1.16575	0.951689	0.929087	0.774618	1.54681		-38.7787	-52.8712	-1.09283	-36.5194	-23.2821	0.979045	0.999998
167	13542	20926	dishevelled, dsh homolog 1 (Drosophila)	Dvl1	0.990723	1.00583	1.27388	1.01991	0.911128	1.02716	0.992112		-53.0477	-53.1809	-3.33277	-52.2966	-35.4679	-51.4885	-53.1083
168	67945	N/A	ribosomal protein L41	Rpl41	1.00038	1.00054	1.00054	1.00044	1.02873	0.999469	1.017		-53.2643	-53.2626	-53.2624	-53.2637	-44.5174	-53.2626	-49.9776
169	14751	145	glucose phosphate isomerase 1	Gpi1	0.93816	1.01759	1.03916	0.881477	0.870368	0.995577	1.22083		-32.1523	-51.2819	-44.325	-7.52707	-4.90771	-53.1354	0.268716
170	27053	69113	asparagine synthetase	Asns	1.13746	1.01003	1.09521	2.2166	1.20188	2.28804	1.1645		-33.9236	-53.1208	-42.4993	0.999632	-21.3531	0.999815	-28.3923
171	53323	3903	huntingtin interacting protein 2	Hip2	1.1395	1.09644	1.15068	1.85208	1.24379	1.7511	1.56331		-4.62495	-15.9528	-3.05677	1	0.820549	1	0.999997
172	16618	74886	kallikrein 1-related peptidase b9	Klk1b26	0.989721	0.877689	1.06836	2.19501	0.999499	1.75809	11.0729		-53.1573	-38.5315	-48.9969	0.992635	-53.2657	0.683283	1
173	13167	39086	diazepam binding inhibitor	Dbi	1.02078	1.13891	0.893871	1.27621	0.796904	1.4122	1.67954		-52.7861	-37.1707	-40.7408	-15.2329	-17.9822	-4.23378	0.593674
174	67097	788	ribosomal protein S10	Rps10	1.00149	1.02757	1.0519	1.01259	1.23581	0.976277	0.933038		-53.2463	-47.0859	-34.8289	-51.8904	0.883078	-48.3815	-24.1031
175	56443	4675	actin related protein 2/3 complex, subunit 1A	Arpc1a	0.930194	1.0216	1.07545	0.970916	0.770045	1.01337	1.30781		-35.3051	-51.3765	-35.1552	-49.7232	0.471337	-52.5285	0.576149
176	14325	86103	ferritin light chain 1	Ftl1	0.999145	1.02878	0.996341	0.973072	0.990814	0.999926	1.0236		-53.2561	-43.4393	-53.0842	-44.0985	-52.125	-53.2659	-46.4001
177	22784	74470	solute carrier family 30 (zinc transporter), member 3	Slc30a3	1.10981	0.987452	0.981995	1.23881	0.875871	1.25173	1.25874		-32.538	-52.8785	-52.467	-6.7307	-24.0688	-5.44351	-4.82575
178	22378	32160	WW domain binding protein 2	Wbp2	0.908465	1.01467	1.09771	0.7586	0.652843	0.543406	1.04835		-29.2906	-52.5305	-30.2983	0.28428	0.993017	0.999985	-46.0434
179	107686	3381	small nuclear ribonucleoprotein D2	Snrpd2	1.00027	1.00035	1.00366	1.00779	0.998357	0.999318	1.00043		-53.2645	-53.2634	-52.9844	-52.0045	-53.2087	-53.2561	-53.2621
180	22174	4585	TYRO3 protein tyrosine kinase 3	Tyro3	0.986595	0.994649	1.0638	1.04425	1.20781	1.01936	0.925033		-51.8616	-53.0414	-30.5436	-40.5086	0.399128	-50.4713	-22.1085
181	12812	3413	coilin	Coil	0.900976	0.973326	1.0538	1.31162	0.765303	0.664659	0.718344		-34.1932	-51.6912	-47.5944	-2.50142	-2.75644	0.817133	-0.0606094
182	15425	19533	homeo box C6	Hoxc6	0.997683	1.09385	1.18691	1.12223	1.33785	1.02981	1.17158		-53.2438	-28.7443	-5.63889	-19.3065	0.774725	-49.8266	-7.88544
183	16158	88804	N/A	Il11ra2	0.850243	1.00564	0.956496	0.943991	1.15558	0.914245	0.718094		0.0200252	-27.9034	-20.9691	-33.0622	-0.867823	-8.60434	0.999579
184	15452	56590	hypoxanthine guanine phosphoribosyl transferase 1	Hprt1	1.13885	1.10508	1.36136	1.829	1.31348	1.87781	1.37299		-9.24573	-14.5774	0.838217	0.999989	0.555541	0.999995	0.873923
185	19730	4562	ral guanine nucleotide dissociation stimulator	Ralgds	0.886328	0.969807	1.06848	1.06552	0.769637	0.934063	2.05317		-14.2118	-26.8267	-22.8351	-23.2225	-0.67214	-22.554	0.99999
186	26559	8742	hormonally upregulated Neu-associated kinase	Hunk	0.916491	1.06884	0.992889	0.86593	0.96212	0.766927	0.628242		-12.9033	-17.8311	-27.8876	-3.18093	-24.0681	0.917422	0.999975
187	66913	N/A	KDEL (Lys-Asp-Glu-Leu) endoplasmic reticulum protein retention receptor 2	Kdelr2	1.1828	1.02065	1.23393	1.91905	1.96607	2.50704	1.66133		-8.74371	-27.5527	-4.3973	0.999797	0.999893	1	0.991179
188	66420	2018	polymerase (RNA) II (DNA directed) polypeptide E	Polr2e	0.924652	1.04489	1.11327	1.28086	1.28668	1.21694	0.825672		-9.39234	-19.8878	-3.42855	0.992531	0.994135	0.89622	0.868967
189	69955	4788	phenylalanine-tRNA synthetase 2 (mitochondrial)	Fars2	0.864377	1.00817	1.11332	0.900838	0.905697	0.918313	1.20152		-4.17243	-27.8699	-10.1523	-10.7232	-11.8134	-14.7898	-1.02397
190	18582	1954	phosphodiesterase 6D, cGMP-specific, rod, delta	Pde6d	0.963175	0.990774	1.16125	1.41905	1.3845	1.4765	1.21668		-22.8073	-27.6821	-0.577954	0.999832	0.999429	0.999977	0.748118
191	20692	31132	secreted acidic cysteine rich glycoprotein	Sparc	0.970886	1.06466	1.11548	1.11223	0.876188	1.06815	1.42958		-26.8258	-23.0038	-15.3792	-15.8721	-11.6447	-22.5224	0.858608
192	21652	7567	PHD finger protein 1	Phf1	0.737862	1.04452	1.01586	0.788869	0.804847	0.508669	0.541995		0.925264	-24.1088	-27.4866	0.3905	-0.0784587	1	0.999999
193	21428	7969	MAX-like protein X	Mlx	0.915043	1.05682	1.16116	1.43049	0.995468	1.06137	0.917171		-9.22957	-18.2372	-0.753326	0.999842	-27.9519	-17.0161	-9.7796
194	20525	68520	solute carrier family 2 (facilitated glucose transporter), member 1	Slc2a1	0.879154	0.958283	0.976786	1.21673	1.0851	1.00543	1.7343		-8.18744	-24.5017	-26.9087	-1.24032	-17.1134	-27.9724	0.999979
195	13353	4152	DiGeorge syndrome critical region gene 6	Dgcr6	0.938721	0.997228	0.95422	0.929286	0.86381	1.08055	0.856196		-23.6156	-28.0242	-25.5123	-22.2613	-11.1991	-21.6752	-9.98201
196	15193	7355	hepatoma-derived growth factor, related protein 2	Hdgfrp2	0.887003	0.955924	1.01955	1.19327	0.938905	0.91861	0.799413		-0.708913	-16.6214	-25.4499	0.953593	-10.076	-4.25	0.997667
197	21402	38775	S-phase kinase-associated protein 1A	Skp1a	1.08421	1.09807	1.03248	1.25818	1.20238	1.21503	1.23849		-8.69366	-5.78591	-23.3464	0.981352	0.817876	0.890269	0.957875
198	236539	39318	3-phosphoglycerate dehydrogenase	Phgdh	1.06694	1.05428	0.969233	1.61168	1.39253	2.09455	0.857636		-18.5959	-21.3269	-25.4751	0.999977	0.991637	1	-2.54727
199	14608	7732	G protein-coupled receptor 83	Gpr83	0.845063	0.936443	0.96791	1.0666	1.01836	0.664087	0.80934		-0.482153	-16.8475	-24.7167	-17.1582	-26.9554	0.999931	0.674636
200	14287	6997	folylpolyglutamyl synthetase	Fpgs	1.04385	1.10028	1.04992	1.25638	0.923643	1.19639	1.13955		-19.9398	-5.07761	-18.0767	0.983598	-8.71113	0.800172	-0.734673
201	23994	8038	DAZ associated protein 2	Dazap2	0.892998	1.0066	0.978175	0.739574	0.795755	0.633001	1.11919		-12.8977	-27.9598	-27.2153	0.726746	-0.720848	0.997363	-12.9973
202	433759	68426	histone deacetylase 1	Hdac1	0.953378	1.10449	1.03641	1.35142	1.3284	1.20325	1.12128		-15.059	-1.54922	-19.7755	0.999992	0.999974	0.980221	-0.232564
203	18472	371	platelet-activating factor acetylhydrolase, isoform 1b, beta1 subunit	Pafah1b1	0.967268	1.07678	1.18608	1.45885	1.14247	1.34196	1.31036		-22.8113	-10.1321	0.704106	0.999996	-0.544338	0.999579	0.998407
204	12552	1361	cadherin 11	Cdh11	0.908429	1.04693	1.08936	1.25817	1.62741	1.26487	1.48669		-15.1597	-24.3578	-17.2013	-0.290953	0.999518	-0.130107	0.990361
205	109648	697	neuropeptide Y	Npy	0.699516	1.28261	1.24883	0.858522	0.457753	0.836638	0.541558		-7.41308	-14.7471	-16.7981	-22.0147	0.849276	-20.1491	0.0528491
206	15427	56487	homeo box C9	Hoxc9	1.03119	1.04618	1.09446	1.22065	1.28014	1.26029	1.06024		-23.3527	-18.9023	-5.72385	0.941256	0.995589	0.98949	-14.4726
207	17136	1771	myelin-associated glycoprotein	Mag	0.987993	0.942501	1.1432	1.18672	1.06331	1.13218	1.36979		-27.4995	-17.6851	-2.4064	0.0126033	-17.088	-3.52361	0.997808
208	66416	37994	NADH dehydrogenase (ubiquinone) 1 alpha subcomplex, 7 (B14.5a)	Ndufa7	0.940117	0.975814	1.07655	0.969947	0.891581	0.847433	1.10692		-17.266	-25.9715	-14.044	-24.8977	-5.15581	-0.326239	-7.5145
209	14252	3293	flotillin 2	Flot2	0.988435	1.15728	0.997831	0.941837	0.856348	0.79484	0.66867		-27.3404	0.0772566	-28.009	-14.4617	0.377477	0.98452	0.999999
210	19725	30980	regulatory factor X, 2 (influences HLA class II expression)	Rfx2	1.03289	1.1644	0.964022	0.978139	0.9499	0.767346	1.02455		-25.5859	-3.5595	-24.9365	-26.8635	-22.2705	0.821657	-26.6315
211	19981	47964	N/A	Rpl37a	0.999751	1.00037	1.00013	0.999865	0.999555	0.999291	1.00018		-28.0331	-28.0326	-28.0334	-28.0333	-28.0322	-28.0304	-28.0332
212	13057	80	cytochrome b-245, alpha polypeptide	Cyba	0.943032	0.990864	1.07608	1.0306	1.17765	0.794482	1.77547		-20.7351	-27.8267	-17.5053	-25.8842	-2.4383	0.467019	0.999998
213	54006	9647	deformed epidermal autoregulatory factor 1 (Drosophila)	Deaf1	0.857982	0.988234	0.972143	0.737653	0.72786	0.587034	0.844521		-3.27423	-27.6847	-26.1045	0.959765	0.975244	0.999994	-1.89482
214	433375	31199	cellular repressor of E1A-stimulated genes 1	Creg1	0.984573	0.967596	1.04911	1.00007	0.942375	0.810557	1.27504		-27.3674	-25.167	-22.3121	-28.0334	-19.7635	0.347692	0.78669
215	14131	47936	Fc receptor, IgG, low affinity III	Fcgr3	0.907422	0.941525	1.18553	0.803639	0.965948	0.567417	0.961376		-7.19864	-16.6571	0.22409	0.895715	-23.5931	1	-22.4341
216	57423	3594	ATP synthase, H+ transporting, mitochondrial F0 complex, subunit f, isoform 2	Atp5j2	1.0639	1.05087	1.14905	1.34137	1.07763	1.32507	1.38034		-18.8962	-21.759	-3.68765	0.973193	-15.7869	0.956846	0.991431
217	81489	55957	DnaJ (Hsp40) homolog, subfamily B, member 1	Dnajb1	0.763539	1.03235	0.930206	0.750872	1.2429	0.73386	1.48648		-1.26285	-26.9446	-22.855	-0.67471	-4.30724	-0.0866332	0.824329
218	26362	7583	AXL receptor tyrosine kinase	Axl	0.827301	1.0453	0.94607	0.841762	0.855546	0.602876	0.870534		-1.67234	-24.2655	-22.3656	-2.96055	-4.57355	0.99989	-6.78611
219	74173	N/A	RIKEN cDNA 1700012B15 gene	1700012B15Rik	0.915239	1.05381	0.960124	0.927988	0.900966	0.749447	0.515455		-20.0346	-24.9176	-26.1106	-22.0663	-17.6009	-0.246382	0.99989
220	26431	41336	G protein-coupled receptor kinase-interactor 2	Git2	0.836547	1.09297	0.881889	0.809884	1.2144	0.745039	1.71323		-3.66751	-17.1161	-10.4507	-1.3788	-2.39768	0.703289	0.999846
221	13010	78	cystatin C	Cst3	0.872954	1.01031	0.990001	0.809724	0.690271	0.614498	0.712571		-4.2641	-27.7384	-27.75	0.39282	0.998573	0.999988	0.994818
222	17955	21209	nucleosome assembly protein 1-like 4	Nap1l4	0.980663	1.04717	0.965596	1.06707	0.993001	0.984496	0.911023		-24.6777	-13.8027	-18.622	-6.81784	-27.5744	-25.8348	-1.14872
223	109979	911	ADP-ribosyltransferase 3	Art3	0.753296	0.92337	0.922906	0.75076	0.256055	0.546041	0.6582		-11.9098	-26.1907	-26.1682	-11.6674	0.999931	0.0555907	-4.19575
224	15312	3643	high mobility group nucleosomal binding domain 1	Hmgn1	1.01171	1.03253	1.03301	1.2095	1.34519	1.18864	0.877601		-27.4416	-23.8608	-23.7475	0.757305	0.998593	0.488023	-1.58796
225	66091	3338	NADH dehydrogenase (ubiquinone) 1 alpha subcomplex, 3	Ndufa3	1.0709	1.02373	0.963933	1.06499	0.987869	1.08597	1.32351		-16.9706	-26.4262	-24.2577	-18.3416	-27.5887	-13.5442	0.963794
226	54405	3337	NADH dehydrogenase (ubiquinone) 1 alpha subcomplex, 1	Ndufa1	1.12413	1.08182	1.01861	1.39085	0.906371	1.25465	1.40458		-17.4867	-22.6437	-27.7056	-0.067469	-20.0859	-4.63372	0.109217
227	20778	21132	scavenger receptor class B, member 1	Scarb1	0.885229	0.93111	0.931789	0.829478	0.486542	0.707414	1.04004		-21.481	-25.5849	-25.6325	-15.0021	0.979593	-3.07794	-27.2683
228	67264	3668	NADH dehydrogenase (ubiquinone) 1 beta subcomplex 8	Ndufb8	1.09621	1.08701	1.02762	1.28388	0.924082	1.19956	1.29959		-15.4652	-17.1608	-26.6001	0.361724	-18.0619	-2.46056	0.545073
229	12257	574	translocator protein	Tspo	0.920054	1.01805	0.954476	0.946906	0.883494	0.90045	1.21332		-16.7045	-27.3701	-23.8356	-22.4459	-8.90848	-12.3485	-1.35372
230	26572	2710	COP9 (constitutive photomorphogenic) homolog, subunit 3 (Arabidopsis thaliana)	Cops3	1.01233	1.07781	1.02998	1.39506	1.33148	1.43665	0.938268		-27.4571	-12.9266	-24.8478	0.999366	0.994122	0.999846	-16.0161
231	14419	7724	galanin	Gal	1.00545	1.04692	0.998261	0.819894	1.06199	0.695151	0.769045		-27.9355	-21.8698	-28.0234	0.473164	-18.2956	0.999459	0.956591
232	14230	7718	FK506 binding protein 10	Fkbp10	0.963374	0.936213	1.02755	1.00871	1.08039	0.921558	0.942434		-17.6628	-6.57531	-21.9332	-27.3402	-3.68807	-2.83834	-8.71321
233	15437	10473	homeo box D8	Hoxd8	0.945188	1.02624	0.996145	0.998903	1.04055	0.699916	0.6893		-17.721	-25.4401	-27.9729	-28.0286	-22.3091	0.999865	0.999937
234	13136	479	CD55 antigen	Cd55	0.88017	1.10932	1.08232	0.915427	0.814117	0.593992	2.47171		-12.4779	-16.4219	-20.5345	-19.0144	-3.22938	0.998322	1
235	16391	4436	interferon dependent positive acting transcription factor 3 gamma	Isgf3g	0.971341	1.05122	1.04545	0.943845	0.995462	0.816026	1.30785		-22.35	-14.3818	-16.5243	-11.4688	-27.8782	0.993204	0.999912
236	21745	N/A	telomerase associated protein 1	Tep1	0.79835	0.972898	0.967466	0.766949	0.953542	0.743223	0.90302		-2.90071	-27.1295	-26.7333	-0.896868	-25.4115	-0.0177474	-17.8669
237	56612	1972	prefoldin 5	Pfdn5	0.874703	1.07657	0.98429	0.720856	0.769969	0.533047	0.600242		-3.71089	-15.3758	-27.2659	0.99568	0.93529	1	0.999998
238	20643	37729	small nuclear ribonucleoprotein E	Snrpe	1.11526	1.06028	1.17133	1.39631	1.71911	1.45789	1.35731		-13.2653	-22.5913	-5.73397	0.90657	0.999871	0.974476	0.78919
239	30926	4769	thioredoxin-like 2	Txnl2	1.08974	1.08002	1.11887	1.44879	1.18089	1.42838	1.09803		-14.1372	-16.1828	-8.68089	0.997461	-1.84534	0.995588	-12.4611
240	17000	1753	lymphotoxin B receptor	Ltbr	0.99422	1.15824	1.24098	1.33816	1.08047	1.12177	1.0139		-27.9097	-1.26991	0.823694	0.993496	-12.7771	-4.84527	-27.3393
241	13043	3834	cortactin	Cttn	0.836882	1.08555	0.930851	0.889428	1.2106	0.894129	0.817635		0.925726	-5.81166	-8.51672	-0.701612	0.964982	-1.14566	0.980825
242	56717	3637	FK506 binding protein 12-rapamycin associated protein 1	Frap1	0.918851	0.979434	0.98191	1.08779	1.12789	1.06212	0.9121		-9.59739	-26.2762	-26.6671	-9.71626	-3.00382	-16.2902	-7.87647
243	18541	86942	pericentrin (kendrin)	Pcnt	1.21157	1.09247	1.12493	4.29574	1.55969	2.57641	1.34268		-2.35287	-16.9431	-11.4866	1	0.997422	1	0.740785
244	11520	872	adipose differentiation related protein	Adfp	0.893283	0.952179	0.930305	0.974868	0.493913	0.642363	1.28299		-21.3738	-26.6334	-25.0808	-27.6485	0.990938	0.232605	-7.44115
245	54364	38180	ribonuclease P/MRP 30 subunit (human)	Rpp30	0.999489	1.04787	1.01141	1.28177	1.35645	1.1987	0.737634		-28.0322	-19.0285	-27.3991	0.99258	0.999654	0.780911	0.999643
246	12297	20187	calcium channel, voltage-dependent, beta 3 subunit	Cacnb3	0.89686	1.00059	0.897869	0.85982	0.999197	0.699042	0.785811		-9.0628	-28.0325	-9.27787	-2.98568	-28.0317	0.996522	0.728612
247	21807	7573	TSC22 domain family, member 1	Tsc22d1	0.939312	1.09952	1.05485	0.840852	0.868514	0.652795	0.917605		-20.9048	-14.3044	-22.6422	-2.72994	-6.27623	0.99843	-16.1281
248	20018	22239	RNA polymerase 1-3	Rpo1-3	1.06666	1.2401	1.15744	1.47475	1.20684	1.51162	1.35768		-8.34227	0.998287	0.834888	1	0.988955	1	0.999997
249	15417	7367	homeo box B9	Hoxb9	1.0198	1.02954	1.16044	1.20209	0.802121	0.89909	1.1974		-27.6271	-27.1458	-12.1258	-7.73969	-4.31353	-18.2644	-8.17786
250	12015	3189	Bcl-associated death promoter	Bad	1.04861	1.11319	1.05013	1.16901	0.956192	1.00953	1.0782		-20.7793	-6.01642	-20.397	-0.620751	-21.4696	-27.6995	-13.21
251	22419	22530	wingless-related MMTV integration site 5B	Wnt5b	0.820344	0.964548	0.981598	1.06696	0.802645	0.749079	0.71573		0.707445	-23.4011	-26.7228	-15.6786	0.88286	0.994925	0.999426
252	18971	2014	polymerase (DNA directed), delta 1, catalytic subunit	Pold1	0.996687	1.07233	1.05532	1.18465	0.994625	0.956911	1.04376		-27.9852	-13.1072	-17.8381	0.397585	-27.9063	-20.7104	-21.0524
253	11765	47995	adaptor protein complex AP-1, gamma 1 subunit	Ap1g1	0.934535	1.14869	1.04559	1.24085	1.21568	1.03417	1.19841		-17.2386	-3.46938	-22.6967	0.577904	0.15539	-24.8623	-0.335188
254	18673	1980	prohibitin	Phb	0.942162	1.14072	1.11347	1.73303	1.13954	1.55126	0.76225		-22.3924	-9.35802	-13.5103	0.999905	-9.52254	0.996498	0.476429
255	140858	59931	WD repeat domain 5	Wdr5	0.955933	1.05408	1.19	1.31284	1.25306	1.22699	1.11068		-23.2537	-21.7196	-1.37024	0.892292	0.483293	0.00880069	-10.1784
256	20020	721	polymerase (RNA) II (DNA directed) polypeptide A	Polr2a	0.988856	1.06217	0.969335	0.947621	1.17423	0.919246	1.1286		-27.4272	-14.9162	-23.683	-16.9652	0.397201	-8.16373	-1.90393
257	11465	74402	N/A	Actg1	1.00277	1.06096	1.00084	1.03386	1.00007	0.999895	0.999926		-28.0058	-17.906	-28.0309	-24.3167	-28.0334	-28.0334	-28.0334
258	18632	2852	peroxisomal biogenesis factor 11b	Pex11b	0.929218	1.0354	1.25749	1.45969	1.13838	1.022	1.02156		-17.7107	-25.2802	0.39553	0.996506	-6.64406	-26.9219	-26.9639
259	20439	N/A	seven in absentia 2	Siah2	1.07754	1.08356	1.34943	1.78541	1.17849	1.21458	1.23576		-20.5294	-19.5651	0.600433	0.999887	-6.15289	-3.20304	-2.00141
260	17865	1847	myeloblastosis oncogene-like 2	Mybl2	0.827706	1.10438	1.21366	1.60777	1.02649	1.13437	1.01129		-0.515473	-11.2262	-0.328418	0.999959	-26.3053	-6.34501	-27.7063
261	19255	7497	protein tyrosine phosphatase, non-receptor type 2	Ptpn2	1.05087	1.04992	1.19533	1.47376	1.17502	1.38567	1.23285		-19.3125	-19.5718	0.536244	0.999982	0.0781605	0.999583	0.877944
262	245474	N/A	cDNA sequence BC068171	BC068171	0.938311	0.966429	0.997088	1.33536	1.17916	0.997926	0.691104		-22.2809	-26.2392	-28.0199	0.504932	-5.95702	-28.0266	0.942762
263	15893	7777	islet cell autoantigen 1	Ica1	1.01423	1.08778	1.04454	1.17493	0.891477	0.941198	0.847992		-27.2838	-10.7494	-21.6731	-0.289172	-4.57307	-17.052	-0.130954
264	56455	37844	dynein light chain LC8-type 1	Dynll1	1.18087	1.20324	1.25072	1.55181	1.28455	1.31171	1.18432		-1.76411	-0.647748	0.494599	0.99985	0.792701	0.900498	-1.55728
265	22210	37761	ubiquitin-conjugating enzyme E2B, RAD6 homology (S. cerevisiae)	Ube2b	0.884186	1.06016	0.979625	0.713447	0.740459	0.637587	0.863265		-7.20316	-20.6636	-26.9894	0.988364	0.95449	0.999845	-3.91125
266	20744	7548	spermatid perinuclear RNA binding protein	Strbp	0.844316	1.09841	0.843264	0.913752	0.997139	0.841998	0.951073		-4.913	-16.5202	-4.78159	-17.2014	-28.0196	-4.62601	-24.0951
267	210573	19365	gene model 323, (NCBI)	Gm323	0.770379	1.1337	0.88626	1.42919	1.06895	0.942551	0.974665		-1.27775	-14.5759	-15.2999	0.678041	-23.2973	-24.2314	-27.2744
268	85305	4053	lysyl-tRNA synthetase	Kars	1.07653	1.06974	1.0008	1.51785	1.6233	1.61018	1.09574		-19.0337	-20.2812	-28.0322	0.996896	0.999694	0.999594	-15.4647
269	595136	3347	NADH dehydrogenase (ubiquinone) Fe-S protein 5	Ndufs5	0.924144	1.03233	0.978598	1.13054	0.90435	0.997571	0.883858		-11.0893	-24.1014	-26.1399	-2.74263	-6.14784	-28.0087	-2.65357
270	18762	55681	protein kinase C, zeta	Prkcz	0.931724	1.11762	0.926041	1.04188	0.868634	0.744794	0.840606		-19.9365	-12.0772	-18.7492	-24.9905	-7.21697	0.795602	-3.41112
271	14645	37567	glutamate-ammonia ligase (glutamine synthase)	Glul	0.817045	1.07795	0.899163	0.723052	0.58436	0.516058	0.691987		-2.78994	-20.6061	-15.1339	0.767919	0.999503	0.999989	0.928667
272	20115	36048	ribosomal protein S7	Rps7	1.00012	1.00085	1.00047	0.999838	1.00032	1.0002	0.999577		-28.0333	-28.0253	-28.0309	-28.0332	-28.0323	-28.033	-28.0314
273	110809	31411	splicing factor, arginine/serine-rich 1 (ASF/SF2)	Sfrs1	0.999187	1.05989	1.1092	0.963027	1.42019	0.898567	0.847305		-28.0315	-19.6805	-9.10783	-24.1618	0.997619	-8.45853	-1.20007
274	71904	12420	progestin and adipoQ receptor family member VII	Paqr7	0.947252	1.12294	1.00387	1.09605	1.333	1.02887	0.697157		-20.839	-7.17595	-27.9911	-11.9995	0.96209	-25.8272	0.997957
275	14682	1566	glutathione S-transferase, mu 2	Gnaq	1.25034	1.02637	1.04458	0.8901	1.20151	1.00472	0.987977		-12.3936	-27.7236	-27.1719	-22.4521	-16.1564	-28.0233	-27.9662
276	12424	583	cholecystokinin	Cck	0.966837	1.08062	1.12259	1.02438	1.02091	0.703089	0.848457		-23.9371	-12.186	-4.25283	-25.8611	-26.4139	0.999761	-0.0750896
277	16832	55647	lactate dehydrogenase B	Ldhb	0.804513	1.03534	0.939389	0.702966	0.574478	0.478948	0.534936		-1.14589	-26.0309	-22.0553	0.938271	0.999891	1	0.999989
278	19988	31001	ribosomal protein L6	Rpl6	1.00229	1.10304	0.985491	0.975697	1.18335	0.929737	0.959601		-28.0075	-4.99852	-26.9896	-25.1772	0.602603	-10.9486	-20.7378
279	15526	39452	heat shock protein 9A	Hspa9	0.978342	1.09289	1.07472	1.00088	1.23251	0.841194	0.977298		-27.1213	-16.2954	-19.6112	-28.032	-0.963025	-3.39785	-27.0319
280	N/A	N/A	N/A	N/A	0.938681	1.01842	1.13446	1.12437	1.10791	1.03024	1.12841		-20.6899	-27.3326	-8.36548	-9.88532	-12.6509	-26.2054	-9.25993
281	53611	39963	vesicle transport through interaction with t-SNAREs homolog 1A (yeast)	Vti1a	0.983453	1.04784	1.07165	1.15294	0.961158	0.964461	1.1448		-26.1823	-16.4313	-8.66366	0.583094	-19.0902	-20.3428	0.396643
282	17219	4322	minichromosome maintenance deficient 6 (MIS5 homolog, S. pombe) (S. cerevisiae)	Mcm6	0.969598	0.908455	1.09218	1.13893	1.2162	1.14784	0.837769		-26.5751	-16.7488	-18.1526	-10.8855	-3.08798	-13.3372	-4.74959
283	17776	7428	microtubule associated serine/threonine kinase 2	Mast2	0.986855	1.05036	1.07963	1.29335	1.15619	1.07091	0.902046		-26.8853	-15.7797	-6.87788	0.999503	0.601336	-9.15486	-1.92674
284	15184	3995	histone deacetylase 5	Hdac5	0.999616	1.00024	1.00122	1.00102	0.99985	1.0006	0.999934		-28.0325	-28.0331	-28.0242	-28.027	-28.0333	-28.0312	-28.0334
285	13047	22551	cut-like 1 (Drosophila)	Cutl1	0.91876	0.986724	1.17182	0.904375	0.98559	0.596223	1.15423		-16.5383	-27.6665	-4.27712	-13.3425	-27.6012	0.999927	-6.10689
286	22359	443	very low density lipoprotein receptor	Vldlr	0.873278	1.02842	0.953972	0.685692	0.943232	0.433283	0.526193		-13.6346	-27.1791	-25.6867	0.74111	-24.5073	0.999997	0.999603
287	26936	9034	expressed sequence AA536749	AA536749	0.948081	1.02298	0.911847	1.15393	1.08755	1.02764	1.34419		-12.0626	-24.0461	-1.93551	0.819264	-3.27223	-22.4757	0.999995
288	22286	48226	undifferentiated embryonic cell transcription factor 1	Utf1	1.11123	1.0701	1.20344	1.34779	1.33491	1.12263	1.33351		-7.52888	-16.3313	0.149897	0.990387	0.985487	-5.71956	0.984821
289	16453	181	Janus kinase 3	Jak3	0.987935	1.01184	1.03735	1.16093	1.16328	1.058	0.951207		-26.9823	-27.0443	-19.7946	0.771097	0.795949	-12.3254	-14.6806
290	20364	2263	selenoprotein W, muscle 1	Sepw1	0.95678	1.1496	0.999171	0.983271	0.992805	0.912871	0.861662		-11.6406	0.971151	-28.0247	-24.6544	-27.3808	-0.0762675	0.986847
291	12916	56579	cAMP responsive element modulator	Crem	1.06267	1.23693	1.34572	1.09941	1.14187	0.936123	0.898277		-23.5629	-3.15543	0.214745	-18.3881	-12.2736	-22.841	-16.3354
292	22218	2514	SMT3 suppressor of mif two 3 homolog 1 (yeast)	Sumo1	0.985813	1.0596	1.08974	1.10619	0.964614	0.93311	1.11045		-26.4723	-10.9713	-3.35945	-1.23438	-19.4912	-7.28787	-0.859232
293	12144	47902	Bloom syndrome homolog (human)	Blm	1.0501	0.921808	1.05229	1.0227	0.998741	1.28745	1.4288		-25.9769	-22.6992	-25.8056	-27.5865	-28.032	-3.50359	0.156669
294	22630	48407	tyrosine 3-monooxygenase/tryptophan 5-monooxygenase activation protein, theta polypeptide	Ywhaq	0.93391	1.00739	1.05195	0.880632	1.02021	0.851463	0.803658		-17.6114	-27.8822	-21.7165	-5.5354	-26.9367	-1.82831	0.512139
295	18537	55895	protein-L-isoaspartate (D-aspartate) O-methyltransferase 1	Pcmt1	1.07685	1.10595	1.07148	1.05858	1.05276	1.22745	1.17271		-14.1157	-7.84203	-15.438	-18.6819	-20.1303	0.668245	-0.702812
296	12464	4695	chaperonin subunit 4 (delta)	Cct4	0.934571	1.02376	1.06791	1.26261	1.31794	1.31579	0.91527		-16.2654	-26.2494	-16.7783	0.862787	0.976428	0.974743	-11.0357
297	20085	37416	RIKEN cDNA 4930573I19 gene	Rps19	0.994202	1.00019	1.00567	0.966022	1.20866	0.957161	0.915567		-27.8883	-28.0333	-27.8964	-23.3419	0.721841	-20.9019	-8.50135
298	17256	32110	male enhanced antigen 1	Mea1	0.927086	1.04283	0.975188	1.07654	1.05094	0.93103	0.865812		-8.31107	-19.3189	-24.5213	-8.85105	-16.6309	-9.50292	0.356645
299	16828	56495	lactate dehydrogenase A	Ldha	1.08426	1.02239	1.09391	1.30299	1.10937	1.47686	1.48743		-16.4777	-26.9355	-14.5755	0.759122	-11.688	0.996813	0.997544
300	59069	81889	tropomyosin 3, gamma	Tpm3	0.996818	0.963734	1.15328	1.42954	1.4684	1.45288	1.84736		-28.0101	-25.0631	-5.20254	0.990195	0.99629	0.994537	0.999999
301	11545	1222	poly (ADP-ribose) polymerase family, member 1	Parp1	1.01888	1.23287	1.2349	1.40427	1.00089	1.26081	0.773289		-27.4178	-1.3869	-1.30092	0.923112	-28.032	-0.422746	0.240605
302	22117	37759	thiosulfate sulfurtransferase, mitochondrial	Tst	1.00313	1.06761	1.08206	1.54776	1.43914	1.53427	1.29167		-27.9821	-12.5707	-8.71513	1	0.999992	1	0.996683
303	51810	22991	heterogeneous nuclear ribonucleoprotein U	Hnrpu	1.03655	1.03864	1.14023	1.70509	1.50168	1.54889	1.07542		-24.7759	-24.4259	-5.30579	0.999997	0.999516	0.999861	-16.9097
304	17096	55649	Yamaguchi sarcoma viral (v-yes-1) oncogene homolog	Lyn	0.892646	0.947646	1.07643	0.94383	0.991779	0.691688	1.79826		-13.9199	-23.9521	-20.8744	-23.3734	-27.9296	0.927648	0.999885
305	12442	74359	cyclin B2	Ccnb2	1.40208	1.02257	1.09648	0.900997	1.51371	1.00367	3.54904		-4.96967	-27.8246	-24.6856	-23.8193	-1.82796	-28.0278	0.999989
306	497210	N/A	tumor protein, translationally-controlled 1 pseudogene	Tpt1p	0.999252	1.00038	0.999904	1.00058	0.999928	1.00011	0.999294		-28.0248	-28.0312	-28.0333	-28.0283	-28.0334	-28.0333	-28.0257
307	229663	5179	cold shock domain containing E1, RNA binding	Csde1	0.866139	0.956685	1.06955	0.909498	1.07615	0.82924	0.835977		0.962159	-12.7043	-4.38554	-0.174438	-2.97001	0.99884	0.99775
308	12626	74521	centrin 3	Cetn3	0.953829	1.03482	1.09164	1.09121	1.18847	0.913976	0.95245		-19.4397	-23.1337	-7.92928	-8.02208	0.558856	-7.41216	-19.0033
309	69953	87043	RIKEN cDNA 2810025M15 gene	2810025M15Rik	0.978391	1.02421	0.984756	0.877713	1.16759	0.938673	0.946379		-26.0235	-25.6422	-27.0206	-1.65606	-0.0846905	-15.0432	-17.4823
310	18002	4485	neural precursor cell expressed, developmentally down-regulated gene 8	Nedd8	0.99925	1.0084	1.15569	1.32351	1.36549	1.21054	1.26376		-28.0318	-27.8298	-2.96321	0.957589	0.987693	-0.0310611	0.760523
311	17128	31310	MAD homolog 4 (Drosophila)	Smad4	1.02059	1.04154	1.10674	1.17566	1.11772	1.38324	1.36636		-24.6398	-16.7776	-0.687703	0.95617	0.0043005	1	0.999999
312	20832	4573	signal sequence receptor, delta	Ssr4	1.07457	1.04551	1.19486	1.36799	1.63355	2.00168	1.68662		-19.1209	-24.2064	-2.43328	0.921468	0.999823	1	0.999943
313	68776	55918	TAF11 RNA polymerase II, TATA box binding protein (TBP)-associated factor	Taf11	0.874305	1.12388	0.961311	0.900089	0.836249	0.814375	1.02344		-0.123664	-1.35488	-20.3871	-2.67325	0.869627	0.968532	-25.1128
314	20044	4103	ribosomal protein S14	Rps14	1.0004	1.02861	1.0001	1.02656	1.11153	0.951605	0.956848		-28.033	-25.8972	-28.0334	-26.1781	-9.21697	-21.947	-23.0986
315	15191	3306	hepatoma-derived growth factor	Hdgf	1.0368	1.08791	1.17938	1.46133	1.57214	1.5365	1.23715		-25.7286	-17.6031	-4.58557	0.981379	0.998256	0.996298	-1.02607
316	14254	20463	FMS-like tyrosine kinase 1	Flt1	1.01363	1.01091	1.22021	1.28082	0.78156	0.931498	1.07948		-27.5817	-27.7426	-0.311558	0.703394	0.693168	-17.9711	-16.7284
317	19921	N/A	ribosomal protein L19	Rpl19	1.00028	1.00088	1.00033	1.00031	1.04729	1.00001	1.00014		-28.0327	-28.0264	-28.0325	-28.0326	-14.1105	-28.0334	-28.0333
318	54401	20724	tyrosine 3-monooxygenase/tryptophan 5-monooxygenase activation protein, beta polypeptide	Ywhab	1.02531	1.09384	1.10025	1.51029	0.970498	1.29796	0.936081		-25.344	-7.63613	-6.38143	0.999997	-24.2556	0.992759	-13.8861
319	13179	22430	decorin	Dcn	0.79449	1.04487	1.07167	0.580992	0.51866	0.330758	0.848899		-0.847895	-25.0542	-21.2079	0.999755	0.999993	1	-5.80569
320	22057	31334	transducer of ErbB-2.1	Tob1	0.909948	1.04414	1.10359	0.997416	0.84716	0.701839	0.943331		-13.9895	-24.2249	-13.1309	-28.0187	-3.0625	0.985148	-21.4848
321	58803	69338	pepsinogen 5, group I	Pga5	0.973388	1.01603	1.03596	0.985316	1.22092	1.04191	0.998812		-24.1309	-26.6086	-21.6799	-26.7964	0.958303	-19.8173	-28.0253
322	12874	999	carboxypeptidase D	Cpd	0.939948	0.838195	0.96661	1.00537	1.05046	1.22402	0.901397		-23.017	-5.58043	-26.4178	-27.9921	-24.7477	-3.24717	-16.1266
323	19170	2087	proteasome (prosome, macropain) subunit, beta type 1	Psmb1	1.02021	1.09662	1.23993	1.19554	1.2364	1.33439	1.33837		-25.3906	-3.23859	0.994495	0.948292	0.993412	0.999951	0.999959
324	11758	3606	peroxiredoxin 6	Prdx6	1.01208	1.02598	1.11315	0.947708	1.01462	1.1459	1.00545		-26.0861	-20.1987	0.76478	-6.60865	-25.2336	0.978916	-27.6222
325	15463	37929	HIV-1 Rev binding protein	Hrb	1.09066	1.1045	1.20842	1.46504	1.19937	1.36765	1.15178		-11.2434	-8.43477	0.333565	0.999812	0.130229	0.995844	-2.21038
326	75209	57152	RIKEN cDNA 4632412E09 gene	Sv2c	1.04428	1.15033	1.27036	1.1939	1.26188	1.24171	1.38967		-20.5958	-0.647286	0.98096	0.64087	0.973415	0.941492	0.999819
327	15893	7777	islet cell autoantigen 1	Ica1	1.08891	1.11907	1.0644	1.17011	1.2134	1.03087	0.863246		-13.3069	-7.60164	-18.7866	-1.91448	0.00783683	-25.4879	-2.81296
328	22196	55737	ubiquitin-conjugating enzyme E2I	Ube2i	1.14759	1.1633	1.26049	1.45715	1.4285	1.60823	1.25162		-4.07721	-2.61095	0.690493	0.998838	0.997393	0.99998	0.605789
329	19684	37707	radixin	Rdx	1.01817	1.04195	1.08122	1.13646	1.29309	1.04037	0.897081		-26.8528	-22.4114	-12.5091	-3.00189	0.97101	-22.7783	-5.80483
330	12728	73872	chloride channel 5	Clcn5	0.846633	1.05676	1.01587	0.814347	0.872546	0.523488	0.830864		-3.72265	-22.5533	-27.5408	-0.963934	-7.41473	0.999999	-2.14413
331	19242	2117	pleiotrophin	Ptn	1.0157	1.00092	0.95201	0.779039	1.34639	0.698602	0.617547		-27.3544	-28.0311	-21.9685	0.84289	0.973897	0.997739	0.999986
332	20463	3463	cytochrome c oxidase subunit VIIa polypeptide 2-like	Cox7a2l	0.856522	1.00894	1.09069	0.85695	1.06799	0.749786	0.827976		-0.254058	-27.7053	-9.16653	-0.277479	-14.7726	0.996687	0.672875
333	15289	55511	high mobility group box 1	Hmgb1	1.07382	0.998415	1.07118	1.1896	1.25622	1.04354	1.27014		-10.8736	-28.0202	-11.6009	0.747616	0.984413	-19.9681	0.991408
334	23980	37637	phosphatidylethanolamine binding protein 1	Pebp1	0.790944	1.03484	1.10289	1.23474	1.30094	1.1068	1.01402		-0.799214	-26.229	-16.2972	-1.96596	0.0626087	-15.6603	-27.7267
335	78038	11145	methylcrotonoyl-Coenzyme A carboxylase 2 (beta)	Mccc2	0.938631	1.04017	1.03756	0.980528	1.11165	0.971618	0.939177		-5.93633	-15.4591	-16.6378	-24.1589	0.308688	-20.3871	-6.11266
336	72338	43791	RIKEN cDNA 2600001A11 gene	Wdr89	1.00848	1.00054	1.05718	1.05118	1.06037	0.93983	0.996255		-27.4603	-28.0311	-11.4797	-13.6561	-10.3855	-9.20344	-27.9193
337	12585	7262	cerebellar degeneration-related 2	Cdr2	1.07823	1.18159	1.36423	2.63674	1.07175	1.97086	0.883112		-16.6186	-1.83947	0.973662	1	-18.0065	1	-6.69295
338	15211	20146	hexosaminidase A	Hexa	0.939152	1.12398	1.05739	0.718979	0.651475	0.42306	1.17075		-24.1279	-16.6846	-24.899	0.212914	0.904341	0.999998	-10.903
339	12859	37538	cytochrome c oxidase, subunit Vb	Cox5b	1.14427	1.0687	1.19315	1.52674	1.16359	1.65616	1.53091		-6.52581	-19.7094	-2.03567	0.998916	-4.35851	0.999945	0.999019
340	19942	81768	ribosomal protein L27	Rpl27	1.0066	1.03388	1.20213	1.18819	1.23457	1.08199	0.984926		-27.9489	-25.9463	-2.39749	-3.36055	-0.83607	-18.2057	-27.586
341	20422	38165	split hand/foot malformation (ectrodactyly) type 1	Shfm1	1.11534	1.04064	1.15146	1.16829	1.42209	1.26699	1.60395		-6.50656	-23.0986	-2.2078	-1.06127	0.999302	0.893418	0.999997
342	22433	3722	X-box binding protein 1	Xbp1	1.03726	1.07659	1.0602	1.91204	0.94869	1.17855	1.1615		-22.627	-11.738	-16.2376	1	-17.9903	0.316024	-0.223367
343	14768	4417	LanC (bacterial lantibiotic synthetase component C)-like 1	Lancl1	0.915156	1.03705	1.09513	0.846542	0.790193	0.860119	1.43126		-19.89	-26.4563	-19.549	-8.32655	-2.21773	-10.4045	0.744481
344	84095	6239	phosphatidylinositol 4-kinase type 2 alpha	Pi4k2a	0.893147	0.976094	1.03431	1.10095	0.81692	0.859967	1.06569		-6.5802	-26.2369	-24.6494	-9.86489	0.457688	-1.83634	-17.7549
345	17748	81614	metallothionein 1	Mt1	0.910558	1.05877	1.08544	0.765169	1.03871	0.56726	1.20765		-18.1082	-23.8253	-20.0584	-0.240528	-26.0866	0.999561	-4.64564
346	14681	39203	guanine nucleotide binding protein, alpha o	Gnao1	0.781733	1.03212	0.909712	0.763732	0.583998	0.425831	0.475291		-2.94245	-27.0399	-20.3034	-1.72321	0.989937	0.999996	0.99972
347	114896	24990	AFG3(ATPase family gene 3)-like 1 (yeast)	Afg3l1	0.965021	0.961936	1.11429	1.01422	1.08904	1.13603	1.09203		-21.0546	-19.954	-1.66267	-26.7963	-5.33637	-0.140546	-4.76211
348	76709	4187	actin related protein 2/3 complex, subunit 2	Arpc2	1.08769	0.96722	1.18176	1.14822	0.699154	1.03431	0.929262		-23.8801	-27.3347	-14.9079	-18.1854	-1.1421	-27.3179	-24.809
349	26457	8063	solute carrier family 27 (fatty acid transporter), member 1	Slc27a1	0.748758	0.917463	0.920846	0.688602	0.508328	0.397353	0.509579		-1.53217	-22.0567	-22.5027	0.40451	0.999168	0.999997	0.999119
350	66152	40876	RIKEN cDNA 1110020P15 gene	1110020P15Rik	1.0881	1.09025	1.1388	1.33432	0.971625	1.3809	1.20395		-16.2335	-15.8209	-7.64346	0.853764	-26.3036	0.952042	-1.66588
351	22195	43226	ubiquitin-conjugating enzyme E2L 3	Ube2l3	1.1428	1.06591	1.18573	1.54188	1.3492	1.66725	1.6845		-2.12215	-15.9951	0.122965	0.999995	0.996833	1	1
352	14595	20378	UDP-Gal:betaGlcNAc beta 1,4- galactosyltransferase, polypeptide 1	B4galt1	1.02887	1.16348	1.28649	1.34462	1.18389	1.05434	1.63411		-22.7466	0.886807	0.999798	0.99998	0.925579	-7.05054	1
353	22388	6628	WD repeat domain 1	Wdr1	0.935941	1.04938	1.30015	1.79699	1.34346	1.17179	1.43142		-11.8406	-13.2229	0.31606	0.999901	0.676512	-3.7338	0.933937
354	14077	68379	fatty acid binding protein 3, muscle and heart	Fabp3	0.916099	1.16692	1.23092	0.823101	0.908348	0.571978	1.25082		-8.6925	-2.54378	-0.140997	-0.542504	-7.77154	0.99998	0.226122
355	50878	40844	stromal antigen 3	Stag3	0.991813	1.00592	1.09765	1.06715	0.968185	1.11825	1.20572		-14.8296	-14.8986	-4.22062	-8.18696	-12.9066	-2.26556	0.742556
356	56012	56228	phosphoglycerate mutase 2	Pgam2	0.924238	1.0288	1.10088	0.945954	1.10848	0.90861	0.904825		-1.69971	-11.5484	-0.205472	-5.45054	0.152839	-0.221853	0.011061
357	108143	39986	TAF9 RNA polymerase II, TATA box binding protein (TBP)-associated factor	Taf9	1.01923	1.08747	1.24242	1.48714	1.428	1.55865	1.26027		-14.5038	-8.05022	0.515463	0.999004	0.995511	0.999831	0.683207
358	20655	392	superoxide dismutase 1, soluble	Sod1	0.929249	0.990398	1.08683	0.988536	0.839775	0.904298	0.770542		-7.01819	-14.7796	-5.60845	-14.6978	0.557688	-3.46965	0.987776
359	19941	84328	ribosomal protein L26	Rpl26	0.985923	1.01147	1.02309	0.990412	1.03475	0.973859	0.940592		-14.394	-14.5956	-13.5179	-14.7025	-11.9077	-13.0472	-7.12481
360	11461	74383	actin, beta, cytoplasmic	Actb	0.972375	1.13667	1.2559	1.4613	1.21008	1.06568	1.1708		-13.5471	-1.49241	0.920856	0.999899	0.66982	-8.91667	-0.0283672
361	18263	1906	ornithine decarboxylase, structural 1	Odc1	0.998355	1.03164	1.1148	2.27194	2.29291	2.86867	1.05375		-14.9715	-14.6394	-11.3805	0.999615	0.999678	0.999996	-14.0504
362	22187	74981	ubiquitin B	Ubb	0.999941	1.04507	1.0001	1.00037	1.01093	0.987625	0.99994		-14.9724	-11.1773	-14.9724	-14.9721	-14.7091	-14.628	-14.9724
363	21778	32072	testis expressed gene 9	Tex9	0.956965	1.12593	1.01799	1.07861	1.16381	1.42704	1.26436		-12.7251	-4.45828	-14.5779	-9.23587	-1.85003	0.993958	0.666657
364	66105	2506	ubiquitin-conjugating enzyme E2D 3 (UBC4/5 homolog, yeast)	Ube2d3	1.01368	1.05585	1.18823	1.5633	1.25301	1.46669	1.21702		-14.5172	-9.11684	0.74357	1	0.977568	0.999993	0.911159
365	19164	7186	presenilin 1	Psen1	0.912518	1.0432	1.01423	1.07688	1.01511	1.12837	1.10758		-1.74346	-9.80204	-14.283	-3.94291	-14.1985	0.172685	-0.825968
366	73834	5783	ATPase, H+ transporting, lysosomal V1 subunit D	Atp6v1d	1.02337	1.06528	0.993574	0.889722	0.719878	0.645772	0.999327		-14.5081	-11.8204	-14.9358	-6.62504	0.906536	0.995928	-14.972
367	57320	38295	Parkinson disease (autosomal recessive, early onset) 7	Park7	1.01393	0.995099	0.965538	0.961754	0.928152	1.02349	0.916961		-14.6296	-14.9288	-12.9001	-12.453	-7.59622	-14.0267	-5.94799
368	22340	2535	vascular endothelial growth factor B	Vegfb	0.907257	1.07431	1.07618	0.881316	1.07927	0.761237	0.746324		-2.90483	-6.33622	-6.06719	-0.582336	-5.63317	0.997719	0.999173
369	11677	68193	aldo-keto reductase family 1, member B3 (aldose reductase)	Akr1b3	0.953128	0.921916	1.04087	1.00779	0.788917	0.891	0.785648		-12.1872	-8.27032	-12.9748	-14.8923	0.751393	-4.42655	0.781793
370	103694	5308	transmembrane emp24 protein transport domain containing 4	Tmed4	0.960026	1.00434	1.02718	1.00723	1.27658	0.961355	0.734998		-11.9457	-14.9344	-13.5813	-14.8676	0.97046	-12.1274	0.998323
371	76281	8749	Tax1 (human T-cell leukemia virus type I) binding protein 3	Tax1bp3	0.974504	1.2365	1.33088	1.046	1.07796	1.04359	1.4559		-14.4009	-0.592478	0.701252	-13.3052	-10.7678	-13.4633	0.973243
372	16201	7785	interleukin enhancer binding factor 3	Ilf3	0.899566	0.951148	1.04174	1.01111	0.925524	0.647023	0.929543		-3.46812	-10.9108	-12.1277	-14.7444	-6.99017	0.999991	-7.60439
373	67003	37764	ubiquinol cytochrome c reductase core protein 2	Uqcrc2	1.01018	1.06692	1.04624	1.15544	0.97603	1.13127	0.978166		-14.7436	-7.9367	-11.009	-0.0568423	-13.7055	-1.11938	-13.9157
374	26442	2084	proteasome (prosome, macropain) subunit, alpha type 5	Psma5	1.00244	1.05893	1.06137	1.17453	1.41748	1.18263	0.999123		-14.9632	-10.6629	-10.3689	-0.538052	0.998041	-0.271591	-14.9713
375	67680	2255	succinate dehydrogenase complex, subunit B, iron sulfur (Ip)	Sdhb	1.11793	1.0207	1.09585	1.54074	1.06941	1.56575	1.49599		-1.81022	-14.0182	-3.8589	0.999999	-7.34053	1	0.999995
376	12443	1334	cyclin D1	Ccnd1	0.93496	0.998166	1.03529	0.865208	0.692582	0.677801	1.00225		-9.10952	-14.9669	-13.1268	-1.10622	0.9994	0.999758	-14.9642
377	56752	55483	aldehyde dehydrogenase 9, subfamily A1	Aldh9a1	0.947219	1.02359	0.978053	0.986473	1.00096	0.87905	0.928995		-6.20202	-12.7481	-12.942	-14.1732	-14.9684	0.732285	-2.7756
378	13427	37921	dynein cytoplasmic 1 intermediate chain 2	Dync1i2	0.848865	1.0572	1.06488	1.0021	1.05324	0.777536	1.11291		0.755813	-8.34548	-7.07944	-14.9601	-9.01276	0.997113	-1.37592
379	84092	3782	ubiquitin specific peptidase 8	Usp8	0.889844	1.04685	1.06614	1.01442	0.967038	0.868871	0.918647		0.908037	-5.49586	-1.86416	-13.5969	-8.80667	0.986311	0.133136
380	19286	268	6-pyruvoyl-tetrahydropterin synthase	Pts	0.887155	0.988294	0.914158	0.80886	0.881864	0.711949	1.09583		-5.09437	-14.8202	-8.23488	0.0868004	-4.53799	0.977636	-8.04015
381	18813	4513	proliferation-associated 2G4	Pa2g4	1.08139	1.07009	1.27904	2.32479	1.92906	2.75885	1.21971		-12.624	-13.1758	-2.51749	0.999949	0.997329	0.999999	-4.87495
382	67870	5790	RIKEN cDNA 2310057D15 gene	Enoph1	0.942811	1.01742	1.10733	1.34155	1.1992	1.32503	1.00223		-10.8849	-14.5686	-5.68171	0.967151	-0.152515	0.949218	-14.9656
383	12660	88575	choline kinase alpha	Chka	0.892939	0.972288	1.1251	0.872367	0.898056	0.699533	0.977409		-1.9249	-13.3165	-1.55626	-0.42433	-2.43205	0.999924	-13.8563
384	69192	2658	DEAH (Asp-Glu-Ala-His) box polypeptide 16	Dhx16	0.93457	1.07046	1.08396	1.32011	1.07201	1.09761	0.987808		-8.36778	-8.30707	-6.52477	0.989678	-8.09735	-4.89152	-14.6907
385	27406	22784	ATP-binding cassette, sub-family F (GCN20), member 3	Abcf3	1.02297	1.15422	1.12482	1.07731	0.78247	0.890237	0.962035		-14.7647	-9.67137	-10.2782	-12.8814	-3.50981	-10.3677	-14.5781
386	207304	N/A	HECT domain containing 1	Hectd1	0.921608	1.0963	1.0892	1.03976	0.908203	0.742344	0.806184		-6.7425	-5.40707	-6.23669	-12.5051	-4.87928	0.993538	0.824979
387	16842	7813	lymphoid enhancer binding factor 1	Lef1	1.18235	1.14943	1.01	1.07586	0.795227	0.716531	0.779722		-5.6099	-7.63821	-14.9215	-12.4539	-2.1727	0.386997	-1.41087
388	14651	3890	hydroxyacyl glutathione hydrolase	Hagh	1.12556	1.16099	1.07423	1.23379	0.986335	0.993547	1.0721		-7.37902	-4.77954	-11.5744	-1.25147	-14.8311	-14.941	-11.7387
389	50995	4018	ubiquitin-like 1 (sentrin) activating enzyme E1B	Sae2	1.10454	1.09004	1.1888	1.61504	1.50196	1.393	1.01692		-7.86661	-9.24159	-1.85083	0.999428	0.994206	0.943149	-14.7027
390	229906	1158	general transcription factor IIB	Gtf2b	1.10564	1.07399	1.14383	1.29905	1.02031	1.05389	1.49607		-10.8	-12.6981	-8.32249	-1.25233	-14.7782	-13.6969	0.789887
391	N/A	N/A	N/A	N/A	1.07683	1.03383	1.10601	2.02218	1.20422	1.63547	1.07614		-10.6627	-13.9823	-7.95796	0.999999	-1.40375	0.99946	-10.7252
392	66419	6768	mitochondrial ribosomal protein L11	Mrpl11	1.00829	1.06002	1.00399	1.03619	1.41854	0.953518	0.884303		-14.9254	-12.7943	-14.9615	-14.1227	0.843811	-13.4829	-7.39555
393	22272	40942	ubiquinol-cytochrome c reductase, complex III subunit VII	Uqcrq	1.33378	1.12981	1.23489	2.22138	1.22978	2.78679	1.64548		-1.744	-10.4872	-5.07204	0.999521	-5.29886	0.999995	0.870354
394	15356	159	3-hydroxy-3-methylglutaryl-Coenzyme A lyase	Hmgcl	1.01642	1.31898	1.08986	1.13837	1.10111	1.05744	0.984224		-14.6607	0.885087	-8.28765	-3.77974	-7.11925	-11.6846	-14.675
395	21841	20692	cytotoxic granule-associated RNA binding protein 1	Tia1	1.04651	0.900169	1.07414	1.04005	1.06687	0.832963	0.897105		-13.5744	-8.83719	-11.7442	-13.9167	-12.2723	-2.84318	-8.53246
396	18607	37643	3-phosphoinositide dependent protein kinase-1	Pdpk1	1.06169	1.01508	1.27166	1.44196	1.3046	1.14161	1.37062		-12.1542	-14.7787	0.115137	0.964148	0.508445	-5.3004	0.857214
397	12465	6287	chaperonin subunit 5 (epsilon)	Cct5	1.04495	1.14646	1.49335	2.46468	1.33089	1.61449	1.02715		-14.1772	-8.81037	0.645758	0.999987	-1.0803	0.912917	-14.6721
398	68263	712	pyruvate dehydrogenase (lipoamide) beta	Pdhb	1.03083	1.03776	1.16815	1.40008	1.35449	1.48866	1.3109		-14.0553	-13.6263	-2.6108	0.963601	0.902171	0.994736	0.753072
399	21672	21182	peroxiredoxin 2	Prdx2	1.08937	1.04758	1.13512	1.11044	1.25662	1.23098	1.8254		-9.17219	-12.9654	-5.02809	-7.16065	0.193086	-0.303413	0.999992
400	66052	2256	succinate dehydrogenase complex, subunit C, integral membrane protein	Sdhc	1.09686	1.24748	1.04866	1.2447	0.995756	1.33959	1.25354		-7.49041	0.434417	-12.4873	0.398697	-14.9507	0.933383	0.505432
401	20924	2384	suppressor of Ty 5 homolog (S. cerevisiae)	Supt5h	1.07452	1.14808	1.10236	1.16295	1.09607	0.97891	1.31803		-9.58012	-2.65593	-6.54527	-1.78063	-7.20568	-14.8447	0.917974
402	12301	7649	calcyclin binding protein	Cacybp	0.90823	1.1139	1.05961	1.17754	1.07141	0.609206	0.824258		-9.54123	-8.49294	-12.7271	-3.94678	-11.8871	0.997134	-2.16646
403	21767	7975	testis expressed gene 264	Tex264	0.906648	0.99403	1.00889	1.02066	1.03556	0.845674	0.892102		-2.78374	-14.8832	-14.7783	-13.9639	-12.2117	0.68249	-1.32469
404	18412	31202	sequestosome 1	Sqstm1	0.804973	1.01231	1.06903	0.764343	0.74792	0.553172	0.835765		0.792838	-14.7238	-9.07524	0.970357	0.987541	1	0.269145
405	12349	37256	carbonic anhydrase 2	Car2	1.17251	0.978007	1.04634	1.40417	2.39142	2.3292	5.34398		-9.53172	-14.8416	-14.4368	-1.58944	0.998828	0.998174	1
406	433273	N/A	similar to Glyceraldehyde-3-phosphate dehydrogenase (GAPDH)	EG433273	1.2294	1.15729	1.18305	1.48746	1.47349	1.94277	2.05391		-1.66599	-5.3743	-3.78105	0.954706	0.942674	0.999967	0.999993
407	56434	21168	tetraspanin 3	Tspan3	1.01806	1.15448	1.10122	1.28866	0.938357	0.830471	0.735856		-14.5125	-1.67158	-5.97647	0.898714	-10.0822	0.117011	0.985209
408	21917	31144	thymopoietin	Tmpo	1.35742	0.987843	1.18905	1.59779	1.70381	1.69148	1.57979		0.382702	-14.8812	-4.25412	0.983348	0.996602	0.995922	0.978111
409	56398	5235	RIKEN cDNA 1500003O03 gene	1500003O03Rik	1.05491	1.03589	0.979987	1.07089	0.938852	1.05242	0.935764		-10.4018	-12.7829	-14.2147	-8.21592	-9.00454	-10.7361	-8.52243
410	12215	1308	basigin	Bsg	0.851838	1.10654	1.07863	0.967585	1.14188	0.990305	1.12927		0.0498421	-3.90926	-7.17859	-13.0417	-1.20529	-14.793	-1.98554
411	11951	38017	ATP synthase, H+ transporting, mitochondrial F0 complex, subunit c (subunit 9), isoform 1	Atp5g1	1.16159	1.01396	0.998927	1.00827	0.890379	0.988962	1.05322		-2.25763	-14.7464	-14.9711	-14.8923	-5.0397	-14.8272	-12.0994
412	67857	68273	protein phosphatase 6, catalytic subunit	Ppp6c	1.16038	1.06309	1.18424	1.33101	1.22231	1.23228	1.257		-3.9112	-12.01	-2.52965	0.710725	-0.972104	-0.676962	-0.105968
413	N/A	N/A	N/A	N/A	1.07803	1.08641	1.0526	1.00812	1.38493	0.955199	0.904788		-11.8302	-11.2392	-13.4191	-14.9317	0.611725	-13.7172	-9.8509
414	17344	20979	protein inhibitor of activated STAT 2	Pias2	1.10788	1.09127	1.25981	1.04982	1.21534	0.926041	0.925582		-8.99523	-10.3465	-0.663837	-13.3565	-2.09224	-11.2517	-11.21
415	22334	N/A	voltage-dependent anion channel 2	Vdac2	1.13925	1.13527	1.24971	1.61888	1.39988	1.48721	1.32827		-6.6328	-6.93109	-1.00194	0.995145	0.806756	0.955426	0.383128
416	12774	37325	chemokine (C-C motif) receptor 5	Ccr5	1.20832	0.837887	1.27464	1.4318	1.52865	0.761548	0.893711		-7.86771	-9.13545	-6.4533	-2.0678	-0.464583	-3.8199	-11.95
417	17184	7830	matrin 3	Matr3	0.91784	1.08992	1.08609	1.14605	1.19263	0.853671	0.690444		-10.1483	-10.114	-10.4378	-5.52447	-2.67133	-3.83288	0.948237
418	18854	13245	promyelocytic leukemia	Pml	1.13985	1.04112	0.938926	1.23089	0.996629	0.472938	0.910316		-10.244	-14.445	-13.7152	-5.6852	-14.9687	0.997823	-12.3179
419	67345	56715	hect domain and RLD 4	Herc4	1.09816	1.19213	1.39475	1.21367	1.47203	1.15927	1.4656		-7.88073	-1.19288	0.969693	-0.473755	0.99476	-2.83311	0.993938
420	14268	1533	fibronectin 1	Fn1	1.00312	1.20135	1.07474	0.901551	1.20954	0.786139	1.78737		-14.9681	-5.44845	-12.8424	-10.8961	-5.03294	-2.44954	0.990972
421	21917	31144	thymopoietin	Tmpo	0.951577	1.11128	1.23337	1.2606	1.33593	0.99502	1.30366		-13.1995	-8.44365	-1.18207	-0.451936	0.571509	-14.9534	0.267124
422	13000	20444	casein kinase 2, alpha prime polypeptide	Csnk2a2	1.27029	1.07578	1.15756	1.14545	0.971459	1.15843	1.16004		-2.65163	-12.8451	-8.06366	-8.79351	-14.6165	-8.01196	-7.91632
423	12517	1350	CD72 antigen	Cd72	0.885629	0.946776	1.03986	0.79119	0.747364	0.60321	0.738837		-7.47345	-13.0195	-13.9416	-0.684127	0.448234	0.997192	0.567846
424	22041	68153	transferrin	Trf	0.885385	0.850447	1.10303	0.880204	0.558634	0.836823	0.695296		-8.21406	-5.09921	-10.1551	-7.73493	0.998917	-4.01875	0.800574
425	22222	7582	ubiquitin protein ligase E3 component n-recognin 1	Ubr1	1.04112	1.02736	1.11217	1.19535	1.35158	0.908283	0.937902		-14.0146	-13.6643	-9.432	-3.93476	0.322309	-10.2603	-12.6637
426	269523	5168	valosin containing protein	Vcp	1.03223	1.12257	1.30976	2.04718	1.63185	1.8157	1.32589		-14.4721	-9.51462	-0.832479	0.999837	0.970824	0.997325	-0.518616
427	19118	79441	protamine 1	Prm1	0.893723	1.55519	1.60136	1.04892	1.1122	0.748208	0.869384		-12.6524	-0.633583	-0.222133	-14.5242	-12.8768	-4.75706	-11.5272
428	21954	309	troponin I, cardiac	Tnni3	1.03258	1.12119	1.07993	0.81884	1.07973	0.705282	0.850385		-13.7855	-5.12527	-9.29093	0.0044067	-9.31261	0.990028	-1.45323
429	13205	3425	DEAD (Asp-Glu-Ala-Asp) box polypeptide 3, Y-linked	Ddx3x	0.959253	1.09549	1.48001	1.67093	1.02439	1.3194	0.813183		-13.943	-10.6226	0.903147	0.99472	-14.619	-0.0339389	-2.30219
430	N/A	N/A	N/A	N/A	1.09352	1.15577	1.01606	1.42128	1.16937	1.13072	1.02436		-8.7241	-3.47411	-14.7192	0.974494	-2.64427	-5.32909	-14.4006
431	66381	68539	ring finger protein 113A2	Rnf113a2	0.795462	0.917207	0.81955	0.930362	0.792941	0.837961	1.24673		-2.67743	-11.8546	-4.20175	-12.7233	-2.5357	-5.55086	-3.06709
432	11819	7628	nuclear receptor subfamily 2, group F, member 2	Nr2f2	1.09241	1.12211	0.995268	0.978152	1.23328	1.00746	0.98125		-8.2824	-5.41419	-14.9471	-14.4324	0.081446	-14.9104	-14.574
433	14489	40607	myotrophin	Mtpn	1.05323	1.27862	1.14986	1.26561	1.20172	1.14402	1.16138		-11.3313	0.897665	-1.65423	0.853166	0.204774	-2.00065	-1.06661
434	53334	37977	golgi SNAP receptor complex member 1	Gosr1	0.784879	0.99416	1.15008	0.697957	0.823063	0.400186	1.67485		-6.37316	-14.9651	-11.2979	-2.03545	-8.65453	0.997384	0.386453
435	18127	504	nitric oxide synthase 3, endothelial cell	Nos3	1.19655	1.2324	1.27086	1.54855	1.08451	1.42346	1.39609		-3.11855	-1.60437	-0.524326	0.982912	-11.0027	0.86172	0.78299
436	20511	3075	solute carrier family 1 (glial high affinity glutamate transporter), member 2	Slc1a2	1.16571	1.02677	1.08473	1.21511	1.63018	1.20648	0.971658		-6.39027	-14.6033	-11.8144	-3.67778	0.978073	-4.09464	-14.5363
437	54138	40858	ataxin 10	Atxn10	1.01792	1.0306	1.10781	1.22269	1.36785	1.36159	1.00983		-14.6713	-14.1217	-7.57932	-0.627072	0.902726	0.889321	-14.8804
438	68028	69416	ribosomal protein L22 like 1	Rpl22l1	1.13048	1.07828	1.11868	0.994574	1.64005	1.07929	1.20466		-9.12731	-12.429	-9.90367	-14.9579	0.969156	-12.371	-4.68622
439	14102	27	Fas (TNF receptor superfamily member)	Fas	0.960506	1.25478	1.06334	1.15708	1.10854	N/A	0.897752		-14.9707	-11.3288	N/A	-12.6905	-13.0163	N/A	-14.5405
440	16452	21033	Janus kinase 2	Jak2	0.791067	1.06387	1.05951	0.878081	0.874486	0.759869	0.706864		-1.56846	-12.9708	-13.2118	-7.91607	-7.59462	-0.360668	0.635882
441	29817	1193	insulin-like growth factor binding protein 7	Igfbp7	0.971244	1.00523	0.979401	0.901629	0.841015	0.757812	1.00645		-12.4175	-14.8832	-13.6136	-0.999404	0.919002	0.999797	-14.8372
442	22411	20970	wingless-related MMTV integration site 11	Wnt11	0.917035	0.97831	1.13724	0.831539	0.889002	0.709975	1.01377		-9.1749	-14.5119	-4.99934	-1.25294	-6.01144	0.960061	-14.7917
443	16177	677	interleukin 1 receptor, type I	Il1r1	1.01623	1.30559	1.08479	1.08473	1.35249	0.609259	0.887283		-14.8618	-1.61034	-12.3827	-12.3862	-0.6168	0.94052	-9.92602
444	12540	1357	cell division cycle 42 homolog (S. cerevisiae)	Cdc42	1.08944	1.07367	1.27852	1.82984	1.34076	1.16666	1.28641		-8.74467	-10.3495	0.605931	0.999997	0.899018	-2.38412	0.666996
445	14069	49153	coagulation factor VIII	F8	1.00639	0.971681	1.26651	1.79808	1.40969	1.25028	1.14297		-14.921	-13.959	0.695118	0.999999	0.991275	0.554049	-3.07396
446	13163	1033	Fas death domain-associated protein	Daxx	0.926026	1.15969	1.07008	1.13658	1.16952	1.04654	1.00317		-8.47569	-1.47031	-9.63242	-2.89116	-1.01017	-12.2786	-14.9581
447	19244	20744	protein tyrosine phosphatase 4a2	Ptp4a2	1.01598	0.929695	1.02429	1.23767	1.07893	1.09924	1.11617		-14.4538	-7.04943	-13.8097	0.906777	-6.59842	-4.11136	-2.49228
448	20022	4542	polymerase (RNA) II (DNA directed) polypeptide J	Polr2j	1.05698	1.19515	1.35629	1.17682	1.25078	1.14801	1.14985		-9.30059	0.743214	0.999252	0.501719	0.962765	-0.235501	-0.168612
449	12343	55956	capping protein (actin filament) muscle Z-line, alpha 2	Capza2	1.08518	1.09918	1.32722	1.24811	1.12974	1.28711	1.6402		-10.4549	-9.2513	0.573456	-0.588492	-6.68232	0.154442	0.99856
450	19063	7488	palmitoyl-protein thioesterase 1	Ppt1	0.863687	1.14795	1.12506	0.683704	0.729443	0.446606	0.830963		-6.88024	-7.52627	-9.08279	0.779737	0.249425	0.999989	-4.23854
451	110074	31475	deoxyuridine triphosphatase	Dut	1.15634	1.03898	1.14921	1.51365	1.1826	1.6458	1.56625		-7.3389	-14.2569	-7.79471	0.854799	-5.75066	0.974593	0.927431
452	12530	1355	cell division cycle 25 homolog A (S. cerevisiae)	Cdc25a	1.13936	1.13647	1.1537	2.05642	1.13789	1.42879	1.13896		-8.28161	-8.47504	-7.33914	0.99988	-8.37986	0.60636	-8.30856
453	68275	2208	replication protein A1	Rpa1	1.35164	1.10882	1.41348	1.49861	1.6833	1.35167	1.15778		0.176283	-9.9706	0.647584	0.89524	0.992662	0.176663	-6.56324
454	12366	7254	caspase 2	Casp2	1.00038	1.04866	1.14113	0.982831	0.834652	0.961976	0.779038		-14.9724	-13.6631	-7.34129	-14.7916	-3.81789	-14.0878	-0.733722
455	21390	825	thromboxane A2 receptor	Tbxa2r	0.724829	0.842313	1.15241	1.0212	1.17761	0.612819	0.968301		-2.71168	-9.41647	-10.9129	-14.9717	-9.83107	0.355692	-14.7308
456	14678	55539	guanine nucleotide binding protein, alpha inhibiting 2	Gnai2	0.897011	1.19878	1.15189	1.15914	1.14909	0.968753	1.28673		-7.46007	-1.8768	-4.51947	-4.02808	-4.71751	-14.1158	0.332935
457	66832	12043	N/A	Rshl2b	0.945437	1.06355	1.00759	0.79621	0.942412	0.74601	0.78738		-9.92279	-9.11124	-14.8614	0.928482	-9.45146	0.995661	0.954869
458	66626	40879	RIKEN cDNA 5730403B10 gene	5730403B10Rik	0.944522	1.18888	1.06968	1.16894	1.06044	0.851844	1.03239		-11.1576	-0.507263	-9.93431	-1.284	-10.9714	-1.06349	-13.6625
459	12336	1327	cytoskeleton-associated protein 1	Capns1	1.09647	1.06223	1.04954	1.07543	1.03796	1.01634	1.62662		-7.54543	-11.1746	-12.4131	-9.78539	-13.3959	-14.6606	0.999925
460	13018	4786	CCCTC-binding factor	Ctcf	1.01887	1.00792	1.13522	1.15598	1.12624	1.00885	1.09844		-14.6958	-14.9228	-6.27546	-4.75773	-6.9883	-14.9106	-9.33483
461	55989	7024	nucleolar protein 5	Nol5	1.15784	1.03667	1.32906	2.74754	1.24232	2.26207	1.22436		-9.84227	-14.5992	-2.87218	0.999951	-5.90713	0.998432	-6.68332
462	20687	7952	trans-acting transcription factor 3	Sp3	0.951414	1.04795	1.06982	1.06589	1.19037	0.779655	0.938495		-13.4378	-13.6071	-12.2739	-12.5362	-3.819	-0.503352	-12.5593
463	229841	20429	centromere protein E	Cenpe	1.13471	1.3916	1.0309	0.394126	0.893489	0.608812	1.32359		-9.19401	0.087647	-14.5569	0.999997	-10.171	0.956149	-0.943482
464	70099	4015	structural maintenance of chromosomes 4	Smc4	1.14426	1.0212	1.06143	1.08803	1.30753	0.943665	1.87482		-7.16216	-14.7099	-12.9774	-11.2391	-0.285888	-13.0779	0.999665
465	15216	88330	hemochromatosis	Hfe	1.09528	0.910901	0.995783	0.822631	0.725698	0.717303	1.0202		-11.3082	-11.1458	-14.9634	-3.96516	0.195204	0.34229	-14.7713
466	57808	6994	ribosomal protein L35a	Rpl35a	0.964579	1.0033	1.09026	0.880752	1.25754	0.709024	0.73441		-13.801	-14.9623	-9.36038	-5.35509	0.0657447	0.95378	0.875321
467	12843	69	procollagen, type I, alpha 2	Col1a2	1.12838	1.14103	1.16247	1.31399	1.41274	1.33972	1.78624		-7.7381	-6.79506	-5.31241	0.108171	0.806937	0.394355	0.999501
468	20588	68296	SWI/SNF related, matrix associated, actin dependent regulator of chromatin, subfamily c, member 1	Smarcc1	0.879682	1.16316	1.07656	1.3194	1.1782	1.13191	1.14036		-2.67389	-1.13805	-8.68363	0.960694	-0.531918	-3.03155	-2.42561
469	17069	56411	lymphocyte antigen 6 complex, locus E	Ly6e	0.98708	1.16803	1.08135	0.846352	0.91041	0.918445	1.96019		-14.7503	-1.4068	-8.69255	-0.831361	-6.81318	-7.85792	1
470	12824	55607	procollagen, type II, alpha 1	Col2a1	0.984136	1.35169	1.20763	1.34584	1.36692	1.62415	1.828		-14.881	-1.32266	-6.3131	-1.44734	-1.02385	0.841671	0.980394
471	17938	55914	nascent polypeptide-associated complex alpha polypeptide	Naca	1.05076	1.07309	1.1388	1.16306	1.16855	1.07789	0.984738		-11.5402	-8.80746	-2.21498	-0.893904	-0.668786	-8.21237	-14.6016
472	12870	75	ceruloplasmin	Cp	0.906026	1.11619	0.949567	0.844044	0.709492	0.624674	4.47367		-13.2945	-12.9192	-14.4913	-10.5335	-3.36458	-0.502119	0.999998
473	23897	4463	HCLS1 associated X-1	Hax1	1.12443	1.19687	1.11346	1.30109	1.24884	1.18762	1.08532		-8.03751	-3.31417	-8.88881	-0.0770958	-1.24138	-3.8006	-11.0733
474	11515	868	adenylate cyclase 9	Adcy9	1.05055	1.11126	1.14577	1.16999	1.31259	1.03037	1.37298		-12.1366	-5.64265	-2.7983	-1.42041	0.906889	-13.8601	0.979789
475	14872	37358	glutathione S-transferase, theta 2	Gstt2	0.985559	1.08963	1.10098	0.687048	0.663951	0.626998	2.57454		-14.8612	-11.5435	-10.7973	0.742079	0.870191	0.96151	1
476	N/A	N/A	N/A	N/A	1.16389	1.84978	0.902552	0.967066	0.883164	1.27623	1.12465		-12.0505	0.247167	-13.5613	-14.8152	-12.9461	-8.523	-13.1475
477	15267	79484	histone 2, H2aa1	Hist2h2aa1	1.00296	1.10603	1.10737	1.66907	1.16628	1.84612	1.14487		-14.9689	-11.418	-11.3428	0.93883	-7.93443	0.991283	-9.17298
478	20181	2220	retinoid X receptor alpha	Rxra	1.21432	1.21058	1.24892	1.05038	0.990953	1.19698	0.925903		-7.84942	-8.01285	-6.39732	-14.3701	-14.9514	-8.61554	-13.5373
479	67160	20363	eukaryotic translation elongation factor 1 gamma	Eef1g	1.16097	1.24884	1.15982	1.54683	1.76825	1.58221	1.23163		-5.25282	-1.12956	-5.3289	0.981197	0.99947	0.98953	-1.68525
480	66046	31093	NADH dehydrogenase (ubiquinone) 1 beta subcomplex, 5	Ndufb5	0.972103	1.1795	1.10043	1.3185	1.00122	1.27546	1.09967		-14.0716	-1.44789	-7.31335	0.871543	-14.9707	0.65844	-7.39114
481	50912	31105	exosome component 10	Exosc10	0.950192	1.05615	1.17449	1.61513	1.34619	1.34787	0.698494		-12.6834	-12.3852	-2.6519	0.999349	0.839311	0.844693	0.972269
482	19186	4560	proteasome (prosome, macropain) 28 subunit, alpha	Psme1	0.978658	1.13111	1.14738	1.00952	0.967994	0.757174	1.35328		-12.9444	-0.814367	0.869871	-14.5584	-10.7477	0.999992	0.999999
483	30939	3110	pituitary tumor-transforming 1	Pttg1	0.885797	0.991409	1.02296	0.755462	0.740625	0.606778	0.718978		-5.41624	-14.8969	-14.4575	0.804471	0.888432	0.999804	0.953443
484	19177	2093	proteasome (prosome, macropain) subunit, beta type 7	Psmb7	1.11706	1.15148	1.10273	1.70949	1.44626	1.73257	1.41103		-2.7441	-0.604925	-4.09712	1	0.999878	1	0.999615
485	12175	3194	BCL2/adenovirus E1B interacting protein 1, NIP2	Bnip2	0.941587	1.09001	1.13609	1.25921	1.04347	1.01782	0.966783		-7.35041	-3.33171	-0.0285569	0.992844	-10.5162	-14.0907	-11.9871
486	15368	31075	heme oxygenase (decycling) 1	Hmox1	0.985117	1.02193	1.49457	1.6186	1.19363	1.07411	2.65112		-14.9025	-14.8264	0.120888	0.715551	-7.75326	-13.0256	0.999949
487	12007	915	alpha-2-glycoprotein 1, zinc	Azgp1	0.969191	1.01889	1.05693	1.49689	1.23936	1.2824	0.960443		-13.2477	-14.3313	-10.1966	0.99996	0.854647	0.96274	-12.213
488	15439	8273	haptoglobin	Hp	0.824114	0.899296	1.10717	0.949536	0.516494	0.841262	0.924871		-6.37688	-11.6124	-11.8514	-14.095	0.990253	-7.59652	-13.0496
489	11651	3785	thymoma viral proto-oncogene 1	Akt1	1.05158	1.0878	1.15895	1.55927	1.31409	1.69377	1.09775		-12.9134	-9.8823	-4.04205	0.996469	0.594255	0.999718	-8.98258
490	16647	1708	karyopherin (importin) alpha 2	Kpna2	1.41898	1.19999	2.07393	3.94555	2.1946	3.93346	3.78052		-0.635755	-7.35168	0.995918	1	0.998544	1	1
491	68117	57144	RIKEN cDNA 9430083G14 gene	Apool	1.07441	0.899044	1.15675	0.768109	0.982668	1.11463	1.75079		-13.1537	-11.2581	-8.76291	-2.33415	-14.8579	-11.1303	0.966324
492	16325	21142	inhibin beta-C	Inhbc	1.25972	0.57569	1.68539	0.96042	0.907345	0.431914	1.4884		-9.34024	-0.409623	-0.796906	-14.7516	-14.2876	0.765105	-3.88269
493	229905	2994	cysteine conjugate-beta lyase 2	Ccbl2	0.979327	1.11526	1.10253	1.54227	1.14482	1.1956	0.929777		-14.3399	-4.4796	-5.74836	0.999909	-2.16596	-0.0381681	-8.83756
494	73078	3160	peptidase (mitochondrial processing) beta	Pmpcb	1.04948	1.09456	1.11934	1.55991	1.23662	1.43359	1.10256		-12.0018	-6.85343	-4.35302	0.999916	0.565902	0.997705	-5.99114
495	234664	68370	amyloid beta precursor protein binding protein 1	Appbp1	0.863409	1.05065	1.20249	1.19289	1.0739	1.00605	0.745028		-0.433498	-10.9499	0.590184	0.455955	-7.77707	-14.903	0.995391
496	12116	1295	betaine-homocysteine methyltransferase	Bhmt	1.06206	1.08381	0.91004	1.45719	1.04588	0.794816	1.09462		-14.6002	-11.4587	-10.3697	0.863751	-13.7804	-1.32552	-10.6808
497	11632	2959	aryl-hydrocarbon receptor-interacting protein	Aip	0.981069	1.12258	1.0738	1.17067	0.994273	1.01799	1.07183		-13.6811	0.0746014	-4.13213	0.888835	-14.8511	-13.8426	-4.42787
498	11972	N/A	ATPase, H+ transporting, V0 subunit D isoform 1	Atp6v0d1	0.878322	1.04321	1.06252	0.892838	1.08171	0.739859	0.887087		0.697687	-9.01157	-5.19776	0.284756	-2.35612	0.999996	0.486128
499	19364	2156	RAD51-like 3 (S. cerevisiae)	Rad51l3	1.02943	0.954067	0.942813	0.793854	0.737197	0.638705	1.00115		-14.5519	-13.8918	-13.3123	-2.17647	-0.044456	0.930708	-14.9718
500	20656	530	superoxide dismutase 2, mitochondrial	Sod2	1.07109	1.22893	1.38108	1.98705	1.25988	1.84671	1.25207		-10.7201	-0.175312	0.952535	1	0.361046	0.999997	0.252552
501	22627	38223	tyrosine 3-monooxygenase/tryptophan 5-monooxygenase activation protein, epsilon polypeptide	Ywhae	1.10557	1.13556	1.25964	1.7391	1.34321	1.6433	1.42721		-4.97869	-2.38618	0.849691	1	0.986653	0.999997	0.998861
502	18669	69084	ATP-binding cassette, sub-family B (MDR/TAP), member 1B	Abcb1b	1.08667	1.00912	0.991977	0.907844	1.12995	0.915734	0.801909		-9.98367	-14.9006	-14.9158	-8.6414	-6.18214	-9.49983	-0.330797
503	109900	32	argininosuccinate lyase	Asl	0.844726	1.10383	1.09699	1.17901	0.970297	0.834833	0.738182		0.618928	-3.05031	-3.76063	0.552332	-12.9907	0.764072	0.99927
504	18484	37369	peptidylglycine alpha-amidating monooxygenase	Pam	1.0044	1.0532	1.21978	1.3674	1.38569	1.23145	1.15187		-14.9416	-11.2259	0.548911	0.993402	0.996143	0.670463	-1.3958
505	16418	7135	integrin beta 4 binding protein	Itgb4bp	1.16252	1.03421	1.26606	1.728	1.51328	1.81114	1.22241		-3.93086	-14.034	-0.0160258	0.999818	0.990177	0.999957	-1.07967
506	11468	80224	actin, gamma 2, smooth muscle, enteric	Actg2	1.00632	1.40852	1.16283	1.62879	0.929411	1.159	1.1112		-14.9452	0.474749	-5.17756	0.994862	-11.7113	-5.43011	-8.97753
507	16976	37612	low density lipoprotein receptor-related protein associated protein 1	Lrpap1	0.886475	1.14584	1.07104	1.11914	1.04558	0.986136	0.924841		-4.28748	-2.942	-9.92189	-5.06401	-12.6733	-14.7298	-8.94977
508	14886	7748	general transcription factor II I	Gtf2i	0.876483	1.08503	0.968947	0.877784	0.87998	0.716101	0.698851		0.264983	-3.60125	-12.1866	0.216979	0.129866	0.999988	0.999997
509	11522	73888	alcohol dehydrogenase 1 (class I)	Adh1	0.799761	1.21607	1.88185	1.33721	1.05286	2.06803	2.41589		-3.03176	-4.50751	0.997639	-0.652331	-13.804	0.999708	0.999991
510	16404	37592	integrin alpha 7	Itga7	0.892983	1.12882	1.02532	1.29173	0.517024	0.877387	0.577361		-9.81718	-9.22563	-14.6684	-1.37039	0.996477	-9.9552	0.990678
511	20103	783	ribosomal protein S5	Rps5	0.991619	1.00041	0.999799	1.00047	1.13522	1.00008	0.986134		-14.8071	-14.972	-14.9723	-14.9719	-0.740953	-14.9724	-14.5218
512	12018	917	BCL2-antagonist/killer 1	Bak1	0.830183	1.07234	1.05286	0.705501	0.994574	0.765132	0.789236		-0.0406044	-9.58524	-11.7546	0.995402	-14.9321	0.915758	0.76676
513	546101	87684	similar to myosin, light polypeptide 6, alkali, smooth muscle and non-muscle	EG546101	1.00006	1.00019	0.999804	0.997681	0.999943	0.97611	1.00013		-14.9724	-14.972	-14.972	-14.9088	-14.9724	-9.41118	-14.9722
514	21917	31144	thymopoietin	Tmpo	1.33256	1.00952	1.1485	1.35387	1.78322	1.42723	1.44018		0.706272	-14.8945	-4.79376	0.803335	0.99994	0.952158	0.962833
515	74108	31098	poly(A)-specific ribonuclease (deadenylation nuclease)	Parn	0.834439	0.807426	1.02529	0.697884	0.930105	0.95582	0.804375		0.270413	0.754179	-13.9798	0.999206	-8.37618	-11.9587	0.784602
516	N/A	N/A	N/A	N/A	1.01229	0.990262	1.12838	0.979495	1.23412	1.17489	1.23621		-14.5724	-14.7143	-0.566087	-13.8493	0.969603	0.690131	0.972085
517	23991	4654	calcium and integrin binding 1 (calmyrin)	Cib1	1.14765	1.08556	1.36991	1.73467	1.11709	1.99283	3.19989		-5.20536	-10.3477	0.814486	0.999764	-7.61839	0.999996	1
518	17993	1866	NADH dehydrogenase (ubiquinone) Fe-S protein 4	Ndufs4	1.03067	1.10274	1.18465	1.402	1.14172	1.37813	1.45201		-13.8556	-6.58229	-0.864684	0.989412	-3.16155	0.98065	0.996993
519	N/A	N/A	N/A	N/A	1.41873	1.17586	1.1727	0.910928	1.30172	1.24935	3.17895		-4.31138	-11.538	-11.6379	-13.7347	-7.47069	-9.13958	0.998664
520	22026	2475	nuclear receptor subfamily 2, group C, member 2	Nr2c2	0.862716	0.942906	1.09438	0.887425	0.703472	0.595574	0.678101		-4.04116	-12.0274	-8.92351	-5.99098	0.965166	0.999808	0.988415
521	209318	3046	N/A	Gps1	0.98389	1.02091	1.22828	1.86744	1.55955	1.65779	1.12166		-14.7823	-14.6649	-1.58337	0.999923	0.988554	0.997826	-7.86634
522	21926	496	tumor necrosis factor	Tnf	1.08493	0.974471	1.40683	1.03861	1.22167	0.84725	1.16792		-10.6094	-14.4636	0.880228	-13.9014	-1.53173	-3.42696	-4.15838
523	56692	88863	mitogen-activated protein kinase kinase 1 interacting protein 1	Map2k1ip1	1.01769	1.15053	1.22918	1.28676	1.07902	1.00348	0.912636		-14.3353	-0.406093	0.880206	0.983576	-6.54041	-14.9469	-4.45483
524	12753	3603	circadian locomoter output cycles kaput	Clock	1.07228	1.022	1.44399	2.08728	1.55233	1.97815	1.63252		-11.3424	-14.5743	0.961554	0.999999	0.995187	0.999997	0.998931
525	218914	41002	wings apart-like homolog (Drosophila)	Wapal	1.05216	1.05816	1.2509	1.72115	1.10808	1.45928	1.35728		-12.8084	-12.3439	-0.154752	0.999869	-7.89139	0.979172	0.841511
526	18128	32049	Notch gene homolog 1 (Drosophila)	Notch1	0.965258	1.10757	1.23408	1.1257	0.967948	0.902659	0.868431		-12.2035	-2.46097	0.947892	-1.10887	-12.5873	-2.43707	0.0371627
527	269846	N/A	T-cell receptor beta, variable 13	Tcrb-V13	0.982896	0.930228	1.04024	1.02169	0.590084	0.960246	0.792115		-14.9396	-14.4052	-14.8014	-14.9217	-1.57112	-14.7917	-10.0127
528	18044	32114	nuclear transcription factor-Y alpha	Nfya	0.992005	1.05428	1.12364	1.08694	1.23228	1.09441	1.04233		-14.789	-8.74576	-0.631207	-3.79194	0.975173	-2.93123	-10.7676
529	19158	32116	pleckstrin homology, Sec7 and coiled-coil domains 2	Pscd2	1.03564	1.01164	1.253	1.26624	1.04014	0.796329	1.17522		-12.2296	-14.6455	0.975724	0.985417	-11.5953	0.978172	0.57367
530	18005	74441	NIMA (never in mitosis gene a)-related expressed kinase 2	Nek2	1.28996	0.995017	1.04245	1.28799	1.20687	1.20525	2.05577		-2.63997	-14.963	-14.3295	-2.70247	-6.02073	-6.10172	0.998614
531	11841	68620	ADP-ribosylation factor 2	Arf2	1.01992	1.12105	1.23238	1.52805	1.23363	1.31405	1.06478		-14.1966	-2.22989	0.875715	0.999993	0.880722	0.992233	-8.70784
532	12211	7248	baculoviral IAP repeat-containing 6	Birc6	1.05442	1.03889	1.22147	1.24924	1.46202	1.29003	0.97774		-11.6665	-13.1577	0.240894	0.604269	0.998278	0.854821	-14.3142
533	14163	3282	FYVE, RhoGEF and PH domain containing 1	Fgd1	1.01165	0.959262	1.05662	1.12778	1.25001	1.19786	1.24357		-14.4312	-9.29493	-6.44772	0.451475	0.998927	0.983034	0.998491
534	19699	3699	reelin	Reln	1.02678	1.01759	1.07496	0.98013	1.39604	1.07262	1.01473		-13.803	-14.4519	-8.11674	-14.2868	0.998421	-8.42031	-14.6046
535	16403	20091	integrin alpha 6	Itga6	0.937235	1.15675	1.23444	1.08117	1.10619	1.51265	1.73403		-10.3329	-2.01658	0.423922	-8.73379	-6.03125	0.999492	0.999997
536	72151	N/A	WD repeat and SOCS box-containing 2	Rfc5	0.930035	1.13178	1.35065	1.67086	1.15138	1.33901	1.28219		-10.7604	-5.64415	0.844592	0.999755	-4.16439	0.803909	0.408477
537	16324	1654	inhibin beta-B	Inhbb	0.991577	1.02471	1.51597	2.11021	1.35257	1.20839	2.44489		-14.933	-14.6475	0.906507	0.999963	0.116917	-3.83449	0.999999
538	20719	20956	serine (or cysteine) peptidase inhibitor, clade B, member 6a	Serpinb6a	0.887072	1.07926	1.16022	0.889784	0.940837	0.803236	0.937637		-0.42246	-4.75653	0.560772	-0.594214	-7.26203	0.986049	-6.67148
539	107513	2368	N/A	Ssr1	1.26503	0.842905	1.37975	1.7492	1.82877	2.74219	1.65242		-1.69256	-5.09535	0.350184	0.995984	0.998608	1	0.984898
540	69742	12328	TM2 domain containing 2	Tm2d2	0.804353	0.930641	1.09993	1.16411	0.901424	0.930913	0.928839		0.948774	-6.7311	-3.55448	0.22997	-2.63624	-6.77581	-6.43687
541	26417	55682	mitogen activated protein kinase 3	Mapk3	0.997886	1.00338	1.05047	0.820069	0.900474	0.703105	1.21051		-14.9678	-14.9606	-12.6538	-0.468442	-6.93171	0.978949	-0.727533
542	19275	48142	protein tyrosine phosphatase, receptor type, N	Ptprn	0.991436	1.19797	1.16713	1.02486	1.27338	0.958618	0.890402		-14.7928	0.80187	0.420912	-13.5685	0.988266	-11.1804	-1.27689
543	17762	74962	microtubule-associated protein tau	Mapt	1.03721	1.19978	1.20713	1.32974	1.33057	1.47587	1.74604		-13.8287	-1.7515	-1.4558	0.715537	0.720029	0.983812	0.999906
544	66706	32460	RIKEN cDNA 4733401H18 gene	4733401H18Rik	0.955737	1.25861	1.33966	1.16311	0.8345	0.856989	1.13773		-11.861	0.738563	0.968756	-1.40296	-0.12157	-1.22364	-2.93365
545	14208	31106	protein phosphatase 1G (formerly 2C), magnesium-dependent, gamma isoform	Ppm1g	1.04779	1.10241	1.24994	2.36399	1.85505	2.31466	1.35612		-13.8284	-10.5763	-2.15084	0.999997	0.999068	0.999996	0.133791
546	73274	11292	GC-rich promoter binding protein 1	Gpbp1	0.919411	1.12428	1.14418	1.15123	0.930468	0.766822	0.821484		-3.56381	-0.510956	0.246822	0.418957	-5.30066	0.999024	0.959152
547	68292	7387	STT3, subunit of the oligosaccharyltransferase complex, homolog B (S. cerevisiae)	Stt3b	1.03868	1.13651	1.06396	1.68457	1.02959	1.63964	1.38766		-14.1719	-7.98097	-12.9297	0.992994	-14.4945	0.986675	0.502475
548	17995	5151	NADH dehydrogenase (ubiquinone) flavoprotein 1	Ndufv1	1.03162	1.06016	1.12146	1.07751	1.30324	1.11872	1.03687		-12.4003	-7.67185	-0.694931	-4.95448	0.99891	-0.853184	-11.6007
549	192159	4706	pre-mRNA processing factor 8	Prpf8	0.945582	1.0512	1.72835	3.45316	2.00349	2.51252	1.63505		-14.2164	-14.3673	0.740129	0.999995	0.968673	0.999128	0.465411
550	12894	1413	carnitine palmitoyltransferase 1a, liver	Cpt1a	0.943745	1.06047	1.24384	0.680622	1.11656	0.813603	1.39549		-13.1091	-13.0601	-1.96407	0.865935	-9.22856	-2.51857	0.606231
551	26443	2085	proteasome (prosome, macropain) subunit, alpha type 6	Psma6	1.10653	1.15455	1.11907	1.60302	1.37204	1.48706	1.14479		-4.04945	-0.686314	-2.89326	0.999998	0.997849	0.999942	-1.15148
552	97165	37582	high mobility group box 2	Hmgb2	1.20492	1.09568	1.06529	1.15541	2.33883	1.53427	2.46016		-7.25008	-12.5967	-13.7837	-9.70975	0.999451	0.369641	0.999783
553	12772	537	chemokine (C-C motif) receptor 2	Ccr2	0.94663	1.04641	1.18692	0.969067	0.929903	0.910417	1.08213		-13.2654	-13.7827	-4.46046	-14.3895	-12.1037	-10.4953	-11.6491
554	16792	4922	lysosomal-associated protein transmembrane 5	Laptm5	0.901225	1.03188	1.18842	1.23248	1.21912	0.887664	0.990514		-4.69793	-13.5046	-0.0682692	0.655328	0.509202	-3.17754	-14.8307
555	18082	2695	4-nitrophenylphosphatase domain and non-neuronal SNAP25-like protein homolog 1 (C. elegans)	Nipsnap1	0.869345	0.994304	0.925105	0.713924	0.914912	0.646788	0.841574		-5.5977	-14.9484	-11.0944	0.838413	-10.1209	0.987051	-3.2466
556	11430	38299	acyl-Coenzyme A oxidase 1, palmitoyl	Acox1	0.922929	1.02972	1.02197	1.12428	0.726783	1.12746	1.12616		-12.0653	-14.5482	-14.7373	-9.43343	0.15404	-9.22154	-9.30809
557	66626	40879	RIKEN cDNA 5730403B10 gene	5730403B10Rik	0.961106	0.939744	0.949655	1.15845	0.645797	1.22286	1.20751		-14.3631	-13.5205	-13.9538	-8.42768	0.757449	-5.03127	-5.77049
558	17966	7438	neighbor of Brca1 gene 1	Nbr1	0.89145	1.10251	0.954153	0.759432	0.706952	0.554589	0.890501		-6.87369	-8.56201	-13.1663	0.611341	0.939857	0.999959	-6.77273
559	53328	48457	progesterone receptor membrane component 1	Pgrmc1	0.954514	1.02971	1.02792	0.715828	0.881299	0.607823	0.853128		-12.7911	-14.0691	-14.1706	0.971103	-4.56723	0.999881	-2.10547
560	27632	2178	RD RNA-binding protein	Rdbp	1.10373	0.922161	1.01409	1.18123	1.24849	1.25099	1.06553		-5.87756	-8.01049	-14.6979	-0.600804	0.675758	0.695596	-10.2172
561	14663	49158	glycosylation dependent cell adhesion molecule 1	Glycam1	0.971797	0.973775	1.28557	0.9313	1.05657	0.831199	1.06618		-14.5955	-14.6466	-1.77051	-12.7849	-13.624	-5.0509	-13.1734
562	19216	738	prostaglandin E receptor 1 (subtype EP1)	Ptger1	0.864371	0.948083	1.08162	0.82389	1.0081	0.656452	0.727381		-1.08621	-10.9941	-7.63941	0.492764	-14.8672	0.999933	0.995135
563	11566	55555	adenylosuccinate synthetase, non muscle	Adss	0.837859	0.995943	1.13921	1.19879	1.06682	1.10559	1.04173		-1.52576	-14.956	-4.72978	-1.3129	-11.3391	-7.63318	-13.4008
564	14210	N/A	fibroblast growth factor inducible 15	Fin15	1.07346	1.05441	1.29611	0.968657	1.23096	0.850465	0.80152		-13.8868	-14.5542	-5.36728	-14.7468	-7.80257	-10.0942	-7.14089
565	12494	1345	CD38 antigen	Cd38	1.01276	1.30042	1.12062	1.06379	1.04025	0.90316	1.57621		-14.7489	0.911859	-4.30346	-10.4563	-12.9403	-5.57612	0.999938
566	20182	7923	retinoid X receptor beta	Rxrb	0.869987	1.17211	1.26688	1.51894	1.0686	1.22513	1.13493		-1.93239	-0.817952	0.822981	0.999818	-9.71336	0.47994	-2.89401
567	26411	5199	mitogen activated protein kinase kinase kinase kinase 1	Map4k1	1.02447	1.01995	1.17428	1.2436	1.26456	1.15318	0.974597		-14.5084	-14.6612	-3.54611	-0.686372	-0.209097	-4.89735	-14.4479
568	15247	22456	hippocampus abundant gene transcript 1	Hiat1	1.01215	1.12498	1.29191	1.35091	1.02965	0.948985	0.942799		-14.6473	-1.49748	0.990538	0.998906	-13.165	-9.89287	-8.85437
569	19362	48436	RAD51 associated protein 1	Rad51ap1	1.24339	0.999122	1.02587	1.42849	1.51259	1.43156	1.61847		-5.51281	-14.9722	-14.7717	-0.589127	0.237028	-0.548222	0.708037
570	57294	803	ribosomal protein S27	Rps27	0.999252	1.00038	0.999904	1.00058	1.06631	0.974934	0.997333		-14.968	-14.9713	-14.9724	-14.9698	-1.34115	-10.6626	-14.9164
571	19384	68143	RAN, member RAS oncogene family	Ran	1.40078	1.08484	1.43311	3.13393	2.53882	3.67942	1.53262		-1.97326	-13.4131	-1.37888	0.999977	0.999274	0.999998	-0.156823
572	13688	3022	eukaryotic translation initiation factor 4E binding protein 2	Eif4ebp2	0.898362	1.03696	1.0545	0.915792	0.777571	0.771419	1.01656		-6.16759	-13.5427	-12.0794	-8.27309	0.712827	0.771556	-14.6679
573	268656	4681	serine palmitoyltransferase, long chain base subunit 1	Sptlc1	0.893289	1.1008	1.09541	1.05765	0.831979	1.05658	1.04947		-2.33806	-4.06947	-4.6648	-9.71274	0.672208	-9.86556	-10.8648
574	21915	6285	deoxythymidylate kinase	Dtymk	1.01599	0.935829	1.08576	1.49422	1.58938	1.38499	0.921338		-14.722	-11.1407	-9.49007	0.994623	0.999277	0.943747	-9.52762
575	14177	10870	fibroblast growth factor 6	Fgf6	0.842772	1.01715	1.10638	1.2276	0.947051	1.05048	1.2374		0.860479	-14.137	-1.62666	0.975192	-8.28741	-9.22911	0.983738
576	12190	41	breast cancer 2	Brca2	0.977055	1.05153	1.12637	1.01616	1.17994	0.838398	0.8742		-14.1882	-11.6313	-3.45243	-14.5931	-0.462164	-0.0847299	-2.17805
577	18764	20104	polycystic kidney disease 2	Pkd2	1.08326	1.02892	0.939542	0.860519	0.730547	0.752393	0.984703		-9.89294	-14.2073	-11.6436	-3.29014	0.905658	0.787003	-14.7446
578	56550	86060	ubiquitin-conjugating enzyme E2D 2	Ube2d2	1.11563	1.23419	1.1471	1.47213	1.30791	1.16586	1.31499		-6.89452	-0.343793	-4.33756	0.988648	0.665837	-3.0991	0.709576
579	16186	172	interleukin 2 receptor, gamma chain	Il2rg	0.998342	1.13982	1.11303	1.00073	1.25896	0.691425	1.07983		-14.9704	-6.27972	-8.4014	-14.972	-0.558994	0.931158	-11.1362
580	12505	508	N/A	Cd44	1.22022	1.70809	1.34812	1.62273	1.58091	1.94317	1.51815		-5.48688	0.926266	-1.49196	0.824808	0.732686	0.992868	0.499187
581	14933	21848	glycerol kinase	Gyk	1.08237	1.05705	1.31641	1.31934	1.04372	1.39687	1.4081		-11.9289	-13.3919	-0.45745	-0.40544	-14.0115	0.484117	0.556159
582	20657	2334	superoxide dismutase 3, extracellular	Sod3	1.02183	1.29884	1.261	1.16617	1.33345	1.04637	1.15987		-14.6384	0.0787989	-0.630366	-4.64784	0.467187	-13.5557	-5.0579
583	21802	2431	transforming growth factor alpha	Tgfa	0.920468	1.06581	0.98072	1.03788	0.837647	0.471173	0.633847		-10.6066	-12.2147	-14.6911	-13.9714	-2.88478	0.999998	0.993135
584	20962	7964	synaptonemal complex protein 3	Sycp3	0.884763	1.00761	0.978559	0.812582	0.650877	0.583637	0.87431		-9.76747	-14.948	-14.7741	-4.26411	0.788615	0.973223	-8.94764
585	N/A	N/A	N/A	N/A	1.05077	1.11928	1.15557	0.932783	1.083	1.00284	2.43507		-13.2662	-7.96752	-5.23594	-11.7881	-10.9348	-14.9665	1
586	105638	44717	zinc finger, CSL domain containing 2	Dph3	1.15022	1.13795	1.33712	1.30542	1.36362	1.34263	1.0258		-1.65702	-2.42168	0.980015	0.950724	0.990648	0.982933	-14.0054
587	19701	20151	renin 1 structural	Ren1	1.2401	0.931068	1.36453	1.68674	1.40013	1.67455	1.72557		-4.04542	-13.015	-0.563911	0.956691	-0.0785453	0.950246	0.972124
588	231086	153	hydroxyacyl-Coenzyme A dehydrogenase/3-ketoacyl-Coenzyme A thiolase/enoyl-Coenzyme A hydratase (trifunctional protein), beta subunit	Hadhb	1.00718	1.22728	1.05302	1.10948	0.660167	0.991713	1.00533		-14.9484	-3.84346	-13.7679	-10.6571	0.81491	-14.9399	-14.9592
589	623365	88684	similar to H3 histone, family 3B	EG623365	1.10186	1.08952	1.14381	0.997175	0.996699	0.869034	1.21131		-4.9181	-6.31881	-1.49192	-14.9586	-14.9535	-1.12244	0.56098
590	N/A	N/A	N/A	N/A	1.05965	1.10681	1.02658	1.02643	0.721548	0.674886	0.944091		-11.7833	-7.13668	-14.2562	-14.264	0.959122	0.995223	-11.8229
591	20873	7962	polo-like kinase 4 (Drosophila)	Plk4	1.11778	0.979824	1.13258	1.03689	1.37198	1.01679	1.05032		-8.40622	-14.6874	-7.25866	-14.0901	0.668407	-14.7816	-13.3914
592	20768	7550	selenophosphate synthetase 2	Sephs2	1.00031	1.41451	1.07639	1.59349	0.873272	1.03018	1.09773		-14.9724	-0.452943	-13.232	0.738984	-9.8363	-14.6738	-12.2778
593	27058	37737	signal recognition particle 9	Srp9	1.2646	1.05563	1.34218	1.60075	1.15949	1.5962	1.50511		-1.21199	-13.2951	0.21597	0.983331	-6.08783	0.982146	0.929072
594	13663	3588	etoposide induced 2.4 mRNA	Ei24	0.915532	1.10124	1.22536	1.18059	0.992508	0.969576	0.879714		-9.15057	-8.3077	-0.632844	-2.37595	-14.9193	-14.0995	-5.22242
595	12402	3802	Casitas B-lineage lymphoma	Cbl	1.13172	1.45593	0.875084	0.859803	1.1559	1.03539	0.931367		-12.3552	-2.27735	-11.9739	-11.2417	-11.5036	-14.7471	-14.053
596	27054	74571	SEC23B (S. cerevisiae)	Sec23b	0.883666	1.28567	1.22549	1.54749	1.53685	1.26569	1.71303		-7.65188	-0.444843	-2.19197	0.974365	0.969626	-0.898717	0.998088
597	15404	56001	homeo box A7	Hoxa7	1.32746	1.45466	1.31976	1.4811	1.01308	0.52295	0.795618		-5.29695	-1.83475	-5.5213	-1.41236	-14.8358	0.755721	-9.04847
598	68145	10369	Ewing's tumor-associated antigen 1	Etaa1	0.866646	1.13218	0.99966	1.08214	1.41151	0.895844	1.04051		-7.25292	-8.69662	-14.9724	-12.031	0.52847	-9.78234	-14.1674
599	11927	2984	ATX1 (antioxidant protein 1) homolog 1 (yeast)	Atox1	1.12513	1.08641	1.22416	1.10852	1.01713	1.01355	1.50162		-6.93155	-10.2626	-1.19445	-8.33546	-14.7376	-14.8246	0.984266
600	15194	1593	Huntington disease gene homolog	Hdh	0.976208	1.26165	1.42396	1.19978	1.165	1.05547	1.32132		-14.6313	-1.37661	0.664335	-3.83769	-5.83933	-13.3334	-0.0982636
601	51788	80218	H2A histone family, member Z	H2afz	1.24379	1.15949	1.10198	1.38122	1.5564	1.39242	1.23944		-1.577	-5.73908	-9.95769	0.633789	0.97654	0.691414	-1.72361
602	66878	2843	RIO kinase 3 (yeast)	Riok3	0.89515	1.31341	1.0838	1.29048	1.15971	0.961683	0.893435		-6.36875	0.768794	-9.57205	0.627556	-3.09489	-13.4794	-6.17673
603	68024	79485	histone 1, H2bc	Hist1h2bc	1.06172	1.13012	1.04154	0.849091	0.790597	0.793884	2.12703		-13.308	-9.1386	-14.1797	-6.14284	-2.15623	-2.33231	0.999915
604	17311	692	kit ligand	Kitl	1.18918	0.903638	1.26769	0.887087	1.11858	0.84764	0.865587		-4.72307	-10.8336	-2.27726	-9.51642	-10.0756	-6.27002	-7.73618
605	83397	3740	A kinase (PRKA) anchor protein (gravin) 12	Akap12	1.11522	1.07893	1.0455	0.951691	0.748074	0.693565	0.773483		-9.17474	-11.8143	-13.8052	-13.5404	0.180204	0.824193	-0.497798
606	N/A	N/A	N/A	N/A	1.0859	1.041	1.02774	1.00701	0.955849	0.955217	0.910923		-3.66111	-10.823	-12.8843	-14.8266	-9.93405	-9.81371	-2.3445
607	20449	2282	ST8 alpha-N-acetyl-neuraminide alpha-2,8-sialyltransferase 1	St8sia1	1.1882	0.956233	1.02917	1.12551	0.836857	0.897764	0.781583		-7.88903	-14.3447	-14.1659	-11.0961	-7.55398	-11.6706	-3.92429
608	280668	73803	a disintegrin and metallopeptidase domain 1a	Adam1a	0.939988	1.12835	1.08087	1.03459	0.83215	0.577918	0.693006		-13.1294	-9.06015	-12.1666	-14.3907	-4.57686	0.992701	0.663804
609	20224	56436	SAR1a gene homolog 1 (S. cerevisiae)	Sar1a	1.40586	1.19975	1.15428	1.79304	1.71923	2.41554	1.41173		0.124407	-5.62351	-8.20098	0.990674	0.977902	0.999985	0.180136
610	71799	33161	pentatricopeptide repeat domain 1	Ptcd1	1.13764	1.08653	1.39811	1.75898	1.49932	1.74555	1.27972		-4.92777	-9.52289	0.951991	0.999968	0.994351	0.999959	0.456954
611	71955	8849	RIKEN cDNA 2400003C14 gene	2400003C14Rik	1.15277	1.08547	1.22961	1.24633	1.19904	0.862511	1.21213		-3.59981	-9.45118	-0.266784	0.0760222	-1.19174	-3.16771	-0.741846
612	69077	2108	proteasome (prosome, macropain) 26S subunit, non-ATPase, 11	Psmd11	1.02219	1.06521	1.32764	1.07891	0.905843	1.65164	1.33032		-14.7683	-13.3615	-1.10974	-12.6999	-11.3234	0.927752	-1.05282
613	12447	14452	cyclin E1	Ccne1	1.0827	0.864999	0.960112	0.850578	0.708868	0.611363	1.10169		-11.1627	-5.54785	-13.864	-4.29721	0.825033	0.995805	-9.67156
614	66218	3669	NADH dehydrogenase (ubiquinone) 1 beta subcomplex, 9	Ndufb9	1.00997	1.17237	1.03062	1.318	1.03293	1.44704	1.11357		-14.8925	-3.60454	-14.2498	0.522181	-14.1414	0.954435	-7.94234
615	26400	56548	mitogen activated protein kinase kinase 7	Map2k7	1.13116	1.10811	1.01541	1.40478	1.29438	1.21644	1.11057		-4.96191	-7.01502	-14.7252	0.97314	0.695431	-0.462105	-6.78155
616	56615	10544	microsomal glutathione S-transferase 1	Mgst1	0.770942	0.971874	0.852565	0.524461	0.38582	0.528111	0.946887		-6.58871	-14.8271	-11.0294	0.747374	0.9948	0.726581	-14.4473
617	68349	3346	NADH dehydrogenase (ubiquinone) Fe-S protein 3	Ndufs3	1.1326	1.06628	0.949769	0.976144	0.75809	0.91698	0.974793		-6.22205	-11.8903	-12.9059	-14.4925	0.570647	-9.82456	-14.4369
618	20044	4103	ribosomal protein S14	Rps14	0.739111	1.10252	1.37039	0.86324	0.716164	0.47556	0.470202		-3.91297	-13.0723	-3.45343	-10.9963	-2.83181	0.966	0.970988
619	30963	69153	protein tyrosine phosphatase-like (proline instead of catalytic arginine), member a	Ptpla	1.01848	1.07385	1.08499	0.848224	0.605492	0.647172	1.03097		-14.79	-12.4338	-11.7348	-5.46325	0.985616	0.935953	-14.4718
620	19228	267	parathyroid hormone receptor 1	Pthr1	1.05338	1.29316	0.840416	1.44161	0.918681	0.639606	1.26719		-14.063	-3.02226	-7.38698	-0.0875036	-12.6725	0.668036	-3.92346
621	18399	16813	solute carrier family 22 (organic anion transporter), member 6	Slc22a6	1.40149	1.00248	1.1995	0.67662	0.781653	0.915958	1.05078		-2.70762	-14.9711	-9.31922	-1.31898	-6.22689	-12.3468	-13.6228
622	12450	2995	cyclin G1	Ccng1	1.05918	1.17766	1.01035	1.14011	1.21512	1.06218	0.865556		-11.3802	-1.2454	-14.8414	-3.41226	-0.048098	-11.0681	-2.39705
623	16923	36179	SH2B adaptor protein 3	Sh2b3	1.17021	0.886747	1.11738	1.12733	1.07666	0.679921	1.66293		-11.2107	-12.6444	-12.9635	-12.6566	-14.0475	-2.36095	-0.156
624	13645	1483	epidermal growth factor	Egf	0.889577	1.23384	1.14841	1.1082	1.15934	0.757384	1.20641		-12.6237	-8.61172	-11.2647	-12.5663	-11.3988	-5.63334	-9.64053
625	20686	7951	sperm autoantigenic protein 17	Spa17	1.05025	1.1739	1.20318	2.40448	0.910073	1.76774	1.17448		-12.6059	-2.0887	-0.852227	1	-7.89698	0.999988	-2.05898
626	13723	7743	embigin	Emb	0.985457	1.03771	1.02989	0.99998	1.73863	0.755293	0.797187		-14.9107	-14.5827	-14.7246	-14.9724	0.868085	-3.07484	-5.47414
627	67130	1861	NADH dehydrogenase (ubiquinone) 1 alpha subcomplex, 6 (B14)	Ndufa6	0.917029	1.0753	1.12398	0.718953	0.86409	0.65881	1.00597		-10.2088	-11.4446	-7.42552	0.830646	-4.94025	0.982148	-14.9455
628	54381	9401	plasma glutamate carboxypeptidase	Pgcp	0.95219	1.13866	0.978054	0.869309	0.648862	0.611949	1.3782		-13.8196	-8.49981	-14.7284	-7.73931	0.897443	0.96985	0.167702
629	24128	6927	5'-3' exoribonuclease 2	Xrn2	1.10459	0.916316	1.01681	1.27755	0.728301	0.992694	0.999303		-6.72465	-8.09285	-14.6432	0.708293	0.969662	-14.9082	-14.9719
630	11804	20396	amyloid beta (A4) precursor-like protein 2	Aplp2	1.02905	0.98071	1.05353	0.871872	0.683911	0.652212	0.761886		-14.2346	-14.6265	-12.6602	-4.57011	0.982527	0.995852	0.650529
631	69263	2188	replication factor C (activator 1) 3	Rfc3	1.18837	1.10163	1.27177	1.2838	1.69052	2.04665	1.07629		-7.1199	-11.8743	-3.39734	-2.98283	0.930883	0.998156	-13.0991
632	22687	2900	zinc finger protein 259	Zfp259	1.02757	1.03035	1.10076	0.972532	1.32601	0.857267	0.85338		-14.5285	-14.4376	-10.2775	-14.5071	0.0292469	-5.6113	-5.27984
633	11951	38017	ATP synthase, H+ transporting, mitochondrial F0 complex, subunit c (subunit 9), isoform 1	Atp5g1	1.08196	1.12008	1.11918	1.23596	1.12389	1.20626	1.1234		-9.21852	-5.40741	-5.48857	0.204606	-5.07099	-0.459604	-5.11366
634	19027	4915	synaptophysin-like protein	Sypl	1.26461	1.08761	1.26224	1.19364	1.18913	1.09707	1.71964		-1.41103	-11.3933	-1.48072	-4.31777	-4.56343	-10.736	0.996098
635	22702	7601	zinc finger protein 42	Zfp42	1.17852	N/A	1.71055	0.608914	0.935447	0.473121	1.14276		-11.9879	N/A	N/A	-2.34166	-14.4338	0.0349075	0.188739
636	17393	37619	matrix metallopeptidase 7	Mmp7	0.827151	1.20381	1.18645	1.00029	1.03939	0.849351	1.58242		-4.36244	-4.62183	-5.55241	-14.9724	-14.2451	-6.07337	0.940399
637	21333	2394	tachykinin 1	Tac1	1.32607	1.00156	1.13786	1.00067	0.926622	1.13954	0.956896		-2.6223	-14.9717	-10.5829	-14.9723	-13.2722	-10.4986	-14.3815
638	14202	N/A	four and a half LIM domains 4	Fhl4	1.01431	0.817852	1.33275	0.997595	1.0536	0.699538	0.58357		-14.9168	-7.04876	-3.05381	-14.9486	-14.2381	-0.997667	0.805745
639	21884	40776	fatty acid binding protein 9, testis	Fabp9	1.04525	0.996857	1.3514	0.992474	0.899715	0.701515	1.04302		-14.184	-14.9683	-0.765419	-14.9489	-10.9915	0.19141	-14.2566
640	16201	7785	interleukin enhancer binding factor 3	Ilf3	0.872088	1.14177	0.976523	1.22224	1.16227	1.2586	0.996528		-7.98525	-8.30442	-14.6936	-3.74232	-6.99414	-2.29557	-14.9664
641	11723	86951	amylase 2, pancreatic	Amy2	0.644434	0.795647	1.03639	0.802391	0.452553	0.439321	0.643057		-0.990083	-7.86586	-14.7405	-8.24622	0.961639	0.973892	-0.952317
642	12585	7262	cerebellar degeneration-related 2	Cdr2	1.30311	1.34973	1.78753	5.21262	1.22592	2.24018	0.938469		-3.33927	-2.05152	0.937027	1	-6.29966	0.998762	-13.7789
643	16330	69021	inositol polyphosphate-5-phosphatase B	Inpp5b	1.03617	1.19771	0.930266	0.933984	0.92109	0.787221	0.886903		-14.2419	-3.96323	-12.1693	-12.4435	-11.4502	-1.14834	-8.43027
644	N/A	N/A	N/A	N/A	1.54202	N/A	1.2951	1.56657	1.13232	0.62862	0.933229		-5.28107	N/A	N/A	-6.39951	-13.7629	-4.48872	-12.3074
645	N/A	N/A	N/A	N/A	1.82601	1.17416	0.992007	1.15093	2.09495	0.807053	1.21972		0.223972	-12.6682	-14.9631	-12.3545	0.800446	-9.56284	-10.1928
646	N/A	N/A	N/A	N/A	1.18798	0.99326	1.28951	1.38042	0.92306	0.946052	0.967701		-6.37195	-14.953	-2.08956	-0.221657	-12.4761	-13.7186	-14.5206
647	76808	68104	Ribosomal protein L18A	Rpl18a	0.955623	1.07621	1.04915	0.872485	1.15369	0.682875	0.787297		-13.6308	-11.7064	-13.4815	-6.34505	-5.81688	0.9215	-0.624754
648	20755	84655	small proline-rich protein 2A	Sprr2a	1.47411	1.77272	2.22959	2.81786	1.16874	11.8152	7.63179		-10.4972	-6.86958	-4.02097	-0.737289	-14.1404	0.999254	0.989521
649	15129	73881	hemoglobin, beta adult major chain	Hbb-b1	0.879157	0.892029	0.992249	1.31487	0.554654	0.501675	0.441459		-12.2483	-12.7843	-14.9615	-5.96968	0.541855	0.854874	0.970555
650	17283	7418	multiple endocrine neoplasia 1	Men1	1.07477	1.10057	1.22996	1.18985	1.19779	0.912127	1.05726		-10.4512	-7.91099	-0.222578	-1.50916	-1.18894	-8.3241	-12.0876
651	51798	1069	enoyl coenzyme A hydratase 1, peroxisomal	Ech1	0.970266	1.17973	0.859222	0.633128	0.732608	0.524547	0.997719		-14.5698	-6.54598	-10.8792	0.898023	-0.280062	0.997917	-14.9701
652	15129	73881	hemoglobin, beta adult major chain	Hbb-b1	0.839836	0.907003	1.04226	1.52956	0.617191	0.557422	0.436929		-11.2994	-13.7129	-14.7378	-2.58192	-1.37746	-0.0443444	0.90285
653	28077	44533	DNA segment, Chr 13, Wayne State University 50, expressed	Med10	1.0433	1.13625	1.12875	1.33169	1.15481	1.1032	1.13012		-13.4233	-5.46035	-6.0644	0.745879	-4.10026	-8.30101	-5.95179
654	381356	41182	RIKEN cDNA 5930434B04 gene	5930434B04Rik	1.09317	0.980859	1.02291	0.923404	1.2321	0.893701	0.820537		-8.54255	-14.5845	-14.442	-9.56419	-0.120127	-6.08545	-0.442874
655	66616	49454	sorting nexin 9	Snx9	1.01761	1.07326	1.06242	0.949211	0.647669	0.693824	0.788669		-14.7424	-11.609	-12.4248	-13.0404	0.988685	0.92984	-0.31448
656	66616	49454	sorting nexin 9	Snx9	1.05347	1.02997	0.943783	1.01341	0.777227	0.838132	0.924987		-14.4834	-14.8135	-14.3714	-14.9399	-6.82335	-10.2104	-13.8986
657	68052	88907	ribosomal protein S13	Rps13	1.04774	1.08615	1.06335	1.08506	1.34714	0.951356	0.799769		-12.8184	-9.17551	-11.4325	-9.28542	0.903873	-12.5359	0.247774
658	12317	37911	calreticulin	Calr	1.25188	1.05353	1.1016	3.9675	2.14627	2.6701	1.6779		-3.27036	-13.8379	-11.4097	1	0.999798	0.999998	0.96351
659	15904	1186	inhibitor of DNA binding 4	Id4	1.02933	1.15668	0.933825	0.778321	0.879863	0.547134	0.582208		-14.4519	-6.02737	-12.2746	-0.554222	-7.43737	0.99957	0.997833
660	66481	37418	ribosomal protein S21	Rps21	0.954504	0.994851	1.04453	0.937624	1.28614	0.786343	0.650303		-13.2427	-14.9499	-13.4469	-11.8356	0.260286	0.0514121	0.993426
661	N/A	N/A	N/A	N/A	0.995536	0.956577	1.2296	0.795315	0.602444	1.08743	1.45391		-7.96099	-7.65313	-3.23423	-2.58512	0.849867	-6.90635	0.14325
662	230789	27071	cDNA sequence BC008163	BC008163	0.994123	1.23437	1.05933	1.20347	1.36696	0.993244	0.856964		-7.9451	0.286887	-6.31814	-0.225765	0.948579	-7.93894	-1.19795
663	20377	2266	secreted frizzled-related sequence protein 1	Sfrp1	0.913203	1.0801	0.898196	0.628323	0.682806	0.50487	0.436201		-6.35925	-6.77517	-5.80733	0.90531	0.632174	0.99848	0.999922
664	319195	81526	ribosomal protein L17	Rpl17	0.958821	0.990676	1.04553	0.953594	1.17819	0.861542	0.875291		-5.98498	-7.85316	-5.77837	-5.52288	0.717131	0.507535	0.149521
665	60409	5665	trafficking protein particle complex 4	Trappc4	0.99153	1.08003	1.25148	1.42635	1.17624	1.28601	1.11008		-7.87082	-2.87871	0.979726	0.999967	0.715749	0.994342	-0.976675
666	53319	38176	nuclear RNA export factor 1 homolog (S. cerevisiae)	Nxf1	0.889084	1.14076	1.01116	1.29596	1.09207	0.960545	0.681868		-2.66831	-1.94229	-7.8913	0.831009	-4.39863	-7.05338	0.996077
667	69871	12337	RIKEN cDNA 2010007H12 gene	2010007H12Rik	0.943698	0.974974	1.09695	0.824562	1.19037	0.649158	0.64891		-7.05984	-7.78326	-5.84393	-1.85607	-2.50511	0.945724	0.946148
668	N/A	N/A	N/A	N/A	1.31201	0.989767	1.49512	1.48484	0.967028	1.12965	1.09664		-1.422	-7.94676	0.42835	0.376494	-7.78056	-5.83136	-6.66862
669	N/A	N/A	N/A	N/A	1.4046	0.983916	1.9878	0.731008	1.29733	0.712768	0.911612		-2.804	-7.86252	0.945876	-1.39759	-2.39472	-2.51767	-6.27826
670	N/A	N/A	N/A	N/A	0.81702	1.01668	0.777117	0.947346	0.421505	0.317362	0.405935		-3.11728	-7.91655	-1.70855	-7.46835	0.999773	0.999999	0.999886
671	N/A	N/A	N/A	N/A	1.08634	1.06176	0.976691	0.889339	0.708093	0.773865	1.01827		-5.55668	-6.6048	-7.73784	-3.81411	0.923929	0.449085	-7.83011
672	N/A	N/A	N/A	N/A	1.03202	1.16369	1.23315	1.16908	0.687149	1.05045	1.20049		-7.85687	-5.79787	-4.34576	-5.68343	-0.75692	-7.70485	-5.00591
673	19084	37664	protein kinase, cAMP dependent regulatory, type I, alpha	Prkar1a	0.934705	1.03804	1.05348	1.00648	0.809859	0.763843	0.794473		-3.47013	-6.22502	-4.90437	-7.90614	0.97377	0.998532	0.989535
674	19124	4670	protein C receptor, endothelial	Procr	0.939536	0.996128	1.06606	0.875581	1.03386	0.716383	0.848441		-3.50481	-7.9399	-3.34939	0.519494	-6.34719	0.999986	0.878285
675	625174	N/A	similar to Pyruvate kinase isozyme M2	LOC625174	1.08313	0.972265	1.02936	0.972437	0.963348	0.964373	1.01865		-0.358789	-6.01326	-5.91461	-6.03465	-4.82952	-4.9704	-7.05937
676	67117	21304	dynein light chain Tctex-type 3	Dynlt3	1.02842	1.19335	1.15515	0.94414	0.874432	0.943761	1.32576		-7.39589	0.213213	-0.709769	-5.81672	-1.11771	-5.79079	0.967867
677	N/A	N/A	N/A	N/A	1.03153	0.998937	1.07127	1.26371	1.12802	1.10583	0.938375		-7.02989	-7.96305	-4.24996	0.958073	-0.830059	-1.91615	-4.6723
678	20068	86929	ribosomal protein S17	Rps17	1.00021	0.999982	0.999729	0.999979	1.00004	1.00052	1.00012		-7.96398	-7.96421	-7.96384	-7.96421	-7.9642	-7.96284	-7.96414
679	15425	19533	homeo box C6	Hoxc6	0.864894	1.05803	0.975685	0.811173	0.925927	0.67239	0.619465		-0.233204	-5.54575	-7.43962	0.81819	-4.01537	0.999879	0.999996
680	18582	1954	phosphodiesterase 6D, cGMP-specific, rod, delta	Pde6d	0.943226	1.04259	1.0619	1.06717	1.04119	1.00131	0.976824		-3.78037	-5.49009	-3.61826	-3.13178	-5.62309	-7.96132	-7.08903
681	15452	56590	hypoxanthine guanine phosphoribosyl transferase 1	Hprt1	1.08131	1.08572	1.27628	1.61143	1.32158	1.91791	1.27061		-4.35423	-4.07199	0.897408	0.999982	0.968114	1	0.8816
682	19730	4562	ral guanine nucleotide dissociation stimulator	Ralgds	0.862186	0.981275	0.983197	0.827899	0.886139	0.707873	1.01973		-0.45725	-7.68988	-7.74303	0.485963	-1.62529	0.997431	-7.67158
683	12867	81691	cytochrome c oxidase, subunit VIIc	Cox7c	1.15229	1.1109	1.15777	1.29109	1.19873	1.32786	1.47743		-1.74344	-3.6255	-1.53842	0.751534	-0.345475	0.880985	0.994789
684	321022	75069	carnitine deficiency-associated gene expressed in ventricle 3	Cdv3	1.04781	1.07379	1.39918	1.91483	1.45508	1.5708	1.09232		-7.08803	-6.06489	0.914899	0.999985	0.968105	0.995867	-5.22335
685	12461	4696	chaperonin subunit 2 (beta)	Cct2	1.19979	1.12535	1.25163	1.79946	1.653	1.84595	1.22104		-1.24429	-3.94146	-0.140452	0.999822	0.998208	0.999912	-0.718425
686	67281	68110	ribosomal protein L37	Rpl37	1.00095	1.00084	1.00055	1.00017	0.999845	1.00045	1.00025		-7.96233	-7.96276	-7.96359	-7.96415	-7.96416	-7.96379	-7.96408
687	69225	6333	RIKEN cDNA 0710008K08 gene	0710008K08Rik	1.03814	1.01416	1.02837	0.906651	0.993685	0.814509	1.0791		-6.38436	-7.72115	-7.04172	-1.4729	-7.9143	0.942704	-3.07485
688	67281	68110	ribosomal protein L37	Rpl37	0.998222	1.00044	1.00003	0.999584	1.00036	1.00045	1.00043		-7.95739	-7.9638	-7.96421	-7.96384	-7.96394	-7.96378	-7.96382
689	14548	7729	mitochondrial ribosomal protein S33	Mrps33	0.990479	1.02323	1.06942	1.05156	1.13031	0.923248	1.11053		-7.65884	-6.34821	-0.75721	-2.52712	0.934921	0.0688239	0.786539
690	14972	74421	histocompatibility 2, K1, K region	H2-K1	1.00224	1.17376	1.22799	1.05676	0.857075	0.696401	1.51341		-7.9616	-1.13634	0.0998293	-6.51306	-1.36374	0.983993	0.996704
691	18626	1966	period homolog 1 (Drosophila)	Per1	0.632846	1.07953	1.53787	0.953371	0.98506	0.683426	0.669917		0.98058	-6.30743	0.964407	-7.27626	-7.89322	0.896794	0.93213
692	23988	4531	protein (peptidyl-prolyl cis/trans isomerase) NIMA-interacting 1	Pin1	1.0413	1.06019	1.21633	1.77662	1.38147	1.65436	1.09062		-6.73636	-5.60155	0.620121	1	0.995262	0.999996	-3.60145
693	671976	N/A	similar to GrpE protein homolog 2, mitochondrial precursor (Mt-GrpE#2)	LOC671976	0.984664	1.06366	1.11793	1.3167	1.12354	1.19084	1.13098		-7.85685	-6.40444	-3.8408	0.716883	-3.57927	-1.04989	-3.24162
694	66335	1281	\ATPase, H+ transporting, lysosomal V1 subunit C1	Atp6v1c1	0.93447	1.007	1.16157	0.915253	0.928001	0.636985	0.996814		-5.06658	-7.92683	-0.439186	-3.62671	-4.5833	0.999833	-7.95637
695	12895	22548	carnitine palmitoyltransferase 1b, muscle	Cpt1b	1.07937	0.886768	1.12324	1.28098	0.553819	0.867599	1.02415		-7.49352	-6.84621	-6.91393	-4.12676	0.53867	-6.44437	-7.91708
696	100972	3135	RAB28, member RAS oncogene family	Rab28	1.01096	1.07376	1.07753	1.10068	1.21509	1.12488	0.938398		-7.89544	-5.47367	-5.26651	-3.98386	0.104528	-2.73315	-5.90976
697	56691	23184	DnaJ (Hsp40) homolog, subfamily B, member 8	Dnajb8	1.12743	0.819205	1.06398	1.27313	0.926583	1.08228	1.15899		-3.97752	-0.845622	-6.64455	0.0750233	-6.05032	-5.92506	-2.7077
698	77605	83271	H2A histone family, member V	H2afv	1.04506	1.02357	1.14219	0.662376	0.696157	0.449687	1.66727		-7.54753	-7.84572	-4.84079	0.785922	0.532847	0.999876	0.961972
699	17896	20558	myosin, light polypeptide 4	Myl4	1.03398	1.17534	1.04237	1.00744	1.03321	0.894593	0.931499		-6.4289	0.825204	-5.71454	-7.88122	-6.48997	-0.235	-2.90214
700	319475	23493	zinc finger protein 672	Zfp672	1.01165	1.09721	1.10679	1.14458	0.839438	0.694677	1.25007		-7.83473	-2.61016	-2.03698	-0.376227	0.572067	0.999754	0.919195
701	18081	88815	ninjurin 1	Ninj1	1.00412	1.17479	1.31703	1.15611	0.725328	0.911979	1.06682		-7.95683	-1.63875	0.687911	-2.30411	0.892566	-4.9518	-6.31698
702	226409	32770	BCL2/adenovirus E1B interacting protein 3-like	Zranb3	1.00021	0.999982	0.999729	0.999979	1.00004	1.00052	1.00012		-7.96398	-7.96421	-7.96384	-7.96421	-7.9642	-7.96284	-7.96414
703	20239	N/A	ataxin 2	Atxn2	0.854811	1.06084	1.12953	1.07783	0.968874	0.775379	0.780713		0.493175	-4.79009	-0.50023	-3.45821	-6.89989	0.989318	0.985585
704	19683	74505	retinol dehydrogenase 16	Rdh16	0.999715	0.923063	0.793855	0.799373	1.01255	0.698641	0.872225		-7.96418	-5.88287	-0.115065	-0.252891	-7.90648	0.915287	-3.19428
705	26446	2089	proteasome (prosome, macropain) subunit, beta type 3	Psmb3	1.16203	1.05275	1.14681	1.78946	1.57668	2.32472	1.25868		-1.72125	-6.76206	-2.30568	0.999971	0.998571	1	0.38516
706	22335	48369	voltage-dependent anion channel 3	Vdac3	1.05166	1.06079	1.11572	1.3751	1.31174	1.49456	1.05369		-5.30774	-4.54359	-0.806335	0.999726	0.997283	0.999996	-5.13889
707	14718	1571	glutamate oxaloacetate transaminase 1, soluble	Got1	1.07171	0.888023	1.43611	1.78511	1.09453	1.92172	1.00179		-6.82286	-5.02429	0.69612	0.995667	-6.11515	0.999125	-7.9634
708	20525	68520	solute carrier family 2 (facilitated glucose transporter), member 1	Slc2a1	0.874457	0.926982	1.06203	1.15826	1.18374	1.22431	1.85005		-2.27693	-5.45883	-6.28632	-1.69925	-0.873441	0.0180825	0.999994
709	22365	5250	vacuolar protein sorting 45 (yeast)	Vps45	1.07736	1.07278	0.915602	1.03924	0.912695	0.846938	1.06831		-5.27556	-5.5267	-4.45209	-7.14489	-4.25946	-0.629972	-5.76838
710	66704	57033	RIKEN cDNA 4921506I22 gene	Rbm4b	1.02885	1.08682	1.07379	1.1148	1.00221	0.977705	0.970825		-6.69796	-1.53344	-2.52681	-0.0961377	-7.95599	-7.14496	-6.60104
711	19224	743	prostaglandin-endoperoxide synthase 1	Ptgs1	1.02154	1.18734	1.15238	1.38419	1.09926	1.23917	0.968823		-7.25726	0.915674	0.673811	0.999979	-0.896645	0.990213	-6.48007
712	22144	86947	tubulin, alpha 3	Tuba3	1.15441	1.17109	1.09338	1.56996	1.53941	1.66341	1.10778		-0.319938	0.094314	-3.16908	0.999985	0.999967	0.999999	-2.29898
713	19224	743	prostaglandin-endoperoxide synthase 1	Ptgs1	0.917642	0.994866	1.04508	0.988323	0.893304	0.777708	0.802548		-5.22038	-7.95235	-7.13627	-7.90262	-3.79803	0.508929	0.0695806
714	105446	22983	guanosine monophosphate reductase 2	Gmpr2	0.922127	0.994298	1.0822	0.952702	1.04637	0.809047	0.914307		-3.00884	-7.92756	-3.17136	-5.69614	-5.94288	0.931773	-2.37174
715	12482	7259	membrane-spanning 4-domains, subfamily A, member 1	Ms4a1	0.988944	1.03711	0.92689	0.886415	1.07457	0.639629	0.906534		-7.93581	-7.66398	-6.73582	-5.19597	-6.8533	0.900101	-6.01275
716	16563	3320	kinesin family member 2A	Kif2a	0.846768	0.93516	1.08139	1.08323	1.06595	0.962227	0.83834		0.786723	-3.61354	-2.64865	-2.51072	-3.9006	-6.17996	0.858764
717	14083	7314	PTK2 protein tyrosine kinase 2	Ptk2	1.06253	0.901587	1.00908	1.18536	1.09918	1.25157	1.19671		-5.74331	-2.95592	-7.90725	-0.0736451	-3.5221	0.741103	0.14584
718	18578	1953	phosphodiesterase 4B, cAMP specific	Pde4b	0.869567	1.15101	1.1081	1.02338	0.929161	0.787255	0.910141		-2.51433	-2.4742	-4.37574	-7.73166	-5.88539	0.342528	-4.82423
719	18039	4487	neurofilament, light polypeptide	Nefl	0.604987	1.58101	1.1165	0.740193	0.411995	0.852529	0.567269		-0.838634	-1.38019	-7.2787	-3.99722	0.902772	-6.59056	-0.222545
720	242721	17567	RIKEN cDNA B230308G19 gene	Klhdc7a	0.798426	0.985732	0.943635	0.82574	0.675961	0.573538	0.873145		0.0591195	-7.87677	-6.64592	-0.705581	0.979648	0.999789	-2.82182
721	18039	4487	neurofilament, light polypeptide	Nefl	0.731853	1.46111	1.2377	0.867325	0.508458	0.867479	0.606173		-3.07419	-1.83445	-5.17695	-6.58629	0.709017	-6.58943	-0.262562
722	19053	37889	protein phosphatase 2 (formerly 2A), catalytic subunit, beta isoform	Ppp2cb	0.974242	1.12458	1.17119	1.3391	1.09636	0.972867	1.08797		-7.16185	-0.471935	0.614664	0.998896	-1.89229	-7.07747	-2.44993
723	110379	6479	SEC13-like 1 (S. cerevisiae)	Sec13	1.02077	1.07537	1.21985	1.82172	1.54622	2.36357	1.088		-7.73634	-5.51485	0.061708	0.999994	0.998766	1	-4.83912
724	69276	2449	translocation protein 1	Tloc1	0.907298	1.09034	1.08323	1.05559	0.878574	0.793966	0.808509		-0.866345	-1.56389	-2.05914	-4.43451	0.391165	0.994603	0.986206
725	94184	22858	RIKEN cDNA 2210010A19 gene	2210010A19Rik	0.925291	0.990371	1.01063	0.952367	1.0094	1.14786	0.956219		-2.84858	-7.84448	-7.82134	-5.38718	-7.85222	0.29227	-5.7369
726	14431	32089	guanidinoacetate methyltransferase	Gamt	0.966771	1.0438	1.1525	1.02784	1.19368	0.893987	0.952743		-7.14735	-6.68881	-0.785816	-7.41564	0.226326	-2.22247	-6.37228
727	20850	20680	signal transducer and activator of transcription 5A	Stat5a	0.934434	1.0493	0.973535	0.874153	1.21513	0.933437	0.672447		-5.13488	-6.39799	-7.44327	-1.10975	0.511368	-5.06229	0.999501
728	74104	11375	ATP-binding cassette, sub-family B (MDR/TAP), member 6	Abcb6	0.921446	0.95871	1.03206	0.882603	1.18302	0.903224	0.75664		-2.07963	-5.70593	-6.6148	0.182969	0.854866	-0.761163	0.999397
729	110323	39658	cytochrome c oxidase, subunit VIb polypeptide 1	Cox6b1	1.03424	0.988722	1.03189	1.16016	1.03303	1.37775	1.56427		-7.04541	-7.85454	-7.15943	-0.21995	-7.10467	0.996331	0.999979
730	N/A	N/A	N/A	N/A	1.07397	1.37311	1.17659	1.54542	1.32945	1.63087	1.64994		-7.02525	-0.137233	-4.08415	0.780109	-0.664314	0.906585	0.922915
731	15194	1593	Huntington disease gene homolog	Hdh	0.860204	0.94775	0.92645	0.721471	1.06183	0.817911	0.772116		-0.439033	-6.02901	-4.49505	0.993963	-5.61801	0.610804	0.934885
732	12234	39330	beta-transducin repeat containing protein	Btrc	0.917017	1.03776	0.944818	0.744107	0.943795	0.633778	0.827435		-4.25323	-7.11863	-6.11213	0.959245	-6.04941	0.999827	0.202336
733	252870	2592	ubiquitin specific peptidase 7	Usp7	0.992803	1.0826	1.10663	1.37395	1.15879	1.15482	0.905892		-7.90012	-2.84724	-1.30498	0.999674	0.431937	0.36101	-1.45567
734	110323	39658	cytochrome c oxidase, subunit VIb polypeptide 1	Cox6b1	1.11558	1.08634	1.08365	1.26634	1.05654	1.33285	1.63294		-3.39957	-4.93997	-5.08442	0.594093	-6.46741	0.890783	0.99978
735	56296	13207	DMRT-like family B with proline-rich C-terminal, 1	Dmrtb1	1.01323	1.01127	0.969418	0.915231	1.07964	0.740278	1.29279		-7.93248	-7.94111	-7.13068	-7.67617	-7.81058	-0.533822	-3.23773
736	N/A	N/A	N/A	N/A	0.89158	1.09453	1.04408	0.496315	0.574685	0.527877	0.690535		-5.53635	-6.36627	-7.57004	0.998964	0.981623	0.996444	0.570578
737	14824	1577	granulin	Grn	0.81379	0.972292	1.02305	0.619603	0.694308	0.414771	1.69449		-2.35547	-7.79738	-7.85409	0.922303	0.512859	0.99997	0.967368
738	56296	13207	DMRT-like family B with proline-rich C-terminal, 1	Dmrtb1	0.89974	1.11193	0.921635	1.11633	0.978621	0.648346	1.136		-4.99899	-4.97878	-6.04621	-7.01117	-7.81318	0.972037	-4.00861
739	18286	1907	outer dense fiber of sperm tails 2	Odf2	0.953499	0.921412	1.13942	0.92208	0.969503	1.02335	1.11649		-6.94162	-5.28246	-2.68076	-5.32156	-7.51555	-7.71194	-3.73097
740	67444	31525	integrin-linked kinase-associated serine/threonine phosphatase 2C	Ilkap	0.869905	1.03071	1.06032	1.05804	1.02714	0.792422	0.837117		-0.303262	-7.14568	-5.2764	-5.43848	-7.31549	0.934564	0.570298
741	236604	N/A	RIKEN cDNA 4933439C20 gene	4933439C20Rik	0.796029	1.19121	0.850112	0.576296	0.625421	0.434506	0.963951		-2.70714	-4.30379	-4.69872	0.911606	0.720024	0.999088	-7.7565
742	114143	2986	ATPase, H+ transporting, lysosomal V0 subunit B	Atp6v0b	0.947061	1.10092	1.20512	1.02188	0.849404	0.824999	1.15105		-5.44224	-2.25753	0.740067	-7.50387	0.439187	0.787404	-0.0981633
743	54170	39141	Ras-related GTP binding C	Rragc	1.13123	0.950398	0.971372	1.14934	1.25612	1.09253	1.35352		-2.86218	-6.7447	-7.54581	-2.08725	0.413168	-4.78035	0.905446
744	11629	1226	allograft inflammatory factor 1	Aif1	0.827221	0.895804	1.26786	0.938345	0.767935	0.809989	1.3782		-3.45626	-6.06331	-2.03764	-7.27437	-1.37089	-2.7982	-0.302449
745	14972	74421	histocompatibility 2, K1, K region	H2-K1	0.894525	0.94094	1.01762	1.07148	0.643439	0.608013	0.968889		-4.33029	-6.66417	-7.84888	-6.32976	0.989646	0.99762	-7.59231
746	26425	1857	nucleotide binding protein 1	Nubp1	0.955316	1.10843	1.05576	1.2408	1.04449	0.858114	1.00223		-4.30493	0.272594	-3.30003	0.998955	-4.56702	0.947197	-7.95289
747	54170	39141	Ras-related GTP binding C	Rragc	1.00374	1.06668	1.06259	1.09233	1.09311	1.03844	1.41096		-7.95707	-6.07414	-6.26915	-4.76972	-4.72942	-7.26487	0.970924
748	16478	3910	Jun proto-oncogene related gene d1	Jund1	0.788673	0.841551	1.03729	1.45358	0.596025	0.531497	0.400626		-2.79506	-4.66401	-7.77841	-0.141809	0.789808	0.957022	0.999486
749	17149	1776	mago-nashi homolog, proliferation-associated (Drosophila)	Magoh	1.10441	1.02407	1.18465	1.72892	1.61749	1.73875	1.03989		-4.06853	-7.6713	-0.790028	0.999954	0.999616	0.999962	-7.19534
750	15115	1592	histidyl-tRNA synthetase	Hars	0.982049	0.969716	1.06883	1.55981	1.31729	1.63739	0.964314		-7.74448	-7.34621	-5.43043	0.999819	0.937786	0.999969	-7.11386
751	13627	68181	eukaryotic translation elongation factor 1 alpha 1	Eef1a1	1.08944	1.06322	1.04558	0.898893	1.29566	0.855036	0.81961		-5.20315	-6.4164	-7.1076	-4.08549	0.599723	-1.69586	-0.34121
752	76238	49088	glyoxylate reductase/hydroxypyruvate reductase	Grhpr	0.961912	0.964646	0.885879	0.817768	0.845424	0.877984	0.995736		-6.28842	-6.50281	-0.31673	0.929761	0.733303	0.00101277	-7.94164
753	56486	10508	gamma-aminobutyric acid receptor associated protein	Gabarap	0.920931	0.933443	1.00541	0.788094	0.856295	0.786816	1.12623		-3.1702	-4.23133	-7.93414	0.96534	0.317876	0.967521	-0.887565
754	66916	3059	NADH dehydrogenase (ubiquinone) 1 beta subcomplex, 7	Ndufb7	1.06994	0.967051	1.05606	1.40239	1.10747	1.52111	1.05023		-4.49949	-6.94025	-5.51156	0.999239	-1.99934	0.999978	-5.92233
755	66916	3059	NADH dehydrogenase (ubiquinone) 1 beta subcomplex, 7	Ndufb7	1.03525	0.842205	1.02065	0.77371	0.844502	1.06555	1.5012		-7.76613	-4.67381	-7.89469	-1.73975	-4.30659	-7.31692	0.472657
756	68961	47915	phosphorylase kinase, gamma 2 (testis)	Phkg2	0.82867	0.975272	0.989968	0.813269	1.02189	0.657493	0.566535		0.927077	-7.12714	-7.8225	0.969151	-7.33004	0.999999	1
757	110954	68499	ribosomal protein 10	Rpl10	0.999967	1.00014	0.999935	0.998266	1.00491	1.00027	1.00013		-7.96421	-7.96414	-7.9642	-7.95412	-7.8842	-7.96397	-7.96415
758	13194	1448	damage specific DNA binding protein 1	Ddb1	0.940167	1.05736	1.02297	1.31526	1.24885	1.27126	1.22405		-4.06292	-4.61217	-7.2876	0.998666	0.982959	0.992758	0.95672
759	13047	22551	cut-like 1 (Drosophila)	Cutl1	1.04772	0.956199	0.949416	1.02807	1.00575	1.13017	1.5302		-6.11764	-6.24391	-5.73712	-7.26089	-7.93276	-0.938636	0.99998
760	19085	37665	protein kinase, cAMP dependent regulatory, type I beta	Prkar1b	0.882161	1.04683	1.06403	0.901228	1.12765	0.672163	0.762532		-2.44005	-6.86592	-6.05432	-3.61228	-2.7134	0.996453	0.849399
761	20775	2355	squalene epoxidase	Sqle	1.21942	0.964568	1.31047	2.93221	1.22845	2.89861	1.65637		-2.20421	-7.65582	-0.387813	1	-1.97096	1	0.972469
762	27425	86109	ATP synthase, H+ transporting, mitochondrial F0 complex, subunit g	Atp5l	1.03788	0.99696	1.11624	1.24495	1.07491	1.42696	1.30541		-6.98139	-7.95721	-2.32862	0.764659	-4.80542	0.99782	0.947988
763	66475	799	ribosomal protein S23	Rps23	0.99821	1.00054	0.999966	1.00002	1.00719	0.998783	0.999653		-7.95652	-7.96352	-7.96421	-7.96421	-7.84214	-7.96065	-7.96392
764	19085	37665	protein kinase, cAMP dependent regulatory, type I beta	Prkar1b	0.77678	1.02907	0.99504	0.961876	0.996669	0.657544	0.607425		0.539817	-7.59891	-7.95297	-7.30435	-7.95915	0.993341	0.999325
765	66171	6037	6-phosphogluconolactonase	Bcnp1	0.915581	1.0189	0.978331	0.938983	0.739608	0.857767	0.81724		-3.59022	-7.693	-7.59514	-5.35341	0.987494	-0.273347	0.65279
766	N/A	N/A	N/A	N/A	0.868167	0.90356	0.964301	0.797796	0.895662	0.619116	0.544581		-1.33269	-3.42634	-7.174	0.65292	-2.90821	0.999901	0.999999
767	21945	7980	death effector domain-containing	Dedd	1.00224	1.03223	1.03793	1.17658	1.02144	1.23001	1.02682		-7.9536	-6.07763	-5.47957	0.957212	-7.0619	0.996972	-6.60251
768	14866	658	glutathione S-transferase, mu 5	Gstm5	1.55496	1.21543	1.29276	0.71417	1.1571	0.680237	0.997965		-1.67853	-5.53144	-4.19832	-2.82388	-6.50398	-1.68958	-7.9639
769	11832	48000	aquaporin 7	Aqp7	0.908274	1.07835	1.00694	0.796476	0.978112	0.760037	0.877668		-5.12313	-6.08462	-7.94639	-0.173825	-7.78339	0.498413	-3.47444
770	21945	7980	death effector domain-containing	Dedd	0.94065	1.06174	0.925585	0.862443	0.905539	0.769726	1.02434		-6.09109	-6.15941	-5.1737	-1.3738	-3.87131	0.810992	-7.64363
771	N/A	N/A	N/A	N/A	0.989496	0.871434	0.955728	0.919802	0.816022	0.963251	0.912156		-7.91694	-2.73419	-7.13588	-5.4557	-0.398444	-7.38878	-5.03094
772	15275	37270	hexokinase 1	Hk1	1.00395	1.10104	1.00877	0.900219	0.877509	0.755316	0.878563		-7.95102	-2.80078	-7.89953	-2.23708	-0.90277	0.982237	-0.955124
773	319822	35098	SET and MYND domain containing 4	Smyd4	0.893367	0.918654	0.890454	0.923116	0.899623	0.628251	0.640145		-1.9897	-3.77356	-1.80876	-4.11358	-2.39844	0.999979	0.999957
774	268449	73904	ribosomal protein L23a	Rpl23a	1.00001	0.998707	1.00043	1.00025	0.998669	1.00005	1.00006		-7.96421	-7.96068	-7.96382	-7.96408	-7.96047	-7.9642	-7.9642
775	382088	N/A	N/A	Omt2b	0.906765	0.835566	1.06426	0.93225	1.18769	0.699858	0.974747		-5.83225	-2.64937	-7.02661	-6.79258	-2.92602	0.671437	-7.79829
776	68153	37573	general transcription factor II E, polypeptide 2 (beta subunit)	Gtf2e2	0.922254	1.0378	1.08247	1.27665	1.09209	0.996637	1.11934		-3.3947	-6.69858	-3.52338	0.967465	-2.86472	-7.95292	-1.30617
777	13494	3060	developmentally regulated GTP binding protein 1	Drg1	0.929554	1.0186	1.02979	1.24491	1.37892	1.22238	0.868436		-4.95936	-7.73179	-7.38696	0.691284	0.987589	0.492716	-1.04829
778	17002	1754	lactotransferrin	Ltf	1.07936	1.23642	0.910303	0.914131	1.89888	1.71676	5.5257		-6.21616	-0.793188	-5.46102	-5.6468	0.999856	0.998162	1
779	23897	4463	HCLS1 associated X-1	Hax1	0.953629	1.11591	1.02519	1.33833	1.23287	1.2259	0.912939		-5.85087	-1.2351	-7.32303	0.997113	0.910314	0.888496	-2.399
780	26441	2083	proteasome (prosome, macropain) subunit, alpha type 4	Psma4	1.00659	1.06942	1.10362	1.34609	1.404	1.34735	1.10508		-7.90756	-3.6835	-1.2733	0.999453	0.999935	0.999478	-1.19385
781	56772	4964	myeloid/lymphoid or mixed-lineage leukemia (trithorax homolog, Drosophila); translocated to, 11	Mllt11	0.949695	1.07835	1.08581	1.1158	1.08769	0.926153	0.951753		-6.84806	-5.7563	-5.40374	-3.96176	-5.31417	-5.69138	-6.93393
782	67443	69359	N/A	Map1lc3b	0.879216	1.03593	1.04409	0.634499	0.593968	0.492838	1.00034		-4.03617	-7.57802	-7.39395	0.98022	0.995747	0.999956	-7.96417
783	20166	7522	rhotekin	Rtkn	0.891337	1.00908	0.978907	0.885934	1.20713	0.843395	0.764403		-1.57862	-7.89306	-7.57578	-1.2643	0.618164	0.350051	0.975922
784	12516	4471	CD7 antigen	Cd7	0.925146	0.975146	0.929963	0.851131	0.934362	0.703996	0.958037		-4.02233	-7.42928	-4.40634	0.154866	-4.75675	0.999029	-6.50314
785	71765	14290	kelch domain containing 3	Klhdc3	1.00958	0.968152	0.997827	0.932032	1.05078	0.895118	1.25344		-7.91445	-7.40827	-7.96161	-5.63588	-6.71895	-3.29419	0.494121
786	59008	41118	anaphase-promoting complex subunit 5	Anapc5	0.834223	1.06177	0.935635	0.800588	0.85405	0.538799	0.729229		0.400082	-5.52974	-5.0716	0.823459	-0.11312	1	0.993165
787	16195	1645	interleukin 6 signal transducer	Il6st	0.94089	0.969345	0.8985	0.880737	0.942901	0.733242	0.699567		-5.08145	-7.09376	-1.78063	-0.762576	-5.24439	0.997053	0.999594
788	59008	41118	anaphase-promoting complex subunit 5	Anapc5	0.778497	1.13421	1.01463	0.950959	0.964426	0.670764	0.98107		0.988769	-0.280427	-7.72232	-5.47597	-6.56683	0.99999	-7.5497
789	103067	N/A	expressed sequence AA522020	AA522020	0.957951	1.03052	0.9062	0.897649	0.948614	0.72819	0.729082		-5.75068	-6.79746	-1.11978	-0.60677	-4.85512	0.999871	0.999862
790	21858	2444	tissue inhibitor of metalloproteinase 2	Timp2	0.727792	1.16169	1.04936	0.660922	0.587018	0.441983	0.657355		0.764587	-2.72633	-7.17002	0.972777	0.998596	0.999999	0.976079
791	22027	2476	heat shock protein 90kDa beta (Grp94), member 1	Hsp90b1	1.11171	1.04988	0.899728	0.884577	1.36644	0.590659	0.522952		-4.02215	-6.91859	-4.03487	-3.13888	0.899545	0.999776	0.999994
792	22594	31368	X-ray repair complementing defective repair in Chinese hamster cells 1	Xrcc1	0.93809	0.97288	0.866877	0.794398	1.34139	0.582498	0.529829		-6.70393	-7.71547	-3.2587	-0.381377	0.531026	0.998105	0.999826
793	246730	86723	2'-5' oligoadenylate synthetase 1A	Oas1a	0.840807	0.991175	0.921725	0.801669	1.0148	0.813001	1.0411		-1.74182	-7.93554	-5.85161	-0.358788	-7.88566	-0.69537	-7.39168
794	234847	31133	spastic paraplegia 7 homolog (human)	Spg7	1.10903	1.02429	0.996239	0.686256	1.22163	0.773305	4.77299		-5.4796	-7.80778	-7.96032	0.813821	-1.74103	-0.322981	1
795	246730	86723	2'-5' oligoadenylate synthetase 1A	Oas1a	0.99796	1.04617	0.999765	1.36155	1.27517	1.49787	0.929342		-7.95809	-5.44128	-7.96413	0.999871	0.99595	0.999999	-2.80105
796	55978	49559	intraflagellar transport 20 homolog (Chlamydomonas)	Ift20	1.39936	1.17718	1.06664	1.21749	1.80721	1.6021	3.27599		-1.56019	-5.61752	-7.54554	-4.77324	0.761455	0.175092	0.999906
797	50911	3693	cyclin A2	Exosc9	0.981316	1.031	0.956056	0.980515	1.18928	0.960157	0.889292		-7.48311	-6.76061	-5.56887	-7.44187	0.856881	-5.94724	-0.192355
798	50911	3693	cyclin A2	Exosc9	0.977141	1.02798	1.11069	1.44712	0.962968	1.20908	0.911923		-7.20734	-6.90716	-0.582904	0.999996	-6.09442	0.946976	-1.31861
799	11450	3525	adiponectin, C1Q and collagen domain containing	Adipoq	0.920777	0.989984	0.917165	0.839902	0.815093	0.743393	1.02524		-5.66529	-7.92445	-5.47718	-1.47535	-0.567294	0.725468	-7.72342
800	234847	31133	spastic paraplegia 7 homolog (human)	Spg7	0.926644	1.16681	1.08529	1.04959	1.51225	0.872341	1.07468		-7.15868	-5.11244	-7.04147	-7.62945	0.32232	-5.6355	-7.24046
801	71902	10202	cullin associated and neddylation disassociated 1	Cand1	0.925267	1.15928	1.00747	1.1906	1.05182	1.20603	1.14584		-1.44765	0.87879	-7.8539	0.971273	-4.11578	0.986208	0.781818
802	20677	2338	SRY-box containing gene 4	Sox4	1.03076	1.04642	1.08286	0.747227	1.13109	0.78042	6.58728		-7.77066	-7.53623	-6.71463	-0.325291	-5.27084	-1.20086	1
803	433256	69208	acyl-CoA synthetase long-chain family member 5	Acsl5	0.982354	0.961744	0.872095	0.791365	0.911943	0.631449	1.04716		-7.89942	-7.65769	-4.86909	-1.67195	-6.38778	0.874842	-7.53953
804	22626	65865	solute carrier family 23 (nucleobase transporters), member 3	Slc23a3	0.990705	1.0778	1.04729	1.13583	0.946413	1.23573	1.2167		-7.86606	-3.47468	-5.85979	-0.291817	-5.13695	0.933377	0.876806
805	N/A	N/A	N/A	N/A	1.10745	0.999182	0.970222	0.945618	1.07483	0.992601	0.832018		-3.92356	-7.96386	-7.4981	-6.4724	-5.62704	-7.93533	-0.374679
806	20184	N/A	retinoid X receptor interacting protein 110	Rxrip110	0.911485	1.04965	0.999951	1.31995	1.19405	1.27197	1.71564		-1.97156	-5.58231	-7.96421	0.997146	0.787724	0.9846	1
807	13506	8397	desmocollin 2	Dsc2	1.00323	1.03908	0.983614	1.01197	1.02559	1.00046	1.00768		-7.93995	-5.13322	-7.34893	-7.6393	-6.59383	-7.96371	-7.82823
808	20255	7526	secretogranin III	Scg3	1.01393	1.00133	1.05794	1.24008	1.21827	1.24334	1.09027		-7.5366	-7.96018	-3.0541	0.998945	0.996653	0.999112	-0.461402
809	22083	40668	Ctr9, Paf1/RNA polymerase II complex component, homolog (S. cerevisiae)	Ctr9	1.048	1.08041	1.1556	0.929825	0.617242	0.785852	0.761466		-7.4582	-6.65649	-4.19651	-6.6915	0.954409	-1.05284	-0.390358
810	11650	55592	alkaline phosphatase 5	Akp5	0.982702	1.11549	1.26406	1.44184	1.09403	1.1026	1.15087		-7.47335	-0.115652	0.99705	0.999998	-1.13305	-0.664883	0.676492
811	78294	37715	ribosomal protein S27a	Rps27a	1.00318	1.03228	0.979848	0.90752	0.867603	0.714796	0.982056		-7.95998	-7.55022	-7.79172	-4.79501	-2.56724	0.911738	-7.82746
812	230598	68260	nardilysin, N-arginine dibasic convertase, NRD convertase 1	Nrd1	0.975797	1.03703	1.02517	0.998516	1.01903	0.946715	1.00348		-6.59738	-5.2397	-6.56114	-7.95873	-7.12669	-2.98327	-7.93438
813	22083	40668	Ctr9, Paf1/RNA polymerase II complex component, homolog (S. cerevisiae)	Ctr9	1.05851	1.01478	1.15709	1.29301	1.26965	1.11868	1.46316		-5.43946	-7.76717	-0.129775	0.971731	0.943942	-1.56024	0.999819
814	18750	55679	protein kinase C, alpha	Prkca	0.932631	0.992666	1.09488	1.07653	1.16148	0.938826	0.86824		-3.45228	-7.89321	-1.79276	-3.10711	0.55988	-4.04263	0.402984
815	22629	N/A	tyrosine 3-monooxygenase/tryptophan 5-monooxygenase activation protein, eta polypeptide	Ywhah	1.11438	1.02358	1.05133	1.07052	1.03271	0.771124	1.94138		-2.19329	-7.53416	-6.15316	-4.91374	-7.16252	0.952997	1
816	66286	8624	Sec11-like 3 (S. cerevisiae)	Sec11c	0.98072	1.14681	1.07751	1.15874	1.07486	0.901791	1.17765		-7.57374	-0.120658	-3.70957	0.173674	-3.90658	-1.66204	0.503359
817	19231	37689	N/A	Ptma	1.01874	1.01292	1.12562	1.36501	1.14097	1.09663	1.04578		-7.62011	-7.79789	-0.953263	0.998248	-0.376727	-2.4959	-6.14852
818	54188	38216	cleavage and polyadenylation specific factor 4	Cpsf4	0.986339	0.912144	1.09467	1.04205	1.08569	0.905172	0.970186		-7.74699	-2.0931	-2.1986	-6.20302	-2.80962	-1.58726	-6.96285
819	13001	55572	casein kinase 2, beta polypeptide	Csnk2b	1.01208	1.10876	1.00757	1.47206	1.15873	1.3329	1.11219		-7.85799	-2.79353	-7.92214	0.999223	-0.623287	0.971908	-2.60533
820	19179	2095	protease (prosome, macropain) 26S subunit, ATPase 1	Psmc1	0.941567	1.09588	1.09896	1.39895	1.21274	1.38015	1.20075		-3.82197	-1.20643	-1.02921	0.999983	0.963757	0.999964	0.941372
821	12525	1339	CD8 antigen, alpha chain	Cd8a	0.996658	1.0085	1.05472	1.41988	1.28687	1.36673	1.25474		-7.95061	-7.87774	-5.12938	0.999925	0.991865	0.999525	0.974674
822	16542	55639	kinase insert domain protein receptor	Kdr	0.956269	1.05413	1.16939	1.22269	1.34287	1.03352	1.02522		-6.88877	-6.50745	-0.991823	0.201329	0.929109	-7.36148	-7.61496
823	13001	55572	casein kinase 2, beta polypeptide	Csnk2b	0.900463	0.968874	1.27332	1.6541	0.896772	0.918197	0.821363		-2.57959	-7.22949	0.890219	0.999993	-2.33329	-3.85326	0.571296
824	18203	7869	N-terminal Asn amidase	Ntan1	1.06479	1.07777	1.07356	1.51948	1.19899	1.5408	1.28829		-4.47818	-3.46595	-3.78774	0.999995	0.787758	0.999997	0.988727
825	67115	68375	ribosomal protein L14	Rpl14	0.978065	1.03204	1.00001	0.999954	1.05095	0.999667	0.963272		-6.48997	-5.24492	-7.96421	-7.9642	-2.70304	-7.96385	-4.40098
826	18203	7869	N-terminal Asn amidase	Ntan1	1.00305	1.01577	0.997216	0.99988	1.0579	0.999915	1.00035		-7.94886	-7.56852	-7.95137	-7.96419	-4.04346	-7.9642	-7.96401
827	18673	1980	prohibitin	Phb	0.99802	1.04115	1.03512	1.19624	1.29578	1.13683	0.942208		-7.95865	-5.94559	-6.43294	0.895871	0.997758	0.205603	-4.16542
828	14229	3038	FK506 binding protein 5	Fkbp5	0.827733	1.00103	0.943446	1.04415	0.984046	0.783548	1.09299		-2.43086	-7.96395	-7.16521	-7.51453	-7.90041	-0.863706	-6.21535
829	57431	73264	DnaJ (Hsp40) homolog, subfamily C, member 4	Dnajc4	0.812114	0.917966	0.81613	0.754497	0.664394	0.527243	0.930009		0.781822	-3.51154	0.744604	0.983557	0.999895	1	-4.45814
830	N/A	N/A	N/A	N/A	0.941354	1.0548	0.969522	1.06973	1.36877	1.11376	0.84772		-5.55872	-6.02378	-7.2544	-5.08276	0.991247	-2.3837	0.0166287
831	18673	1980	prohibitin	Phb	0.978894	1.00771	1.0021	0.999842	1.03968	1.00046	0.974249		-6.78937	-7.80199	-7.95199	-7.96414	-4.64146	-7.96362	-6.26848
832	20677	2338	SRY-box containing gene 4	Sox4	0.93826	0.995914	0.956709	0.875566	1.01993	0.804103	0.807538		-3.58883	-7.93899	-5.46955	0.42205	-7.3975	0.987575	0.984613
833	57431	73264	DnaJ (Hsp40) homolog, subfamily C, member 4	Dnajc4	0.913012	0.989434	1.04721	1.15818	0.841949	0.881061	0.9532		-2.85656	-7.85933	-6.1894	-0.0796872	0.478265	-0.813895	-6.06513
834	20462	20965	splicing factor, arginine/serine-rich 10 (transformer 2 homolog, Drosophila)	Sfrs10	0.896814	1.10283	0.963531	0.928309	0.780515	0.688252	0.717624		-4.39059	-4.93761	-7.44263	-6.05759	0.254081	0.920629	0.87008
835	22248	3778	unc-119 homolog (C. elegans)	Unc119	0.751902	0.97911	1.02535	0.842829	0.706582	0.646004	0.733327		0.631782	-7.79387	-7.72568	-1.65701	0.905217	0.989408	0.782489
836	13033	55616	cathepsin D	Ctsd	0.955166	1.07589	1.01177	0.991582	0.909264	0.853014	1.00993		-5.57041	-3.11128	-7.78322	-7.86931	-1.44683	0.703861	-7.83474
837	14862	84565	glutathione S-transferase, mu 1	Gstm1	1.03285	1.16082	1.12111	1.41041	1.21191	1.217	1.20243		-6.55987	0.672706	-0.188977	0.999981	0.950456	0.95933	0.928723
838	27176	39625	ribosomal protein L7a	Rpl7a	0.919709	0.966409	1.04713	0.949119	0.747604	0.813126	0.785035		-3.95198	-7.10863	-6.47408	-6.09807	0.979789	0.684304	0.893711
839	270106	5568	ribosomal protein L13	Rpl13	0.81232	0.949653	0.885383	0.877417	0.886525	0.641921	0.775991		0.436694	-6.45622	-2.30042	-1.84375	-2.36867	0.999625	0.8317
840	19983	90823	N/A	Rpl5	0.996173	1.31175	1.15291	1.62601	1.48515	1.2677	1.11633		-7.95992	0.0528064	-3.69277	0.984784	0.897523	-0.569143	-5.069
841	12857	37537	cytochrome c oxidase subunit IV isoform 1	Cox4i1	0.938764	0.956608	0.922559	0.833096	0.732876	0.865213	1.04323		-6.0157	-6.94088	-5.02671	-0.277367	0.947304	-1.5686	-7.02757
842	19357	38161	RAD21 homolog (S. pombe)	Rad21	0.86204	0.956821	0.904696	0.935429	0.880183	0.727212	0.91119		0.827894	-5.08313	-0.326817	-2.73903	0.555671	0.999988	-0.705466
843	57296	37686	proteasome (prosome, macropain) 26S subunit, non-ATPase, 8	Psmd8	0.947105	1.07719	1.00789	0.98061	1.20375	1.03737	0.97976		-4.89766	-3.12695	-7.88514	-7.48516	0.88391	-6.39776	-7.44313
844	227613	68504	RIKEN cDNA 4930542G03 gene	Tubb2c	0.999922	1	1.00001	0.999576	0.999707	0.999696	0.999855		-7.9642	-7.96421	-7.96421	-7.964	-7.96411	-7.9641	-7.96419
845	57296	37686	proteasome (prosome, macropain) 26S subunit, non-ATPase, 8	Psmd8	0.968204	1.01595	1.0945	1.25277	1.01758	1.25693	1.39867		-6.91232	-7.69917	-2.46023	0.95193	-7.64362	0.957929	0.999597
846	17248	1794	transformed mouse 3T3 cell double minute 4	Mdm4	0.842303	0.923054	0.876974	0.746743	0.618457	0.641676	1.03632		-0.974051	-5.37604	-2.6401	0.846241	0.999235	0.997692	-7.37354
847	18624	239	peptidase D	Pepd	0.899147	0.968749	0.980385	1.08702	0.821908	1.2036	1.24762		-3.34407	-7.39293	-7.73707	-4.71676	0.146824	-0.0819157	0.526848
848	19718	6885	replication factor C (activator 1) 2	Rfc2	0.99874	1.0528	1.00884	1.15668	1.29044	1.39083	1.30702		-7.96347	-6.82083	-7.92835	-2.09624	0.586588	0.932008	0.689777
849	102247	32425	1-acylglycerol-3-phosphate O-acyltransferase 6 (lysophosphatidic acid acyltransferase, zeta)	Agpat6	0.856187	0.972772	0.982176	1.15841	0.984498	1.01293	0.800153		0.742297	-6.9193	-7.50392	0.639976	-7.6145	-7.72609	0.988582
850	53415	4676	HIV-1 tat interactive protein 2, homolog (human)	Htatip2	1.00273	1.09517	1.08493	1.3655	1.17847	1.36487	0.854445		-7.95437	-1.74383	-2.43889	0.999752	0.754931	0.999747	0.678932
851	12055	3498	B-cell CLL/lymphoma 7C	Bcl7c	1.0009	1.10658	1.07651	1.15202	1.36472	1.2542	0.96072		-7.96349	-2.29813	-4.23987	-0.338235	0.996013	0.901576	-6.63605
852	22789	7609	zona pellucida 3 receptor	Zp3r	0.950804	1.05343	1.05384	0.768708	0.873962	0.696688	0.780724		-6.78353	-6.71305	-6.69582	0.72499	-2.354	0.979606	0.6037
853	12326	74407	calcium/calmodulin-dependent protein kinase IV	Camk4	0.971275	0.898095	0.890317	0.845184	0.630915	0.651945	0.998389		-7.63577	-4.43204	-3.99957	-1.69385	0.994938	0.988082	-7.96318
854	19253	74971	protein tyrosine phosphatase, non-receptor type 18	Ptpn18	0.95457	0.963736	0.903403	0.940644	1.19901	0.929425	0.847962		-6.35145	-6.90736	-2.54659	-5.36685	0.456376	-4.50587	0.14107
855	13123	3544	cytochrome P450, family 7, subfamily b, polypeptide 1	Cyp7b1	0.97812	0.903614	0.828555	0.840605	0.688778	0.615292	0.836598		-7.80329	-5.15274	-1.53462	-2.03711	0.901667	0.992496	-1.86465
856	13032	1373	cathepsin C	Ctsc	1.05967	1.0543	1.02162	1.09379	1.17664	1.16071	1.3536		-5.31751	-5.69545	-7.5434	-2.92442	0.323451	0.000537072	0.995873
857	21833	37747	thyroid hormone receptor alpha	Thra	0.907526	0.990633	1.01134	0.937432	0.882203	0.883212	1.00122		-1.37792	-7.84875	-7.79899	-3.91565	-0.0327887	-0.0716626	-7.96226
858	14204	22567	interleukin 4 induced 1	Il4i1	0.997993	1.02986	1.00196	0.997072	0.838869	0.692504	2.30956		-7.96362	-7.83826	-7.96365	-7.96295	-4.45018	-0.184838	0.998666
859	16882	32109	ligase III, DNA, ATP-dependent	Lig3	1.05908	1.03951	1.03654	1.25857	1.34991	1.23187	1.82207		-6.5844	-7.30533	-7.39584	0.269357	0.847621	-0.112337	0.999968
860	21833	37747	thyroid hormone receptor alpha	Thra	0.990742	1.02617	0.932333	0.980371	0.875847	0.970158	0.931366		-7.89151	-7.4194	-4.68081	-7.63896	-0.845031	-7.22391	-4.605
861	16430	40617	STT3, subunit of the oligosaccharyltransferase complex, homolog A (S. cerevisiae)	Stt3a	1.0057	1.08473	1.05396	1.54075	1.4546	1.71948	1.16041		-7.94348	-4.61692	-6.36335	0.999568	0.996827	0.999991	-0.965316
862	13081	68094	cytochrome P450, family 24, subfamily a, polypeptide 1	Cyp24a1	0.912086	1.04899	1.11419	1.1399	1.03001	0.99589	0.750534		-6.57882	-7.56537	-6.11264	-5.39145	-7.80954	-7.96118	-0.868421
863	14667	349	GM2 ganglioside activator protein	Gm2a	0.938749	1.05997	1.01734	0.906444	0.808547	0.780253	1.07518		-5.8727	-6.15225	-7.78851	-3.7511	0.450147	0.779372	-5.32605
864	17888	37626	myosin, heavy polypeptide 6, cardiac muscle, alpha	Myh6	1.00926	1.17941	1.07932	1.35629	1.34804	1.33324	1.51695		-7.87511	0.527291	-3.57519	0.998161	0.997593	0.9961	0.999988
865	13389	N/A	delta-like 3 (Drosophila)	Dll3	1.00029	1.00077	1.00001	0.999946	0.999906	1.00012	1.00072		-7.96381	-7.96142	-7.96421	-7.9642	-7.96417	-7.96414	-7.96177
866	14287	6997	folylpolyglutamyl synthetase	Fpgs	1.11205	1.1808	1.60037	2.539	1.28494	1.58035	0.905212		-5.99458	-3.91277	0.880643	0.999979	-1.34755	0.853736	-6.20595
867	18472	371	platelet-activating factor acetylhydrolase, isoform 1b, beta1 subunit	Pafah1b1	1.02297	0.994268	1.21167	1.54178	1.18296	1.40146	1.364		-7.60431	-7.94067	0.404659	0.999815	-0.08317	0.993969	0.984475
868	54369	4231	expressed in non-metastatic cells 6, protein	Nme6	0.96284	1.02859	1.00913	1.02025	1.16092	0.971876	0.664168		-6.44079	-7.0831	-7.868	-7.50633	0.391343	-7.06306	0.999994
869	54369	4231	expressed in non-metastatic cells 6, protein	Nme6	1.00397	0.979322	1.012	1.46808	1.72811	1.79161	0.840867		-7.95812	-7.79676	-7.9093	0.960818	0.999441	0.999791	-1.56258
870	13202	1038	D-dopachrome tautomerase	Ddt	1.02863	1.03579	1.0348	1.01982	0.921529	0.955644	1.01716		-7.21908	-6.83615	-6.893	-7.59551	-3.3881	-6.17022	-7.68566
871	19981	47964	N/A	Rpl37a	1.00004	1.00041	0.999799	1.00047	1.02647	1.00008	0.999902		-7.96421	-7.96376	-7.9641	-7.96363	-6.34303	-7.96419	-7.96418
872	56464	31194	cathepsin F	Ctsf	0.853678	0.936826	0.915526	0.590329	0.914158	0.481154	0.551398		0.128169	-4.89535	-3.19612	0.999999	-3.091	1	1
873	19047	55519	protein phosphatase 1, catalytic subunit, gamma isoform	Ppp1cc	1.05102	0.993219	1.02308	1.30716	1.2245	1.25654	1.22022		-7.22832	-7.94983	-7.80397	0.124388	-1.28358	-0.604004	-1.38912
874	81489	55957	DnaJ (Hsp40) homolog, subfamily B, member 1	Dnajb1	1.07584	0.971382	1.26119	2.08977	1.07948	1.41575	1.32241		-4.69631	-7.33877	0.852505	1	-4.46024	0.997429	0.969479
875	12257	574	translocator protein	Tspo	1.01524	1.00996	1.12988	1.0522	0.76322	0.921385	1.44224		-7.87244	-7.92468	-3.63903	-6.98121	0.559075	-5.646	0.949873
876	69024	12294	sorting nexin 15	Snx15	0.901267	0.918143	1.191	1.07318	0.963601	0.974392	0.883711		-1.99181	-3.24232	0.526342	-4.35594	-6.76598	-7.35496	-0.93613
877	15417	7367	homeo box B9	Hoxb9	1.05293	0.934667	1.00546	0.90629	1.22662	0.795372	0.811019		-4.93582	-3.44407	-7.92259	-1.08995	0.965469	0.989388	0.972942
878	19899	756	ribosomal protein L18	Rpl18	0.997381	1.06157	1.10876	1.03877	1.11038	0.966398	1.01346		-7.94645	-2.29592	0.472328	-4.93494	0.510133	-5.4202	-7.51414
879	56397	22710	mortality factor 4 like 2	Morf4l2	1.22807	1.14523	1.19624	2.07293	1.79538	1.98253	1.49189		-0.0157759	-2.35684	-0.66978	1	0.999975	0.999999	0.992777
880	12226	37521	B-cell translocation gene 1, anti-proliferative	Btg1	0.855146	1.01294	0.871062	0.649289	0.854776	0.537306	0.805656		0.711217	-7.73755	0.415044	1	0.716168	1	0.979031
881	27407	21408	ATP-binding cassette, sub-family F (GCN20), member 2	Abcf2	0.988834	1.14406	1.57391	2.38636	1.54592	2.08585	1.07791		-7.91891	-3.39343	0.98972	1	0.984024	0.999993	-6.1598
882	22059	460	transformation related protein 53	Trp53	1.05226	1.25484	1.12404	1.44098	1.56499	1.46125	0.973834		-6.72123	0.426749	-3.13938	0.984943	0.998769	0.990029	-7.60778
883	67861	88507	RIKEN cDNA 2310005E10 gene	2310005E10Rik	0.852701	1.03105	1.16635	0.88241	0.771258	0.714483	0.946512		-0.378121	-7.33623	-0.554098	-1.76114	0.909177	0.992803	-5.99455
884	12444	37525	cyclin D2	Ccnd2	0.824975	1.00618	1.01084	1.24882	1.01757	0.903278	0.33639		-0.57248	-7.94741	-7.91281	0.0876384	-7.83084	-4.41406	1
885	12444	37525	cyclin D2	Ccnd2	0.83675	1.01615	1.03015	1.244	1.04648	0.960467	0.24604		-2.01371	-7.88314	-7.68868	-0.789584	-7.33383	-7.46321	1
886	20698	40294	sphingosine kinase 1	Sphk1	0.844014	1.08859	1.36823	0.901101	1.01336	0.682322	1.04218		-0.338626	-4.45782	0.972642	-3.27038	-7.85466	0.997112	-6.9598
887	15519	68464	heat shock protein 90kDa alpha (cytosolic), class A member 1	Hsp90aa1	1.11128	1.05811	1.28171	3.20976	2.01975	2.0782	1.09576		-5.21408	-7.0644	-0.291468	1	0.999917	0.999958	-5.80268
888	19155	36199	aminopeptidase puromycin sensitive	Npepps	0.879607	1.01112	1.07835	1.09787	0.970201	0.87582	1.10308		-0.955902	-7.85892	-4.21617	-2.93593	-7.20712	-0.770751	-2.62119
889	19155	36199	aminopeptidase puromycin sensitive	Npepps	1.06518	1.14939	1.01693	1.1738	1.26079	1.15694	1.14855		-3.4056	0.63868	-7.51703	0.857091	0.996175	0.726976	0.627397
890	59013	31318	heterogeneous nuclear ribonucleoprotein H1	Hnrph1	1.08926	1.1197	1.09114	0.990546	1.09793	0.706586	1.00199		-2.46738	-0.758467	-2.33946	-7.8569	-1.90012	0.999902	-7.95946
891	629957	88795	similar to 40S ribosomal protein S29	LOC629957	0.998812	1.00041	0.999997	0.999708	1.00045	0.999896	1.00009		-7.9604	-7.96377	-7.96421	-7.96398	-7.96367	-7.96418	-7.96419
892	11431	38274	acid phosphatase 1, soluble	Acp1	1.0004	1.00074	1	0.963631	1.00303	0.999946	1.00044		-7.96405	-7.96367	-7.96421	-6.65708	-7.95504	-7.96421	-7.96401
893	11431	38274	acid phosphatase 1, soluble	Acp1	0.96851	0.959066	1.00053	0.858924	1.18919	0.887321	0.844327		-6.48197	-5.59273	-7.96376	0.775436	0.914372	0.160695	0.896463
894	14751	145	glucose phosphate isomerase 1	Gpi1	0.966893	1.04075	1.01848	0.864266	0.897925	0.976822	1.18427		-6.71335	-6.25763	-7.57324	0.351427	-1.04199	-7.33252	0.714352
895	319195	81526	ribosomal protein L17	Rpl17	1.00004	0.991314	0.999799	1.00047	0.999579	1.00008	1.00028		-7.96421	-7.72328	-7.96408	-7.9635	-7.96364	-7.96419	-7.96396
896	319195	81526	ribosomal protein L17	Rpl17	1.00064	1.00071	1.00009	1.00007	1.00067	0.999926	0.999531		-7.96327	-7.96308	-7.96419	-7.9642	-7.9632	-7.9642	-7.96371
897	629957	88795	similar to 40S ribosomal protein S29	LOC629957	1.00006	1.00019	0.988766	0.999724	1.03522	0.946706	1.00013		-7.96419	-7.96405	-7.4229	-7.96388	-4.03824	-1.19272	-7.96413
898	74617	41443	serine carboxypeptidase 1	Scpep1	0.842712	0.98369	0.983611	0.652074	0.859577	0.545582	1.02154		0.309603	-7.73873	-7.73654	0.999945	-0.170803	1	-7.58893
899	74617	41443	serine carboxypeptidase 1	Scpep1	0.930909	1.03718	1.04164	0.663834	0.879554	0.509659	1.0465		-5.96557	-7.39226	-7.25595	0.990093	-3.0358	0.999995	-7.09404
900	74617	41443	serine carboxypeptidase 1	Scpep1	0.891049	1.04215	1.11745	0.694394	0.836932	0.516973	1.03206		-3.20846	-7.12167	-3.44314	0.985076	-0.558315	0.999999	-7.46123
901	66082	23246	abhydrolase domain containing 6	Abhd6	1.0552	0.993873	0.979729	1.0242	0.924402	0.912127	1.11515		-6.52779	-7.94365	-7.73868	-7.65829	-5.18118	-4.39949	-3.41707
902	22697	56530	zinc finger proliferation 1	Zscan21	0.928242	1.07319	1.11485	1.12737	0.918844	1.034	1.0358		-1.94988	-2.28734	0.0920163	0.425286	-1.15998	-6.12369	-5.95239
903	14751	145	glucose phosphate isomerase 1	Gpi1	0.934976	1.04659	1.0448	0.918692	0.901778	1.01866	1.26314		-4.59368	-6.20886	-6.32492	-3.25801	-1.998	-7.64619	0.938819
904	56040	37388	ribosomal protein, large, P1	Rplp1	0.999735	1.00044	1.00003	0.999584	1.00036	1.00045	1.00043		-7.96406	-7.9638	-7.96421	-7.96384	-7.96394	-7.96378	-7.96382
905	20016	3586	RNA polymerase 1-1	Rpo1-1	1.1237	1.06343	1.09218	1.18393	1.27501	1.13104	0.977449		-1.29871	-5.07458	-3.06547	0.421093	0.953604	-0.97926	-7.49261
906	22378	32160	WW domain binding protein 2	Wbp2	0.870018	1.09547	0.986457	0.727189	0.706269	0.4973	0.96337		-0.867854	-3.49681	-7.82431	0.991727	0.997165	1	-6.97072
907	22378	32160	WW domain binding protein 2	Wbp2	0.907134	1.03825	1.02191	0.776858	0.725	0.539485	0.921879		-4.77305	-7.39181	-7.76891	0.433214	0.876144	0.99996	-5.59025
908	22378	32160	WW domain binding protein 2	Wbp2	0.84404	1.12711	1.01527	0.733955	0.624089	0.538607	1.00112		-1.59786	-3.78479	-7.87279	0.803758	0.996543	0.999941	-7.96371
909	22697	56530	zinc finger proliferation 1	Zscan21	0.864207	1.15153	1.04043	1.08491	1.06038	0.718184	0.925215		-0.597538	-0.779305	-6.84631	-4.13963	-5.70723	0.994918	-4.40039
910	67279	9368	mediator of RNA polymerase II transcription, subunit 31 homolog (yeast)	Med31	0.930124	1.02975	1.16744	1.0962	1.31224	0.830195	0.827279		-4.2419	-7.79688	0.125275	-2.81278	0.984478	0.659497	0.696034
911	15425	19533	homeo box C6	Hoxc6	0.805199	1.26441	1.36075	1.09014	0.587186	0.882332	0.640351		-4.08294	-3.61752	-1.90047	-7.18236	0.625582	-6.40224	0.087422
912	20024	38218	SUB1 homolog (S. cerevisia	Sub1	0.94761	0.946889	1.15475	1.11757	1.12025	0.947723	0.942938		-3.81995	-3.73694	0.838613	0.269152	0.339473	-3.83296	-3.28883
913	56040	37388	ribosomal protein, large, P1	Rplp1	0.943136	1.00665	1.00683	0.957372	1.00256	0.926211	0.91227		-3.03281	-7.87085	-7.86567	-4.73442	-7.9502	-1.329	-0.336811
914	109552	37736	sorcin	Sri	0.998194	1.04038	0.997868	0.849946	0.910725	0.756818	1.49061		-7.96074	-6.45262	-7.95937	0.497179	-2.27649	0.994473	0.999975
915	67966	9769	zinc finger, CCHC domain containing 10	Zcchc10	0.90146	1.0097	1.07674	0.987726	1.01437	0.832268	0.815585		-2.25211	-7.88361	-4.31635	-7.83263	-7.78915	0.552652	0.761682
916	12010	2987	beta-2 microglobulin	B2m	0.984197	1.14018	1.08387	0.898924	0.716849	0.720867	1.10206		-7.85352	-2.93478	-5.54259	-4.18449	0.920734	0.908958	-4.67798
917	230648	8858	RIKEN cDNA 4732418C07 gene	4732418C07Rik	0.85065	1.0364	0.93031	0.857685	0.894241	0.735851	0.782128		0.587356	-6.6106	-3.63913	0.452691	-0.926135	0.999093	0.985523
918	14287	6997	folylpolyglutamyl synthetase	Fpgs	1.03651	1.07132	0.933657	1.08325	0.907718	1.16435	1.15777		-6.84018	-4.49482	-4.51356	-3.65007	-2.45316	0.0720863	-0.0849353
919	106200	9301	thioredoxin domain containing 11	Txndc11	0.901134	0.967104	1.01754	0.81854	0.97232	0.719177	0.771094		-1.44296	-6.80261	-7.63339	0.889107	-7.1286	0.999603	0.990697
920	66622	11998	RIKEN cDNA 5730410I19 gene	5730410I19Rik	0.938906	1.05999	1.03783	0.899704	1.17936	0.930444	0.806928		-4.29905	-4.71591	-6.45595	-1.12545	0.675702	-3.5214	0.95492
921	18521	74536	poly(rC) binding protein 2	Pcbp2	0.931817	1.0003	0.991042	0.915499	1.11653	0.913097	1.0393		-1.97441	-7.96402	-7.80008	-0.645919	0.317287	-0.493299	-5.40581
922	66679	2676	RAE1 RNA export 1 homolog (S. pombe)	Rae1	0.96399	0.976048	1.16037	1.55832	1.14228	1.32119	0.711797		-7.43402	-7.72831	-2.37522	0.993433	-3.08621	0.638049	0.908961
923	11459	88645	actin, alpha 1, skeletal muscle	Acta1	1.06092	1.21186	1.14509	1.26693	1.03832	1.01192	1.00193		-5.16225	0.755658	-0.363151	0.950871	-6.696	-7.82898	-7.9606
924	67087	10641	catenin beta interacting protein 1	Ctnnbip1	0.916406	0.919566	1.13133	0.832959	0.635992	1.07385	1.19392		-6.31157	-6.42706	-4.98013	-2.73234	0.925452	-6.82417	-2.92753
925	109151	11844	chromodomain helicase DNA binding protein 9	Chd9	0.999967	1.00014	0.999935	0.994518	1.37654	0.944901	1.01186		-7.96421	-7.9642	-7.96421	-7.94606	0.972314	-6.2365	-7.88098
926	12825	55433	procollagen, type III, alpha 1	Col3a1	1.00095	1.02188	1.01204	1.00017	0.999845	1.00045	1.00698		-7.96214	-6.96127	-7.64392	-7.96414	-7.96416	-7.96375	-7.8546
927	66167	41078	male enhanced antigen 1	Ccdc72	1.02907	1.01073	1.04689	1.29284	1.31325	1.27676	1.43003		-6.48173	-7.74141	-4.66731	0.99978	0.999917	0.999523	1
928	65116	735	proline-rich Gla (G-carboxyglutamic acid) polypeptide 2	Prrg2	0.976812	1.03609	1.1288	0.954661	1.14778	0.831473	0.946408		-7.25926	-6.43944	-0.139259	-5.52103	0.351343	0.896399	-4.73422
929	67615	3210	ubiquitin-conjugating enzyme E2R 2	Ube2r2	0.927347	1.06611	1.12924	0.859831	0.857547	0.644077	1.15498		-4.45884	-5.26218	-1.54318	-0.329006	-0.246452	0.999941	-0.564554
930	229007	41874	zinc finger, CCCH-type with G patch domain	Zgpat	0.833018	1.03241	1.17331	0.953482	0.919284	0.622344	0.617393		-0.803793	-7.51775	-1.59401	-7.00024	-5.29985	0.998546	0.998847
931	11746	68164	annexin A4	Anxa4	0.877558	0.967025	1.0566	0.78726	0.8772	0.778052	1.58023		-2.08378	-7.33843	-6.38056	0.684994	-2.06388	0.76769	0.999596
932	68203	56777	DIRAS family, GTP-binding RAS-like 2	Diras2	0.797969	1.13933	0.895335	0.808099	0.830557	0.550072	0.416846		0.0627177	-3.08012	-4.07445	-0.181715	-0.884739	0.999935	1
933	11843	55593	ADP-ribosylation factor 4	Arf4	1.07154	1.06402	1.23489	1.84994	1.44757	1.90726	1.47924		-5.42288	-5.84738	0.49994	0.999999	0.995867	1	0.998015
934	110058	9553	synaptotagmin XVII	Syt17	1.36771	1.19955	1.34897	1.09316	0.996787	0.96465	1.15403		-0.138624	-3.34525	-0.347629	-6.78085	-7.96214	-7.7088	-4.70158
935	78903	10592	Werner helicase interacting protein 1	Wrnip1	0.988399	1.11925	1.08982	1.16361	1.11888	0.936218	0.818495		-7.87525	-2.62258	-4.25638	-0.798465	-2.64112	-5.53931	0.407695
936	66052	2256	succinate dehydrogenase complex, subunit C, integral membrane protein	Sdhc	1.091	1.10588	1.0289	1.16094	0.954783	1.24006	1.31876		-4.43124	-3.6059	-7.49025	-1.14081	-6.77068	0.48447	0.90032
937	76740	44222	RIKEN cDNA C920006C10 gene	C920006C10Rik	0.916959	1.03877	0.986065	0.976895	0.882208	0.808658	0.777397		-1.56378	-5.99494	-7.66482	-7.15921	0.27964	0.985718	0.99818
938	233033	35268	sterile alpha motif domain containing 4B	Samd4b	0.856599	1.13621	1.0155	1.27779	0.949679	0.916616	0.81553		0.579364	-0.055654	-7.67333	0.990503	-5.20391	-2.20994	0.94025
939	67785	N/A	zinc finger, MYM-type 4	Zmym4	0.7736	0.962126	1.02626	1.05972	1.05005	0.863457	0.905294		0.377613	-7.39952	-7.70496	-6.74246	-7.07895	-2.5796	-4.84526
940	28146	8691	DNA segment, Chr 3, University of California at Los Angeles 1	D3Ucla1	1.05222	0.992612	1.19065	2.14331	1.12999	1.82992	1.06983		-6.52526	-7.93082	-0.27148	1	-2.34701	0.999998	-5.59774
941	22059	460	transformation related protein 53	Trp53	1.08569	1.04467	1.23434	2.95602	1.94149	1.94541	1.18055		-6.41461	-7.49429	-1.67661	1	0.999251	0.999283	-3.1879
942	76808	68104	Ribosomal protein L18A	Rpl18a	1.00021	0.999982	0.999729	0.999979	1.00004	1.00052	1.00012		-7.96398	-7.96421	-7.96384	-7.96421	-7.9642	-7.96284	-7.96414
943	666794	23015	similar to RNA binding motif protein 24	Rbm24	0.805078	0.922475	0.72135	0.541114	0.710037	0.385021	0.481896		-0.930263	-6.18733	0.672327	0.999423	0.756366	1	0.999966
944	18597	37282	pyruvate dehydrogenase E1 alpha 1	Pdha1	1.1232	1.04108	1.07501	0.931236	0.865765	1.07969	1.27926		-3.27362	-7.18742	-5.70217	-5.75987	-1.90276	-5.46748	0.599078
945	N/A	N/A	N/A	N/A	0.91931	1.00862	0.941088	0.870235	0.897994	0.843111	0.955774		-5.34251	-7.93167	-6.47967	-2.54192	-4.10867	-1.2515	-7.10537
946	19730	4562	ral guanine nucleotide dissociation stimulator	Ralgds	0.868257	0.912449	0.915488	0.775001	0.841873	0.592152	1.01474		-2.55827	-5.04125	-5.21172	0.478661	-1.31289	0.999479	-7.87344
947	68209	32666	ribonuclease H2, subunit C	Rnaseh2c	1.15005	1.04171	1.02563	1.05889	1.23206	1.10979	1.13874		-1.14758	-6.89726	-7.53786	-5.99776	0.570163	-2.99752	-1.59213
948	217708	15655	RIKEN cDNA 5830457H20 gene	Lin52	0.937013	0.891051	1.03909	0.723211	0.992534	0.673535	0.655465		-6.52627	-4.20361	-7.43417	0.817221	-7.94334	0.963953	0.981386
949	211623	19162	placenta specific 9	Plac9	0.888166	1.07888	0.942059	0.782626	1.1257	0.737669	1.18634		-1.74809	-4.4687	-5.59379	0.907304	-1.75817	0.988085	0.16294
950	14955	N/A	H19 fetal liver mRNA	H19	0.854178	0.793884	0.947248	0.919876	0.869439	0.625193	1.1063		-0.269004	0.828013	-6.03147	-4.06287	-0.887039	0.999969	-2.9102
951	N/A	N/A	N/A	N/A	1.13622	1.17796	1.24898	1.23268	1.1436	0.930188	1.25661		-2.89298	-1.32028	0.198625	-0.039848	-2.5773	-5.828	0.292734
952	15452	56590	hypoxanthine guanine phosphoribosyl transferase 1	Hprt1	0.992456	0.981377	1.08322	0.933099	1.17951	0.841771	0.840184		-7.92538	-7.72768	-4.56198	-5.25814	-0.273869	-0.0828038	-0.0364019
953	12826	20437	procollagen, type IV, alpha 1	Col4a1	0.878364	1.00266	1.10463	1.01536	0.768703	0.935828	2.06671		-3.72801	-7.96177	-5.13376	-7.88392	0.259718	-6.56604	0.999988
954	68545	86811	RIKEN cDNA 1110006O17 gene	1110006O17Rik	1.05242	0.984724	1.18625	1.32399	1.13196	0.991678	1.03155		-5.2244	-7.66949	0.778197	0.998365	-0.15968	-7.87628	-6.82636
955	11864	7230	aryl hydrocarbon receptor nuclear translocator 2	Arnt2	0.86792	0.975603	0.944377	0.812865	1.19905	0.739889	0.685177		-0.889091	-7.5318	-5.88556	0.626171	0.25581	0.980823	0.998777
956	110323	39658	cytochrome c oxidase, subunit VIb polypeptide 1	Cox6b1	1.08969	1.04629	1.08725	1.27633	0.982117	1.45202	1.51028		-4.61781	-6.86397	-4.75292	0.717253	-7.77889	0.993404	0.99814
957	14683	55534	GNAS (guanine nucleotide binding protein, alpha stimulating) complex locus	Gnas	1.00003	1.00121	0.999533	1.01728	1.03287	0.954868	1.00023		-7.96421	-7.9601	-7.9636	-7.17737	-5.47501	-3.64679	-7.96406
958	12283	69212	calcium binding protein 39	Cab39	0.832241	1.05098	1.03664	0.986274	0.8569	0.770868	0.807413		0.735739	-5.74877	-6.72101	-7.76826	0.309676	0.986231	0.912399
959	19737	2682	regulator of G-protein signaling 5	Rgs5	1.32361	0.981474	0.89637	0.919099	0.750875	0.767021	1.35524		-0.486364	-7.88907	-5.73573	-6.55893	-0.37807	-0.779774	-0.104096
960	217410	41445	tribbles homolog 2 (Drosophila)	Trib2	1.00585	0.945369	1.28082	1.00648	1.01416	1.0068	1.62579		-7.95221	-6.92149	0.0613439	-7.9495	-7.8948	-7.94802	0.994787
961	244757	71790	cDNA sequence BC038479	BC038479	0.970321	0.896864	0.792097	0.754987	0.582066	0.655874	0.74086		-7.70944	-6.00004	-0.726804	0.14219	0.994867	0.933294	0.366083
962	52615	32256	suppressor of zeste 12 homolog (Drosophila)	Suz12	0.9714	1.03948	0.801961	0.653187	0.688619	0.637276	1.85422		-7.86586	-7.78988	-3.78836	0.0353989	-0.580758	0.246997	0.889497
963	380739	N/A	N/A	AK190093	0.948572	1.03231	1.00458	1.13362	1.09944	1.15601	1.16248		-5.18499	-6.82809	-7.93905	-0.215764	-1.78398	0.348341	0.461144
964	12306	20857	annexin A2	Anxa2	0.992843	1.07966	1.07125	1.27812	1.23662	1.40789	1.75223		-7.88047	-2.17658	-2.86456	0.998191	0.989293	0.999992	1
965	17859	4351	Max interacting protein 1	Mxi1	0.967573	1.07941	1.0801	1.40287	1.43757	1.68577	0.885035		-7.31001	-4.98876	-4.94833	0.987736	0.994507	0.999977	-2.25669
966	N/A	N/A	N/A	N/A	1.03705	1.19497	1.05671	0.787546	1.06272	0.765099	0.868053		-7.35416	-0.781715	-6.62693	0.457957	-6.36619	0.717981	-2.17843
967	14972	74421	histocompatibility 2, K1, K region	H2-K1	0.978038	1.04444	0.976372	0.803429	0.832622	0.711065	0.931939		-7.81205	-7.39552	-7.78804	-0.829182	-1.90087	0.763196	-6.54974
968	N/A	N/A	N/A	N/A	1.00012	1.00085	1.00047	0.999838	1.00032	1.0002	0.999577		-7.96416	-7.9617	-7.96343	-7.96412	-7.96386	-7.96406	-7.96358
969	67469	41088	abhydrolase domain containing 5	Abhd5	0.928098	0.972371	0.915783	1.20706	0.691845	1.18506	1.35773		-6.90179	-7.8057	-6.5242	-3.07943	0.47739	-3.70995	-0.204711
970	67023	10214	RIKEN cDNA 2010315L10 gene	2010315L10Rik	0.835191	0.958661	0.958078	0.595141	0.74547	0.484903	0.625261		-0.389607	-7.04841	-7.02333	0.999913	0.907923	1	0.999566
971	442840	N/A	RIKEN cDNA A330017A19 gene	A330017A19Rik	0.869797	1.00436	0.933773	0.575062	0.755434	0.449474	0.640612		-3.47329	-7.95804	-6.56076	0.998398	0.369535	0.999997	0.978857
972	269037	56682	gene model 672, (NCBI)	Gm672	0.958112	0.983103	0.954394	1.20664	0.773468	0.830416	0.750149		-6.86329	-7.77924	-6.67081	0.159526	0.864822	0.118852	0.94599
973	72503	34730	RIKEN cDNA 2610507B11 gene	2610507B11Rik	0.919081	0.93542	1.00436	1.29232	0.942787	1.01593	1.16016		-3.45307	-4.76636	-7.94724	0.966681	-5.35143	-7.74263	-0.11612
974	235067	N/A	cysteine-rich perinuclear theca 4	Cypt4	0.902463	1.00626	0.976611	0.921998	1.18418	0.798204	0.775497		-0.890067	-7.91044	-7.22256	-2.32816	0.825463	0.98634	0.996691
975	18245	7455	ornithine decarboxylase antizyme	Oaz1	0.967376	1.08879	1.10394	1.28549	1.16685	1.02491	1.18235		-6.79509	-2.64665	-1.68765	0.988026	0.455018	-7.29962	0.65444
976	28135	11861	centrosomal protein 63	Cep63	0.880686	1.02652	0.88001	0.742244	1.04603	0.61714	0.687502		-1.25449	-7.43517	-1.21853	0.986829	-6.49291	0.99999	0.999278
977	235293	5044	sterol-C5-desaturase (fungal ERG3, delta-5-desaturase) homolog (S. cerevisae)	Sc5d	0.924732	1.03642	0.926145	1.06043	0.586085	0.858446	0.867015		-5.82263	-7.46416	-5.89444	-6.6846	0.999406	-2.24329	-2.67442
978	12406	20331	serine (or cysteine) peptidase inhibitor, clade H, member 1	Serpinh1	1.25314	1.22269	1.171	3.5057	1.95626	2.51358	1.53197		-0.868646	-1.55256	-3.08898	1	0.999769	0.999999	0.942876
979	209361	35415	TAF3 RNA polymerase II, TATA box binding protein (TBP)-associated factor	Taf3	0.910464	0.961396	1.05988	1.01058	1.01248	0.886989	0.724843		-3.9346	-7.05742	-6.10881	-7.89596	-7.86952	-2.41362	0.977628
980	11848	1257	ras homolog gene family, member A	Rhoa	1.00622	1.14643	1.15245	1.44477	1.18691	1.28785	1.3561		-7.91569	0.232942	0.358122	0.999978	0.783689	0.993893	0.999497
981	66902	1838	methylthioadenosine phosphorylase	Mtap	1.09026	1.1692	1.17081	1.91696	1.65172	2.55159	1.10598		-5.61812	-2.38481	-2.32854	0.999948	0.997315	1	-4.94282
982	27418	8305	muskelin 1, intracellular mediator containing kelch motifs	Mkln1	0.992517	1.10423	1.21115	1.50701	1.02167	1.3181	1.22294		-7.92517	-3.25713	0.354882	0.999467	-7.65138	0.944591	0.498408
983	16206	7380	leucine-rich repeats and immunoglobulin-like domains 1	Lrig1	1.10205	1.13235	1.31062	3.01081	1.69274	1.91836	1.20803		-5.37675	-4.15186	0.24977	1	0.996893	0.999862	-1.55576
984	15078	74420	H3 histone, family 3A	H3f3a	1.03816	0.962255	1.04564	1.00954	1.08564	0.939795	1.05572		-6.14268	-6.05395	-5.49877	-7.83359	-2.08263	-3.83455	-4.58688
985	54124	1380	CDC28 protein kinase 1b	Cks1b	1.29205	1.02037	0.993495	1.52172	1.93963	2.1453	1.79656		-0.519566	-7.86113	-7.95335	0.891014	0.999277	0.999923	0.996178
986	321022	75069	carnitine deficiency-associated gene expressed in ventricle 3	Cdv3	1.01051	0.932764	0.978652	0.855603	1.04086	0.783233	1.48859		-7.91634	-6.08233	-7.76223	-1.8323	-7.28863	0.399491	0.985344
987	12313	55999	calmodulin 1	Calm1	0.971275	1.04467	0.978198	0.953759	1.1392	0.940941	0.913382		-6.44738	-4.92491	-7.06043	-4.51949	0.694182	-3.04942	-0.614745
988	15939	7778	immediate early response 5	Ier5	0.848125	0.996323	0.96097	0.759139	0.971827	0.694283	0.697367		0.822859	-7.94451	-5.946	0.999198	-6.85659	0.999993	0.999991
989	67023	10214	RIKEN cDNA 2010315L10 gene	2010315L10Rik	0.805444	0.985995	0.936204	0.572635	0.717151	0.474105	0.602549		0.181277	-7.86707	-6.07639	0.999939	0.95057	1	0.999704
990	71998	6343	solute carrier family 25, member 35	Slc25a35	0.933037	1.00456	0.977381	0.920891	0.81385	0.957591	1.08544		-5.3196	-7.95056	-7.62624	-4.4794	0.491651	-6.81269	-4.50708
991	30926	4769	thioredoxin-like 2	Txnl2	0.930701	1.06549	1.01183	0.961291	1.08851	0.888019	0.788117		-3.00426	-3.76551	-7.7681	-5.99917	-1.94261	-0.0744826	0.993974
992	14793	8403	cell division cycle associated 3	Cdca3	1.00012	1.00085	1.00047	0.999838	1.0104	0.935542	0.999577		-7.96417	-7.96221	-7.96359	-7.96414	-7.67108	-1.37483	-7.96371
993	19193	40640	pipecolic acid oxidase	Pipox	0.878317	0.980553	0.958963	0.835432	1.15462	0.780564	0.742738		-0.485453	-7.58419	-6.36613	0.670461	-0.0108568	0.973342	0.996596
994	14870	660	glutathione S-transferase, pi 1	Gstp1	0.990864	1.02407	1.01142	1.24217	1.14935	1.27164	0.710276		-7.85205	-7.23883	-7.79303	0.97571	0.385979	0.991977	0.999952
995	N/A	N/A	N/A	N/A	1.17813	1.11558	1.13235	2.1176	2.08527	2.90295	1.48203		-2.25155	-4.66604	-3.96814	0.999994	0.999991	1	0.948995
996	11951	38017	ATP synthase, H+ transporting, mitochondrial F0 complex, subunit c (subunit 9), isoform 1	Atp5g1	1.19973	1.08563	1.1512	2.01897	2.16811	2.86335	1.39701		-2.79366	-6.49881	-4.33387	0.999498	0.999891	1	0.423603
997	16011	56489	insulin-like growth factor binding protein 5	Igfbp5	1.17213	1.142	0.998419	1.21739	1.12142	1.11316	1.29411		-0.868261	-1.95204	-7.96275	0.146401	-2.89323	-3.31138	0.811863
998	11739	36058	solute carrier family 25 (mitochondrial carrier, adenine nucleotide translocator), member 4	Slc25a4	1.0111	1.0758	0.987163	1.339	1.26135	1.50462	0.859484		-7.86747	-4.60665	-7.83195	0.983635	0.871332	0.99981	-0.29858
999	20425	3074	serine hydroxymethyl transferase 1 (soluble)	Shmt1	0.942909	1.03312	0.988924	0.936513	0.864121	0.994206	1.30073		-5.96071	-7.2909	-7.88262	-5.5461	-0.988472	-7.94192	0.897724
1000	11428	1657	aconitase 1	Aco1	0.968319	0.997877	1.01504	1.01165	1.14246	0.951044	0.783749		-6.55845	-7.95751	-7.64024	-7.76753	0.404722	-4.93833	0.996306
1001	76524	9898	ceroid-lipofuscinosis, neuronal 6	Cln6	0.960342	1.08281	0.996003	0.660511	1.13083	0.697699	1.13429		-7.03159	-4.88465	-7.95454	0.998759	-2.33451	0.992424	-2.17734
1002	52468	N/A	CTD (carboxy-terminal domain, RNA polymerase II, polypeptide A) small phosphatase 2	Ctdsp2	0.856082	1.09206	0.885611	0.58659	0.836944	0.54281	0.694821		-1.10175	-4.55202	-2.64218	0.999959	-0.368245	0.999997	0.989966
1003	55951	9384	brain protein 44-like	Brp44l	0.970612	1.11416	0.953312	1.12832	0.629503	1.04206	0.750014		-7.71839	-5.24346	-7.34686	-4.71554	0.969167	-7.50134	0.19788
1004	18458	37638	poly A binding protein, cytoplasmic 1	Pabpc1	0.977853	1.11061	1.0433	1.00993	1.21445	0.984693	1.2601		-7.60094	-2.69595	-6.73276	-7.89225	0.490998	-7.7899	0.824926
1005	68262	69293	1-acylglycerol-3-phosphate O-acyltransferase 1 (lysophosphatidic acid acyltransferase, delta)	Agpat4	1.02694	0.973714	0.957973	0.983026	1.01754	0.957645	0.935536		-7.73777	-7.73681	-7.38598	-7.86953	-7.86653	-7.37704	-6.63744
1006	108679	4882	COP9 (constitutive photomorphogenic) homolog, subunit 8 (Arabidopsis thaliana)	Cops8	1.04496	1.1607	1.10973	1.46954	1.14862	1.08952	0.747015		-6.8461	-1.05711	-3.30295	0.997184	-1.49357	-4.43136	0.943747
1007	14077	68379	fatty acid binding protein 3, muscle and heart	Fabp3	1.10195	1.05674	1.09473	1.35165	0.643791	0.892605	0.65103		-5.60237	-7.1158	-5.86962	0.424147	0.960177	-4.90464	0.949622
1008	14359	3573	fragile X mental retardation gene 1, autosomal homolog	Fxr1h	1.1307	1.00283	1.14843	1.2921	1.3357	1.33093	1.16401		-0.908323	-7.95653	-0.286386	0.975847	0.993628	0.992624	0.11254
1009	50868	8184	kelch-like ECH-associated protein 1	Keap1	0.895291	0.951687	0.902803	0.874509	1.14384	0.840357	0.742873		-0.567125	-5.23062	-0.998212	0.269222	0.276783	0.841024	0.999532
1010	16571	69022	kinesin family member 4	Kif4	0.992067	0.964221	1.03128	1.02238	1.35647	0.964922	2.02179		-7.91669	-7.02316	-7.28057	-7.60395	0.985749	-7.05825	1
1011	66163	32286	mitochondrial ribosomal protein L4	Mrpl4	0.93774	1.12556	1.12244	1.35459	1.16004	1.29538	0.907791		-3.2771	0.177114	0.0871065	0.999933	0.761739	0.99917	-0.750761
1012	N/A	N/A	N/A	N/A	0.874529	1.00854	1.10285	0.82297	0.609791	0.519233	1.40281		-5.47403	-7.95236	-6.53046	-3.53989	0.832817	0.986321	-0.240599
1013	66480	84709	ribosomal protein L15	Rpl15	0.944308	1.09294	0.982837	0.944869	1.42007	0.994402	0.935587		-5.62511	-3.3691	-7.71829	-5.66622	0.99864	-7.93801	-4.967
1014	56409	31400	nudix (nucleotide diphosphate linked moiety X)-type motif 3	Nudt3	0.943423	1.13287	0.980436	1.12608	0.909069	0.953271	0.968415		-5.52311	-1.18158	-7.63964	-1.47987	-2.87339	-6.22812	-7.1343
1015	67828	N/A	RIKEN cDNA 1110055J05 gene	1110055J05Rik	0.979592	0.965827	0.947749	1.37054	1.24427	1.21036	1.57619		-7.80567	-7.52108	-6.94636	0.787487	-0.342227	-1.06655	0.992289
1016	20104	68592	ribosomal protein S6	Rps6	1.01459	1.07735	1.00047	0.998652	1.00032	1.0002	0.98302		-7.26298	-0.168166	-7.96343	-7.95787	-7.96386	-7.96406	-6.99983
1017	12455	947	cyclin T1	Ccnt1	0.954473	0.97103	0.965303	1.00622	0.907037	0.813906	0.790808		-5.87995	-7.06413	-6.69646	-7.92199	-1.8906	0.906047	0.970583
1018	227094	67089	RIKEN cDNA 5330401P04 gene	5330401P04Rik	0.876104	0.951294	0.832845	0.684595	0.961543	0.727447	0.758199		-2.28343	-6.74106	-0.377659	0.991122	-7.1875	0.947824	0.840108
1019	67809	34926	N/A	1200015F23Rik	1.12176	1.25198	1.04552	1.35059	1.01662	1.23151	0.985274		-3.61407	0.198889	-7.10051	0.852773	-7.84022	-0.105105	-7.86364
1020	N/A	N/A	N/A	N/A	0.971771	1.07211	0.943333	0.92196	0.985162	0.86967	1.1393		-7.60204	-6.03448	-6.55879	-5.44892	-7.86393	-2.44835	-2.88485
1021	69274	48377	CTD (carboxy-terminal domain, RNA polymerase II, polypeptide A) small phosphatase-like	Ctdspl	0.798501	1.04631	0.904121	0.70423	0.990992	0.678466	1.73929		-0.0550064	-7.17726	-4.71126	0.926456	-7.93128	0.970573	0.999652
1022	235459	3304	general transcription factor II A, 2	Gtf2a2	1.00542	1.00211	1.03904	1.25824	1.24031	1.05928	0.914471		-7.93677	-7.96002	-6.69156	0.92678	0.877295	-5.35272	-2.95307
1023	N/A	N/A	N/A	N/A	0.999998	1.00045	0.999995	1.00021	1.00035	1.00046	1.00008		-7.96421	-7.96378	-7.96421	-7.96411	-7.96395	-7.96376	-7.9642
1024	N/A	N/A	N/A	N/A	1.00004	1.00014	1.00005	1.00031	0.999034	1.00035	1.00002		-7.96421	-7.96417	-7.9642	-7.96404	-7.96249	-7.96398	-7.96421
1025	20345	2261	selectin, platelet (p-selectin) ligand	Selpl	0.860613	1.05686	1.02073	0.790409	0.739534	0.521997	1.39997		-2.68916	-6.92537	-7.81308	-0.0930725	0.682294	0.99994	0.846066
1026	54214	68224	golgi autoantigen, golgin subfamily a, 4	Golga4	0.858554	1.20203	1.05551	1.1913	0.881241	0.861234	1.16746		-0.693398	0.167431	-6.20782	-0.0297014	-1.80434	-0.806125	-0.612943
1027	16997	369	latent transforming growth factor beta binding protein 2	Ltbp2	0.909983	0.977773	1.09826	0.593192	0.583131	0.664042	0.441075		-6.60294	-7.8804	-6.61884	0.895729	0.919593	0.491087	0.999265
1028	67248	84568	ribosomal protein L39	Rpl39	1.00313	1.00739	1.1199	0.932617	1.2708	0.920342	0.927665		-7.95723	-7.92558	-2.32378	-5.11064	0.845683	-4.22309	-4.75502
1029	319604	18702	RIKEN cDNA B930006L02 gene	B930006L02Rik	0.966669	1.17257	0.862496	0.790502	0.884631	0.543685	0.674923		-7.40462	-1.27958	-1.73156	0.486064	-2.92959	0.99999	0.992248
1030	13665	3020	eukaryotic translation initiation factor 2, subunit 1 alpha	Eif2s1	1.23139	1.19043	1.39731	2.60422	1.80329	2.35945	1.38534		-2.30437	-3.42553	0.241999	0.999993	0.989534	0.999951	0.147552
1031	212880	5430	DEAD (Asp-Glu-Ala-Asp) box polypeptide 46	Ddx46	1.19897	1.09137	1.09225	1.41307	1.21202	1.47251	1.35382		0.846801	-2.1925	-2.1339	0.999925	0.901373	0.99999	0.999385
1032	67869	22978	polyadenylate-binding protein-interacting protein 2	Paip2	1.13727	1.11273	1.21603	1.32058	0.798111	1.50284	1.65933		-4.83217	-5.65724	-2.3701	-0.309086	-1.47045	0.817894	0.970157
1033	14231	22568	FK506 binding protein 7	Fkbp7	0.924293	1.01643	0.908987	0.935295	0.803097	0.916147	0.913094		-6.49187	-7.89524	-5.89133	-6.87363	-1.33316	-6.18125	-6.05941
1034	N/A	N/A	N/A	N/A	1.00017	1.00031	1.00019	1	0.997344	1.00053	0.999912		-7.96416	-7.96402	-7.96414	-7.96421	-7.95019	-7.96365	-7.96419
1035	N/A	N/A	N/A	N/A	0.940632	1.03942	0.863484	0.893167	0.901699	0.877087	1.12219		-6.36468	-7.28588	-1.97969	-3.62891	-4.14074	-2.70027	-3.50728
1036	67760	23132	solute carrier family 38, member 2	Slc38a2	0.931556	1.07202	1.15488	1.07409	0.895552	0.837459	0.976006		-3.67984	-3.79396	0.291875	-3.6312	-0.9335	0.782775	-7.29546
1037	20185	38166	nuclear receptor co-repressor 1	Ncor1	0.794562	1.04857	0.911607	1.03847	0.825328	0.685569	0.74918		0.998213	-4.65478	-0.648838	-5.68585	0.984285	1	0.999947
1038	18645	1974	profilin 2	Pfn2	0.883228	1.00788	0.972332	0.853201	0.960245	0.675103	0.633396		-0.915807	-7.90664	-7.25703	0.23133	-6.55267	0.999904	0.999994
1039	20249	74538	stearoyl-Coenzyme A desaturase 1	Scd1	0.631582	1.6054	0.795961	0.889062	0.286544	0.496206	0.354128		0.445138	0.525574	-3.32707	-6.36606	0.999995	0.975382	0.999856
1040	N/A	N/A	N/A	N/A	1.00012	1.00085	1.00047	0.999838	1.00032	0.967323	0.999577		-7.96416	-7.96172	-7.96344	-7.96412	-7.96386	-4.87675	-7.96359
1041	13645	1483	epidermal growth factor	Egf	0.904413	0.987063	0.8621	0.853731	0.858733	0.707483	0.878982		-6.27	-7.93254	-4.69442	-4.35892	-4.55984	0.13375	-5.35514
1042	56727	9732	myo-inositol oxygenase	Miox	1.06095	0.911438	1.12596	1.01818	1.06189	0.907295	0.920554		-7.16517	-6.13321	-5.17683	-7.88671	-7.14214	-5.97215	-6.47028
1043	66427	23546	cytochrome b5 type B	Cyb5b	0.939763	0.987149	0.97826	1.01413	0.846971	0.831133	0.667772		-5.89701	-7.8622	-7.67298	-7.84427	-0.492756	0.00396374	0.998401
1044	67890	9594	ubiquitin-fold modifier 1	Ufm1	0.990831	0.997755	1.18252	1.28491	1.02799	1.14898	1.13144		-7.90368	-7.96333	-0.0846904	0.89134	-7.43587	-1.04825	-1.76168
1045	13361	56470	dihydrofolate reductase	Dhfr	1.0556	0.985021	0.959772	0.895206	1.38096	0.962853	0.878241		-6.17435	-7.80931	-6.88246	-2.59407	0.987464	-7.03553	-1.58061
1046	30946	6859	activator of basal transcription	Abt1	0.921239	0.988025	1.04356	1.3253	1.10908	1.01013	0.819232		-5.12247	-7.89002	-7.08034	0.842093	-3.90308	-7.91224	-0.0540436
1047	18584	1957	phosphodiesterase 8A	Pde8a	1.0471	0.992938	0.919693	0.827495	0.673406	0.66529	0.800953		-6.9906	-7.93973	-5.14538	-0.408025	0.9913	0.993888	0.261171
1048	433273	N/A	similar to Glyceraldehyde-3-phosphate dehydrogenase (GAPDH)	EG433273	1.00582	1.01676	1.0298	1.27568	1.14	1.16054	1.29307		-7.9297	-7.68518	-7.12305	0.971164	-0.389765	0.163364	0.983372
1049	N/A	N/A	N/A	N/A	0.918144	0.970351	1.01957	0.913065	0.78817	0.702096	0.838488		-1.78301	-6.71858	-7.42376	-1.39272	0.995153	0.99999	0.901586
1050	14319	74295	ferritin heavy chain 1	Fth1	0.920552	1.02546	1.03284	0.945623	0.90866	0.834662	0.857013		-3.04724	-7.31741	-6.92275	-5.20898	-2.11613	0.729993	0.347532
1051	14268	1533	fibronectin 1	Fn1	0.910994	1.05738	1.02282	0.833589	1.11376	0.721313	1.48284		-5.55724	-7.00916	-7.80006	-1.80112	-4.91108	0.729284	0.93222
1052	20678	21378	SRY-box containing gene 5	Sox5	1.00401	1.02758	1.09348	1.26488	1.02703	1.39793	1.59725		-7.95576	-7.58311	-4.64057	0.54339	-7.5976	0.966767	0.999427
1053	234199	37927	fibrinogen-like protein 1	Fgl1	0.955415	0.983377	0.987603	0.952413	0.898843	0.72776	0.970234		-6.15138	-7.69329	-7.81309	-5.92605	-1.69699	0.99828	-7.11493
1054	68549	51867	shugoshin-like 2 (S. pombe)	Sgol2	0.901146	0.943643	0.907859	0.866399	0.860049	0.734429	1.01839		-3.34333	-6.13469	-3.79002	-1.32192	-1.02614	0.9645	-7.7634
1055	N/A	N/A	N/A	N/A	1.00004	1.00008	0.999934	0.999897	1.00001	0.986553	1.00003		-7.96421	-7.96419	-7.9642	-7.96418	-7.96421	-7.41711	-7.96421
1056	51788	N/A	H2A histone family, member Z	H2afz	1.17506	1.12858	1.18137	1.55561	1.55631	1.54786	1.41832		-1.28406	-3.10171	-1.09053	0.99784	0.997869	0.997491	0.968594
1057	69870	41712	polymerase (RNA) III (DNA directed) polypeptide G like	Polr3gl	1.005	1.05962	0.88241	0.676966	0.760137	0.543227	0.691556		-7.95745	-7.10112	-4.6165	0.850057	-0.0537022	0.998511	0.778046
1058	241794	20515	N/A	Kcng1	0.76847	N/A	0.821792	1.16111	1.22756	0.466646	1.58346		-4.51652	N/A	N/A	-6.6566	-5.66843	0.412262	-3.79901
1059	67684	75056	RIKEN cDNA 3300001P08 gene	3300001P08Rik	0.833723	1.09326	0.925435	0.960307	1.04537	0.662002	0.626717		-0.348514	-4.57795	-5.25704	-7.11965	-6.96077	0.997265	0.999523
1060	67988	10381	thioredoxin domain containing 10	Txndc10	1.00052	1.13673	1.21038	1.51182	1.09825	1.13958	1.07481		-7.96412	-3.78108	-1.28733	0.96819	-5.38701	-3.66615	-6.32713
1061	N/A	N/A	N/A	N/A	0.998667	0.98777	1.00978	1.00765	0.990773	0.98408	1.00746		-7.9594	-7.56427	-7.71183	-7.80833	-7.73487	-7.29523	-7.81589
1062	71994	37533	calponin 3, acidic	Cnn3	0.929067	1.17184	1.09859	0.874473	1.01408	0.644105	0.673411		-6.0661	-2.04767	-5.08779	-3.11486	-7.88701	0.991584	0.973667
1063	56358	69215	coatomer protein complex, subunit zeta 2	Copz2	1.22159	1.13295	1.06653	0.998187	1.11226	1.19746	0.890272		-0.434961	-3.29601	-6.34754	-7.96279	-4.23729	-1.00109	-3.72912
1064	N/A	N/A	N/A	N/A	1.00064	1.00071	1.00009	1.00007	1.00142	0.999926	0.999531		-7.96328	-7.96308	-7.96419	-7.9642	-7.95965	-7.9642	-7.96371
1065	68545	86811	RIKEN cDNA 1110006O17 gene	1110006O17Rik	1.01273	0.977237	0.990908	0.852763	0.832953	0.776474	0.990882		-7.85674	-7.61313	-7.90799	-0.458049	0.148921	0.873917	-7.90766
1066	N/A	N/A	N/A	N/A	0.97012	1.02094	1.01331	0.993526	0.868499	0.941515	1.01203		-6.18629	-7.083	-7.45237	-7.87328	0.87164	-2.8058	-7.66012
1067	99237	21620	transmembrane 9 superfamily protein member 4	Tm9sf4	1.06122	0.951055	1.02246	0.875659	0.834281	0.775878	0.864885		-6.13827	-6.61755	-7.6818	-1.95717	-0.199119	0.789119	-1.40068
1068	59057	5068	zinc finger protein 191	Zfp191	0.918881	1.00261	1.07206	0.828959	0.687631	0.694176	0.90843		-5.23315	-7.96108	-6.00494	-0.608388	0.978372	0.972047	-4.62022
1069	18619	4528	preproenkephalin 1	Penk1	0.783886	1.01562	0.875309	0.447451	0.545595	0.203204	0.525715		-2.98072	-7.93407	-6.00356	0.993965	0.901418	1	0.939907
1070	N/A	N/A	N/A	N/A	1.05195	1.00018	1.06254	0.948695	0.700835	0.70417	1.12222		-6.59389	-7.96419	-6.0693	-6.49262	0.989321	0.987606	-2.85693
1071	107350	N/A	expressed sequence AW112010	AW112010	0.908775	1.05539	0.994427	0.600913	0.406053	0.26336	0.93144		-7.16926	-7.70326	-7.96136	0.232863	0.989706	0.999964	-7.51635
1072	20848	7960	signal transducer and activator of transcription 3	Stat3	0.93673	1.17001	1.32921	0.959362	0.967876	0.728452	1.22261		-5.44919	-0.452065	0.958784	-6.84462	-7.25223	0.985946	0.502183
1073	19737	2682	regulator of G-protein signaling 5	Rgs5	0.874683	1.10759	0.95154	0.844291	0.571094	0.443131	1.42749		-5.48947	-6.42122	-7.57132	-4.36449	0.935862	0.999063	-0.0292231
1074	83435	10417	pleckstrin homology domain-containing, family A (phosphoinositide binding specific) member 3	Plekha3	1.11165	1.01554	1.19457	1.41956	1.07158	0.961368	0.894404		-4.70557	-7.87758	-1.57887	0.890952	-6.38226	-7.41437	-4.42873
1075	N/A	N/A	N/A	N/A	0.969014	0.803362	0.912454	0.894255	0.951196	0.85406	0.859823		-7.50152	0.183799	-4.75031	-3.64846	-6.8431	-1.48034	-1.75125
1076	227197	3670	NADH dehydrogenase (ubiquinone) Fe-S protein 1	Ndufs1	0.919026	1.04591	1.18204	1.25986	0.865594	1.04806	0.904227		-5.56377	-7.20385	-1.72157	0.0146779	-2.6609	-7.13616	-4.76522
1077	105559	76766	muscleblind-like 2	Mbnl2	1.08395	1.01825	0.973655	0.804185	0.710291	0.685253	0.85314		-5.18037	-7.79636	-7.60255	0.30115	0.970661	0.989691	-1.20717
1078	56386	3506	UDP-Gal:betaGlcNAc beta 1,4-galactosyltransferase, polypeptide 6	B4galt6	1.08419	0.944505	1.10775	1.29367	0.952196	0.937001	1.25359		-4.59207	-6.0727	-3.23344	0.889804	-6.52686	-5.59302	0.697469
1079	N/A	N/A	N/A	N/A	1.05618	0.991831	1.05116	0.993766	0.884567	0.953136	0.99225		-4.11351	-7.84985	-4.60911	-7.89755	0.372665	-4.80581	-7.86125
1080	N/A	N/A	N/A	N/A	1.02984	1.0508	1.15336	1.00764	0.873883	0.860882	0.849906		-7.36402	-6.36852	-0.878357	-7.9226	-1.20695	-0.613254	-0.207797
1081	231086	153	hydroxyacyl-Coenzyme A dehydrogenase/3-ketoacyl-Coenzyme A thiolase/enoyl-Coenzyme A hydratase (trifunctional protein), beta subunit	Hadhb	1.05235	1.05045	1.05768	1.09794	0.704351	1.08973	1.06254		-7.4108	-7.44812	-7.30057	-6.24634	0.44314	-6.48678	-7.19279
1082	N/A	N/A	N/A	N/A	1.04404	1.01415	1.09366	0.901063	0.808879	0.784095	0.986479		-6.53521	-7.79945	-3.28761	-2.32669	0.796757	0.928221	-7.80954
1083	16211	1707	karyopherin (importin) beta 1	Kpnb1	1.33719	0.933777	1.19557	1.48555	1.66606	1.55365	0.854684		0.109728	-6.81857	-2.61218	0.846697	0.983947	0.934335	-3.42262
1084	30045	8492	DnaJ (Hsp40) homolog, subfamily C, member 12	Dnajc12	0.784188	1.19308	1.02128	0.709411	0.885712	0.50443	1.13721		-1.88153	-3.88232	-7.88569	0.00162874	-5.70892	0.994801	-5.47714
1085	50493	55733	thioredoxin reductase 1	Txnrd1	1.22758	0.940291	1.04949	1.28293	1.12529	1.37327	1.0614		-0.786583	-6.70276	-7.16384	0.129514	-4.166	0.764088	-6.77652
1086	24128	6927	5'-3' exoribonuclease 2	Xrn2	0.972226	1.22562	1.05144	0.971468	1.22968	1.01285	1.02269		-7.72845	-1.34961	-7.23889	-7.7154	-1.25265	-7.91521	-7.81387
1087	N/A	N/A	N/A	N/A	1.04576	1.00981	1.05617	1.01111	0.999579	1.01539	0.980579		-4.47723	-7.75367	-3.32042	-7.69561	-7.96381	-7.45829	-7.14591
1088	66641	32622	RIKEN cDNA 5730470L24 gene	5730470L24Rik	1.07699	0.971587	0.987679	0.929207	0.813572	0.814025	1.14246		-6.2257	-7.67553	-7.91005	-6.25666	-0.804379	-0.819349	-3.5147
1089	14593	31267	geranylgeranyl diphosphate synthase 1	Ggps1	1.10598	0.937455	0.927006	1.00649	1.17674	0.964585	0.928764		-4.87559	-6.52583	-6.0485	-7.94841	-2.03816	-7.48704	-6.13214
1090	60527	11025	fatty acid desaturase 3	Fads3	0.937257	1.04087	1.06157	0.805572	0.615747	0.638371	0.966386		-6.40905	-7.33268	-6.62261	-0.198061	0.997918	0.994454	-7.49924
1091	67268	68515	RIKEN cDNA 2900073G15 gene	2900073G15Rik	1.06354	1.10036	1.22163	1.18853	1.09304	0.899301	1.00164		-4.22275	-1.50506	0.939887	0.810232	-1.95924	-0.888755	-7.96073
1092	N/A	N/A	N/A	N/A	1.1047	0.951204	0.94637	0.858256	0.757679	0.819704	0.935981		-3.39001	-6.46529	-6.18033	-0.742271	0.933485	0.390079	-5.51725
1093	N/A	N/A	N/A	N/A	0.999967	1.00014	0.999935	0.998266	1.00061	0.952972	1.00013		-7.96421	-7.96414	-7.9642	-7.9541	-7.96295	-2.83777	-7.96415
1094	15212	437	hexosaminidase B	Hexb	0.810741	0.964691	1.09647	0.664971	0.579572	0.54977	1.18538		-2.27885	-7.69612	-6.3514	0.738124	0.975104	0.990712	-3.59955
1095	54138	40858	ataxin 10	Atxn10	N/A	N/A	N/A	N/A	N/A	N/A	N/A		N/A	N/A	N/A	N/A	N/A	N/A	N/A
1096	50908	1314	complement component 1, s subcomponent	C1s	0.717798	1.10295	0.913771	0.541369	0.678209	0.238272	0.535382		0.313179	-6.05143	-6.31377	0.995398	0.711047	1	0.996319
1097	12955	68209	crystallin, alpha B	Cryab	1.12143	1.09236	1.09741	1.29481	1.0147	0.931562	0.804049		-1.50756	-3.15868	-2.83758	0.969529	-7.7743	-4.44535	0.869603
1098	11642	4688	A kinase (PRKA) anchor protein 3	Akap3	0.947539	0.743035	0.749893	1.22703	0.749913	0.657787	1.13133		-7.68679	-2.53441	-4.44867	-4.72833	-4.44928	-1.76264	-6.60667
1099	78757	34317	RIKEN cDNA 4921505C17 gene	4921505C17Rik	0.964882	1.11066	0.877834	0.680177	0.728466	0.849739	0.935496		-7.5902	-5.22934	-4.13156	0.88615	0.582221	-2.78008	-6.73247
1100	67439	5738	XPA binding protein 2	Xab2	0.815497	1.05312	1.01648	1.10609	1.00986	0.788911	0.812332		-0.00538537	-6.71998	-7.83104	-4.11801	-7.91602	0.504824	0.0709756
1101	16010	1192	insulin-like growth factor binding protein 4	Igfbp4	0.96722	1.04824	1.02877	1.15663	1.33734	1.06969	1.1786		-7.55917	-7.17414	-7.6688	-2.78988	0.637753	-6.42669	-2.01163
1102	381141	N/A	gene model 1884, (NCBI)	na	1.07805	1.04819	1.16859	1.55518	1.47304	1.55032	1.70474		-6.27544	-7.25725	-2.7187	0.979189	0.92921	0.977623	0.997712
1103	54401	20724	tyrosine 3-monooxygenase/tryptophan 5-monooxygenase activation protein, beta polypeptide	Ywhab	1.03045	1.05771	1.08416	1.19981	0.852146	0.93819	0.941436		-7.21489	-5.61805	-3.80467	0.53612	0.125522	-5.06064	-5.31316
1104	19242	2117	pleiotrophin	Ptn	0.99762	1.05837	1.02239	0.737086	1.11788	0.607924	0.630228		-7.96221	-6.90529	-7.79363	0.673867	-4.54576	0.996041	0.990321
1105	16502	68134	potassium voltage gated channel, Shaw-related subfamily, member 1	Kcnc1	0.828718	1.09672	0.940873	0.922128	0.973533	1.01064	1.34621		-1.05765	-5.21118	-6.63243	-5.7508	-7.68825	-7.92065	0.722556
1106	98845	69358	EPS8-like 2	Eps8l2	0.895507	0.881348	1.07513	0.706807	0.705574	0.672912	1.28205		-5.62498	-5.03915	-6.86415	0.444911	0.459116	0.741236	-1.0379
1107	64143	20632	v-ral simian leukemia viral oncogene homolog B (ras related)	Ralb	1.12908	1.07787	1.292	1.45558	1.2072	0.879845	1.19435		-3.87547	-6.08777	0.308943	0.945555	-1.14345	-3.56045	-1.4963
1108	27176	39625	N/A	Rpl7a	1.15388	1.06626	1.09479	1.19112	1.58438	1.28827	1.06866		-3.12081	-6.64688	-5.54006	-1.84381	0.989351	0.125293	-6.56096
1109	27224	37746	transcription elongation factor B (SIII), polypeptide 3	Tceb3	1.01927	1.03821	1.09797	1.12459	1.04329	1.08499	1.04916		-7.85334	-7.54419	-5.66774	-4.63129	-7.43159	-6.15163	-7.28741
1110	56419	84829	diaphanous homolog 3 (Drosophila)	Diap3	1.14851	0.935502	1.13458	1.39458	1.31412	1.38211	1.60611		-4.49217	-6.99187	-4.95897	0.369593	-0.43209	0.280864	0.94096
1111	17235	7417	sperm mitochondria-associated cysteine-rich protein	Smcp	1.18744	1.00963	0.848703	0.909699	1.00308	1.40784	0.87571		-2.86348	-7.94021	-3.15472	-5.91381	-7.96174	0.604988	-4.39834
1112	56016	8634	heme binding protein 2	Hebp2	0.971341	1.02535	1.03686	0.928384	1.13448	0.922858	0.810701		-7.63776	-7.72093	-7.46367	-6.04536	-3.5159	-5.76953	-0.431242
1113	69804	12330	transmembrane protein 147	Tmem147	0.981169	1.14451	1.10746	1.16728	0.814486	0.869916	0.992015		-7.87327	-4.40039	-5.6969	-3.62163	-1.83913	-4.22545	-7.94797
1114	12350	31298	carbonic anhydrase 3	Car3	0.265152	0.754716	0.582478	0.847063	0.123133	0.41446	0.150497		0.978995	-5.49487	-1.80958	-7.00824	0.999963	0.519791	0.999795
1115	N/A	N/A	N/A	N/A	1.0115	1.03974	1.01141	0.905111	0.816407	0.753943	0.919069		-7.84094	-6.63804	-7.84289	-2.22524	0.816908	0.990906	-3.28336
1116	N/A	N/A	N/A	N/A	1.32541	0.744104	0.939409	0.867621	0.723164	0.673731	1.01291		-0.554582	-0.315256	-7.18881	-4.64759	0.0862327	0.666481	-7.93004
1117	11966	1279	ATPase, H+ transporting, lysosomal V1 subunit B2	Atp6v1b2	0.959507	1.01004	1.04944	0.83065	0.82474	0.757265	1.08255		-7.42942	-7.93201	-7.24387	-1.70127	-1.46701	0.325475	-6.15488
1118	433804	86767	N/A	OTTMUSG00000010673	1.03562	1.05755	1.02504	0.672447	1.11737	0.716476	1.07118		-7.69712	-7.29806	-7.82979	0.733241	-5.62899	0.301597	-6.69518
1119	109624	8287	caldesmon 1	Cald1	0.903563	1.16881	1.01371	1.10386	0.933208	0.819761	0.788687		-3.87823	-1.19556	-7.8647	-4.02829	-5.73875	0.0359185	0.5966
1120	N/A	N/A	N/A	N/A	1.07529	0.97852	0.992665	0.933531	0.785919	0.887591	0.897423		-4.16381	-7.5265	-7.9127	-4.45923	0.954605	-1.10247	-1.69154
1121	17344	20979	protein inhibitor of activated STAT 2	Pias2	0.903977	1.04696	1.09019	0.98731	0.978972	0.672874	0.672515		-5.22383	-7.3081	-5.85877	-7.91148	-7.819	0.934448	0.935199
1122	20692	31132	secreted acidic cysteine rich glycoprotein	Sparc	0.931882	1.11739	1.31273	1.2648	0.966407	1.22603	2.07538		-6.99761	-5.76753	-0.764965	-1.6326	-7.72687	-2.53709	0.999174
1123	17191	2918	methyl-CpG binding domain protein 2	Mbd2	0.871165	1.12367	1.10683	1.09256	0.952773	0.881288	1.11834		-3.22959	-4.2234	-4.94461	-5.55303	-7.15855	-3.76131	-4.45022
1124	12632	40584	cofilin 2, muscle	Cfl2	1.10327	1.16958	1.232	1.17864	0.864008	0.952943	1.12693		-4.72413	-1.93102	-0.292571	-1.62865	-2.37335	-7.03888	-3.63683
1125	11429	856	aconitase 2, mitochondrial	Aco2	1.07635	1.03338	1.21044	1.28043	0.725972	1.34273	1.13618		-7.01291	-7.76561	-3.26691	-1.62947	-0.198691	-0.607563	-5.40828
1126	67484	12144	RIKEN cDNA 2310005P05 gene	2310005P05Rik	1.78112	0.733558	1.53522	1.04172	0.727633	0.801717	0.80874		-0.0383929	-3.1432	-1.10561	-7.84748	-3.61854	-5.02771	-5.21369
1127	224613	72130	FLYWCH-type zinc finger 1	Flywch1	1.08984	1.01308	0.977744	1.22898	1.04749	1.14017	1.05128		-6.56466	-7.92941	-7.8602	-2.4555	-7.5309	-5.05636	-7.46294
1128	N/A	N/A	N/A	N/A	1.03603	1.03567	1.08168	0.888177	0.765774	0.711143	0.967083		-7.44555	-7.4556	-5.69938	-3.64517	0.596594	0.926945	-7.49901
1129	17840	74304	major urinary protein 1	Mup1	0.358154	0.895535	0.499666	1.97742	0.286804	0.619785	0.215908		0.210437	-7.69869	-1.83483	-1.94556	0.725174	-4.13702	0.940556
1130	13074	73875	cytochrome P450, family 17, subfamily a, polypeptide 1	Cyp17a1	1.18971	N/A	0.805336	0.856994	1.3073	0.573373	0.869233		-6.94413	N/A	N/A	-7.1484	-5.73368	-2.67289	-4.17151
1131	20103	783	ribosomal protein S5	Rps5	0.915134	1.09936	0.981265	0.858505	1.23585	0.796422	0.652725		-5.5454	-5.2645	-7.83583	-2.59126	-0.602443	-0.244208	0.980511
1132	66440	89144	cell division cycle 26	Cdc26	0.913672	1.18878	1.36416	1.32744	1.28445	1.20002	1.30855		-5.91654	-2.52571	0.479516	0.18618	-0.338874	-2.18628	-0.0166268
1133	19241	N/A	thymosin, beta 4, X chromosome	Tmsb4x	1.00373	1.023	1.06075	1.00972	1.00132	0.978659	1.11379		-7.93905	-7.07466	-3.48983	-7.79572	-7.96107	-7.15917	0.0158432
1134	20363	3945	selenoprotein P, plasma, 1	Sepp1	0.736199	0.993392	0.93158	0.414534	0.374079	0.18721	0.540545		-1.70192	-7.959	-7.38871	0.997214	0.999396	1	0.890464
1135	15505	21322	heat shock protein 110	Hsp110	1.25293	1.1142	1.31547	4.96996	1.42912	2.42396	0.960329		-2.0305	-5.9434	-0.844976	1	0.335544	0.999945	-7.64707
1136	64602	11280	iron responsive element binding protein 2	Ireb2	0.918291	0.956067	1.21576	1.06342	0.977415	0.776684	1.09686		-4.35494	-6.75695	0.30094	-5.84309	-7.63418	0.848584	-3.89754
1137	13417	1049	hypothetical protein LOC667008	Dnahc8	1.00166	0.912305	1.07146	0.805385	1.18285	0.750726	0.815426		-7.96311	-5.89345	-6.72288	-1.18183	-2.77738	0.194042	-2.14597
1138	N/A	N/A	N/A	N/A	1.03562	1.03068	1.02002	1.0384	0.963256	1.03554	0.942644		-4.88846	-5.54761	-6.82555	-4.5128	-4.5473	-4.89964	-1.77886
1139	50758	79859	F-box and leucine-rich repeat protein 17	Fbxl17	0.917031	1.1985	1.2871	0.679596	0.592143	0.67426	0.929899		-6.73296	-3.74213	-1.65545	0.413498	0.920862	0.471328	-7.35822
1140	12359	55514	catalase	Cat	0.778508	0.875952	0.803871	0.583905	0.410933	0.537328	0.644592		-3.41381	-6.33075	-4.21723	0.577853	0.994194	0.82996	-0.104533
1141	68219	88908	N/A	Nudt21	1.0141	1.12436	1.13407	0.831006	0.892237	0.727517	1.13087		-7.85941	-3.00375	-2.55312	-0.281406	-3.17679	0.951311	-2.69827
1142	26360	22695	angiopoietin-like 2	Angptl2	0.907686	1.37614	1.24208	0.823517	0.825546	0.505543	0.83069		-5.42965	0.673195	-0.801209	-1.44573	-1.52414	0.999925	-1.7292
1143	14081	37561	acyl-CoA synthetase long-chain family member 1	Acsl1	0.938938	1.17989	1.00571	0.91458	0.956843	0.685589	0.763517		-5.87636	-0.556201	-7.94465	-4.28417	-6.86752	0.995719	0.88076
1144	N/A	N/A	N/A	N/A	0.942006	1.046	0.964179	0.846649	0.693981	0.862133	1.33096		-7.43115	-7.6579	-7.76143	-4.60025	-0.0363562	-5.16346	-1.31758
1145	12166	20911	bone morphogenetic protein receptor, type 1A	Bmpr1a	1.07716	1.01489	1.13461	1.58525	1.48619	1.58387	1.28106		-6.41091	-7.89662	-4.20394	0.980642	0.921233	0.98026	-0.206812
1146	94185	8696	tumor necrosis factor receptor superfamily, member 21	Tnfrsf21	1.00837	0.865571	1.09441	0.8692	0.775572	0.798501	1.62743		-7.94584	-3.89969	-6.06286	-4.06886	-0.469718	-1.13903	0.975049
1147	19385	21600	RAN binding protein 1	Ranbp1	1.31636	1.14828	1.52019	2.82807	2.4353	3.25417	1.38529		-1.34391	-5.32167	0.540178	0.999985	0.999783	0.999999	-0.398513
1148	14030	22438	Ewing sarcoma breakpoint region 1	Ewsr1	1.08389	1.12447	0.937845	1.26056	0.686681	0.730615	0.744827		-7.0293	-6.10263	-7.35839	-2.68151	0.0590413	-0.806632	-1.16964
1149	26943	38230	serine incorporator 3	Serinc3	1.03329	1.12782	1.01382	0.879734	0.659682	0.806468	0.927247		-7.82612	-6.27828	-7.93977	-6.07803	0.138949	-3.64391	-7.25469
1150	N/A	N/A	N/A	N/A	N/A	N/A	1.39167	1.25185	0.873691	0.483611	0.929096		N/A	N/A	N/A	-3.70393	-7.34707	0.964594	-1.9625
1151	16956	200	lipoprotein lipase	Lpl	0.843977	0.620672	1.00951	0.749301	0.560189	0.613392	285.242		-6.33198	-1.1938	N/A	-4.39019	-0.316984	-1.16498	N/A
1152	54338	68440	solute carrier family 23 (nucleobase transporters), member 2	Slc23a2	1.21253	1.09365	1.21651	1.36486	0.961354	1.28228	1.42284		-2.94914	-6.48614	-2.84225	-0.142198	-7.6553	-1.33762	0.33839
1153	51886	48253	far upstream element (FUSE) binding protein 1	Fubp1	0.890552	1.08132	1.07221	0.843105	1.09642	0.76706	0.721558		-1.80128	-4.23014	-4.83242	0.211059	-3.2665	0.958583	0.995558
1154	N/A	N/A	N/A	N/A	1.00867	1.11417	0.959936	1.13776	0.957174	1.11008	1.30874		-7.90275	-2.14922	-6.68842	-1.05559	-6.51894	-2.37074	0.968662
1155	11947	1273	ATP synthase, H+ transporting mitochondrial F1 complex, beta subunit	Atp5b	1.07971	1.28788	1.21336	1.46924	1.28157	1.43614	1.27567		-5.30839	0.726613	-0.0730338	0.993419	0.691108	0.986837	0.654053
1156	22631	56528	tyrosine 3-monooxygenase/tryptophan 5-monooxygenase activation protein, zeta polypeptide	Ywhaz	0.930335	0.997355	0.980917	1.09758	0.9228	0.752854	1.15308		-6.92232	-7.96319	-7.91059	-6.79637	-7.07851	-1.55167	-5.47757
1157	12394	86098	runt related transcription factor 1	Runx1	0.999784	0.999727	1.0002	0.999948	1.00062	0.999499	0.999864		-7.96414	-7.96409	-7.96415	-7.96421	-7.96361	-7.96382	-7.96418
1158	22070	55730	tumor protein, translationally-controlled 1	Tpt1	1.00054	1.01129	0.996181	0.913593	0.896399	0.925178	1.00006		-7.96353	-7.67121	-7.92963	-0.17364	0.508284	-0.94512	-7.9642
1159	N/A	N/A	N/A	N/A	0.87108	1.168	1.17198	0.96511	0.57462	0.746844	1.03366		-3.07692	-2.32553	-2.18668	-7.49915	0.999458	0.661875	-7.55847
1160	78920	1456	dihydrolipoamide S-succinyltransferase (E2 component of 2-oxo-glutarate complex)	Dlst	0.999951	0.992614	1.04838	1.02871	0.895551	0.909919	0.997476		-7.96421	-7.87714	-5.05643	-6.77982	-0.167533	-0.969511	-7.95405
1161	23881	40792	RIKEN cDNA E430034L04 gene	G3bp2	0.988873	0.995641	0.889634	0.808167	0.747192	0.681202	0.924262		-7.92662	-7.95847	-4.69837	-1.08223	0.360767	0.884989	-6.28845
1162	N/A	N/A	N/A	N/A	1.18401	1.12257	1.3309	2.14209	1.64206	1.97526	1.03126		-2.68686	-4.87863	0.213285	0.999971	0.986394	0.999803	-7.69712
1163	20826	88808	NHP2 non-histone chromosome protein 2-like 1 (S. cerevisiae)	Nhp2l1	0.934765	0.958204	1.24678	0.953903	0.878005	0.669079	1.64658		-7.75009	-7.80425	-3.4217	-7.76918	-5.73638	-0.946325	0.579228
1164	20249	74538	stearoyl-Coenzyme A desaturase 1	Scd1	0.883331	N/A	1.2651	0.935675	0.640347	0.908317	0.88878		-6.25966	N/A	N/A	-7.44049	0.581706	-7.08184	-5.79922
1165	16870	55848	LIM homeobox protein 2	Lhx2	1.05151	1.02627	1.05561	0.87656	1.16902	0.702589	0.788302		-5.44525	-7.20449	-5.11563	-0.0405763	0.533383	0.999918	0.982183
1166	27045	4091	nitrilase 1	Nit1	0.953434	1.05708	1.0785	0.980377	1.17524	0.908815	0.877958		-5.99218	-5.40678	-3.83445	-7.58548	0.370916	-2.37061	-0.524743
1167	268449	73904	ribosomal protein L23a	Rpl23a	0.999181	1.12236	0.974541	1.26408	1.02938	1.14698	1.07423		-7.96378	-2.57383	-7.55209	0.733074	-7.4478	-1.48183	-5.25645
1168	66890	4962	lectin, mannose-binding 2	Lman2	0.97334	1.02057	1.02201	0.959357	1.05859	0.856851	0.781384		-7.24614	-7.54886	-7.49107	-6.36701	-5.20626	0.294391	0.974715
1169	20054	69555	ribosomal protein S15	Rps15	0.761064	0.956305	0.944937	0.853574	0.37855	0.686907	1.69955		-3.10858	-7.77486	-7.66199	-5.86902	0.996909	-1.10729	0.442575
1170	11433	37499	acid phosphatase 5, tartrate resistant	Acp5	0.946939	0.959381	1.01147	0.950576	0.896083	1.0992	0.821984		-7.07172	-7.43592	-7.92302	-7.18711	-4.88451	-5.55009	-1.41959
1171	226519	1724	laminin, gamma 1	Lamc1	0.915621	1.03816	1.1144	1.06025	0.874574	0.755768	0.966532		-1.93907	-6.29083	-0.708993	-4.43716	0.247357	0.99879	-6.55626
1172	225131	41148	WW domain containing adaptor with coiled-coil	Wac	0.999095	0.931579	1.06918	1.03156	0.805867	1.00091	0.786144		-7.96375	-5.56902	-5.7939	-7.4407	0.392074	-7.96374	0.664808
1173	14180	1523	fibroblast growth factor 9	Fgf9	0.896445	0.976014	0.969262	0.73273	0.948543	0.735076	0.692655		-4.54406	-7.75152	-7.6154	0.743894	-7.00317	0.726436	0.924782
1174	106869	8649	tumor necrosis factor, alpha-induced protein 8	Tnfaip8	1.21583	0.965745	1.01896	1.07912	0.885607	0.962403	0.897556		0.449022	-7.14424	-7.71735	-4.69793	-1.89242	-6.98327	-2.63986
1175	N/A	N/A	N/A	N/A	1.04448	1.09754	1.0734	0.850956	0.69701	0.702251	0.990392		-7.23923	-5.1149	-6.17563	-1.90767	0.940909	0.929236	-7.92699
1176	12607	4210	CCAAT/enhancer binding protein zeta	Cebpz	1.064	1.01437	1.09015	1.06425	0.879977	0.932966	0.888158		-5.74649	-7.82944	-4.19245	-5.73243	-1.76389	-5.28673	-2.24177
1177	66889	11337	ring finger protein 128	Rnf128	0.938829	1.17943	1.08617	0.95163	1.27539	0.796022	0.689954		-6.49792	-1.73804	-5.60678	-7.02717	0.25048	0.00732796	0.955782
1178	N/A	N/A	N/A	N/A	0.98798	1.09691	1.12802	1.36919	0.788352	1.40276	2.03008		-7.91581	-5.5489	-4.28073	0.675891	-0.240378	0.798942	0.999971
1179	54673	9337	SH3-domain GRB2-like B1 (endophilin)	Sh3glb1	0.761179	1.39678	1.14301	1.05598	0.898881	0.871457	0.883937		-1.07603	-0.0440328	-5.2401	-7.43649	-6.11312	-5.10817	-5.58084
1180	252876	69238	RIKEN cDNA 4930429M06Rik	Zh2c2	0.929637	1.0116	1.21229	1.21164	1.12926	1.00487	0.776831		-7.01036	-7.93896	-3.15622	-3.17371	-5.57129	-7.95972	-1.43711
1181	72810	N/A	RIKEN cDNA 2810455D13 gene	2810455D13Rik	1.0036	1.01343	1.07864	0.954055	0.889957	0.744641	1.00226		-7.95707	-7.86647	-5.31831	-6.82556	-2.95438	0.916433	-7.9614
1182	66588	N/A	cytidylate kinase	Cmpk	1.08092	1.13524	1.10684	1.45947	1.60668	1.83233	2.13398		-6.89032	-5.39895	-6.21829	0.44896	0.866559	0.985422	0.99912
1183	12843	69	procollagen, type I, alpha 2	Col1a2	1.17239	1.13315	1.2107	1.46998	1.42469	1.71256	1.90384		-3.67125	-4.97586	-2.52126	0.734171	0.559992	0.983719	0.998109
1184	100226	41508	syntaxin 12	Stx12	0.974847	1.20142	1.01721	1.08348	0.93374	1.44145	1.84056		-7.39699	0.598388	-7.70488	-3.74086	-4.61398	0.999594	1
1185	16480	1680	junction plakoglobin	Jup	0.883644	0.94217	1.00643	0.961893	0.924154	0.661572	0.699178		-4.40286	-6.96067	-7.95185	-7.52189	-6.28348	0.936932	0.808125
1186	233490	N/A	HCF-binding transcription factor Zhangfei	Crebzf	1.07201	1.06199	1.12497	0.942527	0.971414	1.29231	1.59162		-6.45398	-6.80684	-4.30813	-6.84088	-7.67984	0.150604	0.989849
1187	17178	4356	FXYD domain-containing ion transport regulator 3	Fxyd3	0.962933	1.16446	1.31195	1.72729	1.25639	1.16018	1.10864		-7.48493	-2.74754	0.35706	0.998719	-0.337773	-2.9031	-4.97542
1188	N/A	N/A	N/A	N/A	1.02981	0.962816	0.976856	0.855974	0.738257	0.62858	0.934881		-7.72772	-7.57437	-7.81318	-3.30164	0.363461	0.96881	-6.79296
1189	217995	34562	HEAT repeat containing 1	Heatr1	1.00322	1.09458	0.965931	0.775586	0.655295	0.615882	0.933183		-7.95902	-4.70149	-7.3807	0.667531	0.996765	0.999517	-5.86797
1190	27981	10660	DNA segment, Chr 4, Wayne State University 53, expressed	D4Wsu53e	1.02787	1.19995	1.04083	1.11591	0.979287	0.884202	0.787138		-7.42651	0.288109	-6.86442	-2.43323	-7.64811	-1.69914	0.860463
1191	192193	33836	ER degradation enhancer, mannosidase alpha-like 1	Edem1	1.17577	1.05328	1.17629	1.40936	0.948606	1.29366	1.1901		-2.41176	-7.09675	-2.39434	0.831276	-7.06964	0.142114	-1.9504
1192	18777	4616	lysophospholipase 1	Lypla1	0.900867	1.05478	1.05066	0.960524	1.14047	0.757803	0.758985		-3.50928	-6.47283	-6.66672	-7.07882	-2.05336	0.884925	0.879839
1193	214290	51941	zinc finger, CCHC domain containing 6	Zcchc6	1.00159	1.78216	1.47079	0.736505	0.981282	0.630461	0.714392		-7.96383	0.927979	0.11542	-1.1476	-7.91113	0.241787	-0.648627
1194	214290	51941	zinc finger, CCHC domain containing 6	Zcchc6	1.13372	1.09081	1.04989	1.27128	0.827636	0.866381	1.0593		-4.30458	-5.95592	-7.27531	-0.413617	-1.78163	-3.53153	-7.01564
1195	18700	1982	phosphatidylinositol glycan anchor biosynthesis, class A	Piga	0.698488	0.9624	0.706807	0.50424	0.62337	0.355832	0.619595		0.704846	-7.58742	0.638619	0.999643	0.965336	1	0.969339
1196	N/A	N/A	N/A	N/A	1.0252	1.0174	1.01031	1.01666	0.933357	0.920968	0.969503		-5.75885	-6.82294	-7.5415	-6.91096	-0.142583	0.490237	-4.79983
1197	N/A	N/A	N/A	N/A	0.990624	1.08256	1.05852	1.32517	1.22209	1.19854	1.28522		-7.92924	-5.8088	-6.77823	0.628592	-0.657581	-1.23664	0.31713
1198	16001	30997	insulin-like growth factor I receptor	Igf1r	0.977369	1.09402	1.06802	1.13161	1.0584	1.02312	1.09248		-7.49543	-2.98832	-4.77884	-0.993978	-5.45993	-7.49678	-3.08745
1199	12848	3124	COP9 (constitutive photomorphogenic) homolog, subunit 2 (Arabidopsis thaliana)	Cops2	1.05699	1.05009	1.04492	1.33416	1.03628	0.951452	1.10144		-7.32907	-7.46606	-7.55929	-0.357853	-7.69553	-7.44825	-6.17685
1200	55980	4043	inositol (myo)-1(or 4)-monophosphatase 1	Impa1	1.25895	1.01329	1.11379	0.982151	0.994011	0.717497	0.961166		-0.937565	-7.91719	-5.3349	-7.87689	-7.95445	0.573811	-7.5501
1201	11877	N/A	armadillo repeat gene deleted in velo-cardio-facial syndrome	Arvcf	1.03785	1.0528	1.12049	0.910765	0.997277	0.874547	1.04501		-6.97622	-6.17045	-2.08832	-3.33576	-7.30858	-1.07665	-6.61031
1202	20719	20956	serine (or cysteine) peptidase inhibitor, clade B, member 6a	Serpinb6a	0.922297	1.13742	1.05234	1.38635	1.28069	1.21338	1.35408		-4.39659	-1.54685	-6.31264	0.990593	0.872747	0.410052	0.978917
1203	218236	N/A	cDNA sequence BC010304	BC010304	0.908821	1.17867	1.00801	0.998749	0.826353	0.756456	0.818202		-4.48575	-1.18051	-7.93315	-7.96344	-0.370938	0.79955	-0.135011
1204	22003	88552	tropomyosin 1, alpha	Tpm1	0.868381	1.12993	1.1101	0.75545	0.980145	0.657825	0.789735		-3.05322	-3.92916	-4.77744	0.528159	-7.81849	0.977695	-0.0588382
1205	20384	N/A	splicing factor, arginine/serine-rich 5 (SRp40, HRS)	Sfrs5	1.08685	1.05927	0.805901	1.13649	0.814739	0.774014	1.04056		-6.35647	-7.15385	-1.47751	-4.64246	-1.80065	-0.502535	-7.56772
1206	18976	723	pro-opiomelanocortin-alpha	Pomc1	0.976041	1.063	1.00365	0.879061	0.764201	0.899444	1.08593		-7.75254	-6.70689	-7.95937	-3.61981	0.408396	-4.71113	-5.81458
1207	14705	32032	Bernardinelli-Seip congenital lipodystrophy 2 homolog (human)	Bscl2	1.05276	1.23508	0.910972	0.781322	1.28179	1.00031	1.36486		-7.75452	-5.0395	-7.25668	-4.23828	-4.20479	-7.9642	-2.84658
1208	21917	31144	thymopoietin	Tmpo	0.929867	1.1131	1.07711	0.881324	0.541417	0.78515	0.851017		-6.9231	-5.86373	-6.88066	-5.19177	0.992916	-1.39495	-3.92243
1209	12499	37457	ectonucleoside triphosphate diphosphohydrolase 5	Entpd5	0.989258	1.04057	1.01264	0.989286	0.824935	0.872506	1.02431		-7.85747	-6.62559	-7.82025	-7.85804	0.713351	-0.461883	-7.4492
1210	N/A	N/A	N/A	N/A	1.00529	1.13267	0.916795	0.805988	0.844557	0.503806	1.06352		-7.95697	-4.74801	-6.21189	-1.44372	-2.99261	0.999624	-7.03333
1211	78070	17561	carnitine palmitoyltransferase 1c	Cpt1c	0.965815	1.07464	1.05205	0.91484	0.764015	0.743766	1.00973		-7.47798	-6.06813	-3.26298	-5.24173	0.580092	0.764611	-7.92548
1212	11692	55884	growth factor, erv1 (S. cerevisiae)-like (augmenter of liver regeneration)	Gfer	1.08053	1.00296	0.984901	0.855187	0.652071	0.627186	1.11014		-3.05031	-3.7979	-3.76763	-1.4267	0.94925	0.975933	-2.52874
1213	19240	N/A	thymosin, beta 10	Tmsb10	0.948946	1.14079	1.11376	0.806605	1.00844	0.790413	0.859937		-2.06994	0.660383	0.218881	0.991361	-3.74361	0.996879	0.839763
1214	11883	20138	arylsulfatase A	Arsa	0.708787	1.18456	1.00455	0.529853	0.435363	0.271581	0.335432		0.483485	-1.72386	-3.7971	0.993811	0.999825	1	0.999999
1215	20778	21132	scavenger receptor class B, member 1	Scarb1	0.99769	1.1523	1.15127	0.885093	1.10811	0.763739	0.827169		-3.79573	0.584148	0.572068	0.241961	-0.275343	0.997554	0.92551
1216	17283	7418	multiple endocrine neoplasia 1	Men1	1.04728	1.05729	1.44769	1.89804	1.36612	1.23482	1.43517		-3.53024	-3.41342	0.833164	0.999119	0.587092	-0.498368	0.807635
1217	76709	4187	actin related protein 2/3 complex, subunit 2	Arpc2	1.00434	1.0206	1.02885	0.993331	1.16488	0.903755	0.892298		-3.79179	-3.64012	-3.49493	-3.78169	0.201613	-1.13202	-0.72608
1218	13627	68181	eukaryotic translation elongation factor 1 alpha 1	Eef1a1	0.930747	0.994637	1.04437	0.957647	0.856989	0.918219	0.908336		-2.46081	-3.7902	-3.25487	-3.25818	-0.111078	-2.02874	-1.68056
1219	67095	86983	trafficking protein, kinesin binding 1	Trak1	1.14452	1.30912	1.2219	2.37084	1.44971	2.10809	1.52789		-1.66298	0.486943	-0.34394	0.999999	0.914812	0.999982	0.970424
1220	56455	37844	dynein light chain LC8-type 1	Dynll1	1.31253	0.976908	1.26794	1.37404	0.943051	1.19943	1.66678		0.26326	-3.70142	0.353558	0.84665	-3.21783	-0.439678	0.998046
1221	12827	1390	procollagen, type IV, alpha 2	Col4a2	1.16242	1.2201	1.19857	1.37307	1.51829	1.19499	0.857202		-1.15037	-0.208023	-0.517768	0.825041	0.978299	-0.574277	-1.07073
1222	21766	6131	testis expressed gene 261	Tex261	0.828336	1.08198	0.786672	0.592859	0.909641	0.440211	0.882455		-0.680853	-2.97561	0.0987712	0.99473	-2.65884	0.999994	-1.99863
1223	407796	N/A	cDNA sequence BC027382	BC027382	1.07951	0.984743	1.12228	0.888217	0.528358	0.994994	1.32267		-3.2793	-3.77685	-2.70209	-2.64918	0.993381	-3.79671	-0.100396
1224	14705	32032	Bernardinelli-Seip congenital lipodystrophy 2 homolog (human)	Bscl2	0.926498	0.908796	0.974539	1.20302	0.92152	0.704344	1.18982		-3.31549	-3.06347	-3.74111	-1.59828	-3.24927	0.419691	-1.7865
1225	13717	73880	elastin	Eln	0.68511	0.970593	0.871795	1.46258	0.640786	0.824173	0.846515		-1.01556	-3.76489	-3.32952	-0.560172	-0.0474944	-2.5636	-2.84563
1226	27981	10660	DNA segment, Chr 4, Wayne State University 53, expressed	D4Wsu53e	1.01735	0.986184	1.24618	1.17147	0.96303	0.911267	1.13581		-3.73847	-3.75934	0.328533	-0.688549	-3.51564	-2.32431	-1.42299
1227	13418	7293	DnaJ (Hsp40) homolog, subfamily C, member 1	Dnajc1	0.949207	0.844328	0.998739	1.12904	0.774421	0.62846	0.633691		-3.53631	-1.67506	-3.79893	-2.5442	-0.299491	0.910975	0.898962
1228	22287	2518	secretoglobin, family 1A, member 1 (uteroglobin)	Scgb1a1	0.690393	1.16514	0.857789	0.695232	0.762274	0.510114	0.468764		0.959988	-0.926474	-0.913973	0.95318	0.687285	0.999981	0.999998
1229	19309	2145	muscle glycogen phosphorylase	Pygm	1.15177	1.14714	1.12208	1.66589	1.4956	1.50984	1.26695		0.110719	0.0263863	-0.537786	0.999998	0.999866	0.999908	0.939189
1230	53607	3380	small nuclear ribonucleoprotein polypeptide A	Snrpa	1.00226	0.970124	1.24897	0.988785	1.10763	0.715999	0.887991		-3.79857	-3.70596	-0.725654	-3.78609	-2.84646	0.484009	-2.56173
1231	12874	999	carboxypeptidase D	Cpd	1.06426	1.21639	1.45853	1.44865	1.29084	1.41362	1.30718		-3.1118	-0.100953	0.965523	0.959777	0.578287	0.930788	0.664196
1232	15463	37929	HIV-1 Rev binding protein	Hrb	0.954213	1.12953	1.03507	1.10342	0.992135	1.09083	1.14105		-3.30657	-1.33915	-3.52575	-1.99188	-3.78431	-2.31564	-1.0709
1233	20405	55709	SH3-domain GRB2-like 1	Sh3gl1	1.18599	1.05056	1.12396	1.42858	1.02502	1.63193	1.23433		0.0475769	-3.16759	-1.20515	0.990038	-3.63155	0.999833	0.567873
1234	N/A	N/A	N/A	N/A	1.13737	1.06893	1.15432	1.62471	1.14367	1.908	1.3813		-1.29177	-2.92412	-0.923882	0.998887	-1.15124	0.999988	0.928446
1235	11947	1273	ATP synthase, H+ transporting mitochondrial F1 complex, beta subunit	Atp5b	1.019	1.10808	1.0683	1.04939	1.05195	0.901937	1.0657		-3.5399	0.0108457	-1.45099	-2.34519	-2.22358	0.0277156	-1.57079
1236	18521	74536	poly(rC) binding protein 2	Pcbp2	1.02132	1.18807	1.13585	0.922492	0.940482	0.773546	0.77083		-3.65053	0.340028	-0.578825	-2.04634	-2.68425	0.923178	0.930579
1237	12314	36226	calmodulin 2	Calm2	0.905185	0.96887	0.973944	0.859631	0.750357	0.689326	1.07735		-1.98632	-3.57235	-3.63985	-0.638088	0.86889	0.983584	-2.67487
1238	21959	3958	transition protein 2	Tnp2	1.20441	1.05373	1.05841	1.27782	0.960463	1.39904	1.25458		-0.213378	-3.28673	-3.20248	0.530263	-3.48735	0.923092	0.355308
1239	66152	40876	RIKEN cDNA 1110020P15 gene	1110020P15Rik	1.15094	1.51489	1.46417	1.12053	1.10853	0.92439	1.09945		-2.66141	0.360382	0.281459	-2.95305	-3.14775	-3.40769	-3.24123
1240	11643	N/A	A kinase (PRKA) anchor protein 4	Akap4	0.808538	0.948119	0.985061	0.904626	0.798183	0.695694	0.977724		-0.774346	-3.50059	-3.77451	-2.82732	-0.572977	0.694881	-3.74421
1241	11434	855	preproacrosin	Acr	0.938405	1.04961	1.10918	1.12673	1.15208	0.969257	0.963719		-2.55335	-3.02878	-1.18383	-0.702204	-0.134715	-3.46133	-3.33313
1242	20916	2856	succinate-Coenzyme A ligase, ADP-forming, beta subunit	Sucla2	1.02305	1.18564	1.2162	0.812157	0.696402	0.793964	1.16329		-3.61124	0.412558	0.685411	0.772666	0.998321	0.879065	0.103498
1243	17246	1793	transformed mouse 3T3 cell double minute 2	Mdm2	1.02934	1.01909	1.06825	1.15274	1.43009	1.05845	0.782879		-3.62749	-3.72496	-2.973	-1.03299	0.962073	-3.17197	0.578921
1244	78294	37715	ribosomal protein S27a	Rps27a	1.02528	0.944374	1.26952	1.1619	1.06053	0.874598	0.96671		-3.69182	-3.26292	0.138106	-1.15943	-3.23573	-1.53132	-3.60377
1245	114863	5211	proline synthetase co-transcribed	Prosc	0.976883	0.996988	1.10235	0.770174	0.997095	0.582793	0.699834		-3.6619	-3.79677	-1.92037	0.821068	-3.79693	0.999926	0.984193
1246	57294	803	ribosomal protein S27	Rps27	0.957162	1.11012	1.17138	1.4129	1.12835	1.05072	0.812092		-3.55131	-2.55643	-1.43225	0.768277	-2.2193	-3.48514	-0.503627
1247	12785	2567	cellular nucleic acid binding protein	Cnbp	0.85812	1.17411	1.15699	1.18006	0.833284	0.736066	1.28423		-1.3687	-1.2099	-1.52436	-1.10542	-0.774594	0.669197	0.227897
1248	27360	40893	adducin 3 (gamma)	Add3	1.15167	1.08067	1.07751	1.15502	1.0715	1.15671	1.1088		-0.484419	-2.33991	-2.42988	-0.416155	-2.59866	-0.382618	-1.53707
1249	24018	37851	RNA guanylyltransferase and 5'-phosphatase	Rngtt	1.07058	0.920684	1.17095	1.06044	0.938126	0.826552	0.878734		-2.95381	-2.61366	-0.742396	-3.15698	-3.0487	-0.117454	-1.41609
1250	110323	39658	cytochrome c oxidase, subunit VIb polypeptide 1	Cox6b1	1.18877	1.0734	1.1937	1.36211	1.13563	1.5222	1.62926		-0.868064	-3.65481	-0.786903	0.72267	-1.86246	0.966066	0.992014
1251	57319	4886	sphingomyelin phosphodiesterase, acid-like 3A	Smpdl3a	0.771895	0.996865	1.0615	0.731975	0.844219	0.503841	0.90944		0.439256	-3.79747	-3.25236	0.76989	-0.854377	0.999945	-2.53969
1252	N/A	N/A	N/A	N/A	1.00439	1.04974	1.02215	1.21835	0.951955	1.24934	0.894771		-3.79198	-3.00386	-3.62456	0.702562	-2.98317	0.849654	-0.893142
1253	14057	41494	sideroflexin 1	Sfxn1	0.886053	1.04166	1.03392	0.766517	0.892604	0.528515	0.862686		-1.00153	-3.33471	-3.48342	0.899946	-1.21429	0.999999	-0.323575
1254	16783	4061	lysosomal membrane glycoprotein 1	Lamp1	0.832299	1.04039	1.12535	1.02374	0.781405	0.789981	1.26265		0.0805237	-3.42807	-1.37621	-3.6652	0.730254	0.660078	0.64169
1255	N/A	N/A	N/A	N/A	0.923681	0.999354	1.03257	0.837397	0.601607	0.971825	1.02313		-3.01213	-3.79903	-3.66043	-0.996294	0.989807	-3.68849	-3.728
1256	29817	1193	insulin-like growth factor binding protein 7	Igfbp7	1.05262	1.02349	0.907099	0.799906	0.717516	0.618917	1.11607		-3.15312	-3.65848	-1.86175	0.627185	0.974048	0.999659	-1.49722
1257	68028	69416	ribosomal protein L22 like 1	Rpl22l1	1.12577	1.05838	1.11924	0.964664	1.67507	1.04843	1.09758		-1.60081	-3.16199	-1.75543	-3.53138	0.999426	-3.3464	-2.27883
1258	20462	20965	splicing factor, arginine/serine-rich 10 (transformer 2 homolog, Drosophila)	Sfrs10	1.11503	1.12187	1.31292	1.56631	1.21213	1.47437	1.02784		-1.4923	-1.31416	0.886449	0.999234	0.330299	0.995262	-3.59979
1259	22668	6461	splicing factor 1	Sf1	0.972124	1.11442	1.18243	1.3284	1.11963	1.06405	0.696743		-3.56377	-1.32641	0.110029	0.944498	-1.18608	-2.77105	0.994333
1260	N/A	N/A	N/A	N/A	1.05951	0.991157	1.14534	0.826151	0.871509	0.81108	0.69932		-3.55842	-3.79325	-2.62091	-1.75883	-2.59354	-1.47198	0.259703
1261	26931	86888	protein phosphatase 2, regulatory subunit B (B56), gamma isoform	Ppp2r5c	1.02003	1.05872	0.918123	0.838568	0.947432	0.724868	1.00352		-3.70719	-3.09176	-2.36393	-0.112383	-3.16023	0.945062	-3.79617
1262	19651	4098	retinoblastoma-like 2	Rbl2	1.00908	1.13483	1.1391	0.986248	1.29272	0.79065	0.845899		-3.77646	-0.948614	-0.848195	-3.74619	0.847356	0.743859	-0.0199532
1263	54170	39141	Ras-related GTP binding C	Rragc	0.928568	1.19637	1.07426	1.01965	1.2488	0.850392	1.01345		-2.77712	-0.235259	-2.8367	-3.72004	0.377881	-0.571369	-3.76163
1264	83768	22748	dipeptidylpeptidase 7	Dpp7	0.955873	1.08468	1.15892	0.83671	0.805505	0.729938	0.952133		-3.51879	-2.95085	-1.54999	-0.919566	-0.265973	0.681246	-3.46985
1265	21769	11077	zinc finger, AN1-type domain 3	Zfand3	0.895322	1.10634	1.14602	0.970798	0.759811	0.695722	1.02808		-1.1909	-1.48701	-0.477687	-3.53085	0.938574	0.995702	-3.56399
1266	106840	43997	expressed sequence AA407659	AA407659	0.927651	1.25221	1.17088	1.11137	0.903761	0.841211	1.11125		-2.09828	0.86641	0.248005	-1.04156	-1.18565	0.47044	-1.04481
1267	11837	6517	acidic ribosomal phosphoprotein P0	Arbp	1.08058	1.04115	1.14151	1.04243	1.27378	1.06463	1.16924		-2.15073	-3.27793	-0.44534	-3.24777	0.884411	-2.64167	0.0810382
1268	N/A	N/A	N/A	N/A	1.01239	1.04212	1.08764	1.11567	0.970251	1.2029	0.883738		-3.74782	-3.25568	-1.93156	-1.09555	-3.49938	0.501383	-0.679566
1269	66199	9865	COMM domain containing 4	Commd4	0.857855	1.19541	1.14393	0.859562	1.11636	0.833223	1.37274		-1.43498	-0.925257	-1.84117	-1.4771	-2.37183	-0.849935	0.68684
1270	27632	2178	RD RNA-binding protein	Rdbp	1.12502	1.01243	1.05938	1.34611	1.16513	1.21437	1.12356		-0.993933	-3.75183	-2.8721	0.966329	-0.121375	0.514835	-1.03182
1271	104836	11734	Casitas B-lineage lymphoma-like 1	Cbll1	1.10455	1.30796	1.3657	1.18835	0.856484	0.650438	0.748669		-3.21218	-0.771428	0.0844838	-1.83954	-2.61292	0.646523	-0.139197
1272	12190	41	breast cancer 2	Brca2	1.26343	1.11903	1.27056	1.40467	1.21894	1.45434	1.27501		0.240942	-1.77493	0.545315	0.944512	0.0734521	0.975723	0.573833
1273	268373	84629	peptidylprolyl isomerase A	Ppia	1.16615	1.05189	1.14639	1.39773	1.48567	1.4229	1.40989		-0.397821	-3.18084	-0.798416	0.973722	0.995223	0.983836	0.979212
1274	246791	44937	N/A	Obox3	1.07134	1.13997	1.04838	1.06498	0.789756	0.689747	1.35856		-2.80976	-1.11286	-3.30395	-2.9571	0.619247	0.984109	0.918907
1275	14421	1133	beta-1,4-N-acetyl-galactosaminyl transferase 1	B4galnt1	1.24474	1.37088	0.957313	1.3797	1.2526	1.15058	1.03258		-0.060933	0.761098	-3.50842	0.786617	0.0246478	-1.54227	-3.63968
1276	67443	69359	microtubule-associated protein 1 light chain 3 beta	Map1lc3b	0.879547	1.12143	0.911908	0.598725	0.602418	0.467618	0.761813		-2.08464	-2.37066	-2.81471	0.988043	0.986499	0.999935	0.28488
1277	12804	9619	dynactin 3	Cntfr	0.902466	0.910055	1.0597	0.949634	1.06319	1.05707	1.22272		-2.41908	-2.6039	-3.3036	-3.40096	-3.24954	-3.34299	-0.351351
1278	14073	68184	fatty acid amide hydrolase	Faah	1.06829	1.22388	1.28115	1.49893	1.60789	2.11527	2.09224		-3.45644	-1.42908	-0.740381	0.638581	0.850576	0.997646	0.997182
1279	16450	1677	RIKEN cDNA 1700012G19 gene	Jag2	1.07552	1.03202	1.0183	1.15503	1.14961	1.29423	1.3815		-2.9895	-3.63505	-3.74408	-1.35188	-1.45992	0.462055	0.827087
1280	14130	2974	Fc receptor, IgG, low affinity III	Fcgr2b	1.09835	0.908037	1.05838	0.777228	0.73364	0.698116	1.07329		-2.97177	-2.92905	-3.47711	-0.279716	0.323928	0.640055	-3.30857
1281	15953	49169	interferon gamma inducible protein 47	Ifi47	0.829547	1.10309	1.12266	0.579028	0.816698	0.633096	1.37668		-1.05348	-2.78214	-2.44916	0.990232	-0.778747	0.94962	0.554236
1282	20333	3597	SEC22 vesicle trafficking protein homolog B (S. cerevisiae)	Sec22b	0.87887	1.12624	1.08682	1.17581	0.954514	0.98613	1.11113		-0.786756	-1.06938	-2.16078	-0.0389217	-3.20717	-3.74236	-1.46993
1283	16952	563	annexin A1	Anxa1	1.04323	1.0829	1.06976	0.78703	1.05145	0.884842	1.61033		-3.06894	-1.69305	-2.1657	0.953564	-2.80731	-0.264323	0.999995
1284	234671	71115	carboxylesterase 2	Ces2	0.795634	1.0819	1.24996	0.726317	0.88316	1.17674	1.18143		-1.52819	-3.44244	-1.60508	-0.398956	-3.27015	-2.45798	-2.40293
1285	16568	38266	kinesin family member 3A	Kif3a	0.946974	0.929919	0.871483	0.892829	0.942329	0.600489	1.03937		-3.04098	-2.53885	-0.649163	-1.30704	-2.91274	0.999912	-3.40111
1286	N/A	N/A	N/A	N/A	0.949751	0.970634	1.03816	0.988923	0.90985	0.873442	1.05478		-2.40895	-3.2775	-3.00342	-3.72237	-0.56117	0.484369	-2.32901
1287	15944	78363	immunity-related GTPase family, M	Irgm	1.01004	1.03273	1.1376	0.918361	0.652522	0.571397	1.45692		-3.79204	-3.72637	-2.76365	-3.31436	0.604809	0.91998	0.330863
1288	16785	68249	ribosomal protein SA	Rpsa	1.15363	1.14539	1.14431	1.05134	1.15691	0.972933	0.971269		0.0233952	-0.13413	-0.156168	-2.91603	0.0810226	-3.51357	-3.47815
1289	20733	7955	serine protease inhibitor, Kunitz type 2	Spint2	0.928534	0.986759	1.04301	0.722134	0.767195	0.668281	1.236		-2.91208	-3.76732	-3.49182	0.865108	0.584434	0.973883	0.0338052
1290	20850	20680	signal transducer and activator of transcription 5A	Stat5a	0.875561	1.34029	1.3058	1.46624	0.631769	0.930395	1.40483		-2.15424	0.317458	0.0630721	0.806212	0.944186	-3.23626	0.636074
1291	14999	68231	histocompatibility 2, class II, locus Mb1	H2-DMb1	0.607577	1.52715	0.908418	1.09605	0.177677	0.636317	0.366081		-0.134809	-0.674441	-3.53881	-3.56116	0.999981	-0.452168	0.974644
1292	66060	41866	RIKEN cDNA 0610010O12 gene	0610010O12Rik	0.940385	1.22996	1.06045	1.19352	0.492975	0.968881	1.15066		-3.44635	-1.05784	-3.47637	-1.57502	0.998378	-3.70299	-2.23516
1293	57431	73264	DnaJ (Hsp40) homolog, subfamily C, member 4	Dnajc4	1.08499	0.939475	1.15132	1.07155	0.852934	0.733163	1.1314		-3.12667	-3.39218	-2.07013	-3.30564	-1.72129	0.393302	-2.4025
1294	56070	4879	transcription elongation regulator 1 (CA150)	Tcerg1	1.1256	1.26016	1.27356	1.39171	0.953607	1.10349	1.15737		-0.773596	0.859503	0.895579	0.993368	-3.07179	-1.3938	-0.073954
1295	108147	2983	5-aminoimidazole-4-carboxamide ribonucleotide formyltransferase/IMP cyclohydrolase	Atic	1.0387	1.0457	0.972944	0.908151	0.68133	0.729941	0.971985		-3.43263	-3.29952	-3.60403	-1.89579	0.993956	0.958934	-3.5901
1296	226414	1032	aspartyl-tRNA synthetase	Dars	1.05918	1.1158	1.14227	1.00313	0.864215	0.883455	1.38684		-2.78446	-1.05583	-0.395031	-3.7957	-0.0960021	-0.634439	0.992085
1297	14229	3038	FK506 binding protein 5	Fkbp5	1.08387	1.05562	1.08584	0.906694	0.869957	0.855855	1.0465		-2.41009	-3.10932	-3.12976	-1.90174	-0.759881	-0.383662	-3.30112
1298	11308	N/A	abl-interactor 1	Abi1	1.05246	1.1033	0.92328	1.16946	1.21309	1.0823	1.02627		-3.20859	-1.9679	-2.49064	-0.454253	0.196366	-2.51093	-3.63922
1299	17436	20540	malic enzyme, supernatant	Mod1	1.06077	1.0774	1.03026	1.07653	0.823931	0.793695	1.02318		-2.82026	-2.33844	-3.52632	-2.36462	0.525783	0.806154	-3.63576
1300	67996	74570	splicing factor, arginine/serine-rich 6	Sfrs6	1.0291	1.22126	1.30972	1.52222	1.04936	1.47708	1.10828		-3.58993	0.377179	0.863356	0.997679	-3.23343	0.994425	-1.73086
1301	18673	1980	prohibitin	Phb	1.00654	1.09892	0.975118	1.23272	0.803101	0.885227	1.04622		-3.79396	-2.84232	-3.7231	-0.649913	-0.490477	-2.31536	-3.55923
1302	N/A	N/A	N/A	N/A	0.826481	0.883724	1.03512	0.847345	0.623241	0.82022	0.927681		-1.46777	-2.61659	-3.69358	-1.89687	0.88628	-1.34028	-3.32132
1303	15108	N/A	hydroxyacyl-Coenzyme A dehydrogenase type II	Hadh2	1.10473	0.978431	0.916513	0.864345	0.94744	0.891079	0.855969		-1.80308	-3.67521	-2.17415	-0.546708	-3.09068	-1.34278	-0.330293
1304	235504	56571	solute carrier family 17 (anion/sugar transporter), member 5	Slc17a5	0.826819	0.945426	1.01649	0.893762	0.926658	0.589752	0.756473		0.242908	-3.05369	-3.73049	-1.4643	-2.52089	0.999906	0.88829
1305	67963	4697	Niemann Pick type C2	Npc2	1.07584	1.07221	1.01256	0.673134	0.654307	0.637794	1.2568		-3.19547	-3.24655	-3.78026	0.864365	0.91545	0.945662	-0.345457
1306	21334	7560	tachykinin 2	Tac2	0.939062	0.802701	1.14357	0.737052	0.731179	0.476244	0.808215		-3.67851	-0.739072	-2.26501	0.286767	0.351864	0.999455	-0.847709
1307	56318	55552	acid phosphatase, prostate	Acpp	1.17257	0.857061	1.56478	0.633065	0.777713	0.740273	1.03017		-2.2429	-2.5057	0.731747	0.604889	-0.834634	-0.567109	-3.77012
1308	18176	55661	N/A	Nras	0.921507	0.981691	1.0639	0.838958	0.638412	0.692389	1.04796		-3.16836	-3.76452	-3.42552	-1.52824	0.894325	0.660885	-3.58146
1309	213393	48491	RIKEN cDNA 8430408G22 gene	8430408G22Rik	0.775103	0.966341	1.36122	1.16072	0.381551	0.23837	0.599062		-1.80817	-3.75216	-1.20049	-2.98748	0.992334	0.999971	0.396532
1310	19883	56594	RAR-related orphan receptor alpha	Rora	0.969081	1.0776	1.05213	0.757877	0.640915	0.635983	0.944894		-3.63277	-2.93398	-3.37646	0.627151	0.987465	0.989485	-3.27937
1311	20674	68298	SRY-box containing gene 2	Sox2	0.834006	1.03566	1.04286	1.28013	1.02622	0.776119	1.00198		-0.346492	-3.56938	-3.47322	0.511298	-3.67225	0.563764	-3.79833
1312	13591	7297	early B-cell factor 1	Ebf1	0.787138	0.786581	0.944584	0.887589	0.658708	0.656981	0.938407		0.0641639	0.0727754	-3.35567	-2.15251	0.949932	0.952403	-3.25444
1313	12653	1375	chromogranin B	Chgb	1.08622	1.08102	1.23804	1.45137	1.17738	1.17821	1.07059		-2.04221	-2.2005	0.718432	0.997356	0.135143	0.147387	-2.51497
1314	20401	7534	SH3-domain binding protein 1	Sh3bp1	1.04239	1.00352	1.37344	1.75381	0.897971	0.975875	1.2024		-3.43864	-3.79639	0.917389	0.999864	-1.85845	-3.67097	-0.0941757
1315	16869	4068	LIM homeobox protein 1	Lhx1	0.838673	1.14811	1.71376	1.68487	1.1512	0.588039	1.16729		-3.04295	-3.30468	0.531514	-0.0809657	-2.99534	0.501468	-2.91347
1316	12445	20419	cyclin D3	Ccnd3	0.977116	1.13739	1.12663	1.00971	1.26826	0.861811	0.822324		-3.57384	-0.149876	-0.399219	-3.75904	0.944215	0.268997	0.791933
1317	72401	2688	solute carrier family 43, member 1	Slc43a1	0.763512	1.20908	0.904105	0.716855	0.714617	0.731509	0.661315		-0.346551	-1.52863	-2.99638	0.281722	0.305699	0.110799	0.722594
1318	64011	4500	neurogranin	Nrgn	0.912765	0.981632	0.947288	0.797607	1.02074	0.706209	1.26647		-3.46776	-3.77059	-3.72229	-1.02162	-3.76418	0.244738	-0.906831
1319	545592	N/A	heterogeneous nuclear ribonucleoprotein A3	LOC545592	1.2423	1.08961	1.2083	1.87532	1.96545	2.20016	1.33925		0.668309	-2.07251	0.393483	0.999999	1	1	0.950696
1320	14065	36148	coagulation factor II (thrombin) receptor-like 3	F2rl3	1.57161	0.621373	0.722545	1.2063	0.737337	1.09887	1.26063		-0.801723	-1.05383	-2.29003	-2.99283	-2.20845	-3.71072	-2.57974
1321	18538	1945	proliferating cell nuclear antigen	Pcna	1.78713	1.20664	1.3356	2.52095	2.65542	2.85395	1.41029		0.978542	-1.50215	-0.062359	0.999946	0.999979	0.999994	0.407887
1322	11757	4944	peroxiredoxin 3	Prdx3	0.993722	0.966711	1.20825	1.40576	1.17886	1.56717	1.33498		-3.78996	-3.54258	0.0677362	0.96183	-0.36996	0.997849	0.86989
1323	19156	37680	prosaposin	Psap	0.896328	1.00642	1.10161	0.68031	0.603703	0.415738	1.05166		-2.50061	-3.79387	-2.74826	0.86301	0.984296	0.999994	-3.48675
1324	19038	727	peptidylprolyl isomerase C	Ppic	1.12624	1.01427	1.19849	0.962443	1.22044	0.82353	1.37288		-1.37566	-3.75047	0.0212094	-3.45573	0.287086	0.21939	0.945308
1325	14082	2836	Fas (TNFRSF6)-associated via death domain	Fadd	1.36003	0.887372	0.957948	0.982636	1.43437	1.05777	1.42834		0.937135	-1.31856	-3.36085	-3.72312	0.984304	-3.07594	0.982416
1326	26414	56439	mitogen activated protein kinase 10	Mapk10	0.644242	1.03842	0.998018	1.03847	0.820938	0.617745	0.862435		0.490915	-3.71542	-3.79885	-3.7152	-2.31784	0.454956	-2.66674
1327	26404	4592	mitogen activated protein kinase kinase kinase 12	Map3k12	0.962437	1.1356	0.998995	0.870499	1.01673	0.968933	0.896693		-3.48973	-1.33285	-3.79886	-1.04138	-3.73934	-3.58652	-1.81541
1328	22694	56529	zinc finger protein 35	Zfp35	1.02835	1.16211	1.23679	1.03463	1.06261	0.776224	0.869612		-3.66579	-1.16565	-0.0109017	-3.60287	-3.20347	0.454059	-1.40661
1329	223649	N/A	nuclear receptor binding protein 2	Nrbp2	0.900928	0.954007	1.04727	0.696685	0.608155	0.549708	0.769761		-2.18064	-3.40993	-3.42396	0.940726	0.997503	0.999806	0.581709
1330	22355	2540	vasoactive intestinal peptide receptor 2	Vipr2	1.0467	1.02185	1.16227	0.890488	1.20235	0.87164	0.787105		-3.35233	-3.6949	-0.709217	-1.57771	-0.0408814	-1.01898	0.608763
1331	17355	4340	AF4/FMR2 family, member 1	Aff1	0.974303	0.772442	1.33018	0.50658	0.91185	0.786308	0.886423		-3.76628	-1.47486	-1.14487	0.818149	-3.40361	-1.69897	-3.01798
1332	11350	3783	v-abl Abelson murine leukemia oncogene 1	Abl1	0.899324	0.94331	1.08383	0.856625	0.921509	0.901247	1.61895		-2.49541	-3.35767	-2.99597	-1.462	-2.97343	-2.53944	0.982177
1333	11747	20312	annexin A5	Anxa5	0.933977	1.0183	1.02738	0.893653	0.929353	0.829493	1.10367		-1.75067	-3.61167	-3.39396	-0.104523	-1.53335	0.891948	-0.532557
1334	70350	38168	brain abundant, membrane attached signal protein 1	Basp1	1.01709	1.09055	1.12115	0.985245	1.16536	0.869979	0.907192		-3.63248	-0.946639	-0.0270861	-3.67026	0.668125	0.489623	-0.547585
1335	17869	31092	myelocytomatosis oncogene	Myc	1.03754	1.42116	1.56849	1.69401	1.43137	1.34894	0.712059		-3.6728	0.505543	0.867057	0.958513	0.546963	0.102988	0.429967
1336	16653	37990	v-Ki-ras2 Kirsten rat sarcoma viral oncogene homolog	Kras	1.06968	1.16074	1.15233	0.967342	1.34002	0.85611	0.873972		-2.63224	-0.277383	-0.442812	-3.48317	0.953228	-0.144628	-0.61606
1337	13982	47906	estrogen receptor 1 (alpha)	Esr1	0.949256	1.13571	1.0198	0.876813	0.937955	0.869119	0.966549		-2.87766	-0.394151	-3.65546	-0.286988	-2.47952	-0.0805693	-3.38026
1338	17126	21197	MAD homolog 2 (Drosophila)	Smad2	1.31868	1.12393	1.44886	1.47196	1.03366	1.31814	1.24303		0.834401	-1.5055	0.983124	0.988864	-3.55098	0.832891	0.445102
1339	16453	181	Janus kinase 3	Jak3	1.1159	1.13108	1.14175	1.30113	1.30534	1.19582	1.17078		-1.75964	-1.39442	-1.15025	0.754272	0.770286	-0.143167	-0.557747
1340	19359	37704	RAD23b homolog (S. cerevisiae)	Rad23b	1.03378	0.941312	1.24789	1.5518	0.940131	0.779171	0.677726		-3.75677	-3.79908	-2.25181	-0.580533	-3.5698	-1.93719	-1.02361
1341	12575	333	cyclin-dependent kinase inhibitor 1A (P21)	Cdkn1a	1.0679	1.0527	1.94685	4.5273	1.08769	2.33509	3.66776		-3.657	-3.71169	0.722044	0.999941	-3.56876	0.941555	0.999409
1342	26413	37670	mitogen activated protein kinase 1	Mapk1	0.973624	1.20163	1.1868	1.28603	1.13113	1.29275	0.999381		-3.38931	0.890982	0.828974	0.993048	0.21067	0.994458	-3.79885
1343	20601	N/A	submaxillary gland androgen regulated protein 1	Smr3	1.8662	0.889403	1.64809	212.595	0.836531	0.894504	2.49591		N/A	N/A	N/A	N/A	N/A	N/A	N/A
1344	14715	350	gonadotropin releasing hormone receptor	Gnrhr	0.781707	0.978963	1.08363	1.3846	1.20726	1.16221	1.48034		-2.54403	-3.78123	-3.55089	-1.04722	-2.59074	-2.98726	-0.43934
1345	18979	68058	paraoxonase 1	Pon1	1.06706	1.10788	0.941822	1.22273	1.03554	1.0174	0.959912		-2.93102	-1.93158	-3.04765	0.228008	-3.52875	-3.73159	-3.43211
1346	54141	4718	sperm associated antigen 5	Spag5	0.978146	1.09011	1.13156	1.18315	1.03754	1.28136	1.40085		-3.60285	-1.56618	-0.359492	0.503175	-3.27392	0.951797	0.997903
1347	54141	4718	sperm associated antigen 5	Spag5	0.738981	1.12953	1.15459	0.694158	0.736932	0.451216	1.37123		0.447669	-2.31742	-1.87565	0.776486	0.46798	0.999942	0.539004
1348	22025	55731	nuclear receptor subfamily 2, group C, member 1	Nr2c1	1.09309	0.878258	0.909129	0.857939	1.015	0.920868	1.21182		-2.8411	-1.99854	-2.71941	-1.50089	-3.7691	-2.96395	-0.740702
1349	22025	55731	nuclear receptor subfamily 2, group C, member 1	Nr2c1	0.975581	1.02637	0.993568	0.748958	0.836516	0.459235	0.787108		-3.68007	-3.6674	-3.79088	0.791657	-0.356585	0.999999	0.473833
1350	20674	68298	SRY-box containing gene 2	Sox2	0.864171	1.02327	0.911499	0.83113	0.560875	0.607138	1.16656		-0.767466	-3.67823	-2.18699	0.0085444	0.999948	0.999487	-0.583233
1351	20650	4911	syntrophin, basic 2	Sntb2	0.875461	1.02838	1.10098	0.978393	0.562771	0.949083	1.04757		-2.38223	-3.72462	-2.99293	-3.75357	0.982289	-3.54465	-3.59664
1352	18590	32055	platelet derived growth factor, alpha	Pdgfa	1.00031	1.05459	0.881822	0.7576	0.691692	0.589236	1.07388		-3.79906	-3.20148	-1.30813	0.824495	0.979793	0.999746	-2.78087
1353	18590	32055	platelet derived growth factor, alpha	Pdgfa	1.07136	1.12099	1.0398	1.00285	1.58597	1.08657	1.09277		-2.91196	-1.75349	-3.49345	-3.79741	0.997055	-2.57014	-2.42493
1354	16847	1731	leptin receptor	Lepr	0.987071	1.17508	0.992417	1.43513	1.02543	1.33109	1.24644		-3.75471	-0.215657	-3.78385	0.988144	-3.63605	0.91172	0.597693
1355	20440	2281	beta galactoside alpha 2,6 sialyltransferase 1	St6gal1	0.962852	1.08487	1.1765	1.37833	1.08022	1.01673	0.800416		-3.50567	-2.59008	-0.553235	0.915325	-2.69796	-3.74118	0.388206
1356	19247	2122	protein tyrosine phosphatase, non-receptor type 11	Ptpn11	1.12641	0.831185	1.16451	0.916087	1.94086	0.809283	5.87396		-2.73746	-1.64095	-2.19314	-3.18892	0.992497	-1.20388	1
1357	19044	262	protoporphyrinogen oxidase	Ppox	0.848163	1.05071	0.97013	0.841893	0.650983	0.649485	0.805841		-1.73237	-3.55786	-3.70688	-1.59652	0.856831	0.861648	-0.843227
1358	18197	7451	neuron specific gene family member 2	Nsg2	0.790524	1.01369	1.20315	0.601491	0.862559	0.494686	0.493634		-0.427349	-3.77897	-1.24317	0.96966	-1.94051	0.999194	0.999227
1359	217069	48325	tripartite motif protein 25	Trim25	0.800473	1.08472	1.06193	0.741725	0.939811	0.636572	1.62475		0.424596	-2.56047	-3.07469	0.875841	-3.03035	0.997211	0.998883
1360	12653	1375	chromogranin B	Chgb	0.856144	1.05351	1.12981	0.901544	1.10081	0.800206	0.772378		-0.193848	-3.07982	-1.00634	-1.54767	-1.78235	0.694299	0.869651
1361	53311	3661	myosin binding protein H	Mybph	1.00004	1.2152	1.07495	1.10417	0.746145	0.895043	0.983821		-3.79908	-0.411924	-3.03521	-2.46916	0.660753	-2.19958	-3.75669
1362	20401	N/A	SH3-domain binding protein 1	Sh3bp1	0.921175	1.33724	1.25799	1.45755	1.01927	0.937316	0.882975		-2.3445	0.917311	0.657983	0.991777	-3.70546	-2.83079	-1.11598
1363	11836	1249	v-raf murine sarcoma 3611 viral oncogene homolog	Araf	1.02301	1.13778	1.20818	1.03916	1.29751	1.01723	1.29595		-3.69802	-1.44945	-0.167863	-3.51686	0.63999	-3.74178	0.6319
1364	21420	2423	transcription factor AP-2, gamma	Tcfap2c	1.13436	1.30826	0.990388	1.15059	0.856289	1.1008	0.964964		-1.0945	0.852973	-3.79574	-0.729082	-0.387641	-1.95206	-3.48441
1365	26414	56439	mitogen activated protein kinase 10	Mapk10	1.1273	1.1765	1.097	0.891706	0.991351	0.51484	0.942134		-1.43541	-0.404785	-2.19125	-1.57741	-3.78168	0.999996	-3.04753
1366	18753	55963	protein kinase C, delta	Prkcd	1.1516	0.995676	0.96829	0.968253	0.843704	0.686055	1.35584		-0.128119	-3.79226	-3.4368	-3.43597	0.389517	0.998904	0.986896
1367	22330	7594	vinculin	Vcl	N/A	0.379724	N/A	99.9789	0.947302	N/A	183.218		N/A	N/A	N/A	N/A	N/A	N/A	N/A
1368	22330	7594	vinculin	Vcl	1.16174	0.971909	1.05246	1.02491	0.812368	0.955916	0.974654		-0.159587	-3.5497	-3.04375	-3.61181	0.655517	-3.20015	-3.59556
1369	15413	N/A	homeo box B5	Hoxb5	1.28569	1.06594	1.10393	1.60826	1.79838	1.63939	1.5937		0.0840244	-3.29138	-2.67495	0.976401	0.997531	0.983754	0.971899
1370	12814	56389	procollagen, type XI, alpha 1	Col11a1	0.942053	0.946739	0.957829	0.922438	0.802337	0.831557	1.16232		-3.34115	-3.4109	-3.55446	-2.99646	-0.284549	-0.884243	-1.56304
1371	12814	56389	procollagen, type XI, alpha 1	Col11a1	0.75061	1.62446	1.11272	1.17682	1.7485	1.64685	2.10706		-1.7067	0.09345	-3.30302	-2.72814	0.69784	0.174735	0.954231
1372	11861	4194	ADP-ribosylation factor-like 4A	Arl4a	0.940846	0.923544	1.04388	0.810095	0.611804	0.526387	0.642701		-3.32105	-3.01593	-3.55538	-0.42753	0.985012	0.999367	0.960773
1373	15414	7366	homeo box B6	Hoxb6	1.18573	1.10284	0.97863	0.791892	1.05124	0.696896	1.649		-0.349753	-2.12471	-3.69869	0.523085	-3.287	0.970541	0.999234
1374	13198	3012	DNA-damage inducible transcript 3	Ddit3	0.899667	1.10321	1.02502	1.43784	0.860432	0.648626	0.804567		-1.67991	-1.8993	-3.6464	0.986591	-0.506947	0.99816	0.538641
1375	54342	41323	phosphoserine/threonine/tyrosine interaction protein	Gnpnat1	1.17814	1.28404	1.22182	0.860834	0.890833	1.43243	0.798664		-2.31779	-1.05783	-1.77315	-2.52356	-2.99051	-0.37878	-1.41231
1376	21687	397	endothelial-specific receptor tyrosine kinase	Tek	0.930259	1.14027	0.983232	0.763469	0.523775	0.389855	0.75565		-2.86865	-1.38142	-3.7425	0.704621	0.999972	1	0.757978
1377	14284	3845	fos-like antigen 2	Fosl2	1.121	1.42248	0.92931	0.843308	0.879096	1.01796	0.907724		-2.92728	0.0196961	-3.54328	-2.08096	-2.98249	-3.75875	-3.15441
1378	20671	7948	SRY-box containing gene 17	Sox17	1.29787	0.962172	1.18131	1.15309	1.71897	0.845757	1.37331		-0.857213	-3.69782	-2.23639	-2.59523	0.889794	-2.1352	-0.198124
1379	13982	47906	estrogen receptor 1 (alpha)	Esr1	1.06908	1.18975	1.35928	1.18136	1.10184	1.00152	1.18528		-2.36954	0.50118	0.990941	0.408517	-1.29579	-3.79819	0.453567
1380	13836	20929	Eph receptor A2	Epha2	1.31118	1.24871	1.03196	0.76142	1.35253	1.03747	0.894997		-2.7511	-3.1594	-3.7904	-2.60977	-2.3929	-3.7708	-3.54832
1381	12827	1390	procollagen, type IV, alpha 2	Col4a2	0.973352	1.15658	1.18675	1.03079	0.877194	1.04118	1.50496		-3.67576	-1.29004	-0.736019	-3.64422	-1.6269	-3.52838	0.971733
1382	12972	68210	crystallin, zeta	Cryz	0.951881	0.989681	0.927394	0.826348	0.748113	0.722338	1.02421		-3.33778	-3.77762	-2.79329	-0.121155	0.804127	0.905935	-3.68607
1383	18016	2180	neurofibromatosis 2	Nf2	1.02065	1.10623	1.18611	1.01741	0.743047	0.670643	1.24619		-3.74368	-2.62285	-1.17378	-3.7595	0.516711	0.908141	-0.310918
1384	18016	2180	neurofibromatosis 2	Nf2	0.857863	0.885943	0.905971	0.772178	1.06498	0.439356	0.783607		-2.12706	-2.87391	-3.01264	-0.457591	-3.46135	0.999611	-0.656092
1385	21881	68154	transketolase	Tkt	0.962528	1.18941	1.29779	1.24463	0.833789	1.51729	1.18382		-3.73319	-0.95062	0.33135	-0.169353	-0.78996	0.9545	-1.04466
1386	14598	68450	gamma-glutamyltransferase 1	Ggt1	1.37739	1.15948	1.42363	2.20812	0.880245	1.0226	0.853189		-1.01397	-3.40678	-1.21849	0.958211	-3.16915	-3.77832	-3.19808
1387	21872	2445	tight junction protein 1	Tjp1	0.85678	1.20033	0.943692	0.748447	0.650754	0.502179	0.599976		-1.05126	-0.482074	-3.24787	0.714062	0.983829	0.999971	0.997592
1388	394432	86206	UDP glucuronosyltransferase 1 family, polypeptide A1	Ugt1a7c	1.10102	1.06901	1.03557	0.865355	0.686075	0.768886	0.977557		-1.68067	-2.61845	-3.43921	-0.323106	0.996794	0.906447	-3.64373
1389	14275	7322	folate receptor 1 (adult)	Folr1	1.02522	1.1474	0.921951	1.07038	0.882772	0.878965	1.11437		-3.66254	-1.0329	-2.53808	-2.87406	-1.36086	-1.24807	-1.80316
1390	20280	37717	sterol carrier protein 2, liver	Scp2	1.03142	0.9733	1.0175	0.888321	0.528622	0.753517	0.959366		-3.69677	-3.72058	-3.76665	-2.50879	0.99696	0.138442	-3.61678
1391	13135	1027	defender against cell death 1	Dad1	1.00689	1.10362	1.05026	1.13586	0.814122	1.09203	1.07797		-3.78804	-2.00176	-3.2681	-1.20765	0.321015	-2.29788	-2.65015
1392	18478	234	phenylalanine hydroxylase	Pah	1.01029	0.944998	1.29718	0.958476	0.963689	0.758048	0.730784		-3.78333	-3.34192	0.353355	-3.53621	-3.59774	0.496866	0.720165
1393	20918	88809	eukaryotic translation initiation factor 1	Eif1	0.959231	1.05821	1.18114	1.41201	1.07606	1.06948	0.812333		-3.49237	-3.24853	-0.717036	0.91569	-2.91323	-3.04275	0.00829567
1394	11555	30948	adrenergic receptor, beta 2	Adrb2	1.08621	1.27951	1.80116	1.06876	1.36375	1.65503	1.41607		-3.39492	-1.22973	0.910111	-3.60482	-0.4464	0.761356	-0.0759291
1395	22099	3397	translin	Tsn	1.0555	1.29221	0.964996	1.40064	1.38901	0.912148	0.990585		-2.97574	0.894217	-3.42059	0.989716	0.986728	-1.79667	-3.77132
1396	26413	37670	mitogen activated protein kinase 1	Mapk1	1.182	0.980465	1.22385	0.984875	0.850081	1.0211	1.19194		-2.6326	-3.48774	-1.47318	-3.78066	-2.11725	-3.79836	-2.54048
1397	14084	5120	Fas-associated factor 1	Faf1	1.10737	1.04418	1.11002	1.29459	1.42191	1.45691	1.2158		-1.67094	-3.31317	-1.59896	0.848349	0.9876	0.993887	0.389033
1398	19697	32064	v-rel reticuloendotheliosis viral oncogene homolog A (avian)	Rela	0.902242	0.955776	0.898434	0.865242	0.704174	0.871333	0.949592		-2.72906	-3.56935	-2.65154	-1.9226	0.686763	-2.06111	-3.50105
1399	14745	N/A	endothelial differentiation, lysophosphatidic acid G-protein-coupled receptor, 2	Edg2	1.03541	1.08875	0.942573	0.993134	1.01405	0.904201	0.859273		-3.52414	-2.38379	-3.04923	-3.78798	-3.75372	-1.94555	-0.616347
1400	14745	N/A	endothelial differentiation, lysophosphatidic acid G-protein-coupled receptor, 2	Edg2	0.921447	1.14221	0.997478	0.863864	1.01477	0.750346	1.03535		-2.30845	-0.826756	-3.79737	-0.499459	-3.74154	0.921314	-3.48511
1401	17876	69079	myelin basic protein expression factor 2, repressor	Myef2	1.00948	1.0354	1.06912	0.818524	0.62304	0.59087	1.01077		-3.78394	-3.59746	-3.09803	-0.22046	0.993167	0.998039	-3.77957
1402	21848	20830	tripartite motif protein 24	Trim24	0.980134	0.979684	0.810295	0.92935	0.608602	0.608046	1.08228		-3.74639	-3.74397	-0.484259	-3.14451	0.984245	0.984525	-3.04616
1403	15980	4041	interferon gamma receptor 2	Ifngr2	1.26101	0.911244	0.916595	0.745152	0.671403	0.875396	1.09937		-1.6541	-3.24943	-3.31278	-0.471852	0.418229	-2.74326	-3.22941
1404	24086	4993	tousled-like kinase 2 (Arabidopsis)	Tlk2	1.00652	0.992496	0.984511	0.866825	0.772336	0.762678	0.955395		-3.78215	-3.77636	-3.70231	0.0599824	0.962258	0.975137	-3.03544
1405	N/A	N/A	N/A	N/A	0.903963	1.05568	1.20048	1.44523	1.21935	1.21261	1.43343		-1.73468	-3.07379	0.18931	0.991312	0.39848	0.329773	0.98901
1406	16414	20092	integrin beta 2	Itgb2	0.799135	0.906195	1.45407	0.903281	0.927784	0.578719	0.961531		-1.41713	-3.19529	0.244361	-3.36931	-3.43903	0.885263	-3.6975
1407	18567	1951	programmed cell death 2	Pdcd2	0.953006	1.0582	1.166	1.42298	1.02863	1.07845	0.868257		-3.26607	-3.07966	-0.49983	0.978619	-3.6082	-2.59648	-0.784922
1408	18550	1930	furin (paired basic amino acid cleaving enzyme)	Furin	1.10483	1.08897	1.23774	1.17578	0.939392	1.06205	1.24145		-2.53721	-2.83779	-0.237982	-1.16989	-3.25371	-3.29114	-0.19334
1409	30945	8501	ring finger protein (C3HC4 type) 19	Rnf19	0.906424	1.20585	1.06942	1.06575	1.00633	0.741032	1.12692		-2.0508	0.0225796	-2.87883	-2.96173	-3.79002	0.894917	-1.46567
1410	18938	7483	protein phosphatase 1, regulatory (inhibitor) subunit 14B	Ppp1r14b	1.01205	1.16106	1.20387	1.17133	0.896311	1.224	1.89191		-3.77742	-1.40774	-0.673117	-1.21835	-2.30159	-0.383813	0.999682
1411	17686	1829	mutS homolog 3 (E. coli)	Msh3	0.986618	1.00682	0.87224	1.11938	1.02229	0.856179	0.900884		-3.78338	-3.79509	-2.4357	-2.81992	-3.75716	-2.12161	-2.94628
1412	22214	2510	ubiquitin-conjugating enzyme E2H	Ube2h	1.05051	1.13398	0.990922	1.0957	1.06469	0.895628	1.04817		-2.81481	-0.133373	-3.76126	-1.20586	-2.31496	-0.566286	-2.89247
1413	11767	4017	adaptor-related protein complex AP-1, mu subunit 1	Ap1m1	1.00888	1.01909	1.07851	1.32222	1.2436	1.15787	0.966795		-3.78154	-3.71946	-2.68031	0.826016	0.409182	-0.804616	-3.54996
1414	17151	7826	cyclin D-type binding-protein 1	Ccndbp1	0.923285	1.06466	1.13411	0.511816	0.580931	0.354884	1.0648		-3.13569	-3.37801	-2.32305	0.998731	0.985893	0.999999	-3.37635
1415	27225	10702	DEAD (Asp-Glu-Ala-Asp) box polypeptide 24	Ddx24	1.03687	1.14181	1.22861	1.66484	1.00013	1.29666	1.26529		-3.58163	-1.60237	-0.136896	0.997048	-3.79908	0.489271	0.251694
1416	18000	N/A	septin 2	37500	0.960544	1.12112	1.24804	1.495	1.23449	1.14532	1.0546		-3.10233	-0.407042	0.929552	0.999936	0.898584	0.127174	-2.65368
1417	12826	20437	procollagen, type IV, alpha 1	Col4a1	0.973416	1.12759	1.2242	1.51955	1.09625	1.50191	2.31108		-3.68401	-1.98186	-0.284468	0.969304	-2.62608	0.960853	0.999998
1418	11820	56379	amyloid beta (A4) precursor protein	App	0.806924	1.21023	1.04363	0.716531	0.7554	0.447437	0.944408		0.631739	0.389193	-3.30244	0.983212	0.926953	1	-2.94696
1419	13684	84699	eukaryotic translation initiation factor 4E	Eif4e	1.10932	1.14441	1.41086	2.14073	1.35052	1.52826	1.06954		-2.31603	-1.58054	0.880562	0.999993	0.731387	0.976973	-3.10521
1420	12478	1341	CD19 antigen	Cd19	0.845792	0.783854	0.948962	1.22011	0.744801	0.747819	1.33927		-2.69256	-1.62044	-3.6644	-2.19739	-0.993081	-1.04024	-1.02232
1421	15081	84381	H3 histone, family 3B	H3f3b	0.797861	1.02259	1.07184	0.996161	1.17548	0.755659	1.07949		0.0389524	-3.72069	-3.09667	-3.79674	-1.06612	0.572243	-2.96007
1422	12350	31298	carbonic anhydrase 3	Car3	0.247534	0.820247	0.474765	0.764391	0.122938	0.369513	0.146132		0.996325	-3.01768	0.546107	-2.46621	0.999992	0.913153	0.999964
1423	17863	31311	myeloblastosis oncogene	Myb	1.46662	0.88375	1.17768	1.37389	2.15309	1.63527	4.20399		0.682675	-2.54338	-1.83081	0.291554	0.999413	0.933427	1
1424	20846	21428	signal transducer and activator of transcription 1	Stat1	0.986652	1.24225	1.02067	1.02619	0.768691	0.93058	1.44972		-3.78165	-0.905824	-3.75879	-3.7349	-0.254284	-3.32502	0.636205
1425	20846	21428	signal transducer and activator of transcription 1	Stat1	1.09358	1.14866	1.03138	0.814399	0.562145	0.591126	1.21528		-2.67954	-1.55366	-3.64836	-0.236908	0.999111	0.99713	-0.406475
1426	22258	20716	ubiquitin specific peptidase 4 (proto-oncogene)	Usp4	1.01783	1.16585	1.14464	1.29089	1.09715	1.08016	1.02394		-3.71355	-0.30005	-0.729597	0.840049	-1.9456	-2.41883	-3.647
1427	53872	N/A	GPI-anchored membrane protein 1	Gpiap1	1.13818	1.21032	1.28739	1.94519	1.60376	1.72857	1.50775		-1.80673	-0.52509	0.324602	0.999868	0.988898	0.997918	0.959263
1428	19645	272	retinoblastoma 1	Rb1	1.09677	1.05604	1.08841	1.02804	0.835419	0.802835	0.984469		-2.63117	-3.35252	-2.79456	-3.6798	-0.706128	-0.0486973	-3.76051
1429	12977	7282	colony stimulating factor 1 (macrophage)	Csf1	1.02292	1.14053	1.29331	1.69008	1.14903	0.868109	1.25698		-3.70943	-1.57109	0.50728	0.998367	-1.39466	-1.33577	0.0516105
1430	22632	2556	YY1 transcription factor	Yy1	0.90467	1.04704	1.14001	1.00848	1.14279	1.07013	0.980453		-1.04096	-2.99464	-0.139085	-3.76931	-0.0816578	-2.22794	-3.63872
1431	14056	37926	enhancer of zeste homolog 2 (Drosophila)	Ezh2	1.02911	1.01853	1.40878	1.5777	1.81839	1.35107	2.00777		-3.71931	-3.76627	0.490194	0.89177	0.989109	0.168619	0.998115
1432	N/A	N/A	N/A	N/A	N/A	N/A	N/A	N/A	N/A	N/A	N/A		N/A	N/A	N/A	N/A	N/A	N/A	N/A
1433	12484	7662	CD24a antigen	Cd24a	1.0892	1.07935	1.10163	1.09612	1.71941	1.23377	5.00047		-2.95768	-3.11364	-2.74886	-2.84288	0.99241	-0.544003	1
1434	17254	1795	solute carrier family 3 (activators of dibasic and neutral amino acid transport), member 2	Slc3a2	0.956993	1.24796	1.15013	1.43133	1.18316	1.24132	1.09716		-3.42732	0.310678	-1.15692	0.955902	-0.527524	0.247553	-2.36176
1435	12445	20419	cyclin D3	Ccnd3	1.12857	1.11959	1.13764	1.61369	1.44219	1.31194	0.706079		-1.3598	-1.57956	-1.1461	0.999234	0.98276	0.825748	0.972383
1436	14151	113	ferrochelatase	Fech	0.964134	1.05925	1.04932	0.951469	1.01923	0.956192	1.07653		-3.61129	-3.34689	-3.4778	-3.45687	-3.74721	-3.51957	-3.0807
1437	21817	3391	transglutaminase 2, C polypeptide	Tgm2	0.975606	1.12649	1.18475	2.07728	1.22159	1.16532	1.87481		-3.64894	-1.32487	-0.138764	1	0.333492	-0.474205	0.999994
1438	16425	1668	inter-alpha trypsin inhibitor, heavy chain 2	Itih2	0.611272	1.21204	1.34053	1.20963	0.59442	0.732621	0.861947		0.885079	-1.57217	-0.164875	-1.60476	0.922058	0.019139	-2.2987
1439	12575	333	cyclin-dependent kinase inhibitor 1A (P21)	Cdkn1a	1.42775	N/A	N/A	N/A	1.35139	N/A	N/A		N/A	N/A	N/A	N/A	0.581106	N/A	N/A
1440	19360	38092	RAD50 homolog (S. cerevisiae)	Rad50	N/A	0.860161	N/A	N/A	N/A	N/A	N/A		N/A	-2.86238	N/A	N/A	N/A	N/A	N/A
1441	19057	68475	protein phosphatase 3, catalytic subunit, gamma isoform	Ppp3cc	0.974385	1.18375	1.00264	0.787478	1.08521	0.695453	0.734655		-3.76907	-0.968713	-3.79802	-0.26186	-2.82933	0.768578	0.712627
1442	56449	2708	cold shock domain protein A	Csda	0.880732	0.821103	1.15141	1.03323	1.5282	0.579097	1.26936		-3.29607	-2.66989	-3.05192	-3.75873	-0.0981328	-0.117179	-2.24055
1443	20480	32067	ClpB caseinolytic peptidase B homolog (E. coli)	Clpb	1.07019	1.36792	1.31174	0.749953	1.17289	N/A	1.24846		-3.50597	0.861606	N/A	-0.626461	-2.42064	N/A	-0.827834
1444	21958	2465	transition protein 1	Tnp1	1.07995	1.07194	1.1966	0.820384	1.04191	1.02876	0.771468		-3.03409	-3.16471	-0.90247	-0.566488	-3.56665	-3.68672	0.268346
1445	66078	44182	tRNA splicing endonuclease 34 homolog (SEN34, S. cerevisiae)	Tsen34	0.899324	0.97284	1.14454	0.939372	0.694252	0.423914	0.747443		-2.75447	-3.7199	-2.23106	-3.40506	0.67864	0.999949	0.180919
1446	18285	7456	outer dense fiber of sperm tails 1	Odf1	0.768164	1.00831	0.972244	0.752452	0.635434	0.647501	1.01247		0.264945	-3.78974	-3.69211	0.448524	0.914471	0.955899	-3.77816
1447	19119	2068	protamine 2	Prm2	0.826943	1.17193	1.23336	1.01125	1.00014	0.835815	0.854174		-1.4275	-1.97587	-1.09905	-3.78754	-3.79908	-1.61167	-1.99406
1448	19107	2486	DnaJ (Hsp40) homolog, subfamily C, member 3	Dnajc3	1.14215	1.15266	1.56174	3.54227	1.81276	2.32012	2.50111		-2.66552	-2.52862	0.712644	0.999999	0.957892	0.998989	0.999698
1449	12189	5276	breast cancer 1	Brca1	1.06554	1.02179	1.12743	1.20365	1.33352	0.882355	0.979989		-3.17396	-3.72222	-1.93065	-0.510832	0.666606	-1.80665	-3.7314
1450	21648	4754	dynein light chain Tctex-type 1	Dynlt1	0.855203	1.17122	1.09982	1.47002	1.60709	1.21275	1.11601		-1.07121	-1.03591	-2.50008	0.950297	0.993017	-0.358051	-2.15699
1451	14225	626	FK506 binding protein 1a	Fkbp1a	1.1362	0.620436	1.44847	1.24299	0.688715	N/A	0.872876		-3.56309	-0.409448	N/A	-2.9778	-2.31898	N/A	-2.335
1452	13138	N/A	dystroglycan 1	Dag1	0.734308	N/A	0.708086	0.876225	1.06912	N/A	N/A		-3.38522	N/A	-1.82073	-3.57016	-3.79413	N/A	N/A
1453	14455	N/A	growth arrest specific 5	Gas5	0.925846	0.990793	1.07995	0.927536	1.30495	0.69414	0.617979		-3.05007	-3.78731	-3.05247	-3.0822	0.299997	0.849509	0.982939
1454	13590	49231	left right determination factor 1	Lefty1	1.0865	0.823545	1.3009	0.988426	1.12635	0.720811	1.1223		-3.25217	-1.74117	-0.739389	-3.78927	-2.88048	-0.0208121	-2.92972
1455	14674	55976	guanine nucleotide binding protein, alpha 13	Gna13	1.08324	1.11697	1.01354	0.945392	1.11294	0.783473	1.0989		-3.2844	-3.02654	-3.79359	-3.60454	-2.94186	-0.851642	-3.11056
1456	19659	2175	retinol binding protein 1, cellular	Rbp1	0.993322	1.24237	1.09163	0.921187	1.24925	0.729469	1.2794		-3.78972	0.441957	-2.31576	-2.46887	0.497132	0.932964	0.686172
1457	19090	5037	protein kinase, DNA activated, catalytic polypeptide	Prkdc	0.940557	0.766427	1.17919	1.86217	0.831187	0.872707	1.4162		-3.63686	-0.95138	-2.74781	0.809481	-2.51785	-2.34874	-0.636208
1458	20341	2930	selenium binding protein 1	Selenbp1	0.860343	1.22596	1.05149	0.800456	1.66842	0.762188	2.52018		-2.53971	-1.7569	-3.63784	-1.48132	0.811439	-0.813554	0.999343
1459	269261	68673	ribosomal protein L12	Rpl12	0.87168	1.07333	1.08848	0.948963	1.35566	0.800292	0.7162		-1.2913	-2.93162	-2.60724	-3.3012	0.83372	0.269312	0.909765
1460	15370	N/A	nuclear receptor subfamily 4, group A, member 1	Nr4a1	0.92672	1.49525	2.98193	3.19096	0.907617	0.989139	0.519984		-3.49364	0.166466	0.999793	0.99992	-3.314	-3.79258	0.9344
1461	12965	3816	crystallin, gamma A	Crygb	0.914234	1.1891	1.07316	0.776957	1.16308	0.634709	0.7712		-2.65202	-0.768906	-3.04945	0.385335	-1.23445	0.987393	0.452432
1462	12965	3816	crystallin, gamma A	Crygb	0.964444	1.16276	1.01936	1.04301	1.36183	0.956823	0.828528		-3.40341	-0.141554	-3.68438	-3.27218	0.97753	-3.22361	0.460855
1463	16476	1679	Jun oncogene	Jun	N/A	N/A	1.83539	N/A	N/A	N/A	N/A		N/A	N/A	-1.04838	N/A	N/A	N/A	N/A
1464	18778	715	phospholipase A2, group IB, pancreas	Pla2g1b	1.1722	0.986281	1.33317	1.16461	1.14648	0.966421	1.06275		-2.09174	-3.78296	-0.182323	-2.20129	-2.66507	-3.7014	-3.49609
1465	15122	469	hemoglobin alpha, adult chain 1	Hba-a1	0.949558	0.936835	1.04986	1.58838	0.591062	0.522616	0.497888		-3.69041	-3.62761	-3.70289	0.159475	0.478172	0.818683	0.885191
1466	76263	41075	glutathione S-transferase kappa 1	Gstk1	0.92694	0.987225	0.887692	0.805974	0.87157	0.510499	0.845031		-3.5904	-3.79295	-3.30168	-2.36096	-3.14913	0.801936	-2.85939
1467	11931	37509	ATPase, Na+/K+ transporting, beta 1 polypeptide	Atp1b1	N/A	N/A	2.92924	0.923391	0.00648054	N/A	N/A		N/A	N/A	N/A	-3.62333	N/A	N/A	N/A
1468	19043	2027	protein phosphatase 1B, magnesium dependent, beta isoform	Ppm1b	0.820816	0.850724	1.15961	0.78012	0.855574	0.428208	0.904853		-1.00051	-1.6566	-1.91804	-0.226418	-1.76563	0.999958	-2.81854
1469	12466	1336	chaperonin subunit 6a (zeta)	Cct6a	1.1612	1.01619	1.24715	2.06745	1.59407	1.79144	1.11222		-2.12517	-3.77508	-0.905846	0.998502	0.891155	0.982363	-2.85701
1470	19240	N/A	thymosin, beta 10	Tmsb10	1.17712	1.05845	1.23057	1.18427	1.5565	1.03481	2.10683		-0.861928	-3.26637	-0.0622401	-0.736846	0.988143	-3.59806	0.999993
1471	170718	5035	isocitrate dehydrogenase 3 (NAD+) beta	Idh3b	1.09012	0.953844	1.08289	0.925517	0.857821	0.984518	0.910758		-2.47188	-3.35233	-2.64122	-2.69686	-0.760617	-3.7481	-2.28422
1472	12868	3006	cytochrome c oxidase, subunit VIIIa	Cox8a	1.03607	0.966991	1.06765	1.33043	0.916635	0.99934	0.946811		-3.61508	-3.63362	-3.20107	0.552539	-2.79548	-3.79902	-3.37345
1473	18970	2013	polymerase (DNA directed), beta	Polb	1.21411	2.1981	1.79885	1.22658	0.973487	0.759409	1.32465		-3.42264	0.156187	-1.00514	-3.30808	-3.79759	-2.7879	-2.91355
1474	12925	37465	cysteine-rich protein 1 (intestinal)	Crip1	1.31329	1.06521	1.36138	1.25873	0.906889	1.11484	1.19171		-0.393285	-3.48034	0.00113109	-0.969777	-3.07301	-2.91844	-1.84502
1475	12313	55999	calmodulin 1	Calm1	0.836663	0.937285	1.23459	0.942514	0.953634	0.903681	0.688065		0.244225	-2.71783	0.617846	-2.87621	-3.18204	-1.58742	0.99551
1476	16949	4074	lysyl oxidase-like 1	Loxl1	0.941999	1.18895	1.26212	1.33407	0.915085	0.768954	1.4682		-3.46973	-1.6663	-0.680616	0.0153747	-3.10414	-0.274589	0.6839
1477	22414	N/A	wingless related MMTV integration site 2b	Wnt2b	0.978234	0.898588	1.16282	1.11865	1.30224	0.840357	0.907888		-3.78197	-3.66097	-2.92368	-3.29255	-1.60743	-2.67367	-3.41716
1478	22153	55952	tubulin, beta 4	Tubb4	1.11638	1.12244	0.995323	1.03659	0.860689	0.602336	1.11068		-2.54142	-2.43558	-3.79642	-3.645	-1.74076	0.980917	-2.63974
1479	19073	2043	proteoglycan 1, secretory granule	Prg1	1.11399	1.00588	1.31725	1.41754	1.61121	0.538299	0.971865		-2.80552	-3.79579	-0.11581	0.511	0.916512	0.991797	-3.72144
1480	15528	20500	heat shock protein 1 (chaperonin 10)	Hspe1	1.25634	1.26401	1.47662	3.43066	2.32503	2.80036	1.10694		-0.37797	-0.291296	0.842459	1	0.999976	0.999999	-2.72073
1481	68337	36065	cysteine rich protein 2	Crip2	1.10939	1.08954	1.10545	1.08751	0.910508	0.68708	0.823195		-2.587	-2.93239	-2.65747	-2.966	-2.78343	0.850511	-0.762168
1482	107995	37459	cell division cycle 20 homolog (S. cerevisiae)	Cdc20	1.76821	N/A	N/A	N/A	2.57125	1.28136	3.06164		-1.89585	N/A	N/A	N/A	0.999998	0.999847	N/A
1483	12591	968	caudal type homeo box 2	Cdx2	0.933752	0.936644	1.24733	1.33126	1.16431	0.86616	1.07014		-3.19911	-3.24868	-0.255388	0.464366	-1.50974	-1.68859	-3.21129
1484	20467	81810	transcriptional regulator, SIN3B (yeast)	Sin3b	N/A	0.799961	1.1228	0.936374	1.1817	1.26982	1.02288		N/A	-3.7724	N/A	-3.57857	-2.55103	-3.71904	-3.35452
1485	21923	55636	tenascin C	Tnc	0.940576	0.951226	1.10173	0.893247	0.67299	0.676982	1.0676		-3.63012	-3.68581	-3.38823	-3.2504	-0.138701	-0.186346	-3.60693
1486	19185	55691	proteasome (prosome, macropain) 26S subunit, non-ATPase, 4	Psmd4	N/A	N/A	N/A	N/A	0.852056	N/A	5.18714		N/A	N/A	N/A	N/A	0.967547	N/A	N/A
1487	11848	1257	ras homolog gene family, member A	Rhoa	1.15055	1.05197	1.3352	1.80993	1.20822	1.30786	1.47943		-0.696754	-3.17522	0.916037	0.999989	0.243556	0.860763	0.994814
1488	17164	56412	MAP kinase-activated protein kinase 2	Mapkapk2	0.672038	1.23136	1.25966	0.734515	1.00224	0.596792	1.34975		0.870818	-0.649781	-0.301686	0.502553	-3.79847	0.984348	0.440455
1489	13476	68479	receptor accessory protein 5	Reep5	1.07249	1.04595	1.20034	1.43719	1.10826	1.30555	1.72723		-2.66175	-3.2907	0.177706	0.989414	-1.69112	0.864515	0.99996
1490	56150	1768	MAD2 (mitotic arrest deficient, homolog)-like 1 (yeast)	Mad2l1	0.812008	0.82513	1.11214	0.938978	0.646153	0.520154	1.65819		-2.757	-2.80506	-3.50112	-3.69221	-0.766368	0.506332	-0.187366
1491	19646	21153	retinoblastoma binding protein 4	Rbbp4	1.04034	1.00128	1.05058	1.31932	1.18045	1.39565	0.902736		-3.54689	-3.79881	-3.41264	0.594654	-0.900459	0.851082	-2.35411
1492	15901	1631	inhibitor of DNA binding 1	Id1	1.06431	0.99094	1.83169	1.33065	1.21387	2.12796	0.899867		-3.64923	-3.79584	0.697378	-1.49395	-2.53984	0.922987	-3.51297
1493	13386	2846	delta-like 1 homolog (Drosophila)	Dlk1	0.666384	0.651812	0.845806	0.708506	1.01818	0.387196	0.343949		0.714134	0.78591	-1.87201	0.399089	-3.77024	0.999962	0.999995
1494	20320	69040	neuroplastin	Nptn	1.10218	1.16861	1.33095	1.02434	1.3368	1.09696	1.41341		-2.94594	-2.47518	0.0524699	-3.74175	0.0967223	-2.88687	0.532084
1495	12406	20331	serine (or cysteine) peptidase inhibitor, clade H, member 1	Serpinh1	1.24147	1.19444	1.13005	3.20731	1.941	2.51438	1.44559		-1.0208	-1.6648	-2.62337	0.999999	0.994747	0.999947	0.565173
1496	15402	40726	homeo box A5	Hoxa5	1.0277	0.992483	1.12585	0.888981	1.36596	0.901176	0.808695		-3.59889	-3.78349	-1.18836	-1.21276	0.961571	-1.61231	0.566408
1497	66849	4546	protein phosphatase 1, regulatory (inhibitor) subunit 2	Ppp1r2	0.86972	1.11236	1.02553	0.77918	0.707618	0.662737	0.892088		-1.49391	-2.26903	-3.69588	0.357675	0.878867	0.967803	-2.08838
1498	53414	2991	bystin-like	Bysl	1.34519	N/A	2.0256	1.79875	1.02987	0.856794	0.539439		-2.30587	N/A	N/A	0.403847	-3.75562	-3.30841	-2.38307
1499	19744	4101	RAS-homolog enriched in brain	Rheb	0.946182	0.919286	1.13303	0.849383	1.05714	1.04249	0.98527		-3.21844	-2.56586	-1.51131	-0.609826	-3.21368	-3.46093	-3.75461
1500	15354	84734	high mobility group box 3	Hmgb3	1.07275	1.0566	1.14871	1.48911	1.29255	1.52481	1.45894		-3.19683	-3.4189	-1.86205	0.899573	0.132814	0.93402	0.857348
1501	21930	5162	tumor necrosis factor alpha induced protein 6	Tnfaip6	1.14094	1.21069	0.880011	1.03152	1.56572	0.868391	1.45757		-2.57805	-1.60318	-2.64141	-3.72106	0.789483	-2.42996	0.464969
1502	16653	37990	v-Ki-ras2 Kirsten rat sarcoma viral oncogene homolog	Kras	N/A	N/A	N/A	N/A	N/A	N/A	N/A		N/A	N/A	N/A	N/A	N/A	N/A	N/A
1503	14155	7714	feminization 1 homolog b (C. elegans)	Fem1b	N/A	N/A	N/A	N/A	N/A	N/A	N/A		N/A	N/A	N/A	N/A	N/A	N/A	N/A
1504	66596	55630	general transcription factor III A	Gtf3a	0.952907	N/A	1.53925	1.32607	1.33512	0.768109	1.26506		-3.71939	N/A	N/A	-1.18497	-0.991239	-2.44668	0.910765
1505	12509	N/A	CD59a antigen	Cd59a	0.9045	1.04911	1.0736	0.717598	0.866956	0.502193	0.7458		-2.72395	-3.52777	-3.22494	0.640332	-1.88356	0.999494	0.385814
1506	56551	40849	thioredoxin 2	Txn2	1.05524	1.00318	1.34989	1.55383	1.11468	1.34143	0.883787		-3.16734	-3.79672	0.906185	0.997604	-1.71835	0.891355	-1.30681
1507	14874	7747	glutathione transferase zeta 1 (maleylacetoacetate isomerase)	Gstz1	2.65135	0.860483	0.995919	1.38937	0.746684	1.35604	1.09248		0.409897	-3.61135	-3.79887	-2.6165	-2.81872	-3.07577	-3.73313
1508	21374	2404	TATA box binding protein	Tbp	1.47687	1.27792	1.15506	1.42357	1.09393	0.840112	0.853184		0.158982	-1.36005	-2.74312	-0.135666	-3.35625	-2.12561	-2.55156
1509	20585	30136	SWI/SNF related, matrix associated, actin dependent regulator of chromatin, subfamily a, member 3	Hltf	0.909425	1.6983	1.04738	0.753545	0.998751	0.591595	0.956863		-3.24704	0.847958	-3.66132	-0.66812	-3.79305	0.839303	-3.6739
1510	20585	30136	SWI/SNF related, matrix associated, actin dependent regulator of chromatin, subfamily a, member 3	Hltf	0.85056	1.0302	1.40984	0.794572	1.2301	1.17634	0.833306		-2.03645	-3.72448	0.332662	-0.92813	-1.72707	-2.13019	-1.68977
1511	13982	47906	estrogen receptor 1 (alpha)	Esr1	1.19577	1.3671	0.702792	1.40222	1.32315	0.876039	0.603192		N/A	-1.47686	-0.531403	-0.600985	-1.24315	-3.31656	0.549609
1512	17161	203	monoamine oxidase A	Maoa	0.540396	0.818423	1.64561	1.14567	205.665	N/A	N/A		N/A	N/A	N/A	-2.97786	N/A	N/A	N/A
1513	21753	41051	testis derived transcript	Tes	2.02808	2.27386	1.52569	N/A	N/A	N/A	N/A		0.997888	N/A	N/A	N/A	N/A	N/A	N/A
1514	68240	68285	replication protein A3	Rpa3	1.22869	1.50492	1.27001	1.26006	1.97439	1.19067	1.52488		-0.310392	0.953442	0.146575	0.0503857	0.999889	-0.871482	0.964273
1515	56307	N/A	methionine aminopeptidase 2	Metap2	1.08593	1.06476	1.05035	1.61201	1.3603	1.67154	1.04466		-2.78833	-3.18292	-3.41093	0.993342	0.769936	0.997137	-3.48918
1516	11933	37510	ATPase, Na+/K+ transporting, beta 3 polypeptide	Atp1b3	1.00555	1.14253	1.3674	1.26652	1.20769	1.21847	0.996607		-3.79321	-1.39224	0.859983	0.413305	-0.220176	-0.0750639	-3.79687
1517	19345	55533	RAB5C, member RAS oncogene family	Rab5c	1.17063	1.17638	1.63244	1.84208	1.35143	1.34696	1.00891		-1.02396	-0.919124	0.995497	0.999759	0.753225	0.73801	-3.78564
1518	19182	2097	proteasome (prosome, macropain) 26S subunit, ATPase 3	Psmc3	1.18693	1.12441	1.20043	1.77336	1.34092	1.56787	1.13101		-0.914627	-2.10255	-0.695351	0.998749	0.631513	0.980877	-1.9689
1519	13346	56469	desmin	Des	N/A	N/A	1.94568	2.84902	1.38897	1.11005	1.51155		N/A	N/A	N/A	0.978045	-1.70407	-0.134739	0.555946
1520	21400	68304	transcription elongation factor A (SII), 2	Tcea2	0.944709	0.926894	0.873247	0.861664	1.06488	0.627905	1.13166		-3.45542	-3.20501	-2.1602	-1.90227	-3.38285	0.940249	-2.38649
1521	320806	6238	G elongation factor, mitochondrial 2	Gfm2	0.934139	0.973108	0.968282	0.968254	1.29289	0.765643	0.669809		-3.19133	-3.69584	-3.6554	-3.65515	0.232484	0.33263	0.925538
1522	22154	69099	tubulin, beta 5	Tubb5	1.38654	1.14173	1.30603	1.87241	2.07447	2.50065	1.48201		0.170911	-2.55097	-0.458219	0.984681	0.997061	0.999878	0.602229
1523	71679	81748	ATP synthase, H+ transporting, mitochondrial F0 complex, subunit d	Atp5h	1.08736	1.12393	1.19137	1.17868	1.04175	1.57536	1.07885		-1.79787	-0.704667	0.491624	0.346176	-3.21314	0.999948	-2.07759
1524	66108	3666	NADH dehydrogenase (ubiquinone) 1 alpha subcomplex, 9	Ndufa9	1.35211	1.30839	2.16997	1.12461	1.72772	N/A	0.834866		N/A	-2.25316	N/A	-3.50376	0.321021	N/A	0.778756
1525	50927	1856	nuclear autoantigenic sperm protein (histone-binding)	Nasp	1.09458	1.04782	0.955909	1.07889	0.847145	1.08452	1.00169		-2.56334	-3.42988	-3.45409	-2.88732	-0.794718	-2.77351	-3.79858
1526	22145	68496	tubulin, alpha 4	Tuba4	1.10452	1.14803	1.29334	0.962661	1.11525	0.783423	0.878714		-2.08445	-1.06645	0.698209	-3.49494	-1.82251	0.609892	-1.28665
1527	17880	68258	myosin, heavy polypeptide 11, smooth muscle	Myh11	0.883303	1.32877	1.08753	1.25152	0.745427	0.693939	0.607074		-1.87317	0.620976	-2.7886	0.0542055	0.677203	0.913457	0.995045
1528	208715	1609	3-hydroxy-3-methylglutaryl-Coenzyme A synthase 1	Hmgcs1	0.799931	1.16914	1.25463	1.15181	0.893673	0.730281	0.914181		-1.7971	-2.22198	-2.14959	-1.92529	-2.9005	-0.896692	-3.69813
1529	21423	2408	transcription factor E2a	Tcfe2a	0.945541	0.958974	1.06579	1.54281	0.689738	0.547062	0.469754		-3.64666	-3.71315	-3.60273	0.235578	-0.223611	0.839258	0.969854
1530	15461	55890	Harvey rat sarcoma virus oncogene 1	Hras1	1.05556	1.22321	1.47697	1.67617	1.28628	1.85415	1.30161		-3.35024	-0.286824	0.946296	0.996596	0.359491	0.999684	0.466271
1531	216150	55815	cell division cycle 34 homolog (S. cerevisiae)	Cdc34	1.11671	1.27148	1.40858	2.14943	1.31225	1.50285	1.47611		-2.66888	-0.393678	0.57742	0.999713	-0.000726157	0.830702	0.779468
1532	20848	7960	signal transducer and activator of transcription 3	Stat3	0.889751	0.900516	1.20474	1.04598	0.969676	0.674519	1.67293		-2.61282	-2.81745	-1.35217	-3.60011	-3.70462	0.756997	0.961449
1533	11576	36278	alpha fetoprotein	Afp	0.874006	1.1036	1.38638	1.1816	0.801961	1.00177	1.13611		-2.4116	-2.99378	0.295589	-1.84964	-0.947587	-3.7988	-2.53152
1534	18538	1945	proliferating cell nuclear antigen	Pcna	1.96418	1.16492	1.50449	2.60217	2.68558	3.38381	1.49717		0.790644	-3.03061	-0.427293	0.985541	0.989587	0.999157	-0.467586
1535	12825	55433	procollagen, type III, alpha 1	Col3a1	0.98521	1.19183	1.23007	1.13228	0.97692	1.15565	1.44226		-3.76799	-0.991706	-0.427092	-2.07152	-3.7231	-1.62753	0.86123
1536	14683	55534	GNAS (guanine nucleotide binding protein, alpha stimulating) complex locus	Gnas	N/A	N/A	N/A	N/A	N/A	0.825651	N/A		N/A	N/A	N/A	N/A	N/A	-1.6146	N/A
1537	20014	2214	ribophorin II	Rpn2	N/A	N/A	N/A	N/A	N/A	N/A	N/A		N/A	N/A	N/A	N/A	N/A	N/A	N/A
1538	11764	21972	adaptor protein complex AP-1, beta 1 subunit	Ap1b1	N/A	N/A	N/A	N/A	N/A	N/A	N/A		N/A	N/A	N/A	N/A	N/A	N/A	N/A
1539	12314	36226	calmodulin 2	Calm2	1.04258	1.14864	1.07473	1.09858	1.06964	0.840596	1.07107		-3.35616	-0.694946	-2.5995	-1.94949	-2.73289	0.0383433	-2.69577
1540	12476	20916	CD151 antigen	Cd151	0.973077	1.15501	1.1337	1.06718	0.946083	0.938105	1.07861		-3.63815	-0.89943	-1.36595	-2.95785	-3.17111	-2.98404	-2.69847
1541	14630	1557	glutamate-cysteine ligase , modifier subunit	Gclm	1.63562	N/A	0.973228	1.01891	0.892058	N/A	0.826166		-0.526512	N/A	N/A	-3.78523	-3.32738	N/A	-2.92337
1542	16419	20511	integrin beta 5	Itgb5	0.822759	0.945964	0.984162	0.723103	0.628097	0.389172	0.934014		-0.186229	-3.26677	-3.75257	0.871089	0.994499	1	-3.01962
1543	53376	3098	ubiquitin specific peptidase 2	Usp2	0.92492	1.11083	1.23637	0.762195	1.19996	0.568828	0.420934		-3.28081	-2.90284	-1.09786	-0.262054	-1.59586	0.972234	0.999845
1544	56451	N/A	succinate-CoA ligase, GDP-forming, alpha subunit	Suclg1	1.23819	1.02114	1.2095	1.27217	0.976796	1.42106	1.25118		-0.884297	-3.75512	-1.27815	-0.476858	-3.74378	0.574216	-0.720621
1545	224020	11171	phosphatidylinositol 4-kinase, catalytic, alpha polypeptide	Pik4ca	0.860869	1.00031	1.17297	1.31445	0.908338	0.877173	0.73961		-1.74785	-3.79907	-1.55326	0.200565	-2.80623	-2.12723	0.44549
1546	72198	6257	superkiller viralicidic activity 2-like 2 (S. cerevisiae)	Skiv2l2	1.06369	1.15927	1.3097	1.91223	0.980689	1.23319	0.832388		-3.47054	-2.20899	-0.29908	0.992592	-3.7652	-1.1556	-1.59104
1547	20005	68697	ribosomal protein L9	Rpl9	1.06123	1.08697	1.02971	0.873175	1.17713	0.792962	0.681147		-3.17191	-2.64628	-3.6382	-1.34212	-0.716714	0.364136	0.969606
1548	71978	2035	protein phosphatase 2 (formerly 2A), regulatory subunit B (PR 52), alpha isoform	Ppp2r2a	1.22671	1.23539	1.12637	1.27211	0.892126	0.968824	1.20891		0.0322764	0.130541	-1.74232	0.459771	-1.86574	-3.60981	-0.196681
1549	14121	55467	fructose bisphosphatase 1	Fbp1	0.871926	N/A	1.31115	N/A	0.516714	0.59064	0.969615		-0.540929	N/A	N/A	N/A	0.645973	-3.77884	-2.34689
1550	15516	74306	heat shock protein 90kDa alpha (cytosolic), class B member 1	Hsp90ab1	0.90056	1.05868	1.1552	1.85996	1.57466	1.59262	1.06114		-2.32889	-3.30252	-1.41272	0.999708	0.986176	0.989231	-3.26374
1551	67273	15342	NADH dehydrogenase (ubiquinone) 1 alpha subcomplex 10	Ndufa10	1.20379	1.16413	1.19621	1.41933	1.05513	1.48541	1.09861		-0.655115	-1.33176	-0.773768	0.859539	-3.37877	0.940767	-2.62717
1552	13131	32084	disabled homolog 1 (Drosophila)	Dab1	1.17728	1.59524	1.26332	0.59625	1.30857	0.756709	0.700549		-2.99648	-0.241431	-1.68392	0.569484	-1.77694	-1.11167	-0.283477
1553	26462	4701	thioredoxin reductase 2	Txnrd2	1.22105	1.03335	1.94905	0.999207	1.1285	0.946006	1.67761		-3.03459	-3.70313	0.726781	-3.7811	-3.33423	-3.77534	0.189197
1554	14029	74879	even skipped homeotic gene 2 homolog	Evx2	1.80199	N/A	N/A	1.53136	0.873374	0.805496	0.870863		0.738249	N/A	N/A	-0.643964	-3.21444	-1.76562	-2.80808
1555	22355	2540	vasoactive intestinal peptide receptor 2	Vipr2	1.28081	0.801624	1.30262	1.20976	1.24781	0.406971	0.59197		-2.19649	-2.46704	-2.0875	-2.81991	-2.4643	0.920837	0.169485
1556	22355	2540	vasoactive intestinal peptide receptor 2	Vipr2	1.10041	0.981212	1.09619	0.853245	1.00882	0.648728	1.21739		-3.61913	-3.78334	-3.44387	-3.2329	-3.78315	0.0620329	-2.38181
1557	55950	9114	brain protein I3	Bri3	1.00199	1.02167	1.02679	1.0171	0.668573	0.555175	1.00431		-3.79872	-3.75662	-3.73466	-3.77248	0.731724	0.983481	-3.79737
1558	12558	20424	cadherin 2	Cdh2	0.978212	1.07371	1.19554	0.720105	1.05153	0.579982	0.606189		-3.72601	-3.09242	-0.79941	0.78725	-3.43147	0.997387	0.993051
1559	11784	4021	amyloid beta (A4) precursor protein-binding, family A, member 2	Apba2	0.981291	1.27436	1.38383	0.703547	0.961981	0.514676	1.15715		-3.77649	-2.78464	-0.267868	-0.00422151	-3.70466	0.905911	-2.62816
1560	19158	32116	pleckstrin homology, Sec7 and coiled-coil domains 2	Pscd2	1.20215	1.25806	1.43912	1.37129	1.14376	0.977912	1.21889		0.133059	0.641048	0.98696	0.952712	-0.890485	-3.67387	0.326374
1561	56613	69288	ribosomal protein S6 kinase, polypeptide 4	Rps6ka4	1.38378	N/A	1.82525	1.25997	1.41999	1.35304	1.33689		-0.097982	N/A	N/A	-1.24675	0.389836	-0.674881	0.999605
1562	14312	74540	bromodomain containing 2	Brd2	0.849198	1.1603	1.08019	1.56712	1.21778	0.913431	1.04359		-1.78691	-2.05747	-3.24582	0.88597	-1.19072	-3.05463	-3.62214
1563	N/A	N/A	N/A	N/A	0.951269	0.767441	0.932881	0.675383	1.60282	0.00350111	1.65131		-3.53998	N/A	N/A	-1.71033	0.290791	N/A	N/A
1564	11474	862	actinin alpha 3	Actn3	1.50662	1.95086	0.768733	0.976412	0.701238	0.727621	0.867972		-1.80466	-0.374905	-3.13231	-3.79903	-2.59519	-2.86095	-3.5955
1565	53419	4804	corin	Corin	1.72911	1.00025	0.614505	N/A	0.810455	0.773914	1.68523		-2.62237	-1.10514	N/A	N/A	-1.97788	-3.79908	-1.33466
1566	20528	74381	solute carrier family 2 (facilitated glucose transporter), member 4	Slc2a4	0.675403	1.09458	0.56912	0.746634	1.7482	2.25929	1.3202		-0.843809	-3.55031	0.297419	-1.51035	0.499374	0.946914	-1.66892
1567	12870	75	ceruloplasmin	Cp	0.854029	1.21576	1.12216	1.21635	1.00959	1.20881	1.96547		-1.27841	-0.551153	-2.21248	-0.542735	-3.78575	-0.652531	0.999832
1568	21808	2432	transforming growth factor, beta 2	Tgfb2	0.885908	0.860758	1.12444	0.805924	0.933611	0.63968	1.34709		-3.3859	-3.18157	-3.78902	-2.6125	-3.66191	-0.663288	-1.80322
1569	15529	2253	DNA segment, Chr 1, ERATO Doi 161, expressed	Sdc2	0.929054	0.991566	0.968344	0.745924	0.936672	0.594135	0.809045		-3.12465	-3.78943	-3.66172	0.499677	-3.25723	0.991374	-0.419911
1570	11461	74383	actin, beta, cytoplasmic	Actb	1.06029	1.12168	1.206	1.86101	1.23926	1.21752	1.2036		-3.32868	-2.23767	-0.71621	0.999363	-0.260745	-1.13114	-0.752905
1571	22273	N/A	ubiquinol-cytochrome c reductase core protein 1	Uqcrc1	1.08198	1.33701	1.186	1.35643	1.03532	1.37607	1.33371		-3.01223	0.75942	-0.611364	0.817781	-3.58069	0.863057	0.747948
1572	13207	74312	DEAD (Asp-Glu-Ala-Asp) box polypeptide 5	Ddx5	0.930663	1.29863	1.10894	1.18675	1.02821	1.04508	1.00388		-2.74266	0.768749	-1.87905	-1.3692	-3.62246	-3.36846	-3.79559
1573	68842	32467	tubby like protein 4	Tulp4	1.05579	1.05356	1.29422	1.99217	1.6693	2.10184	0.95998		-3.47503	-3.49899	-0.0565767	0.99921	0.976906	0.99973	-3.73438
1574	15481	68524	heat shock protein 8	Hspa8	1.11057	1.12275	1.41409	3.23027	1.10403	2.41401	1.15912		-2.51539	-2.28616	0.790367	1	-2.63615	0.999997	-1.6029
1575	14055	20458	enhancer of zeste homolog 1 (Drosophila)	Ezh1	0.769722	1.64053	1.17529	0.447168	0.657191	0.45659	0.841716		-0.731067	0.840278	-2.23189	0.998156	0.418206	0.992506	-2.06217
1576	20130	4565	Harvey rat sarcoma oncogene, subgroup R	Rras	0.880118	0.914478	1.13766	0.858739	0.645575	0.476657	0.638964		-2.55211	-3.13839	-2.53087	-2.13315	0.812784	0.998465	0.837303
1577	14470	38182	Rab acceptor 1 (prenylated)	Rabac1	0.87104	1.12719	1.08959	0.808942	0.823022	0.564985	0.703366		-1.7365	-2.14028	-2.8549	-0.311837	-0.596352	0.997949	0.833808
1578	14782	N/A	glutathione reductase 1	Gsr	1.11763	0.877078	1.10054	1.58889	1.17158	1.71686	2.4677		-2.33706	-1.59339	-2.66222	0.978937	-1.31495	0.995812	0.999999
1579	66204	11932	acylphosphatase 1, erythrocyte (common) type	Acyp1	0.837195	1.04634	1.05452	0.880272	0.704531	0.617601	0.993365		-1.5012	-3.59666	-3.52346	-2.4205	0.567148	0.935329	-3.79462
1580	14797	879	amino-terminal enhancer of split	Aes	1.01177	2.24455	1.02324	2.06859	1.18512	1.21337	1.134		-3.77651	0.772114	-3.79743	0.674853	-2.85533	-2.68227	-3.25479
1581	21940	74386	tumor necrosis factor receptor superfamily, member 7	Cd27	1.28406	205.615	1.57739	0.555994	0.611033	0.619216	0.598895		-2.88783	N/A	N/A	0.0753692	-1.17263	-1.2643	N/A
1582	16412	22999	integrin beta 1 (fibronectin receptor beta)	Itgb1	0.897361	1.19759	1.26381	1.46336	1.08748	0.871281	1.3015		-0.804444	0.639135	0.925455	0.999601	-1.65214	-0.0112766	0.97151
1583	22720	40686	zinc finger protein 62	Zfp62	1.11595	1.11811	1.08467	1.42946	0.921223	0.633491	1.15775		-2.8734	-2.84422	-3.26519	0.44064	-3.25557	0.837249	-2.28118
1584	22260	21397	nuclear receptor subfamily 1, group H, member 2	Nr1h2	0.789495	1.16802	1.14794	0.940371	0.865279	0.683152	0.888786		0.845298	-0.00217036	-0.378389	-2.71929	-0.222548	0.998076	-0.913278
1585	14852	68226	G1 to S phase transition 1	Gspt1	1.26678	1.37071	1.17352	2.49548	1.69945	3.10823	1.53649		-0.733977	0.18345	-1.9892	0.999934	0.952133	0.999999	0.795454
1586	18032	1872	nuclear factor I/X	Nfix	0.866938	1.17227	0.970435	1.01321	0.915064	0.682397	0.951815		-1.21226	-0.847586	-3.63428	-3.7671	-2.54346	0.964708	-3.36651
1587	17991	37628	NADH dehydrogenase (ubiquinone) 1 alpha subcomplex, 2	Ndufa2	1.214	1.04066	1.24274	1.0616	1.71037	1.33959	1.22134		-2.32184	-3.74911	-2.02706	-3.63268	0.569501	-1.7307	-2.24638
1588	27050	779	ribosomal protein S3	Rps3	1.01968	1.05149	1.07139	0.899	1.18737	0.851111	0.799422		-3.7293	-3.3556	-2.99852	-2.11575	-0.59371	-0.81028	0.233113
1589	21974	68155	topoisomerase (DNA) II beta	Top2b	0.848435	1.1341	1.06224	1.19872	1.0178	1.03261	0.915879		-0.130009	-1.02647	-2.9201	0.16072	-3.71651	-3.53143	-2.13534
1590	18477	N/A	peroxiredoxin 1	Prdx1	1.19116	1.09025	1.15378	1.59193	1.4549	1.63224	1.50714		-1.09666	-2.90687	-1.74675	0.972222	0.857557	0.982916	0.923123
1591	53381	4672	peroxiredoxin 4	Prdx4	1.08816	1.20424	1.09498	0.892682	1.50726	1.0961	1.14667		-2.55751	-0.179495	-2.39928	-1.80545	0.987797	-2.37318	-1.21113
1592	11843	55593	ADP-ribosylation factor 4	Arf4	1.11552	1.14604	1.25567	2.05182	1.43136	1.84563	1.60887		-2.32847	-1.72586	-0.0345874	0.999944	0.866944	0.999353	0.986662
1593	19651	4098	retinoblastoma-like 2	Rbl2	0.74737	1.15105	0.933357	0.635843	0.959608	0.606707	0.833773		0.023012	-2.26676	-3.37191	0.872256	-3.64156	0.936533	-1.53633
1594	16000	515	insulin-like growth factor 1	Igf1	1.14957	1.13589	1.73773	4.13528	2.56353	4.39778	2.21497		-2.74729	-2.90181	0.859893	0.999999	0.999245	0.999998	0.993875
1595	12387	1434	catenin (cadherin associated protein), beta 1	Ctnnb1	1.39645	1.39207	1.34116	1.09453	1.29023	0.807906	1.50459		0.166209	0.553374	0.279317	-2.97422	-0.128488	-0.718879	0.855557
1596	18583	1956	phosphodiesterase 7A	Pde7a	0.937444	1.63549	1.57805	0.868303	1.01973	N/A	0.679743		-3.67269	-3.46073	N/A	-3.40659	-3.79656	N/A	-0.710497
1597	14085	110	fumarylacetoacetate hydrolase	Fah	0.844063	0.974843	1.1686	0.597225	0.435167	0.394311	0.5948		-2.43523	-3.76264	-2.6168	0.728349	0.993961	0.99842	0.59328
1598	20817	40660	serine/arginine-rich protein specific kinase 2	Srpk2	0.91668	0.979919	1.19913	0.945595	1.08941	0.972766	1.0013		-3.19475	-3.76397	-1.68962	-3.53873	-3.2122	-3.73424	-3.79894
1599	14735	55582	glypican 4	Gpc4	0.890229	1.14555	1.19362	1.39344	0.813899	1.25075	1.14563		-2.35683	-1.9509	-1.11937	0.683103	-0.60167	-0.323122	-1.94931
1600	13039	74298	cathepsin L	Ctsl	1.1892	0.942605	1.83531	1.04939	1.11571	0.643584	1.51275		-2.07276	-3.55379	0.961169	-3.63441	-3.01106	0.677897	0.566316
1601	20677	2338	SRY-box containing gene 4	Sox4	1.07046	1.31184	1.0748	1.15447	1.06507	1.06261	1.14546		-3.08976	0.557317	-3.01092	-1.38113	-3.1838	-3.22533	-1.56166
1602	19024	7486	protein tyrosine phosphatase, receptor-type, F interacting protein, binding protein 2	Ppfibp2	0.954669	0.725365	1.72042	0.83441	0.724725	0.599608	0.824444		-3.72082	-1.22033	0.356991	-3.06421	-1.15857	0.277457	-2.61781
1603	17158	1777	mannosidase 2, alpha 1	Man2a1	1.01766	1.13824	1.10503	1.00935	0.995868	0.749888	1.26136		-3.7438	-2.3268	-2.30433	-3.78338	-3.79597	0.73114	0.302366
1604	16782	4062	laminin, gamma 2	Lamc2	1.05502	1.03367	1.2056	1.62149	1.60502	1.23595	2.45099		-3.55393	-3.70375	-1.55943	0.895467	0.879248	-1.15013	0.999889
1605	13479	80192	dipeptidase 1 (renal)	Dpep1	N/A	N/A	N/A	N/A	N/A	N/A	N/A		N/A	N/A	N/A	N/A	N/A	N/A	N/A
1606	13088	73894	cytochrome P450, family 2, subfamily b, polypeptide 10	Cyp2b10	1.04703	1.17672	1.29208	0.889871	1.004	0.5002	0.809889		-3.52107	-1.30355	0.179698	-2.27804	-3.79692	0.999794	-0.423444
1607	15426	N/A	homeo box C8	Hoxc8	0.705095	N/A	N/A	1.08751	1.30567	0.412703	0.861996		-1.68151	N/A	N/A	-3.34737	-2.81922	0.548692	-3.69202
1608	27055	31434	FK506 binding protein 9	Fkbp9	0.976571	1.19951	1.146	1.24385	1.07126	1.13385	0.92078		-3.51844	0.811213	0.274054	0.945944	-1.90632	0.0478272	-1.34376
1609	18751	56424	protein kinase C, beta 1	Prkcb1	0.874868	1.136	1.08713	1.02177	0.942482	0.833683	1.51786		-0.731822	-0.894067	-2.20046	-3.67018	-2.91	0.239874	0.998474
1610	13429	68397	dynamin 1	Dnm1	0.938227	1.20709	1.21249	0.926858	0.958589	0.97698	1.11171		-3.24711	-0.701409	-0.621263	-3.03619	-3.54745	-3.72126	-2.43307
1611	17777	212	microsomal triglyceride transfer protein	Mttp	0.984266	1.07749	1.03561	1.02594	1.44623	0.970536	0.799635		-3.73471	-2.56698	-3.49413	-3.63317	0.989345	-3.57426	0.605471
1612	319195	81526	ribosomal protein L17	Rpl17	0.962843	1.03706	1.05732	0.878022	1.14489	0.811642	0.826848		-3.17244	-3.21714	-2.54909	0.0155746	0.130129	0.894644	0.809347
1613	20648	2331	syntrophin, acidic 1	Snta1	0.929231	1.08262	1.19854	1.35383	0.849581	0.811962	0.890847		-2.57351	-2.40076	0.143083	0.943907	-0.173307	0.491534	-1.33055
1614	12560	20425	cadherin 3	Cdh3	1.01582	1.36217	0.985463	0.820032	1.39935	0.823481	0.884224		-3.75479	0.817571	-3.76052	-0.157453	0.893067	-0.225678	-1.73931
1615	13628	68213	eukaryotic translation elongation factor 1 alpha 2	Eef1a2	1.04326	1.17322	1.15084	0.954396	1.23973	0.843653	0.753622		-3.44418	-0.658453	-1.09823	-3.37171	0.266022	-0.447352	0.791424
1616	20597	457	sphingomyelin phosphodiesterase 1, acid lysosomal	Smpd1	0.909977	1.42633	1.08346	1.06355	1.42195	1.00747	1.4334		-3.31843	0.694938	-3.12474	-3.38777	0.681187	-3.7928	0.715954
1617	320795	48130	protein kinase N1	Pkn1	0.894589	1.20102	0.929816	1.01104	1.10235	0.691591	0.855312		-1.63484	0.00788097	-2.70624	-3.77071	-2.02741	0.983319	-0.502306
1618	19141	38075	legumain	Lgmn	1.03645	1.09367	1.11699	1.03475	1.24215	1.01934	0.740908		-3.50677	-2.25086	-1.65686	-3.5322	0.451971	-3.71342	0.906602
1619	11792	1241	apurinic/apyrimidinic endonuclease 1	Apex1	1.07981	1.1567	1.46304	2.15333	1.66516	1.9983	1.0498		-3.22402	-2.04641	0.734048	0.999674	0.964108	0.998642	-3.55935
1620	12351	20183	carbonic anhydrase 4	Car4	0.985013	1.03052	0.958296	0.406101	0.580961	0.270906	0.505859		-3.78564	-3.74603	-3.69322	0.998225	0.822407	0.999995	0.965792
1621	18176	55661	neuroblastoma ras oncogene	Nras	0.981264	1.0525	1.10954	1.17726	1.01856	1.00989	1.09151		-3.69607	-3.0968	-1.52086	-0.0226803	-3.70162	-3.77099	-2.03183
1622	16773	37306	laminin, alpha 2	Lama2	0.943544	1.12798	1.1353	0.856068	0.91141	0.736742	0.883901		-2.32793	-0.0490182	0.106023	0.591493	-0.916207	0.998472	0.0247869
1623	14227	40604	FK506 binding protein 2	Fkbp2	1.17738	1.16802	1.13475	1.59126	1.03662	1.24462	1.25211		-0.54648	-0.717535	-1.41318	0.997519	-3.53471	0.340156	0.405297
1624	12833	1391	procollagen, type VI, alpha 1	Col6a1	1.13019	1.29848	1.1415	1.5784	1.63592	1.41476	2.52607		-1.8134	0.523777	-1.57419	0.990926	0.996077	0.902021	1
1625	66467	45635	general transcription factor IIH, polypeptide 5	Gtf2h5	1.04771	0.960773	1.08728	1.36677	0.965239	0.935217	0.773095		-3.54659	-3.61153	-3.03411	0.508255	-3.65181	-3.29297	0.00892718
1626	21894	21267	talin 1	Tln1	0.874474	1.20989	1.04687	1.1717	1.04274	0.937344	0.853135		0.242017	0.861168	-2.83026	0.61577	-2.9748	-2.06874	0.620122
1627	12796	3206	cathelicidin antimicrobial peptide	Camp	1.1814	0.987357	1.20574	0.869892	1.29964	0.732035	1.15808		-2.37363	-3.79323	-2.08218	-2.74823	-1.03369	-0.439559	-2.64968
1628	18979	68058	paraoxonase 1	Pon1	1.5718	1.18989	1.25759	1.25453	0.546463	0.546475	1.02597		0.685191	-2.12069	-1.28682	-1.32223	0.951844	0.95183	-3.48727
1629	N/A	N/A	N/A	N/A	1.00527	1.08336	1.08658	0.971404	1.16845	0.831994	0.809192		-3.78323	-1.26279	-1.14058	-3.33987	0.673268	0.874799	0.955672
1630	11813	47928	apolipoprotein C-II	Apoc2	0.904471	0.898275	1.17764	1.39773	0.621442	0.678878	0.503114		-3.37131	-3.31408	-2.7506	-0.745555	0.340346	-0.256253	0.903862
1631	22287	2518	secretoglobin, family 1A, member 1 (uteroglobin)	Scgb1a1	1.06639	0.901555	1.13388	1.15933	0.90202	1.05077	1.38932		-3.53478	-3.14351	-2.86885	-2.56366	-3.14954	-3.64027	-0.153968
1632	19042	56428	protein phosphatase 1A, magnesium dependent, alpha isoform	Ppm1a	0.814951	1.08543	1.0749	1.02523	0.827966	0.832486	0.82719		0.608999	-2.12991	-2.21654	-3.61126	0.444435	0.376296	0.455541
1633	20604	819	somatostatin	Sst	1.25469	1.19837	1.15589	1.94209	0.986617	0.551993	1.15007		-2.68504	-3.05495	-3.30703	0.436103	-3.79458	0.154667	-3.33896
1634	14751	145	glucose phosphate isomerase 1	Gpi1	1.10943	1.19828	1.1247	0.992729	0.858102	1.07187	1.39991		-1.78521	0.0321758	-1.39815	-3.78601	-0.503353	-2.75586	0.967948
1635	27053	69113	asparagine synthetase	Asns	1.32733	1.1914	1.29187	2.69134	1.43906	3.7686	0.896274		-0.288465	-1.86828	-0.625269	0.999961	0.425367	1	-2.91714
1636	13614	1476	endothelin 1	Edn1	0.524327	0.785546	1.83715	1.01816	0.363437	0.347483	0.559673		0.924189	-1.52473	0.884535	-3.78166	0.999306	0.999626	0.84373
1637	N/A	N/A	N/A	N/A	1.01913	0.210323	0.750167	0.255165	3.3165	0.385186	2.24558		-3.79512	0.962511	-2.97242	0.896626	0.767778	0.335769	-0.132411
1638	192236	163	Hermansky-Pudlak syndrome 1 homolog (human)	Hps1	0.924964	0.878078	1.55305	0.66214	1.1394	0.698102	1.65827		-3.63663	-3.36187	-0.654408	-0.879329	-3.35877	-1.34311	-0.192306
1639	19883	56594	RAR-related orphan receptor alpha	Rora	0.817591	1.11659	0.865866	0.490304	0.762827	0.452233	0.491885		-0.300665	-2.2111	-1.43165	0.999966	0.515217	0.999995	0.999964
1640	14061	426	coagulation factor II	F2	0.903629	0.87428	1.03146	1.39093	0.606028	0.580362	0.429011		-3.33532	-3.01554	-3.7536	-0.681638	0.531984	0.682672	0.987686
1641	13619	68400	polyhomeotic-like 1 (Drosophila)	Phc1	0.901566	0.933744	1.06834	1.13307	0.757369	0.704967	0.671508		-1.99823	-2.90004	-2.95682	-1.43204	0.790541	0.957519	0.987089
1642	14571	352	glycerol phosphate dehydrogenase 2, mitochondrial	Gpd2	1.28461	1.19719	1.06524	1.64275	0.812572	1.45405	1.58063		-0.511875	-1.6181	-3.44849	0.924736	-1.15346	0.59925	0.868095
1643	22174	4585	TYRO3 protein tyrosine kinase 3	Tyro3	1.01196	0.898032	0.995677	1.06263	0.803753	0.922513	0.614036		-3.77027	-1.95103	-3.79525	-3.10335	0.299733	-2.64478	0.998387
1644	12683	77852	cell death-inducing DNA fragmentation factor, alpha subunit-like effector A	Cidea	0.925754	0.774513	1.0302	1.10888	0.735234	0.76484	0.81987		-3.19819	-0.166508	-3.70425	-2.77758	0.359495	-0.0177503	-1.01438
1645	67305	84388	glutathione peroxidase 7	Gpx7	1.31966	1.2278	1.27638	1.28978	1.4556	1.45277	1.58891		0.704906	0.0129012	0.466295	0.553993	0.960968	0.959234	0.995056
1646	21853	31206	timeless homolog (Drosophila)	Timeless	1.07708	0.970867	1.1632	1.27143	1.3116	1.22189	1.30776		-2.1931	-3.49604	0.0598559	0.898267	0.959829	0.699524	0.95603
1647	18223	68413	aarF domain containing kinase 4	Numbl	1.01355	1.10551	1.09393	0.859896	0.618011	0.694248	1.02367		-3.76087	-2.09581	-2.37499	-0.805912	0.998465	0.969721	-3.68467
1648	14583	68220	glutamine fructose-6-phosphate transaminase 1	Gfpt1	1.03341	1.05061	1.11346	1.00214	1.27684	0.803469	0.691742		-3.58905	-3.33882	-1.99121	-3.79818	0.527174	0.268874	0.963725
1649	20617	293	synuclein, alpha	Snca	0.732884	1.0283	0.963035	1.19423	0.66319	0.752428	0.752296		-1.14072	-3.76722	-3.74121	-2.67276	-0.199495	-1.4341	-1.4321
1650	19288	7500	pentraxin related gene	Ptx3	1.05423	1.03307	0.62885	0.956541	0.807156	0.611658	0.746637		-3.45971	-3.6672	0.964678	-3.55614	-1.61549	0.978987	0.536439
1651	66587	4884	Fas-activated serine/threonine kinase	Fastk	1.01478	1.13151	0.898161	1.08762	1.13696	1.42496	1.03609		-3.75072	-1.37429	-1.81234	-2.45442	-1.24803	0.970272	-3.52395
1652	15182	68187	histone deacetylase 2	Hdac2	1.1553	1.17309	1.2495	1.65919	1.47323	1.42535	1.11542		-0.974498	-0.629545	0.37892	0.999169	0.981772	0.959543	-1.87039
1653	21938	829	tumor necrosis factor receptor superfamily, member 1b	Tnfrsf1b	0.924904	0.834502	1.14911	1.18281	1.02963	0.835719	0.587319		-3.16524	-1.27215	-2.07503	-1.51585	-3.59451	-1.299	0.982383
1654	15452	56590	hypoxanthine guanine phosphoribosyl transferase 1	Hprt1	1.11852	1.12332	1.44946	1.90099	1.35836	1.91078	1.42781		-1.73263	-1.61706	0.977681	0.999986	0.895671	0.999988	0.967646
1655	19730	4562	ral guanine nucleotide dissociation stimulator	Ralgds	0.846188	0.981194	1.03474	1.09907	0.675937	0.933751	2.01401		-0.980123	-3.74312	-3.62052	-2.59769	0.940665	-3.12117	0.999943
1656	11482	20058	activin A receptor, type II-like 1	Acvrl1	0.883935	1.45595	1.48522	1.06237	0.969102	0.683893	0.897853		-2.03491	0.897746	0.929497	-3.29358	-3.65715	0.905542	-2.37978
1657	15904	1186	inhibitor of DNA binding 4	Id4	1.08404	1.06725	0.991	0.734825	0.704039	0.593575	0.477107		-2.95921	-3.23361	-3.78745	0.648792	0.826831	0.993755	0.999952
1658	13353	4152	DiGeorge syndrome critical region gene 6	Dgcr6	0.975649	1.19877	0.944306	1.07233	0.873592	0.972659	1.00767		-3.70908	-0.773294	-3.33348	-3.12512	-1.74081	-3.68558	-3.79036
1659	17967	40754	neural cell adhesion molecule 1	Ncam1	0.961896	1.04965	1.1729	0.680945	0.763589	0.426772	0.531759		-3.6688	-3.59803	-2.03533	0.608649	-0.334596	0.999748	0.989094
1660	17523	55450	myeloperoxidase	Mpo	1.41894	234.238	0.807158	2.12563	1.47723	0.808719	1.23735		-2.07727	N/A	N/A	0.333766	-1.7665	-3.06948	N/A
1661	103733	833	tubulin, gamma 2	Tubg1	1.13061	1.04209	1.23607	1.37439	1.4015	1.65643	1.01826		-2.60801	-3.64605	-1.07836	0.230759	0.381895	0.934172	-3.76918
1662	14860	56479	glutathione S-transferase, alpha 4	Gsta4	1.07566	1.1872	1.09089	0.933154	0.487227	1.70925	1.53165		-3.49655	-2.35691	-3.37483	-3.52595	0.978544	0.806392	0.411167
1663	18718	37995	phosphatidylinositol-4-phosphate 5-kinase, type II, alpha	Pip5k2a	0.851098	0.968537	1.0809	0.869097	0.95645	0.685327	0.908709		0.512544	-3.3607	-1.74207	0.173234	-2.98712	0.999773	-1.07016
1664	14276	627	folate receptor 2 (fetal)	Folr2	0.818158	0.94676	1.22687	0.777043	0.812891	0.598727	1.75349		-1.98782	-3.63097	-1.93534	-1.28315	-1.89794	0.732246	0.840954
1665	16993	6820	leukotriene A4 hydrolase	Lta4h	0.794129	0.940783	1.05029	1.06002	0.960034	0.673871	0.68295		0.209702	-3.20253	-3.40416	-3.25182	-3.52238	0.961929	0.949425
1666	13178	616	deoxycytidine kinase	Dck	1.39331	1.42127	1.40582	1.57206	1.61025	1.82404	2.00896		-0.507248	-0.313315	-0.417908	0.410274	0.523864	0.861701	0.953052
1667	27528	70874	DNA segment, human D4S114	D0H4S114	0.841559	0.906952	1.07755	0.528778	0.600484	0.436757	0.707256		-2.37023	-3.28168	-3.4889	0.934744	0.728445	0.99437	-0.203347
1668	433759	68426	histone deacetylase 1	Hdac1	1.1383	1.16044	1.22544	1.01096	1.39022	1.19709	1.16435		-2.19237	-1.808	-0.787647	-3.78509	0.599384	-1.20457	-1.74123
1669	13852	37559	syntaxin 2	Stx2	1.23744	1.22338	1.20358	1.68124	1.71372	1.64724	1.46851		-0.993075	-1.18017	-1.45876	0.955248	0.967016	0.938416	0.680776
1670	22200	2951	ubiquitin-activating enzyme E1C	Ube1c	0.922878	1.13416	1.05424	1.08858	1.16442	0.805085	0.721227		-2.52497	-1.2678	-3.19591	-2.39982	-0.620934	0.432994	0.947897
1671	15388	1174	heterogeneous nuclear ribonucleoprotein L	Hnrpl	0.763213	0.972161	0.920298	0.664425	0.710539	0.352605	0.391599		0.503553	-3.67393	-2.82305	0.961163	0.855033	1	1
1672	11489	74862	a disintegrin and metallopeptidase domain 12 (meltrin alpha)	Adam12	0.984474	1.0337	0.956429	0.935322	0.68656	0.694335	0.975214		-3.74421	-3.55805	-3.37287	-2.89462	0.982831	0.977136	-3.65923
1673	51800	9632	Bcl-2-related ovarian killer protein	Bok	0.975591	1.03805	1.1482	0.917362	1.31178	0.887009	0.876619		-3.68391	-3.5403	-1.2803	-2.57787	0.680828	-1.73282	-1.43867
1674	16468	31279	jumonji, AT rich interactive domain 2	Jarid2	0.853619	1.22409	1.02095	0.888206	0.93519	0.827602	0.865125		-1.54688	-0.726154	-3.74626	-2.35393	-3.27665	-0.953667	-1.81787
1675	13395	3825	distal-less homeobox 5	Dlx5	1.06604	1.21527	1.14742	1.79867	2.09241	1.86119	1.03176		-3.38606	-1.11538	-2.17759	0.99131	0.999492	0.995343	-3.69673
1676	19725	30980	regulatory factor X, 2 (influences HLA class II expression)	Rfx2	7.73542	0.683385	0.85712	1.65637	1.03304	2.00816	0.732948		0.99941	-2.46696	-3.48618	-1.72123	-3.78761	-0.471914	-2.87898
1677	16881	197	ligase I, DNA, ATP-dependent	Lig1	0.922155	1.03999	0.955727	0.957252	0.941873	0.936522	0.62747		-3.50663	-3.79565	-3.70568	-3.71208	-3.63699	-3.60537	-0.123419
1678	15275	37270	hexokinase 1	Hk1	1.40325	219.743	1.58078	0.648425	0.867418	1.26063	0.771872		-2.32286	N/A	N/A	-0.516041	-2.99932	-3.28211	N/A
1679	53602	37586	hippocalcin-like 1	Hpcal1	2.1571	1.10116	1.57811	1.17958	1.07318	0.807598	0.935714		0.875135	-3.50321	-0.238953	-2.7727	-3.63767	-2.32876	-3.78171
1680	18131	376	Notch gene homolog 3 (Drosophila)	Notch3	1.06086	1.10789	1.17727	1.32718	1.18752	1.19388	1.60182		-2.67804	-1.18217	0.306505	0.975377	0.431362	0.498872	0.999967
1681	14228	36085	FK506 binding protein 4	Fkbp4	0.884125	1.16828	0.993569	0.70904	0.774672	0.59211	1.39865		-1.66245	-0.557579	-3.7912	0.923583	0.565727	0.998966	0.908737
1682	18552	21244	proprotein convertase subtilisin/kexin type 5	Pcsk5	0.859867	0.705591	1.45702	0.967606	1.07179	0.550107	1.23968		-2.52499	0.0179318	0.234049	-3.72857	-3.49472	0.935052	-1.58342
1683	16682	20523	keratin 4	Krt4	1.32763	0.992617	2.60092	2.52803	0.63705	8.06218	23.2151		-2.6284	-3.79847	0.747437	0.703758	-1.38453	0.999919	1
1684	17955	21209	nucleosome assembly protein 1-like 4	Nap1l4	1.11686	1.21673	1.25748	1.44328	1.13329	1.26351	1.10666		-1.32387	0.462682	0.741991	0.99408	-0.904702	0.769642	-1.60298
1685	12968	12305	crystallin, gamma E	Cryge	1.00629	1.34612	1.42275	1.08989	0.866218	0.951614	1.44925		-3.79706	-0.900695	-0.321316	-3.43195	-2.84874	-3.67375	-0.156708
1686	26362	7583	AXL receptor tyrosine kinase	Axl	1.17105	1.17368	1.15815	1.08715	0.896773	0.604942	0.914363		-1.53552	-1.49049	-1.76063	-3.00443	-2.53163	0.982049	-2.8992
1687	17918	20100	myosin Va	Myo5a	1.20315	0.938809	1.14403	1.07731	1.30283	0.728708	1.01322		-1.29155	-3.39573	-2.23251	-3.24798	-0.0920523	0.401685	-3.78085
1688	12904	1415	cellular retinoic acid binding protein II	Crabp2	1.10883	1.27955	1.0733	1.18114	1.08005	1.35154	2.02004		-2.88139	-0.481516	-3.34311	-1.7803	-3.26386	0.146979	0.998111
1689	13101	86099	cytochrome P450, family 2, subfamily d, polypeptide 10	Cyp2d10	0.89597	0.883408	1.17269	0.930037	1.282	0.823025	1.42705		-3.10884	-2.27226	-2.46759	-3.58665	-1.19977	-1.95892	0.026606
1690	50706	4730	periostin, osteoblast specific factor	Postn	1.15766	1.00563	1.72609	3.27824	1.98982	4.14184	1.94335		-2.8774	-3.79757	0.694525	0.999195	0.927607	0.999993	0.906706
1691	17390	3329	matrix metallopeptidase 2	Mmp2	1.04492	0.83675	1.00549	0.769901	0.981642	0.687348	0.420415		-3.62598	-1.64742	-3.79635	-0.366367	-3.76781	0.602633	0.999552
1692	74996	9929	ubiquitin specific peptidase 47	Usp47	0.824869	1.00087	1.06753	1.20954	0.939629	0.876525	0.815211		-0.604774	-3.79897	-3.21517	-0.645663	-3.26554	-1.84795	-0.404389
1693	68196	37494	heat shock factor binding protein 1	Hsbp1	1.0249	1.16529	1.15883	1.37127	1.16268	1.0274	1.29139		-3.64289	-0.393114	-0.517386	0.958566	-0.442417	-3.61102	0.815466
1694	14131	47936	Fc receptor, IgG, low affinity III	Fcgr3	0.881042	1.0868	1.27708	0.955442	1.07529	0.731221	0.831551		-0.0174199	-1.41435	0.973401	-2.89457	-1.83924	0.998133	0.792519
1695	12153	55955	bone morphogenetic protein 1	Bmp1	0.998376	1.321	1.29815	2.31946	1.57282	2.26172	1.25592		-3.79894	-0.983292	-1.20271	0.994538	0.493077	0.992365	-1.6418
1696	12959	1422	crystallin, beta A4	Cryba4	1.47663	0.911483	1.15898	0.993056	0.587502	N/A	N/A		-1.36447	-3.71309	N/A	-3.79768	-0.600123	N/A	N/A
1697	16006	498	insulin-like growth factor binding protein 1	Igfbp1	0.932086	1.11203	1.19087	1.13003	1.05296	0.87485	0.811654		-2.80626	-1.84179	-0.203456	-1.4045	-3.23443	-1.10615	0.311932
1698	54405	3337	NADH dehydrogenase (ubiquinone) 1 alpha subcomplex, 1	Ndufa1	1.22982	1.1997	1.1623	1.43324	0.995899	1.40348	1.612		-0.477882	-0.914119	-1.54973	0.831112	-3.79678	0.76075	0.980787
1699	22084	462	tuberous sclerosis 2	Tsc2	1.03993	1.08405	1.10021	0.942429	0.952775	0.697943	1.10395		-3.31108	-2.05618	-1.55948	-2.75619	-3.07534	0.996796	-1.4479
1700	109979	911	ADP-ribosyltransferase 3	Art3	0.885868	1.07642	1.15938	0.808435	0.204928	0.548918	0.772644		-3.19615	-3.56641	-2.93091	-2.18443	0.999998	0.766836	-1.63343
1701	12257	574	translocator protein	Tspo	1.13643	1.03516	1.06633	1.00289	0.542596	0.697375	1.53162		-2.43886	-3.68269	-3.40958	-3.79826	0.991819	0.601	0.83804
1702	21406	40774	transcription factor 12	Tcf12	0.827942	1.48914	1.07521	0.937229	0.918764	0.869629	0.61464		-0.269959	0.975201	-2.91909	-3.08103	-2.64184	-1.28938	0.997004
1703	17768	21321	methylenetetrahydrofolate dehydrogenase (NAD+ dependent), methenyltetrahydrofolate cyclohydrolase	Mthfd2	1.40044	1.12602	1.98165	2.6191	1.74979	3.93026	1.42625		-0.537082	-3.14928	0.9337	0.997745	0.755799	0.99999	-0.360047
1704	12819	1396	procollagen, type XV	Col15a1	0.937216	0.970609	1.14398	1.2033	1.07023	1.32215	1.34836		-2.88787	-3.58891	-0.973256	0.0745181	-2.81088	0.861415	0.912599
1705	19659	2175	retinol binding protein 1, cellular	Rbp1	0.938611	1.09407	1.05618	0.781491	0.867532	0.71612	1.39937		-3.05986	-2.43216	-3.23659	0.554326	-1.10142	0.923476	0.926969
1706	12952	7042	cryptochrome 1 (photolyase-like)	Cry1	0.898948	0.996154	1.19391	1.81339	1.09478	0.973662	0.684772		-2.48903	-3.79707	-1.01343	0.998285	-2.80945	-3.70319	0.875913
1707	13481	37859	dolichol-phosphate (beta-D) mannosyltransferase 2	Dpm2	1.07186	1.12647	1.26235	1.03688	1.2599	0.817428	0.93528		-2.60026	-1.08578	0.759817	-3.43561	0.748572	0.513583	-2.67323
1708	12876	48052	carboxypeptidase E	Cpe	0.780902	1.10128	1.03976	0.648808	0.61898	0.325803	0.449145		0.198037	-2.61127	-3.57986	0.965732	0.987499	1	0.999991
1709	16391	4436	interferon dependent positive acting transcription factor 3 gamma	Isgf3g	0.958869	1.04835	1.12373	0.741544	0.928711	0.554083	1.7311		-3.48584	-3.4069	-1.87007	0.790272	-2.89611	0.999766	0.999323
1710	13136	479	CD55 antigen	Cd55	1.12759	1.11028	1.29102	0.815098	0.979149	0.726057	2.41921		-2.61609	-2.86978	-0.380894	-1.1388	-3.75711	0.295574	0.999925
1711	20533	37290	solute carrier family 4 (anion exchanger), member 1	Slc4a1	0.908021	1.24498	1.10807	0.817213	1.11824	0.729445	0.747188		-2.83478	0.0808275	-2.29464	-0.168877	-2.07483	0.817202	0.715488
1712	12767	20739	chemokine (C-X-C motif) receptor 4	Cxcr4	0.972495	1.15659	0.823433	0.619011	0.74465	0.492454	0.895965		-3.72858	-2.22256	-1.37357	0.903629	0.012518	0.997649	-3.05256
1713	56275	4614	RNA binding motif protein 14	Rbm14	1.28026	1.14301	1.04676	1.37634	1.94569	1.95229	1.35324		-0.300926	-2.24199	-3.58189	0.429909	0.998045	0.998166	0.297961
1714	21745	N/A	telomerase associated protein 1	Tep1	0.996197	1.18879	0.946008	0.948652	0.923696	0.728612	0.815627		-3.79749	-1.4513	-3.47283	-3.50375	-3.15683	0.444863	-0.900811
1715	12905	2821	CASP2 and RIPK1 domain containing adaptor with death domain	Cradd	1.18322	1.18345	1.5563	0.822363	0.881409	0.786983	0.989035		-2.64623	-3.34647	0.219539	-2.31412	-3.10921	-1.76178	-3.79338
1716	14870	660	glutathione S-transferase, pi 1	Gstp1	1.62926	0.967377	0.990319	1.30034	1.11848	1.16412	0.802203		0.716264	-3.69821	-3.79032	-0.3284	-2.7728	-2.08877	-0.923444
1717	22059	460	transformation related protein 53	Trp53	1.27328	1.1442	1.23598	1.72017	1.74824	1.39909	0.970159		0.510085	-1.28558	0.19122	0.999565	0.999717	0.925886	-3.61882
1718	18815	55452	plasminogen	Plg	1.07761	1.12298	1.37592	1.22994	1.23034	0.697	1.09473		-3.48199	-3.07264	-0.437027	-1.86074	-2.14816	-0.0407128	-3.77678
1719	15437	10473	homeo box D8	Hoxd8	0.865265	1.21673	1.07635	1.05653	1.04569	0.703263	0.628783		-0.533912	0.376966	-2.54803	-3.05154	-3.29072	0.986444	0.999518
1720	21804	7572	transforming growth factor beta 1 induced transcript 1	Tgfb1i1	0.857921	1.19672	1.06549	1.01396	1.05204	0.679509	0.716558		-0.549135	-0.0341941	-2.93314	-3.75343	-3.22434	0.990161	0.960582
1721	16948	1741	lysyl oxidase	Lox	1.07988	1.08229	0.850822	0.581251	1.04805	0.996499	1.18015		-3.19691	-3.16405	-1.67392	0.9836	-3.56451	-3.79774	-1.59622
1722	19365	31118	RAD52 homolog (S. cerevisiae)	Rad52	0.892497	1.0862	0.937739	0.823773	0.835054	0.556579	0.703996		-1.63929	-2.48975	-2.95578	0.108766	-0.1091	0.999948	0.967791
1723	16011	56489	insulin-like growth factor binding protein 5	Igfbp5	1.06922	1.24594	1.22253	1.5556	1.21791	1.52768	1.29211		-3.23322	-0.296133	-0.598108	0.959464	-0.6631	0.943116	0.170386
1724	16211	1707	karyopherin (importin) beta 1	Kpnb1	1.25925	1.21216	1.23667	2.1587	1.82567	1.84899	1.26899		-1.00038	-1.59657	-1.27629	0.998238	0.97475	0.979164	-0.887794
1725	18541	86942	pericentrin (kendrin)	Pcnt	0.89013	1.04799	1.11105	0.906295	1.16591	0.845607	0.66005		-1.05084	-3.16908	-1.3856	-1.60302	-0.121959	0.14165	0.999113
1726	319757	N/A	smoothened homolog (Drosophila)	Smo	0.888833	1.25245	1.14384	1.0628	1.42678	1.09574	0.821868		-1.84068	0.239203	-1.43379	-3.16539	0.933212	-2.49346	-0.164383
1727	N/A	N/A	N/A	N/A	1.02606	1.17278	1.16991	1.32957	0.989669	0.971212	1.42709		-3.72165	-1.59853	-1.73596	0.274152	-3.78638	-3.69954	0.725643
1728	18073	1878	nidogen 1	Nid1	0.768474	1.05228	1.37933	0.937882	0.862948	0.714776	1.08882		0.934425	-3.00354	0.988909	-2.60471	-0.112852	0.992974	-1.90869
1729	17685	210	mutS homolog 2 (E. coli)	Msh2	1.06588	1.28911	1.02041	0.738917	1.15556	0.815585	0.932287		-3.28481	0.136166	-3.74471	0.558922	-1.70192	-0.559661	-3.18552
1730	14082	2836	Fas (TNFRSF6)-associated via death domain	Fadd	0.921259	1.19691	1.10739	1.0421	1.5302	0.979628	1.21621		-2.28582	0.165122	-1.68013	-3.35739	0.998545	-3.68481	0.385682
1731	17285	3326	mesenchyme homeobox 1	Meox1	1.33715	0.942406	1.23572	1.14435	1.60752	1.14132	0.946666		0.625902	-3.28144	-0.183189	-1.68205	0.989496	-1.74244	-3.35332
1732	13830	81681	stomatin	Stom	0.862632	1.08573	0.91676	0.757226	0.796327	0.564753	0.718121		-0.480337	-2.30515	-2.1663	0.898088	0.669209	0.999982	0.974558
1733	12988	55818	c-src tyrosine kinase	Csk	1.01988	1.06226	1.12481	1.18717	1.16345	1.10308	1.37625		-3.5617	-1.99393	0.145359	0.853248	0.700187	-0.419159	0.999767
1734	208836	49530	cDNA sequence BC025462	BC025462	1.12447	1.01057	1.0233	1.08328	1.07852	0.92906	1.15519		-2.3814	-3.78546	-3.73415	-3.07462	-3.14624	-3.17805	-1.83384
1735	13865	21158	nuclear receptor subfamily 2, group F, member 1	Nr2f1	0.969633	0.912705	1.01778	0.936309	0.853542	0.867592	0.828269		-3.68041	-2.85721	-3.75999	-3.2831	-1.50875	-1.84272	-0.929199
1736	19089	2056	protein kinase C substrate 80K-H	Prkcsh	0.985619	1.03574	1.0564	1.17957	1.92527	1.08132	0.755186		-3.7787	-3.68059	-3.51525	-1.78346	0.995902	-3.24126	-0.0386244
1737	14854	148	glutathione synthetase	Gss	1.35197	1.2323	0.994874	1.20525	0.889558	1.15679	1.47727		0.479075	-0.59649	-3.79579	-0.981428	-2.37177	-1.78618	0.865269
1738	12527	20420	CD9 antigen	Cd9	0.980496	1.23005	1.18427	0.83334	0.796232	0.623571	1.08845		-3.72534	0.0629138	-0.58706	-0.33505	0.323741	0.99642	-2.61071
1739	11803	68447	amyloid beta (A4) precursor-like protein 1	Aplp1	1.23877	1.07326	1.57045	2.04085	1.4386	2.01094	1.01015		-0.340649	-3.15697	0.969797	0.999888	0.847969	0.999844	-3.78498
1740	20190	68069	ryanodine receptor 1, skeletal muscle	Ryr1	1.62911	1.05116	1.34628	0.927356	1.03639	1.04106	0.931371		0.364978	-3.70422	-1.49141	-3.55989	-3.71739	-3.72968	-3.58587
1741	22694	56529	zinc finger protein 35	Zfp35	1.13785	1.16145	1.64743	1.05965	0.993122	0.755058	0.734464		-2.27662	-1.87992	0.967112	-3.44131	-3.7938	0.155049	0.39751
1742	18128	32049	Notch gene homolog 1 (Drosophila)	Notch1	1.57333	0.715013	0.968531	1.31191	0.935166	0.895823	0.764632		-0.183674	-1.19824	-3.7644	-1.8666	-3.64863	-3.4051	-1.90012
1743	26404	4592	mitogen activated protein kinase kinase kinase 12	Map3k12	1.08858	1.1181	0.997057	1.03945	1.31109	0.844832	0.863145		-2.1532	-1.33527	-3.79663	-3.39428	0.899702	0.0330086	-0.397815
1744	27632	2178	RD RNA-binding protein	Rdbp	1.0564	1.02746	0.978166	1.20808	1.1372	0.994147	1.52204		-2.71549	-3.5074	-3.60317	0.713886	-0.230571	-3.78495	0.999911
1745	15417	7367	homeo box B9	Hoxb9	1.53466	0.750254	1.54351	1.32105	1.01314	0.593292	0.88333		0.660337	-0.84287	0.682136	-0.491976	-3.78635	0.89297	-2.78178
1746	330260	385	paraoxonase 2	Pon2	0.865823	1.14355	1.07509	0.970181	0.709611	0.926543	1.3337		-1.30455	-1.53665	-2.97593	-3.6431	0.892877	-3.40265	0.697031
1747	68087	5652	dephospho-CoA kinase domain containing	Dcakd	0.8567	0.982707	0.923973	1.08259	0.786526	0.559676	0.663131		-1.2056	-3.75082	-2.90351	-2.89776	0.221129	0.999163	0.96296
1748	12015	3189	Bcl-associated death promoter	Bad	1.05133	1.15102	1.06086	1.16207	1.19866	1.12743	1.09121		-3.19225	-0.696184	-2.97636	-0.472719	0.117981	-1.23882	-2.19152
1749	18971	2014	polymerase (DNA directed), delta 1, catalytic subunit	Pold1	1.05813	1.06498	0.989142	0.802292	1.1477	0.751027	0.747739		-3.11355	-2.96411	-3.77143	0.472267	-0.957476	0.866481	0.879155
1750	11757	4944	peroxiredoxin 3	Prdx3	1.00501	1.11473	1.13226	1.53499	1.11731	1.57358	1.17945		-3.79237	-1.50858	-1.06414	0.998531	-1.44084	0.99931	-0.110995
1751	N/A	N/A	N/A	N/A	1.10859	1.10064	1.40577	1.38097	1.68053	1.16432	1.75574		-3.34066	-3.39962	-0.652803	-0.836859	0.55732	-2.85926	0.699491
1752	12444	37525	cyclin D2	Ccnd2	0.87653	1.17058	0.988869	1.30547	1.10299	0.947386	0.318229		-1.71439	-1.13833	-3.77907	0.480132	-2.49335	-3.35473	1
1753	18761	21263	protein kinase C, theta	Prkcq	0.664786	0.005205	1.11305	0.870169	1.06233	0.667214	1.19135		-0.0788964	N/A	N/A	-3.18296	-3.63997	-0.366263	N/A
1754	12831	55434	procollagen, type V, alpha 1	Col5a1	1.0046	1.08598	1.32644	1.30592	1.28643	1.6259	2.33604		-3.79691	-3.14993	0.062935	-0.108706	-0.294133	0.944011	0.999925
1755	13667	5976	eukaryotic translation initiation factor 2B, subunit 4 delta	Eif2b4	1.11296	1.16773	1.01434	1.44548	1.34679	1.38116	1.05642		-2.52124	-1.52127	-3.77264	0.832971	0.501273	0.65578	-3.4214
1756	230654	4645	leucine rich repeat containing 41	Lrrc41	0.990585	1.26126	1.39723	1.97113	1.25832	1.31498	1.15134		-3.7861	-0.00881773	0.783101	0.999831	-0.0394058	0.432279	-1.65691
1757	19682	2179	retinol dehydrogenase 5	Rdh5	0.929995	1.07808	1.176	0.820976	0.790276	0.527476	0.914259		-2.87399	-2.8142	-0.690584	-0.0460476	0.430239	0.999962	-2.46524
1758	20020	721	polymerase (RNA) II (DNA directed) polypeptide A	Polr2a	0.968133	1.06968	0.970508	0.949127	1.1064	0.838888	1.30346		-3.37333	-2.22226	-3.43274	-2.77338	-0.980285	0.623923	0.976876
1759	22416	22528	wingless-related MMTV integration site 3A	Wnt3a	1.2265	1.02745	1.11685	1.47832	1.58877	1.49344	1.22863		0.267566	-3.63456	-1.70871	0.989059	0.998452	0.991639	0.289506
1760	14281	3844	FBJ osteosarcoma oncogene	Fos	0.985081	1.08728	2.01728	4.08115	0.989033	1.19402	2.40085		-3.77614	-3.13932	0.99867	1	-3.78672	-1.49385	0.999952
1761	13360	1042	7-dehydrocholesterol reductase	Dhcr7	0.957942	1.08835	1.19104	1.573	1.01594	1.17332	1.32038		-3.63071	-3.48503	-1.68138	0.866333	-3.77589	-1.94638	-0.142471
1762	213109	9040	PHD finger protein 3	Phf3	0.949108	0.981747	1.13411	0.83119	0.809929	0.561655	0.649402		-3.35977	-3.74198	-1.76847	-0.494578	-0.0688607	0.999399	0.981949
1763	11747	20312	annexin A5	Anxa5	1.07883	1.12317	1.03323	0.9785	1.10518	0.79665	1.12394		-2.52854	-1.35371	-3.53092	-3.67854	-1.82236	0.638026	-1.33439
1764	14049	40711	eyes absent 2 homolog (Drosophila)	Eya2	1.06809	0.874356	1.33736	1.44597	1.42546	1.199	1.29257		-3.28811	-2.02031	0.395596	0.808991	0.760755	-1.07806	0.0648138
1765	17865	1847	myeloblastosis oncogene-like 2	Mybl2	1.21916	1.17051	0.591069	1.40238	1.882	1.62477	1.68382		N/A	-3.25965	0.44381	-0.905325	0.769772	0.712348	0.0529598
1766	12035	20320	branched chain aminotransferase 1, cytosolic	Bcat1	1.23147	1.22865	1.60911	3.18023	3.77852	2.43813	5.24458		-1.83761	-1.87004	0.637728	0.999956	0.999997	0.997964	1
1767	12587	4763	melanoma inhibitory activity 1	Mia1	N/A	N/A	N/A	N/A	N/A	N/A	N/A		N/A	N/A	N/A	N/A	N/A	N/A	N/A
1768	21828	20691	thrombospondin 4	Thbs4	1.08552	N/A	0.933083	1.52952	1.32582	1.13097	1.15314		-3.36519	N/A	N/A	0.555375	-0.616933	-2.88047	-3.23278
1769	22601	4452	yes-associated protein 1	Yap1	1.04415	1.25312	1.4885	1.6313	1.1111	1.14151	1.17847		-3.57134	-0.334115	0.882035	0.977037	-2.60121	-2.05676	-1.40783
1770	12140	37880	fatty acid binding protein 7, brain	Fabp7	0.893854	0.790046	1.23684	1.31742	0.602398	0.672675	0.517682		-3.31787	-2.00689	-2.29437	-1.56045	0.375121	-0.340304	0.825444
1771	17524	1826	membrane protein, palmitoylated	Mpp1	1.02533	1.15735	0.937648	1.03062	0.806108	0.793927	0.912782		-3.65778	-0.779814	-2.94108	-3.59522	0.406546	0.55409	-2.23775
1772	19255	7497	protein tyrosine phosphatase, non-receptor type 2	Ptpn2	1.03254	1.12527	1.35917	1.85002	1.61907	1.69461	1.3179		-3.67241	-2.34848	0.519068	0.998098	0.973648	0.988965	0.270698
1773	56258	23165	heterogeneous nuclear ribonucleoprotein H2	Hnrph2	1.20534	1.058	1.22298	1.23555	0.968303	0.921825	1.0869		0.368152	-2.94961	0.535113	0.629234	-3.50234	-2.20511	-2.14425
1774	321022	75069	carnitine deficiency-associated gene expressed in ventricle 3	Cdv3	0.985258	0.922774	1.30661	1.66536	1.43852	1.23165	1.30585		-3.77968	-3.26392	-0.352301	0.929773	0.50618	-1.20065	-0.359476
1775	16818	3911	lymphocyte protein tyrosine kinase	Lck	1.2597	1.15367	1.16435	1.75873	1.47475	1.53712	1.29236		0.59304	-0.787846	-0.574128	0.99994	0.990678	0.997023	0.760576
1776	18214	68505	discoidin domain receptor family, member 2	Ddr2	0.97378	1.11094	0.914256	0.801784	0.895046	0.611525	0.596749		-3.6556	-1.99952	-2.40741	0.339744	-1.84954	0.998639	0.999292
1777	15896	675	intercellular adhesion molecule 2	Icam2	0.930191	1.04505	1.04144	0.91193	1.24454	0.812415	0.947792		-1.728	-2.884	-3.0092	-0.93604	0.951212	0.927135	-2.51154
1778	19336	40641	RAB24, member RAS oncogene family	Rab24	0.965813	1.15584	1.06329	1.08957	0.892863	0.808771	1.22958		-3.10108	0.622525	-1.95609	-0.884502	0.0312353	0.969775	0.961993
1779	20439	N/A	seven in absentia 2	Siah2	1.12078	1.04989	1.26459	1.67019	1.41561	1.43014	1.11573		-2.59877	-3.55212	-0.461741	0.969675	0.609143	0.659806	-2.67937
1780	22241	2640	Unc-51 like kinase 1 (C. elegans)	Ulk1	0.983252	0.868698	0.982806	0.90485	0.79075	0.520495	1.16597		-3.78182	-3.0122	-3.78088	-3.23155	-1.84485	0.9562	-2.57164
1781	12461	4696	chaperonin subunit 2 (beta)	Cct2	1.24715	1.19433	1.29917	1.60598	1.70346	1.40524	1.28739		-0.124562	-0.852718	0.353843	0.986317	0.996152	0.816727	0.264117
1782	20187	68287	receptor-like tyrosine kinase	Ryk	0.939314	0.986595	0.835652	1.0932	1.20808	1.12918	0.723222		-3.30637	-3.77492	-1.00726	-2.85608	-1.06115	-2.20238	0.675168
1783	18515	48115	pre B-cell leukemia transcription factor 2	Pbx2	1.01835	1.03444	1.08824	1.4079	1.28985	1.11054	0.987616		-3.723	-3.54082	-2.40816	0.964314	0.730772	-1.84355	-3.76321
1784	11656	17	aminolevulinic acid synthase 2, erythroid	Alas2	0.900885	0.965022	1.10529	0.974671	0.701686	0.674782	0.678132		-2.67821	-3.65186	-2.75688	-3.72203	0.720635	0.84681	0.834315
1785	19411	20263	retinoic acid receptor, gamma	Rarg	1.00031	1.19209	0.892633	0.897333	0.829525	0.861109	0.829535		-3.79906	-0.0662534	-1.51949	-1.66793	0.116947	-0.593883	0.116758
1786	12388	1017	catenin (cadherin associated protein), delta 1	Ctnnd1	1.04512	1.15102	1.19449	1.19816	1.06687	0.88844	1.50146		-3.1243	-0.0912552	0.522895	0.55738	-2.46986	-0.662025	0.999696
1787	18974	2015	polymerase (DNA directed), epsilon 2 (p59 subunit)	Pole2	1.12017	1.45283	1.00422	2.57604	1.54073	1.33977	1.66093		-3.40044	-0.91767	-3.78506	0.973313	-0.419805	-1.71884	0.0846134
1788	210573	19365	gene model 323, (NCBI)	Gm323	1.32586	0.862777	1.34077	1.19106	1.55833	0.693478	1.53716		-2.31019	-3.41536	-1.94675	-3.02879	-0.912855	-1.25758	-0.709687
1789	14645	37567	glutamate-ammonia ligase (glutamine synthase)	Glul	0.778974	1.05439	0.967712	0.764339	0.538247	0.55218	0.720102		0.543518	-3.28704	-3.59516	0.676261	0.999927	0.999856	0.901535
1790	23872	N/A	E26 avian leukemia oncogene 2, 3' domain	Ets2	0.960363	1.31865	1.02954	1.15366	0.776199	0.624978	1.18867		-3.23524	0.96954	-3.49774	-0.0702974	0.937257	0.999966	0.442519
1791	55948	4475	stratifin	Sfn	1.27887	1.37142	1.23392	2.28124	1.57972	5.52407	3.8861		-1.29392	-0.444113	-1.79088	0.995219	0.57692	1	0.999998
1792	17869	31092	myelocytomatosis oncogene	Myc	1.29681	1.33801	1.55326	1.62554	1.56738	1.37552	0.641509		0.483076	0.694481	0.984883	0.99463	0.987655	0.814627	0.986042
1793	17216	3325	minichromosome maintenance deficient 2 mitotin (S. cerevisiae)	Mcm2	1.28087	0.881236	1.24651	2.48728	3.33285	4.42565	1.29353		-1.24583	-2.92411	-1.62226	0.998727	0.999983	1	-1.11477
1794	20897	7554	stimulated by retinoic acid gene 6	Stra6	0.792299	1.07743	1.11705	1.20492	1.1868	0.793007	0.40719		-1.16107	-3.41435	-2.99429	-1.86556	-2.10242	-1.17402	0.99953
1795	18762	55681	protein kinase C, zeta	Prkcz	1.38007	0.841821	1.08691	1.40789	1.45014	0.758524	0.982329		-0.328667	-2.28533	-3.38817	-0.125386	0.12287	-0.837225	-3.77942
1796	14661	55885	glutamate dehydrogenase 1	Glud1	1.02927	0.948758	1.23954	1.13039	0.969324	0.840966	1.28578		-3.72724	-3.50354	-1.24568	-2.66266	-3.71541	-1.80898	-0.582256
1797	15526	39452	heat shock protein 9A	Hspa9	1.67172	1.11477	1.67311	2.5601	1.35623	2.54304	1.0539		0.848115	-3.04945	0.84965	0.999672	-0.316644	0.999636	-3.61186
1798	21928	N/A	tumor necrosis factor, alpha-induced protein 2	Tnfaip2	0.963777	1.19443	1.90316	1.90469	1.16364	1.32822	0.989365		-3.50572	-0.174832	0.999989	0.999989	-0.704831	0.838149	-3.77369
1799	11350	3783	v-abl Abelson murine leukemia oncogene 1	Abl1	1.06715	0.992491	0.991094	0.743833	0.966093	0.625755	0.768405		-2.90874	-3.78578	-3.78036	0.895656	-3.52843	0.998892	0.783746
1800	17896	20558	myosin, light polypeptide 4	Myl4	0.809276	1.1177	0.906445	0.84678	0.963841	0.733569	0.585069		-0.0741661	-2.13166	-2.43811	-0.875402	-3.57751	0.776158	0.998268
1801	17702	1837	homeo box, msh-like 2	Msx2	0.938113	1.23524	1.17778	1.03722	1.21584	1.12571	1.7508		-3.66688	-0.147875	-1.0062	-3.58999	-0.400868	-2.02314	0.998695
1802	11804	20396	amyloid beta (A4) precursor-like protein 2	Aplp2	1.05559	0.893109	0.738148	1.04627	0.997785	0.893958	1.09398		-3.40361	-2.70956	-0.149397	-3.64319	-3.7987	-2.72249	-3.01196
1803	19173	55690	proteasome (prosome, macropain) subunit, beta type 5	Psmb5	1.16564	1.1276	1.04381	1.78243	1.70862	2.32614	1.92798		-0.462145	-1.29176	-3.35983	0.999974	0.999906	1	0.999998
1804	19290	4279	purine rich element binding protein A	Pura	0.752942	1.17256	1.26734	1.16423	0.90463	1.01874	0.889502		0.49763	-1.28495	0.0343096	-1.43523	-2.56249	-3.74986	-2.19953
1805	214639	76898	RIKEN cDNA 4930486L24 gene	4930486L24Rik	0.995041	1.08185	1.17665	1.45316	1.02677	1.08334	1.16475		-3.79023	-2.04042	0.262752	0.998663	-3.55563	-1.9925	0.0846673
1806	22271	2524	uridine phosphorylase 1	Upp1	0.967097	1.0921	1.01983	1.2918	1.15201	1.28543	1.44781		-3.35875	-1.48856	-3.64235	0.964187	0.0750371	0.957801	0.999421
1807	19352	3371	RAB geranylgeranyl transferase, b subunit	Rabggtb	0.943822	1.13126	1.30793	2.17808	1.52016	1.58126	0.883033		-3.47034	-2.48285	-0.10414	0.999693	0.836932	0.910125	-2.46376
1808	56868	81877	pregnancy-specific glycoprotein 23	Psg23	1.12208	1.12946	1.06226	1.32724	1.08262	1.02638	0.752511		-1.7032	-1.53057	-3.09068	0.80661	-2.64525	-3.65825	0.811528
1809	16453	181	Janus kinase 3	Jak3	0.911053	1.02794	0.876352	0.930363	1.07338	0.837641	0.611169		-2.09719	-3.61662	-1.01393	-2.68467	-2.72108	-0.0343063	0.99959
1810	15434	5034	homeo box D4	Hoxd3	1.09994	1.28852	1.07077	0.909832	0.877914	0.944518	1.19546		-2.22307	0.658164	-2.9047	-2.24329	-1.29742	-3.1555	-0.231528
1811	18132	3351	Notch gene homolog 4 (Drosophila)	Notch4	1.11459	1.1554	1.32868	1.06914	0.854328	0.671593	1.05008		-2.20286	-1.35817	0.644761	-3.1114	-1.06978	0.960068	-3.41774
1812	16201	7785	interleukin enhancer binding factor 3	Ilf3	0.901794	1.27916	1.43686	1.57567	1.28698	1.07123	0.879996		-2.92556	-0.581023	0.529897	0.859177	-0.49817	-3.38908	-2.5327
1813	20922	68303	suppressor of Ty 4 homolog 1 (S. cerevisiae)	Supt4h1	0.901772	1.08521	0.910747	0.556712	0.91112	0.50295	0.81723		-1.86422	-2.46883	-2.1434	0.999963	-2.15491	0.999998	0.275162
1814	14884	3885	general transcription factor II H, polypeptide 1	Gtf2h1	1.96625	N/A	N/A	N/A	N/A	1.00169	1.90636		0.998353	N/A	N/A	N/A	N/A	N/A	N/A
1815	12916	56579	cAMP responsive element modulator	Crem	1.38515	1.24644	1.0795	0.990071	0.554775	0.997183	1.05636		-0.898816	-1.68738	-2.37227	-3.79328	0.890314	-3.7875	-3.73511
1816	12464	4695	chaperonin subunit 4 (delta)	Cct4	1.01598	1.11657	1.18873	1.56584	1.57146	1.55203	1.03036		-3.75639	-2.13125	-0.710369	0.988039	0.988973	0.985395	-3.64898
1817	11821	413	adenine phosphoribosyl transferase	Aprt	1.11748	1.2179	1.15385	1.47164	2.11436	1.65067	0.82595		-2.59389	-0.960805	-1.97732	0.807105	0.99975	0.971074	-1.06461
1818	15492	69149	hydroxy-delta-5-steroid dehydrogenase, 3 beta- and steroid delta-isomerase 1	Hsd3b1	0.763309	N/A	N/A	N/A	2.46226	N/A	0.879074		-3.61924	N/A	N/A	N/A	0.520686	N/A	N/A
1819	269587	44324	erythrocyte protein band 4.1	Epb4.1	0.810607	1.13542	1.05317	1.0273	0.871962	0.633736	0.795877		0.101318	-1.55174	-3.3135	-3.66235	-1.30587	0.994603	0.326776
1820	17256	32110	male enhanced antigen 1	Mea1	0.926138	0.888485	1.04214	1.48659	0.624907	0.571686	0.488085		-3.47681	-3.0707	-3.7034	0.180418	0.580488	0.832562	0.97413
1821	12960	1423	crystallin, beta B1	Crybb1	1.00349	1.57795	1.85261	0.799599	0.68356	0.682261	0.938226		-3.79854	0.248969	0.602152	-2.01698	-0.896716	-0.277577	-3.61924
1822	16004	676	insulin-like growth factor 2 receptor	Igf2r	1.04008	1.22626	1.02127	1.18969	0.691808	1.16615	0.764047		-3.56681	-0.321803	-3.73123	-0.866479	0.902663	-1.28084	0.461291
1823	15360	38066	3-hydroxy-3-methylglutaryl-Coenzyme A synthase 2	Hmgcs2	1.16304	1.43088	1.12178	0.704758	0.553204	0.412521	0.620464		-2.37996	0.272932	-2.91428	0.210033	0.957957	0.999534	0.808394
1824	20598	31129	sphingomyelin phosphodiesterase 2, neutral	Smpd2	0.698409	N/A	N/A	N/A	N/A	N/A	N/A		-2.63862	N/A	N/A	N/A	N/A	N/A	N/A
1825	19132	4559	peripherin 1	Prph1	1.03847	1.06601	1.02949	0.910121	0.93778	0.873895	1.07909		-3.59323	-3.23344	-3.67594	-2.65962	-3.22823	-1.76646	-3.01841
1826	16002	510	insulin-like growth factor 2	Igf2	1.15471	0.904395	1.22916	1.1396	0.818045	0.620865	0.836436		-2.60479	-3.17115	-1.67694	-2.78833	-1.75898	0.73896	-2.09318
1827	14272	1534	farnesyltransferase, CAAX box, alpha	Fnta	0.995376	1.09182	1.16473	1.08264	1.01072	0.866855	1.04986		-3.78687	-0.966466	0.629431	-1.30743	-3.73482	0.50316	-2.63231
1828	17096	55649	Yamaguchi sarcoma viral (v-yes-1) oncogene homolog	Lyn	1.01498	1.16318	1.02398	0.949524	0.930693	0.616042	1.91211		-3.76561	-1.36266	-3.71459	-3.40931	-3.07916	0.990177	0.999757
1829	11740	55557	solute carrier family 25 (mitochondrial carrier, adenine nucleotide translocator), member 5	Slc25a5	1.42365	1.11685	1.45266	2.95298	1.91156	4.30599	2.34945		0.436369	-2.84513	0.554517	0.999996	0.99168	1	0.999761
1830	20866	20681	stromal interaction molecule 1	Stim1	1.00442	0.99728	0.838737	0.749895	0.545854	0.493806	1.03701		-3.79537	-3.79767	-0.457954	0.767033	0.999883	0.999992	-3.55337
1831	14050	1508	eyes absent 3 homolog (Drosophila)	Eya3	1.0362	1.09117	1.04597	1.26996	1.16115	1.41967	1.6635		-3.59748	-2.71217	-3.48132	0.238375	-1.28359	0.886338	0.996159
1832	13680	5240	DEAD (Asp-Glu-Ala-Asp) box polypeptide 19a	Ddx19a	1.01474	1.00724	0.984319	1.06807	1.56899	0.893919	0.750916		-3.76713	-3.7913	-3.7618	-3.19358	0.978472	-2.25472	0.560787
1833	54130	21173	ARP1 actin-related protein 1 homolog A (yeast)	Actr1a	0.942743	1.08329	1.13768	1.11608	1.20462	1.05233	0.898842		-3.12682	-2.63839	-1.35762	-1.85866	-0.126477	-3.28605	-1.94302
1834	20183	21373	retinoid X receptor gamma	Rxrg	1.01083	0.993678	0.940976	0.750019	0.660843	0.77251	1.27394		-3.76668	-3.78783	-2.87123	0.932736	0.998263	0.857032	0.789575
1835	17907	22728	myosin light chain, phosphorylatable, fast skeletal muscle	Mylpf	0.799713	1.03766	1.09853	1.16194	0.6516	0.763603	0.810044		-1.18645	-3.69475	-3.22658	-2.35191	0.686638	-0.545033	-1.73524
1836	11545	1222	poly (ADP-ribose) polymerase family, member 1	Parp1	1.20253	0.857041	1.28878	1.49107	0.92479	1.37291	0.921318		-0.881614	-1.47962	0.150357	0.913394	-3.04067	0.654781	-2.97313
1837	12419	N/A	chromobox homolog 5 (Drosophila HP1a)	Cbx5	0.836044	1.01036	1.17712	0.841364	1.09353	0.679332	2.1055		-1.23986	-3.78673	-1.54524	-1.35935	-2.95642	0.82288	0.999779
1838	12850	6953	demethyl-Q 7	Coq7	1.19618	0.981503	1.01297	1.34496	1.0159	1.50746	1.13501		-0.0975675	-3.71955	-3.76101	0.889937	-3.74215	0.993749	-1.26031
1839	11423	543	acetylcholinesterase	Ache	0.960011	1.08857	0.898175	0.91571	0.946475	0.659752	0.680852		-3.68023	-3.30699	-3.03699	-3.27154	-3.69536	0.577344	0.409978
1840	17128	31310	MAD homolog 4 (Drosophila)	Smad4	0.950534	1.08587	1.04729	1.03997	1.25873	0.878652	1.13885		-2.90632	-1.80318	-3.04504	-3.24313	0.893944	-0.311769	-0.295324
1841	19228	267	parathyroid hormone receptor 1	Pthr1	0.929464	0.992209	1.06178	1.32311	1.04759	0.705172	0.95046		-2.30921	-3.77852	-2.73565	0.959944	-3.12597	0.995507	-3.00718
1842	12832	20119	procollagen, type V, alpha 2	Col5a2	0.960071	1.20499	1.17608	0.864786	1.08654	0.804069	1.51208		-3.01618	0.839273	0.653455	0.434784	-1.31898	0.946487	0.999984
1843	14156	3034	flap structure specific endonuclease 1	Fen1	0.962389	0.97047	1.01929	0.976805	1.03125	0.7388	0.789157		-3.38764	-3.54294	-3.69325	-3.64031	-3.52951	0.962853	0.790372
1844	19652	31404	RNA binding motif protein 3	Rbm3	1.14222	1.02106	1.37854	1.77626	2.26932	2.84131	1.50025		-2.4213	-3.75897	0.272248	0.97915	0.999709	0.999995	0.74162
1845	13016	1015	C-terminal binding protein 1	Ctbp1	0.94708	1.05519	1.06629	0.780988	1.17857	0.699875	0.663719		-3.21864	-3.23151	-3.011	0.601615	-0.529807	0.961996	0.989648
1846	103988	55440	glucokinase	Gck	1.11932	1.06366	1.09895	1.01963	1.34015	0.917007	0.94786		-1.60487	-2.98689	-2.1207	-3.71123	0.88832	-2.3363	-3.5949
1847	14254	20463	FMS-like tyrosine kinase 1	Flt1	0.593991	1.1451	0.92344	1.07289	0.912136	0.912698	0.596833		0.868298	-2.67075	-3.37253	-3.46273	-3.23946	-3.24646	0.860238
1848	53331	37823	syntaxin 7	Stx7	1.1152	1.15375	1.17042	1.13252	1.02494	0.785434	1.19894		-0.938385	-0.037178	0.236474	-0.486528	-3.57681	0.91695	0.566249
1849	12534	68203	cell division cycle 2 homolog A (S. pombe)	Cdc2a	1.03381	0.964819	1.06385	1.35558	1.03715	0.951488	1.21823		-3.70805	-3.69363	-3.49131	-0.0340662	-3.68974	-3.59797	-1.47374
1850	14460	1549	GATA binding protein 1	Gata1	0.881273	0.896161	0.931387	0.732402	1.32732	0.611175	0.953539		-3.34776	-3.55338	-3.6512	-2.54574	-1.9394	-0.498474	-3.72238
1851	22057	31334	transducer of ErbB-2.1	Tob1	1.42401	1.51766	1.24786	1.33508	0.976723	0.822608	0.929156		-0.0464955	0.404507	-1.59834	-0.651336	-3.79377	-1.97253	-3.72
1852	18391	38107	dynactin 3	Oprs1	1.09133	1.19985	1.50298	2.00225	1.22807	2.11788	0.892291		-2.64395	-0.495007	0.973057	0.999974	-0.103494	0.999994	-2.01264
1853	13356	31292	DiGeorge syndrome critical region gene 2	Dgcr2	1.14386	1.05149	1.23823	0.89436	0.822156	0.684249	0.988949		-1.47578	-3.36908	0.0566746	-2.03164	-0.21193	0.955805	-3.77701
1854	66684	12009	transcription elongation factor A (SII)-like 8	Tceal8	1.02851	1.05627	1.14003	1.44525	1.66597	1.54456	0.848316		-3.53839	-2.88664	-0.481031	0.997727	0.999984	0.999768	0.220982
1855	18563	5422	pyruvate carboxylase	Pcx	0.806142	0.966072	0.891812	0.933242	0.416792	0.717732	0.779141		-1.09638	-3.69585	-2.78335	-3.39937	0.999835	0.283476	-0.594204
1856	13090	83246	cytochrome P450, family 2, subfamily b, polypeptide 19	Cyp2b19	1.02383	0.910111	1.05425	0.75916	1.2805	0.866351	0.956943		-3.72026	-2.68938	-3.41619	0.430929	0.154846	-1.62289	-3.52977
1857	20855	2374	stanniocalcin 1	Stc1	0.958478	0.796092	0.909579	0.666162	0.855111	0.597047	0.405835		-3.66379	-1.13791	-3.1623	0.58453	-2.26354	0.891696	0.998427
1858	18797	47960	phospholipase C, beta 3	Plcb3	1.14581	1.2087	1.20983	0.972001	1.20701	0.882514	1.07723		-1.95065	-0.890936	-0.874123	-3.6972	-0.916465	-2.18169	-3.14408
1859	13000	20444	casein kinase 2, alpha prime polypeptide	Csnk2a2	1.04311	1.02472	1.22832	0.989633	1.04539	0.88898	0.868508		-2.98952	-3.51015	0.90603	-3.74505	-2.91228	-0.19806	0.323233
1860	13870	1501	excision repair cross-complementing rodent repair deficiency, complementation group 1	Ercc1	1.02565	0.854859	1.0761	1.03311	1.10373	1.07994	0.764157		-3.65432	-0.53888	-2.71831	-3.56219	-2.03137	-2.62578	0.795384
1861	22196	55737	ubiquitin-conjugating enzyme E2I	Ube2i	1.02996	1.11395	1.15643	1.4371	1.46838	1.47666	1.2073		-3.36234	-0.397087	0.456358	0.999871	0.99995	0.999961	0.857664
1862	12386	68394	catenin (cadherin associated protein), alpha 2	Ctnna2	0.963933	0.957132	0.993164	1.28506	1.13244	0.997128	1.22465		-3.53116	-3.42273	-3.78947	0.604346	-1.51154	-3.79739	0.0957808
1863	16897	31220	lethal giant larvae homolog 1 (Drosophila)	Llgl1	N/A	N/A	N/A	N/A	N/A	N/A	N/A		N/A	N/A	N/A	N/A	N/A	N/A	N/A
1864	19401	20262	retinoic acid receptor, alpha	Rara	1.12151	1.04908	1.3473	1.52855	1.56397	1.27826	1.20622		-1.23327	-3.1889	0.952597	0.998869	0.99945	0.815815	0.333797
1865	21405	459	transcription factor 1	Tcf1	0.995814	1.0477	1.06804	0.902802	1.28432	0.878972	0.820039		-3.79348	-3.15693	-2.60728	-1.42871	0.885035	-0.642988	0.580413
1866	20182	7923	retinoid X receptor beta	Rxrb	1.00795	1.1479	0.940474	1.03746	0.967956	0.79864	0.867515		-3.76985	0.17798	-2.33582	-3.20795	-3.32852	0.937801	0.258604
1867	12696	980	cold inducible RNA binding protein	Cirbp	0.699534	0.779394	0.957441	0.391147	0.924966	0.433785	0.523496		0.845214	0.170058	-3.53721	0.999999	-3.00916	0.999994	0.999604
1868	21814	2436	transforming growth factor, beta receptor III	Tgfbr3	0.935128	1.1931	0.944096	0.983625	0.869189	0.754466	0.682673		-3.1153	-0.699025	-3.2854	-3.75441	-1.47584	0.618443	0.941014
1869	18933	7896	paired related homeobox 1	Prrx1	0.528899	N/A	1.11662	0.89031	1.04919	0.726655	1.02992		0.700946	N/A	N/A	-3.41874	-3.79723	-1.85203	-3.08702
1870	15463	37929	HIV-1 Rev binding protein	Hrb	1.22756	1.20405	1.27258	1.72283	1.1375	1.43923	1.46998		0.699652	0.520951	0.884202	0.999995	-0.523893	0.997523	0.996893
1871	20463	3463	cytochrome c oxidase subunit VIIa polypeptide 2-like	Cox7a2l	0.797875	1.0222	1.01851	0.447561	0.631757	0.304305	0.697579		-0.465451	-3.74372	-3.76039	0.99993	0.944396	1	0.728698
1872	52477	16932	angel homolog 2 (Drosophila)	Angel2	0.844233	1.04091	1.00688	0.745678	0.915865	0.615506	0.861978		-0.186538	-3.42407	-3.78765	0.90291	-2.25718	0.999469	-0.621789
1873	19763	68283	ring finger protein 1	Ring1	0.930637	1.01696	1.15477	1.40706	1.08418	1.2101	1.07124		-1.72542	-3.6505	0.449177	0.999708	-1.35434	0.874077	-1.85559
1874	14450	637	phosphoribosylglycinamide formyltransferase	Gart	1.12712	1.08548	1.15005	1.75287	1.74514	1.79328	1.02795		-2.02311	-2.85657	-1.56159	0.998544	0.998388	0.999142	-3.68138
1875	20411	83252	sorbin and SH3 domain containing 1	Sorbs1	0.883764	0.883881	1.14653	1.14755	1.00108	0.996754	0.761409		-0.235314	-0.238794	0.0764085	0.0952727	-3.79856	-3.7944	0.985368
1876	51812	4622	microspherule protein 1	Mcrs1	0.964417	0.97029	1.09508	1.11683	1.20786	1.10654	1.01899		-3.29844	-3.44601	-1.4287	-0.767525	0.699602	-1.0671	-3.65837
1877	20926	40661	suppressor of Ty 6 homolog (S. cerevisiae)	Supt6h	1.04116	0.96292	1.2739	1.17688	1.13765	0.910317	1.00908		-3.373	-3.42303	0.777527	-0.117548	-0.897583	-1.91477	-3.7767
1878	23834	68172	cell division cycle 6 homolog (S. cerevisiae)	Cdc6	1.15406	1.11003	1.04507	1.6969	1.45636	1.71809	1.59887		-1.16695	-2.13268	-3.44416	0.999102	0.962745	0.999347	0.99596
1879	50708	68455	histone 1, H1c	Hist1h1c	0.783983	0.880527	0.758894	0.354472	0.404119	0.29447	1.51776		-1.57369	-3.03862	-1.16335	0.999313	0.996132	0.999945	0.183857
1880	21945	7980	death effector domain-containing	Dedd	0.960268	1.06129	0.962929	0.775945	0.934419	0.707917	0.678808		-3.49837	-3.17633	-3.53686	0.551402	-3.0064	0.92569	0.970716
1881	16907	7818	lamin B2	Lmnb2	1.89671	1.36115	0.835984	2.24831	1.16368	1.59836	1.17827		0.705776	-1.70873	-2.8578	0.972855	-2.8919	0.28906	-2.82601
1882	21750	4133	telomeric repeat binding factor 2	Terf2	0.895989	0.817964	1.12943	0.626587	1.0687	0.934275	1.21454		-2.62643	-0.911083	-1.87333	0.946078	-2.82444	-3.46569	-0.675263
1883	19242	2117	pleiotrophin	Ptn	0.990706	1.00252	0.918326	0.742311	1.62654	0.639101	0.470851		-3.78515	-3.79807	-2.77346	0.688796	0.992883	0.983304	0.999987
1884	18749	N/A	protein kinase, cAMP dependent, catalytic, beta	Prkacb	1.12912	1.02372	1.11787	1.29882	1.41252	1.3268	1.25148		-0.977444	-3.63933	-1.26832	0.890184	0.98967	0.937712	0.72435
1885	18626	1966	period homolog 1 (Drosophila)	Per1	0.851339	1.07497	1.22553	0.934415	0.940336	0.754085	0.800248		0.776666	-1.47108	0.955052	-1.67178	-1.96037	0.998553	0.979874
1886	12048	7639	Bcl2-like 1	Bcl2l1	1.26334	1.00951	1.4331	1.08081	0.910548	0.848728	0.874335		0.714838	-3.77502	0.988937	-2.43181	-1.95322	-0.1294	-0.795839
1887	20535	31125	solute carrier family 4 (anion exchanger), member 2	Slc4a2	0.991697	1.13056	1.16613	1.41073	1.32982	1.67533	1.99428		-3.77957	-1.02861	-0.266129	0.986119	0.92891	0.999931	1
1888	16776	4060	laminin, alpha 5	Lama5	0.874553	1.13477	1.08108	1.13981	0.804169	0.767004	1.26886		0.00752695	-0.173062	-1.77102	-0.0653591	0.902161	0.98033	0.949592
1889	20220	4289	Sin3-associated polypeptide 18	Sap18	1.18038	1.13307	1.20808	1.69232	1.37137	1.43308	1.19513		0.478458	-0.315998	0.717476	0.999999	0.995547	0.999134	0.62159
1890	21846	3957	tyrosine kinase receptor 1	Tie1	0.864347	1.10601	1.13361	1.08369	0.862945	0.708638	0.932733		-0.168618	-1.4094	-0.669092	-2.08585	-0.133659	0.994284	-2.44154
1891	12268	36030	complement component 4B (Childo blood group)	C4b	0.688705	1.04569	0.872562	0.540314	0.592172	0.307546	1.48863		-0.167981	-3.69884	-2.94669	0.870266	0.436683	0.999889	0.0307074
1892	17420	1821	menage a trois 1	Mnat1	0.941441	1.07063	1.02333	0.838534	1.28213	0.880126	0.935702		-2.50583	-2.21488	-3.58235	0.609763	0.955754	-0.226712	-2.28148
1893	11826	68051	aquaporin 1	Aqp1	0.691344	1.29708	1.32027	0.676088	0.469395	0.449587	0.471725		0.639351	-0.265253	-0.0568893	0.732061	0.999387	0.999726	0.999328
1894	18103	39553	expressed in non-metastatic cells 2, protein	Nme2	1.41675	1.18228	1.46384	3.75788	2.80515	4.96385	1.88849		-0.219035	-2.46304	0.0573858	0.999994	0.999615	1	0.928089
1895	12835	37917	procollagen, type VI, alpha 3	Col6a3	1.09865	1.07186	1.31356	2.13808	2.24915	1.91262	3.6211		-2.35178	-2.94408	0.710969	0.999998	1	0.99997	1
1896	12041	37642	fusion, derived from t(12;16) malignant liposarcoma (human)	Bckdk	1.00622	1.15237	0.983069	1.05966	1.1268	1.07997	1.08674		-3.78062	0.290597	-3.66068	-2.43616	-0.212353	-1.67465	-1.42773
1897	20893	2722	basic helix-loop-helix domain containing, class B2	Bhlhb2	0.986463	1.10879	0.980468	0.92649	0.777416	0.737142	0.894936		-3.75185	-1.74393	-3.70071	-2.52771	0.781054	0.938804	-1.51974
1898	17196	1788	myelin basic protein	Mbp	0.74449	1.29994	0.868982	0.99937	0.415411	0.775541	0.367627		-0.967642	-1.36315	-2.90569	-3.79906	0.993868	-1.46544	0.998731
1899	17939	221	N-acetyl galactosaminidase, alpha	Naga	0.959181	1.06977	1.0714	0.706563	0.846011	0.597262	1.47993		-3.50076	-3.05868	-3.02782	0.910148	-0.755337	0.998041	0.965165
1900	14718	1571	glutamate oxaloacetate transaminase 1, soluble	Got1	1.04193	1.11215	1.13145	1.0763	1.01685	0.92648	1.21604		-3.30542	-1.34888	-0.841698	-2.39708	-3.7134	-2.30699	0.52361
1901	12839	1393	procollagen, type IX, alpha 1	Col9a1	0.676439	0.859304	0.882251	0.734427	1.1759	0.824432	0.823672		-0.249885	-2.89334	-3.15945	-2.44102	-2.78022	-2.42334	-2.41238
1902	17187	1786	Max protein	Max	0.914378	1.25679	1.12256	1.59514	1.26877	1.28068	0.858763		-2.44613	0.384862	-1.7716	0.996843	0.477628	0.557544	-0.871675
1903	13119	69011	cytochrome P450, family 4, subfamily a, polypeptide 14	Cyp4a14	0.862874	0.900631	1.25094	1.38267	1.03782	1.17499	0.845107		-1.52	-2.45936	-0.125268	0.738796	-3.60391	-1.22795	-1.08397
1904	20818	6332	signal recognition particle receptor, B subunit	Srprb	1.18265	1.10471	1.22316	1.84864	1.40975	1.99875	1.18468		-0.740429	-2.33435	-0.132055	0.999837	0.90343	0.999978	-0.705477
1905	14567	37487	guanosine diphosphate (GDP) dissociation inhibitor 1	Gdi1	0.898335	1.11655	1.02521	0.912905	0.882707	0.785161	0.81237		-0.752441	-0.656929	-3.53846	-1.30463	-0.243201	0.95236	0.857544
1906	22195	43226	ubiquitin-conjugating enzyme E2L 3	Ube2l3	1.24289	1.0623	1.26913	1.71637	1.46953	1.78412	2.18501		-0.0667451	-3.25267	0.200066	0.997855	0.93724	0.99913	0.999993
1907	11287	56378	pregnancy zone protein	Pzp	0.991025	0.8233	1.23413	0.916184	1.08231	0.704955	1.05229		-3.79074	-1.17455	-0.906532	-3.07573	-3.19936	0.581704	-3.66617
1908	73710	49734	tubulin, beta 2b	Tubb2b	0.964184	1.02298	1.15533	1.09592	1.24933	1.0613	0.77803		-3.15295	-3.53647	0.434967	-0.965786	0.956922	-2.27484	0.985466
1909	16426	1669	inter-alpha trypsin inhibitor, heavy chain 3	Itih3	0.908572	1.06878	0.975305	0.781172	0.830297	0.539951	0.943423		-2.42057	-3.07406	-3.68884	0.43134	-0.387069	0.999847	-3.2322
1910	22229	2517	uncoupling protein 3 (mitochondrial, proton carrier)	Ucp3	0.899196	1.0788	1.04337	0.904779	0.644563	0.711486	0.847435		-2.1079	-2.84084	-3.47426	-2.26268	0.990762	0.913554	-0.702211
1911	11364	3	acyl-Coenzyme A dehydrogenase, medium chain	Acadm	0.900959	1.22237	1.13387	0.877962	0.772742	0.614482	0.826249		-1.75482	0.333792	-1.15678	-1.03701	0.79345	0.999567	0.201571
1912	18479	1936	p21 (CDKN1A)-activated kinase 1	Pak1	0.831811	1.08909	0.962837	0.66475	0.757901	0.440491	0.886076		0.0832872	-2.31837	-3.46001	0.995414	0.861973	1	-1.30482
1913	19660	3070	retinol binding protein 2, cellular	Rbp2	1.12705	1.17938	1.17347	1.54092	1.50863	3.11227	6.13725		-2.66062	-1.87669	-1.96522	0.813182	0.751467	0.999999	1
1914	22318	7591	vesicle-associated membrane protein 2	Vamp2	0.921751	1.14494	1.15358	0.780816	0.847318	0.689671	0.578607		-1.85712	-0.18885	-0.0208053	0.933807	0.382978	0.999024	0.999999
1915	17131	4314	MAD homolog 7 (Drosophila)	Smad7	0.962953	1.04937	0.964159	0.738524	0.926138	0.516028	0.671107		-3.52023	-3.35346	-3.53787	0.854029	-2.75246	0.999984	0.983414
1916	13805	92	endoglin	Eng	0.96503	0.910118	1.06344	1.48238	0.845889	0.967022	0.683018		-3.6564	-2.88923	-3.38615	0.831961	-1.49179	-3.67222	0.796712
1917	12748	33303	CDC-like kinase 2	Clk2	0.950617	0.934896	1.07612	0.830225	0.536442	0.755576	0.944873		-3.54888	-3.36635	-3.28987	-1.36126	0.993873	0.00142818	-3.48764
1918	12153	55955	bone morphogenetic protein 1	Bmp1	0.928184	1.06308	1.05326	0.949055	0.873212	0.766951	1.20325		-1.5169	-2.09895	-2.49921	-2.48245	0.382693	0.994739	0.874664
1919	18654	1978	placental growth factor	Pgf	0.976909	1.02668	2.70393	4.2413	1.04369	1.20061	1.20303		-3.69069	-3.66188	1	1	-3.44595	-0.248042	-0.212628
1920	17762	74962	microtubule-associated protein tau	Mapt	1.10665	1.17379	1.16309	1.25059	1.0228	1.2953	1.45214		-2.66482	-1.46418	-1.65007	-0.340214	-3.73499	0.112232	0.830265
1921	664958	N/A	N/A	LOC664958	0.937146	1.13442	1.08747	0.937673	1.10628	0.766096	0.674469		-2.4945	-0.491708	-1.83549	-2.51349	-1.24818	0.956403	0.999413
1922	26369	55798	centrin 1	Cetn1	1.07434	1.25868	0.890506	1.18786	0.985447	1.03346	0.877342		-3.27389	-2.27236	-3.14335	-2.47732	-3.78778	-3.74241	-2.98109
1923	18598	55896	pyruvate dehydrogenase E1 alpha 2	Pdha2	1.02402	1.03357	1.1108	0.97488	0.971774	0.927079	0.935579		-3.67492	-3.56184	-1.89138	-3.65674	-3.61955	-2.68221	-2.9086
1924	21756	69043	testicular serine protease 2	Tesp2	1.088	1.02709	0.931052	0.897599	0.859472	0.716072	1.02334		-2.15938	-3.59958	-2.55178	-1.42939	-0.290281	0.982697	-3.6497
1925	94284	85959	DnaJ (Hsp40) homolog, subfamily B, member 3	Ugt1a6a	1.09968	1.02791	0.972833	1.09177	0.973952	1.00222	0.966219		-0.118319	-3.22653	-3.22602	-0.373326	-3.27002	-3.79513	-2.93879
1926	11451	1219	acrosomal vesicle protein 1	Acrv1	0.872609	0.986982	0.898198	0.769472	0.577977	0.591061	0.983043		-0.760641	-3.75352	-1.55794	0.848032	0.999961	0.999922	-3.72173
1927	11910	1265	activating transcription factor 3	Atf3	0.973981	1.193	0.975002	1.10236	0.896247	0.944645	0.891042		-3.63307	-0.058201	-3.64577	-1.98437	-1.63886	-3.07454	-1.47508
1928	21461	83254	t-complex protein 10b	Tcp10b	1.00012	1.00085	1.00047	0.999838	1.00032	1.0002	0.999577		-3.79906	-3.79774	-3.79867	-3.79904	-3.7989	-3.79901	-3.79875
1929	19821	2199	ring finger protein 2	Rnf2	1.03577	1.10124	1.13827	1.05212	1.25033	0.963073	0.944215		-3.44634	-1.72275	-0.749202	-3.0928	0.721532	-3.39712	-2.91771
1930	16833	22767	lactate dehydrogenase C	Ldhc	0.93258	1.01467	0.985477	0.775112	0.647481	0.587881	0.990251		-2.80833	-3.75075	-3.75028	0.723645	0.996689	0.999781	-3.77713
1931	18459	56509	poly A binding protein, cytoplasmic 2	Pabpc2	0.986079	1.23268	1.38689	1.26429	1.28073	1.3373	1.14833		-3.765	-0.0502344	0.855746	0.274338	0.406826	0.715012	-1.43009
1932	13136	479	CD55 antigen	Cd55	1.05403	1.18362	1.06391	1.34119	0.971178	1.57123	1.26397		-3.01822	0.159294	-2.75381	0.961432	-3.54209	0.999737	0.808507
1933	11495	1127	translocase of inner mitochondrial membrane 23 homolog (yeast)	Adam2	1.03937	1.13263	1.02025	1.24915	1.20858	1.22834	0.7408		-2.88006	0.408738	-3.53066	0.987589	0.947306	0.97373	0.999697
1934	269823	37371	paraoxonase 3	Pon3	0.910764	1.0155	0.92871	0.798021	0.60656	0.731252	1.17693		-2.88355	-3.7715	-3.20218	-0.447252	0.974249	0.488298	-1.54257
1935	12321	936	calumenin	Calu	1.00888	0.914831	1.00456	0.784392	0.583565	0.497587	0.877762		-3.78122	-2.74615	-3.79596	0.178124	0.996913	0.999921	-1.83285
1936	17977	7859	nuclear receptor coactivator 1	Ncoa1	1.28672	1.33113	1.12188	0.870816	0.987373	0.925352	0.648517		-0.519865	-1.93379	-3.73989	-2.3677	-3.76799	-3.28976	0.526823
1937	17246	1793	transformed mouse 3T3 cell double minute 2	Mdm2	0.850174	0.947003	1.00568	1.01543	0.738592	0.66004	0.930193		0.560053	-2.60607	-3.78416	-3.69107	0.996454	0.999963	-1.90605
1938	22235	2520	UDP-glucose dehydrogenase	Ugdh	0.989859	1.03852	1.32853	1.04511	0.776628	0.960114	1.15315		-3.77189	-3.4391	0.906395	-3.31571	0.801925	-3.38424	-0.634577
1939	16905	41321	lamin A	Lmna	0.857938	1.22179	0.923597	0.957847	0.810224	1.06262	0.773881		-2.55656	-1.48614	-3.44947	-3.65282	-1.32555	-3.51277	-0.881334
1940	22129	2487	tetratricopeptide repeat domain 3	Ttc3	0.924001	1.07193	1.09135	0.829985	1.09163	0.780861	0.802661		-1.74192	-2.11002	-1.4259	0.737592	-1.41626	0.961913	0.905213
1941	12013	916	BTB and CNC homology 1	Bach1	0.937926	1.10158	1.03914	0.776848	1.26619	0.657497	0.740703		-2.4663	-1.30607	-3.26715	0.945302	0.909252	0.999842	0.988494
1942	20619	37857	synaptosomal-associated protein 23	Snap23	1.03139	1.12299	1.20497	1.35694	1.25805	1.10677	1.01531		-3.25553	0.0519132	0.904553	0.999407	0.982963	-0.369776	-3.66135
1943	15254	3904	histidine triad nucleotide binding protein 1	Hint1	1.09128	1.14431	1.11132	1.05145	0.969959	1.05313	1.0706		-0.145202	0.811555	0.385091	-1.95264	-3.00401	-1.86261	-0.974981
1944	20315	507	chemokine (C-X-C motif) ligand 12	Cxcl12	0.886448	1.07272	1.35595	1.37103	0.953283	0.852472	0.65335		-0.703727	-2.35425	0.984743	0.989343	-3.05981	0.188647	0.999758
1945	20302	2242	chemokine (C-C motif) ligand 3	Ccl3	0.959777	0.940137	0.944102	0.876166	0.723775	0.709495	0.938753		-3.24958	-2.64982	-2.78291	-0.414398	0.991084	0.995386	-2.60228
1946	12842	73874	procollagen, type I, alpha 1	Col1a1	1.028	0.990916	1.1128	0.753864	0.967253	0.760347	0.975413		-3.60116	-3.77705	-1.58076	0.906248	-3.51429	0.884148	-3.63761
1947	22627	38223	tyrosine 3-monooxygenase/tryptophan 5-monooxygenase activation protein, epsilon polypeptide	Ywhae	1.42273	1.25426	1.2218	2.0939	2.3681	2.8161	1.51605		0.739697	-0.357835	-0.774572	0.99983	0.999987	1	0.906514
1948	27226	3725	phospholipase A2, group VII (platelet-activating factor acetylhydrolase, plasma)	Pla2g7	1.06702	1.36242	1.06362	0.995602	1.25452	0.773819	0.683218		-3.32512	0.480433	-3.36832	-3.79677	-0.402507	-0.0102875	0.81781
1949	12362	7653	caspase 1	Casp1	0.906218	1.09927	0.996701	0.838673	1.14932	0.827926	2.04636		-1.45354	-1.57989	-3.79539	0.386622	-0.288076	0.542179	1
1950	11798	901	baculoviral IAP repeat-containing 4	Birc4	1.21593	1.09071	1.01742	0.987907	0.919691	0.598562	0.935111		-1.96482	-3.6082	-3.78084	-3.79002	-3.62655	0.54643	-3.53136
1951	13117	88341	cytochrome P450, family 4, subfamily a, polypeptide 10	Cyp4a10	1.02045	0.848213	0.876254	0.977523	0.945774	1.02857	0.833536		-3.68199	-0.00548831	-0.726652	-3.6519	-2.98253	-3.57504	0.277661
1952	17756	1779	microtubule-associated protein 2	Mtap2	0.945362	1.05274	0.922866	0.985131	0.914149	0.810795	0.949457		-2.10788	-2.33383	-0.99935	-3.65145	-0.616435	0.974956	-2.31197
1953	15369	1611	heme oxygenase (decycling) 2	Hmox2	0.977991	1.04437	0.944476	0.997767	1.07725	0.972016	1.18334		-3.48746	-2.72191	-2.09789	-3.79583	-1.29795	-3.30316	0.852006
1954	12971	1424	crystallin, mu	Crym	1.01531	1.00446	0.915343	1.27104	0.966134	0.880369	1.01199		-3.74645	-3.79455	-2.31539	0.626139	-3.53494	-1.24699	-3.76666
1955	27367	747	ribosomal protein L3	Rpl3	1.00687	1.01913	0.995587	0.996746	1.0069	0.975216	0.981035		-3.76997	-3.58068	-3.7869	-3.79246	-3.76966	-3.42279	-3.57611
1956	57320	38295	Parkinson disease (autosomal recessive, early onset) 7	Park7	1.11062	0.990405	1.0377	0.919335	0.86441	0.901085	0.916303		-0.300375	-3.74448	-3.05745	-1.0509	0.580373	-0.32441	-0.919269
1957	19265	48358	protein tyrosine phosphatase, receptor type, C polypeptide-associated protein	Ptprcap	0.995609	1.04908	1	0.991295	0.98863	0.971351	0.99941		-3.77636	-1.75834	-3.79908	-3.71006	-3.64784	-2.9061	-3.79867
1958	19215	737	prostaglandin D2 synthase (brain)	Ptgds	1.00004	1.00046	1.00008	1.00034	0.999258	0.999939	0.999993		-3.79908	-3.79893	-3.79908	-3.799	-3.79867	-3.79908	-3.79908
1959	12176	2990	BCL2/adenovirus E1B interacting protein 1, NIP3	Bnip3	0.977125	0.977305	0.902533	0.826317	0.677152	0.700101	0.896113		-3.6661	-3.66818	-1.78605	0.217895	0.993316	0.983211	-1.57964
1960	12747	N/A	CDC-like kinase 1	Clk1	0.743857	1.08979	0.877764	0.445586	0.634469	0.305738	0.635379		0.575533	-2.85801	-1.917	0.99999	0.975321	1	0.974604
1961	20750	20156	secreted phosphoprotein 1	Spp1	1.06826	0.984249	1.08064	1.13899	1.15023	1.07202	1.13698		-1.56546	-3.62556	-1.03442	0.526844	0.662108	-1.39876	0.498341
1962	12315	55876	calmodulin 3	Calm3	1.02962	1.03481	1.01224	0.964501	0.822767	0.882624	1.14096		-3.48901	-3.37859	-3.74366	-3.3324	0.696081	-0.469667	-0.288431
1963	17874	1849	myeloid differentiation primary response gene 88	Myd88	1.02428	1.01025	1.06493	1.04026	0.901983	0.858082	1.10462		-3.35941	-3.71623	-1.50476	-2.70452	0.12019	0.860534	0.0150489
1964	23857	8017	cyclin D binding myb-like transcription factor 1	Dmtf1	0.845815	0.988014	1.03904	0.849238	0.823956	0.750144	0.892299		0.146331	-3.75415	-3.3657	0.0766005	0.505388	0.954896	-1.11197
1965	12443	1334	cyclin D1	Ccnd1	0.934168	1.01634	1.03658	1.19796	1.23202	1.13579	1.22667		-2.55239	-3.71735	-3.41126	0.359467	0.657232	-0.713657	0.620629
1966	225363	3475	N/A	Etf1	1.17614	1.156	1.56632	2.46645	1.62441	2.40218	1.58101		-1.3961	-1.75029	0.957292	0.999997	0.978479	0.999994	0.96408
1967	15001	1601	histocompatibility 2, O region alpha locus	H2-Oa	1.113	0.894516	1.14547	1.24112	1.19899	1.03395	0.870026		-2.53765	-2.44887	-1.94522	-0.431646	-1.02592	-3.65776	-1.87398
1968	19708	21265	D4, zinc and double PHD fingers family 2	Dpf2	1.08725	1.09435	1.07194	1.05819	1.19635	0.762619	0.825939		-1.11869	-0.86263	-1.7196	-2.28667	0.85148	0.996115	0.903327
1969	22596	40681	X-ray repair complementing defective repair in Chinese hamster cells 5	Xrcc5	0.932352	0.907539	0.988574	0.838553	0.784145	0.801181	0.936305		-2.04806	-1.02935	-3.74007	0.673715	0.961073	0.919543	-2.2126
1970	22121	40669	ribosomal protein L13a	Rpl13a	0.905994	1.1305	1.0599	0.936529	0.892011	0.692462	0.828281		-0.259441	0.366127	-1.98077	-1.62625	0.18271	0.999989	0.94379
1971	50497	74307	heat shock protein 14	Hspa14	1.03956	1.09426	1.09981	1.21777	1.05097	1.16785	1.193		-2.94884	-0.719709	-0.533226	0.943511	-2.48807	0.731927	0.875117
1972	66447	3327	microsomal glutathione S-transferase 3	Mgst3	1.10593	1.04471	1.11514	1.39428	0.781466	1.66395	1.38786		-2.26807	-3.46053	-2.06217	0.891711	0.4615	0.998164	0.880999
1973	20841	56444	zinc finger protein 143	Zfp143	0.940834	1.11729	0.935913	1.17393	0.958363	0.798884	0.753632		-2.7238	-1.10264	-2.55955	0.108208	-3.17302	0.796441	0.959693
1974	12499	37457	ectonucleoside triphosphate diphosphohydrolase 5	Entpd5	0.994507	1.18388	1.08229	0.938564	0.802135	0.788388	0.906949		-3.7881	0.369226	-2.01148	-2.55181	0.828628	0.894764	-1.36911
1975	19252	N/A	dual specificity phosphatase 1	Dusp1	0.909595	1.16283	1.21853	0.937923	1.00396	0.823787	0.771448		-0.698034	0.61471	0.922751	-1.9609	-3.79017	0.911086	0.993517
1976	20492	31389	stem-loop binding protein	Slbp	1.00055	1.05766	1.11145	1.03842	0.990161	0.905187	0.980881		-3.79894	-2.47876	-0.569784	-3.14615	-3.75085	-0.77154	-3.61798
1977	12465	6287	chaperonin subunit 5 (epsilon)	Cct5	1.03248	1.10387	1.15712	1.60764	1.50145	1.38135	0.88088		-3.61873	-2.33918	-1.19666	0.995167	0.976205	0.860017	-1.65085
1978	21841	20692	cytotoxic granule-associated RNA binding protein 1	Tia1	0.910612	1.00573	0.804097	0.892639	0.572008	0.76	0.852952		-2.86133	-3.79518	-0.523117	-2.48865	0.992343	0.194689	-1.58146
1979	268697	88777	cyclin B1	Ccnb1	0.903521	1.10806	1.09277	1.34009	1.14669	1.22967	1.4006		-0.448396	-0.410401	-0.906316	0.998563	0.425636	0.947406	0.999803
1980	N/A	N/A	N/A	N/A	1.0463	0.968756	0.940913	0.860992	0.649664	0.629399	0.972355		-3.35045	-3.5726	-3.01933	-0.688723	0.996488	0.998542	-3.62145
1981	22196	55737	ubiquitin-conjugating enzyme E2I	Ube2i	0.878153	1.09752	1.02573	1.07924	0.829525	0.72425	0.830743		0.108891	-0.983184	-3.48625	-1.63794	0.826648	0.998995	0.818238
1982	18201	2652	neutral sphingomyelinase (N-SMase) activation associated factor	Nsmaf	0.894171	1.07529	0.974114	0.823431	0.769669	0.683035	0.88902		-0.0503532	-1.49038	-3.39903	0.930311	0.995872	0.999984	0.0991344
1983	16963	2250	chemokine (C motif) ligand 1	Xcl1	1.00366	1.16337	0.918923	0.960964	0.689421	0.678027	0.846233		-3.79732	-1.58629	-2.94735	-3.59472	0.846081	0.884114	-1.2674
1984	233833	41399	trinucleotide repeat containing 6a	Tnrc6a	0.775577	0.989293	0.857108	0.810024	0.835566	0.558488	0.672876		0.919412	-3.75962	0.0477617	0.738083	0.447101	0.999999	0.999159
1985	20292	7929	small chemokine (C-C motif) ligand 11	Ccl11	1.07752	1.20423	1.22823	1.18775	1.24233	0.935591	3.32437		-2.32589	0.445152	0.645561	0.256747	0.730558	-2.58298	1
1986	22019	2471	tripeptidyl peptidase II	Tpp2	1.02648	1.13517	1.23417	1.23648	0.889853	1.06999	1.75886		-3.6463	-1.2764	0.338639	0.360438	-1.54583	-2.86835	0.999911
1987	12460	3762	RNA binding motif protein 4B	Ccs	0.999751	1.011	0.995616	1.01584	0.999555	0.999291	1.00018		-3.79902	-3.67586	-3.77899	-3.54861	-3.79888	-3.79856	-3.79905
1988	14600	134	growth hormone receptor	Ghr	0.848752	0.948143	1.02514	0.707036	0.424569	0.657104	0.793613		-1.48171	-3.47141	-3.72577	0.699841	0.999983	0.905749	-0.325183
1989	13850	37558	epoxide hydrolase 2, cytoplasmic	Ephx2	0.803091	0.768048	0.702685	0.971912	0.445888	0.772297	0.768806		-2.07373	-1.52636	-0.548733	-3.76268	0.974804	-1.59313	-1.53825
1990	433273	N/A	similar to Glyceraldehyde-3-phosphate dehydrogenase (GAPDH)	EG433273	1.19282	1.1348	1.16538	1.48278	1.27312	1.39674	1.53913		0.565022	-0.33972	0.236809	0.999685	0.932382	0.997125	0.999923
1991	27204	68320	tissue inhibitor of metalloproteinase 3	Syn3	1.16666	1.14158	1.25159	1.74847	1.29814	1.77987	1.6203		0.0670569	-0.4124	0.824079	0.999998	0.937161	0.999999	0.999964
1992	110454	86961	lymphocyte antigen 6 complex, locus C	Ly6a	1.0833	1.28942	1.61994	1.55214	1.12615	1.60699	3.46119		-2.1567	0.895602	0.999924	0.999677	-0.930478	0.9999	1
1993	20517	20665	solute carrier family 22 (organic cation transporter), member 1	Slc22a1	0.53609	0.983491	0.581422	1.36953	0.326749	0.836068	0.464484		-0.0828619	-3.79377	-0.538136	-2.24616	0.941063	-3.22377	0.47135
1994	11501	74384	a disintegrin and metallopeptidase domain 8	Adam8	1.00201	1.09209	1.01864	1.11433	0.816534	0.986248	0.874638		-3.79649	-0.751324	-3.5855	-0.0700052	0.959601	-3.67769	0.49324
1995	15482	74557	heat shock protein 1-like	Hspa1l	1.03927	1.11214	1.02224	1.30046	1.06968	0.805663	0.751818		-3.45011	-1.72245	-3.68218	0.805898	-2.81341	0.485518	0.884231
1996	20963	2390	spleen tyrosine kinase	Syk	0.958821	0.971927	0.918256	0.98706	0.959588	0.719408	0.958973		-3.00933	-3.41831	-1.31753	-3.71664	-3.03646	0.999105	-3.01476
1997	110460	55855	acetyl-Coenzyme A acetyltransferase 2	Acat2	1.2382	1.01934	1.25731	1.47179	1.4509	1.70329	1.80036		0.217401	-3.72601	0.392904	0.977119	0.843933	0.999443	0.999874
1998	20773	21610	serine palmitoyltransferase, long chain base subunit 2	Sptlc2	0.976422	1.13069	1.09096	1.27305	0.998736	1.0119	0.990802		-3.55393	-0.257792	-1.41818	0.955813	-3.79838	-3.73752	-3.76144
1999	13433	1055	DNA methyltransferase (cytosine-5) 1	Dnmt1	1.40423	1.03545	1.26568	1.83244	1.50607	1.56013	1.16535		0.149626	-3.7081	-1.04127	0.967702	0.591856	0.728648	-2.32921
[truncated: 11,362 more rows]
