# Supplementary material for: Tamoxifen-elicited uterotrophy: cross-species and cross-ligand analysis of the gene expression program
Source: BMC Med Genomics. 2009 Apr 28;2:19. doi: 10.1186/1755-8794-2-19 (PMC2683873; doi:10.1186/1755-8794-2-19)
Supplement: Additional file 5 — Rat EE Gene Expression Data. data presented represents averaged fold changes and statistical values per time point for each feature on our array platform for rat ethynylestradiol. [file 1755-8794-2-19-S5.xls]

## Sheet: Sheet1
Unique ID	Entrez Gene ID	HomoloGene ID	Gene Name	Gene Symbol	2 hr fold change	4 hr fold change	8 hr fold change	12 hr fold change	18 hr fold change	24 hr fold change	72 hr fold change	--	P1(t) 2	P1(t) 4	P1(t) 8	P1(t) 12	P1(t) 18	P1(t) 24	P1(t) 72
43890	29374	4695	chaperonin subunit 4 (delta)	Cct4	1.33131	1.76623	2.31282	1.81801	1.72726	1.44629	0.963943		-0.574825	1	1	1	1	0.997803	-8209.42
43891	362525	41663	thioredoxin domain containing 8	Txndc8	1.0913	1.19367	1.71751	1.21329	1.18833	1.10957	0.936634		-2639.95	-544.574	0.999094	-354.308	-600.079	-2112.11	-3304.56
43892	N/A	N/A	43892	N/A	1.09002	0.971782	0.992087	0.896781	0.984812	0.968787	0.891569		-3242.79	-4780.02	-4998.77	-2492.23	-4396.46	-4206.91	-2061.21
43893	498709	86883	similar to Cyclin-dependent kinases regulatory subunit 2 (CKS-2) (predicted)	RGD1562047_predicted	1.03888	1.08405	0.901905	0.934601	1.10565	2.2182	1.16095		-4287.19	-1967.23	-1749	-2079.92	-1776	0.997855	-1269.65
43894	312903	8621	translocation associated membrane protein 1	Tram1	1.06008	0.986108	1.41258	1.35382	1.86924	1.61415	1.05672		-1525.49	-2304.1	0.98954	0.885799	1	0.999997	-904.182
43895	29171	48000	aquaporin 7	Aqp7	1.0044	0.976123	0.990157	1.03347	0.596016	0.689419	0.760373		-1336.08	-1295.89	-1329.56	-1308.08	0.989783	-8.1739	-28.6167
43896	362835	76467	receptor accessory protein 6	Reep6	1.21539	1.03681	1.33661	1.09822	1.5887	1.4983	1.05635		-32.5697	-1166.07	0.319735	-543.594	0.999902	0.997717	-982.958
43897	689284	87098	sim to tweety homolog 2 (LOC287803), mRNA	Rpl38	0.88981	0.973239	1.43461	1.35469	1.36202	0.924087	0.748663		-492.553	-988.582	-0.893975	-9.38073	-7.8108	-737.939	-14.0884
43898	64466	3057	Cbp/p300-interacting transactivator with Glu/Asp-rich carboxy-terminal domain 1	Cited1	1.2745	1.26339	1.50082	1.00676	1.05107	0.748744	0.984908		-232.499	-260.932	-18.5588	-1027.52	-887.158	-127.386	-1028.36
43899	N/A	N/A	sim to Oxysterol-binding protein-like protein 10 (LOC316039), mRNA	N/A	0.878674	1.02486	0.819439	0.756775	0.974742	0.828981	0.873485		-528.509	-1003.79	-213.539	-50.6056	-1001.49	-256.735	-492.553
43900	N/A	N/A	43900	N/A	0.911017	0.931428	0.984854	0.586934	0.790326	0.932837	1.01242		-773.592	-872.315	-872.315	0.257889	-133.963	-638.537	-767.452
43901	116684	6319	5-oxoprolinase (ATP-hydrolysing)	Oplah	0.895117	0.721637	0.532123	0.472707	0.706678	0.67615	0.732869		-211.691	0.949001	1	1	0.999978	0.998295	0.891881
43902	24839	2465	transition protein 1	Tnp1	1.26328	1.22125	1.62441	1.19436	1.195	1.11576	1.02733		-4.14644	-16.9683	0.999976	-37.7042	-36.829	-235.824	-716.722
43903	290939	44533	similar to DNA segment, Chr 13, Wayne State University 50, expressed (predicted)	RGD1310128_predicted	1.02888	1.01219	1.16611	0.917504	1.14448	1.02029	1.05766		-708.142	-758.746	-67.3224	-351.547	-115.543	-739.04	-553.204
43904	252893	N/A	dynein, axonemal, heavy polypeptide 7	Dnah7	0.895642	0.821721	1.04296	0.814801	0.965975	0.779569	1.11671		-575.541	-355.922	-764.759	-143.944	-766.632	-159.904	-557.711
43905	29669	2081	proteasome (prosome, macropain) subunit, alpha type 2	Psma2	1.08826	1.15212	1.6341	1.40864	1.68865	1.6396	1.05486		-170.341	-11.2594	1	0.999995	1	1	-439.096
43906	N/A	N/A	sim to putative C6.1A-like protease (LOC299769), mRNA	N/A	0.966097	1.2368	1.14241	0.894897	0.893534	1.03835	1.03888		-787.984	-101.295	-357.584	-463.997	-454.002	-779.498	-779.498
43907	N/A	N/A	sim to RIKEN cDNA 4930511I11 (LOC294301), mRNA	N/A	1.18262	1.06932	1.2204	0.810819	0.941566	0.704271	0.952637		-357.584	-704.453	-267.293	-304.317	-767.237	-33.0394	-764.009
43908	N/A	N/A	BE101296	N/A	0.882587	0.635874	0.581761	0.534271	0.540009	0.61296	0.882053		-142.595	0.999976	1	1	1	0.999997	-140.014
43909	314678	N/A	four and a half LIM domains 4	Fhl4	1.06076	0.79135	0.981713	0.75561	0.678087	0.729366	0.890444		-376.491	-21.0975	-451.35	-2.43954	0.78712	-1.31719	-212.332
43910	N/A	N/A	diacylglycerol kinase, gamma (Dgkg), mRNA	N/A	1.17652	1.20115	0.842608	0.819915	0.788059	0.828425	0.864167		-79.6675	-50.1231	-66.0927	-34.2213	-39.8364	-44.2808	-110.834
43911	499280	75251	similar to MAPK-interacting and spindle-stabilizing protein (predicted)	RGD1565431_predicted	0.859598	0.601244	0.504204	0.445121	0.480889	0.506582	0.893261		-39.8364	0.999999	1	1	1	1	-114.536
43912	300219	28697	trophinin associated protein (tastin) (predicted)	Troap_predicted	1.00713	0.934995	1.04603	0.90774	0.970772	1.91198	0.808589		-460.061	-405.616	-446.205	-354.035	-449.422	0.974359	-134.25
43913	29422	60	cholinergic receptor, nicotinic, epsilon polypeptide	Chrne	1.07213	0.93726	0.982429	0.952611	1.19633	1.06389	0.882423		-348.848	-361.692	-452.247	-401.436	-207.116	-369.183	-186.791
43914	24610	7456	outer dense fiber of sperm tails 1	Odf1	1.29984	1.15214	1.3541	1.27023	1.27165	1.07646	0.98556		0.596409	-48.1121	0.947267	-0.147885	-0.114038	-247.287	-449.422
43915	313047	2730	tyrosyl-tRNA synthetase	Yars	1.21626	1.66286	2.27518	2.34784	2.02042	1.86068	0.920252		-1.38438	1	1	1	1	1	-165.109
43916	288498	69189	WD repeat domain, phosphoinositide interacting 2	Wipi2	1.25107	0.973425	0.77267	0.897854	1.09708	1.16774	1.03899		-8.06641	-254.879	-2.19421	-117.501	-145.578	-49.5845	-242.205
43917	287475	9368	mediator of RNA polymerase II transcription, subunit 31 homolog (yeast) (predicted)	Med31_predicted	0.899197	0.649486	0.684805	0.610647	0.626709	0.711923	0.804199		-84.1589	0.999907	0.99846	0.999997	0.999987	0.989055	-1.7171
43918	300677	86074	similar to CG6105-PA	MGC72942	1.01098	1.00831	1.46716	1.37871	1.66818	1.56967	0.879474		-265.878	-267.185	0.986509	0.817167	0.999964	0.99936	-72.0706
43919	292023	1213	alanyl-tRNA synthetase	Aars	1.53163	2.31935	2.42207	2.52779	2.33341	1.79939	0.798762		1	1	1	1	1	1	0.822911
43920	N/A	N/A	sim to cell adhesion molecule nectin-3 beta (LOC363780), mRNA	N/A	1.24366	0.903387	0.872087	0.721261	0.867104	0.814796	0.978936		-100.122	-212.242	-197.112	-25.4391	-160.147	-58.097	-264.146
43921	N/A	N/A	sim to RIKEN cDNA C730036B01 (LOC365924), mRNA	N/A	1.31602	1.17104	0.990363	0.836633	0.959595	0.885773	0.941838		0.983955	-6.46242	-264.619	-1.94683	-206.302	-30.0627	-155.271
43922	682100	N/A	similar to erythrocyte membrane protein band 4.1 like 4B isoform 2	LOC682100	0.959759	0.736234	0.741982	0.629539	0.746234	0.631798	0.97897		-245.446	-1.50391	-2.10972	0.984501	-2.64896	0.982202	-261.998
43923	25345	2068	protamine 2	Prm2	1.35768	0.98907	0.864745	0.981528	1.07473	0.902925	0.927421		-0.473884	-266.585	-104.343	-235.209	-195.553	-142.372	-189.25
43924	N/A	N/A	43924	N/A	1.12562	0.977562	1.24188	1.06087	1.2432	1.29847	1.00177		-131.299	-261.397	-25.9847	-224.919	-25.4391	-21.8662	-268.498
43925	690845	88467	similar to 40S ribosomal protein S4, X isoform	LOC690845	1.14445	0.969142	0.923497	0.896522	0.961164	0.947261	0.873449		-67.5593	-248.503	-165.031	-107.205	-60.1172	-213.7	-66.4608
43926	N/A	N/A	43926	N/A	0.982054	0.959516	1.01438	0.809309	0.775818	0.759899	0.931578		-265.878	-252.28	-267.881	-59.1012	-42.7984	-152.03	-223.564
43927	361618	20681	stromal interaction molecule 1 (predicted)	Stim1_predicted	1.12888	0.81919	0.65349	0.478264	0.569955	0.625092	0.72992		-63.236	-5.42993	0.999789	1	1	0.99998	0.947196
43928	304343	4977	COP9 (constitutive photomorphogenic) homolog, subunit 6 (Arabidopsis thaliana) (predicted)	Cops6_predicted	1.08169	0.936517	1.48101	1.53622	1.60651	1.57715	1.20406		-80.4126	-116.005	1	1	1	1	-192.083
43929	N/A	N/A	sim to nuclear factor related to kappa B binding protein (LOC315523), mRNA	N/A	1.13176	1.03856	1.03456	1.08415	1.06856	0.964495	0.896697		-70.4444	-174.781	-177.731	-124.924	-143.135	-176.285	-88.2304
43930	25499	68260	nardilysin, N-arginine dibasic convertase 1	Nrd1	1.05856	0.935201	0.882071	0.974023	1.03545	1.0533	0.920869		-112.108	-91.5413	-15.0389	-171.602	-156.893	-122.598	-63.6928
43931	298400	31375	cAMP responsive element binding protein 3	Creb3	1.18817	1.21557	1.14009	1.15986	1.22475	1.29188	0.838901		-2.0602	-0.055811	-15.3801	-7.62412	0.27398	0.958191	-1.68393
43932	25490	4485	neural precursor cell expressed, developmentally down-regulated gene 8	Nedd8	1.11351	1.21773	1.59389	1.30617	1.53144	1.5798	0.878201		-20.3832	0.789712	1	0.998034	1	1	-158.884
43933	309177	8477	zinc finger, HIT domain containing 2 (predicted)	Znhit2_predicted	1.1172	1.27658	1.38512	1.11141	1.3001	1.10211	0.843581		-67.5061	-0.745256	0.926748	-74.4623	0.0848	-86.0484	-16.8054
43934	N/A	N/A	sim to FKSG26 protein (LOC292082), mRNA	N/A	1.29432	1.32861	1.07978	1.04019	1.27821	1.2097	1.0084		0.808557	0.94726	-96.0195	-159.865	0.655525	-2.66727	-190.44
43935	312320	4773	insulin-like growth factor 2, binding protein 3	Igf2bp3	1.16576	0.831865	0.993841	1.24975	0.933854	0.876379	1.10298		-52.1727	-29.8033	-191.74	-12.5149	-147.5	-73.4474	-112.108
43936	60336	N/A	cyclic AMP phosphoprotein, 19 kDa (Arpp19), mRNA	Arpp19	1.10665	1.20659	1.36383	1.35652	1.5216	1.74861	1.02733		-49.7112	-1.47886	0.995372	0.993645	0.999994	1	-174.007
43937	315352	10273	nuclear transport factor 2-like export factor 2 (predicted)	Nxt2_predicted	1.07068	1.07244	1.04212	1.01743	1.05398	1.11972	1.38499		-142.029	-139.8	-171.602	-188.579	-160.836	-83.8879	0.58682
43938	29634	22767	lactate dehydrogenase C	Ldhc	1.05333	0.855713	0.920503	0.834147	0.787352	0.851994	0.919185		-172.417	-73.4474	-128.4	-52.1727	-20.3832	-69.4577	-144.236
43939	N/A	N/A	asparaginase-like sperm autoantigen (Gliap), mRNA	N/A	1.05063	0.842582	1.26778	0.806604	0.911094	1.03571	0.979264		-143.135	-5.97855	-191.74	-0.216298	-68.4782	-165.53	-182.298
43940	N/A	N/A	43940	N/A	0.955783	0.854296	1.21202	1.21939	1.28433	1.42854	1.39018		-156.893	-17.9396	-5.34008	-4.21552	0.252515	0.993865	0.977181
43941	298700	2784	eukaryotic translation initiation factor 3, subunit 4 (delta)	Eif3s4	1.30912	1.42553	1.85002	1.53954	1.51706	1.33708	0.974647		0.999953	1	1	1	1	0.999993	-159.865
43942	N/A	N/A	43942	N/A	1.27102	1.2847	1.62718	1.30918	1.33927	1.16328	0.97375		0.599105	0.761825	1	0.905004	0.970092	-13.1125	-176.285
43943	N/A	N/A	sim to Tnfaip2 protein (LOC299340), mRNA	N/A	1.05008	1.02621	1.13923	1.01161	1.0796	1.01894	0.913594		-176.285	-187.398	-105.152	-191.113	-155.883	-189.595	-143.135
43944	64520	N/A	metastasis associated 1	Mta1	1.1511	0.907797	0.839537	1.06104	1.025	1.09263	1.00919		-69.4577	-117.935	-40.6229	-159.865	-186.052	-128.4	-187.398
43945	296710	N/A	sim to RIKEN cDNA 2010015J01 (LOC296710), mRNA	Arpc5l	1.0156	1.15371	1.36098	1.31992	1.48661	1.45329	1.26729		-186.052	-14.0501	0.993865	0.965789	0.999965	0.999865	0.722004
43946	N/A	N/A	sim to Fus1 protein (LOC302337), mRNA	N/A	1.05786	0.754781	0.85257	0.729003	0.977593	0.760869	0.989884		-116.463	-0.114741	-26.7938	0.648836	-139.602	-0.427515	-143.457
43947	N/A	N/A	sim to hypothetical protein FLJ14813 (LOC307169), mRNA	N/A	0.997999	1.2386	0.991869	0.943873	0.997275	1.3029	0.942398		-144.49	-20.1488	-144.046	-140.981	-144.453	-6.98479	-123.81
43948	N/A	N/A	sim to SRY (sex determining region Y)-box 5 isoform a (LOC312831), mRNA	N/A	1.04989	0.652227	0.83162	0.561663	0.65518	0.603146	0.713384		-107.624	0.999993	-1.76374	1	0.999991	1	0.998621
43949	311325	12198	TRAF4 associated factor 1	Traf4af1	0.863714	0.779738	1.02295	1.12804	1.03687	1.82804	1.34414		-72.1162	-19.7531	-142.141	-90.3901	-138.428	0.992717	-8.75088
43950	N/A	N/A	protein kinase C and casein kinase substrate in neurons 2 (Pacsin2), mRNA	N/A	1.19611	1.51769	2.03597	1.49604	1.49574	0.992051	0.901014		-1.13206	0.999997	1	0.999994	0.999994	0.615905	-87.7534
43951	299850	4667	dynactin 2	Dctn2	1.04896	0.808608	1.03816	0.9376	1.06798	1.16872	1.0574		-61.3625	0.999752	-85.1179	-30.9038	-29.3153	0.94657	-45.6597
43952	114522	40844	stromal antigen 3	Stag3	0.924601	1.01476	1.17398	0.68425	0.575892	0.83866	1.13651		-106.79	-143.075	-40.9837	-1.30624	-5.96553	-31.4459	-66.2461
43953	500528	77410	similar to GC-rich promoter binding protein 1-like 1	LOC500528	1.21325	0.81105	0.671021	0.591131	0.73859	0.870844	1.03678		-6.1272	-3.33602	0.99788	0.999995	0.860182	-28.7985	-129.077
43954	N/A	N/A	43954	N/A	0.998392	1.01775	0.959873	0.831661	0.820281	0.913407	0.934812		-144.49	-142.141	-132.045	-41.6333	-21.7893	-93.023	-117.231
43955	N/A	N/A	43955	N/A	1.0067	0.739906	0.98338	0.861472	0.598894	0.678298	0.890792		-144.512	-12.4186	-143.457	-87.7534	-0.868125	-3.66396	-108.453
43956	25511	6291	phosphatidylethanolamine N-methyltransferase	Pemt	1.29946	0.89953	1.14101	1.24996	1.3606	1.47743	1.18929		0.0303816	-58.9798	-36.6114	-2.47123	0.8365	0.994294	-30.9038
43957	N/A	N/A	43957	N/A	1.09515	0.715799	0.764282	0.685658	0.742647	0.828546	0.790657		-76.4003	0.921133	0.0833695	0.986453	0.679092	-9.86685	-1.76374
43958	N/A	N/A	sim to Nyd-sp12 protein; spermatogenesis-related protein (LOC365757), mRNA	N/A	0.947073	0.970313	1.08935	N/A	0.82997	0.878916	0.965528		-138.832	-141.871	-126.518	N/A	N/A	N/A	N/A
43959	N/A	N/A	43959	N/A	1.23268	0.952908	0.955239	0.901093	1.00322	0.881709	0.765415		0.74819	-99.1237	-139.602	-25.3557	-144.253	-11.3444	0.991633
43960	296849	55897	pyruvate dehydrogenase kinase, isoenzyme 3 (mapped)	Pdk3	1.03881	0.94346	0.838808	0.853534	1.12782	1.13152	0.888253		-133.157	-119.492	-25.8289	-35.419	-95.6472	-61.3625	-65.4219
43961	N/A	N/A	sim to hypothetical protein 4931432L23 (LOC361964), mRNA	N/A	1.10914	0.778057	1.14968	1.01196	0.936909	0.84389	0.980184		-78.999	-18.979	-76.4003	-144.046	-125.855	-47.754	-142.636
43962	N/A	N/A	43962	N/A	0.951829	0.712254	0.94747	0.54846	0.676215	0.637496	0.889562		-131.473	-0.389156	-129.077	0.992193	0.367389	0.483912	-84.2405
43963	366265	10782	AW144345	Rab22a_predicted	1.09783	0.951751	1.00141	0.97887	1.02805	1.03092	1.02495		-36.0121	-97.3893	-144.453	-134.223	-127.817	-124.501	-130.889
43964	N/A	N/A	43964	N/A	1.07085	1.25776	1.61373	1.7958	2.29064	2.35728	1.05611		-109.278	-6.46024	0.99569	0.999536	1	1	-120.964
43965	303242	72110	dynein-like protein 2	DLP2	1.1331	1.01878	1.20527	1.12807	1.10389	1.12404	1.12482		-23.973	-138.832	-2.30134	-27.2856	-47.05	-29.8385	-29.3153
43966	N/A	N/A	sim to putative transcription factor ZNF131 (LOC310375), mRNA	N/A	1.46567	0.991665	1.20985	1.01065	1.15476	1.11268	0.90955		0.385421	-144.046	-33.1105	-143.781	-62.1658	-90.3901	-99.9874
43967	288599	32536	Williams-Beuren syndrome chromosome region 1 homolog (human)	Wbscr1	1.13775	1.17034	1.47822	1.34965	1.31698	1.34348	1.07591		-2.83458	0.248402	1	0.999979	0.999852	0.999969	-41.6333
43968	501282	10425	similar to lymphocyte antigen 6 complex, locus E ligand	LOC501282	0.947089	0.721757	1.12546	0.984875	1.20901	1.15873	1.22957		-99.1237	0.99788	-24.4278	-140.318	-1.02267	-9.18515	0.0303816
43969	309641	8433	t-complex protein 11 (mouse)	Tcp11	1.20175	0.949249	0.932024	0.919847	1.20721	1.27289	0.958381		-4.78226	-110.098	-87.7534	-71.2677	-2.54566	0.500363	-86.8215
43970	N/A	N/A	sim to peroxiredoxin 6 (LOC287416), mRNA	N/A	1.03979	1.01972	0.938852	0.854447	0.974257	0.938452	1.02562		-93.674	-101.617	-78.2889	-18.0923	-99.3889	-78.2889	-99.7005
43971	116643	5168	valosin-containing protein	Vcp	1.18044	1.38388	1.87784	1.74908	1.68529	1.90561	1.0305		0.122606	0.999973	1	1	1	1	-87.8759
43972	257646	12449	AA892299	LOC257646	0.825966	0.650113	0.886252	0.724909	0.691614	0.707407	0.903104		-5.3262	0.999398	-32.3036	0.930745	0.990516	0.974781	-45.343
43973	N/A	N/A	43973	N/A	1.22044	0.955525	1.32792	1.21909	0.781587	0.851452	0.791222		-22.5041	-96.1844	-44.176	-11.8876	-9.99046	-38.5464	-22.9015
43974	360677	19571	similar to BC003940 protein (predicted)	RGD1311925_predicted	1.19437	1.0056	1.36893	1.1586	1.30522	1.21682	1.02109		0.514525	-103.769	0.907841	-1.33203	0.998164	0.787657	-98.7384
43975	N/A	N/A	43975	N/A	1.12123	0.794445	1.19944	1.09259	1.20225	1.12282	0.94802		-14.9061	0.901849	-7.04266	-32.8007	-0.00631805	-14.3204	-68.3794
43976	363869	5153	ubiquitin-like 3	Ubl3	1.14372	0.932598	0.889636	0.775536	0.967998	0.864032	1.29299		-10.2146	-55.6955	-18.0923	0.930745	-33.3022	-6.53986	-30.8385
43977	314457	17549	ankyrin repeat domain 9	Ankrd9	1.22836	0.953439	1.08091	0.974695	1.03158	1.13212	1.00827		-0.121744	-80.071	-51.3514	-96.5747	-93.2287	-17.4201	-103.646
43978	N/A	N/A	43978	N/A	1.06009	1.01841	1.19178	0.823904	0.844551	1.25584	0.862392		-86.2859	-102.497	-78.2889	-103.646	-89.4136	-5.46823	-30.359
43979	124440	N/A	ribosomal protein L41	Rpl41	1.17082	0.965982	1.10184	1.08862	1.28802	1.28051	0.84464		-0.353287	-82.9642	-17.754	-26.6849	0.99572	0.993725	-5.3262
43980	303918	38062	general transcription factor II E, polypeptide 1 (alpha subunit)	Gtf2e1	1.09592	1.14381	1.34178	1.32774	1.25041	1.17051	0.913652		-45.343	-17.4201	0.942868	0.907841	-0.0918025	-8.92349	-46.5225
43981	N/A	N/A	dihydropyrimidinase (Dpys), mRNA	N/A	1.03626	1.03122	1.30516	1.26306	1.42347	1.39644	0.963005		-89.9138	-93.2287	0.928498	0.667594	0.999224	0.997807	-88.3945
43982	N/A	N/A	sim to TF-1 apoptosis related protein 19 (LOC366089), mRNA	N/A	1.15214	1.09966	1.33772	1.0983	1.49046	1.33037	1.02565		-19.4904	-48.9161	0.817587	-1.16141	0.998228	0.774432	-98.7384
43983	N/A	N/A	sim to F-box only protein 30; F-box domain protein (LOC308283), mRNA	N/A	1.10953	0.904327	1.12256	1.12821	1.23675	1.07863	0.929974		-17.0907	-19.4904	-11.1479	-9.12986	0.87395	-40.1972	-43.0219
43984	290644	38171	interferon gamma inducible protein 30	Ifi30	0.969647	0.96603	0.835118	0.82907	0.996786	1.1104	1.46319		-89.9138	-86.8215	-0.00631805	0.297599	-104.223	-19.1341	0.999994
43985	311183	9087	formin binding protein 4	Fnbp4	1.27502	1.07793	1.0885	0.908425	1.12901	1.08749	0.872		-0.0341051	-64.5673	-56.952	-47.7137	-29.8839	-57.5823	-21.3397
43986	79462	40849	thioredoxin 2	Txn2	1.08168	1.10089	1.22298	1.12425	1.36007	1.22662	0.918702		-55.0695	-40.1972	-1.10708	-25.3823	0.976403	-0.901814	-49.5212
43987	81640	1235	S-adenosylmethionine decarboxylase 1	Amd1	1.1649	1.43067	1.82291	1.36413	1.70911	1.67376	0.712006		-21.7233	0.948139	0.999998	0.918796	0.999964	0.485818	0.895485
43988	N/A	N/A	sim to hypoxia-inducible factor 1, alpha subunit inhibitor; factor inhibiting HIF1 (LOC368022), mRNA	N/A	1.11464	0.949492	1.46798	1.43476	1.12554	1.1162	0.914209		-83.5299	-98.7384	-17.4201	-12.4001	-83.5299	-99.0682	-96.5747
43989	362149	3589	similar to CBF1 interacting corepressor	RGD1309199	1.01335	1.05048	1.13563	0.869583	1.4685	2.51117	1.3474		-103.881	-100.853	-103.052	-61.3846	-1.51459	0.999995	-9.33971
43990	689581	5291	WW domain containing E3 ubiquitin protein ligase 2 (predicted)	LOC689581	1.1071	1.11167	1.50043	1.3577	1.47193	1.43469	0.953674		-14.3204	-12.1419	1	0.999911	1	0.999999	-67.7457
43991	299809	4696	chaperonin containing TCP1, subunit 2 (beta)	Cct2	1.28718	1.37979	1.89215	1.76744	1.95259	1.88283	0.919108		0.999001	0.999995	1	1	1	1	-21.3397
43992	497915	1061	similar to GTP-binding protein (predicted)	RGD1562380_predicted	1.15692	0.905381	1.13417	1.00477	1.0695	0.980395	0.864315		-22.5041	-50.739	-33.3022	-103.646	-75.2546	-101.372	-22.5041
43993	N/A	N/A	43993	N/A	0.970701	0.867449	0.992683	0.853104	0.874035	0.956322	1.16864		-99.0682	-32.3036	-104.073	-24.5369	-36.3997	-92.7761	-25.8119
43994	316521	5169	sim to villin (LOC316521), mRNA	Vil1_predicted	1.13204	0.984376	0.951509	1.08745	1.27158	1.11424	1.45528		-97.6955	-102.877	-92.7761	-69.6438	-3.60004	-53.2017	0.913484
43995	288518	41080	similar to RIKEN cDNA 1110007L15 (predicted)	RGD1311660_predicted	1.14899	1.22728	1.40934	1.4546	1.50229	1.58357	0.944701		-11.8876	-0.317738	0.998029	0.999639	0.999939	0.999997	-72.1563
43996	300989	6815	HemK methyltransferase family member 1 (predicted)	Hemk1_predicted	0.927583	0.901979	1.18124	1.02081	0.949974	1.02507	1.10695		-96.9568	-51.3514	-16.4449	-101.372	-104.41	-100.296	-52.5828
43997	140670	68176	adaptor-related protein complex 2, beta 1 subunit	Ap2b1	1.2172	1.0628	1.19211	1.15505	1.33739	1.21435	1.21256		-10.4423	-83.5299	-33.3022	-30.359	-0.00631805	-10.9089	-11.3906
43998	N/A	N/A	sim to Restricted expression proliferation associated protein 100 (p100) (Differentially expressed in lung cells 2) (DIL-2) (Targeting protein for Xklp2) (Protein FLS353) (Hepatocellular carcinoma-associated antigen 519) (LOC311546), mRNA	N/A	1.00059	0.939079	1.03454	0.913763	1.11706	1.49277	1.50782		-104.41	-83.5299	-97.6955	-66.4759	-29.4134	0.514525	-98.3996
43999	N/A	N/A	sim to chromodomain helicase DNA binding protein 6; helicase C-terminal domain- and SNF2 N-terminal domain-containing protein (LOC311607), mRNA	N/A	0.936783	0.751999	1.10266	0.732575	0.951053	0.848938	1.01592		-92.3163	-9.99046	-88.3945	-24.9573	-96.9568	-48.3135	-103.646
44000	300741	1825	mannose phosphate isomerase (mapped)	Mpi	1.25006	0.809686	1.22077	N/A	1.40246	0.875084	0.92004		-64.5673	-95.3791	-70.9031	-24.9573	-70.9031	-98.3996	-24.5369
44001	29172	68166	aquaporin 8	Aqp8	1.36035	1.63201	2.8828	2.27371	1.50876	1.1386	0.871425		-0.00631805	0.993271	1	1	0.978232	-27.7903	-24.8442
44002	N/A	N/A	prohibitin (Phb), mRNA	N/A	1.36445	1.47397	1.95224	1.73652	1.82635	1.9209	1.00075		0.999905	1	1	1	1	1	-68.8457
44003	N/A	N/A	sim to growth factor receptor bound protein 2-associated protein 1 (LOC361388), mRNA	N/A	0.938722	0.713787	0.973906	0.854395	0.905225	0.852513	0.963872		-51.9335	0.938935	-65.5186	-11.8779	-34.0958	-11.4266	-62.5869
44004	287199	12094	NudC domain containing 2	Nudcd2	1.09619	0.933408	1.2542	1.26851	1.54224	1.5499	1.04761		-33.6885	-45.8092	-0.260158	0.149846	0.999761	0.999808	-59.5675
44005	308435	87637	capicua homolog (Drosophila) (predicted)	Cic_predicted	1.00039	0.755692	0.869037	0.784331	0.926877	0.899555	0.719408		-68.8457	0.899438	-10.5591	0.560017	-39.9154	-23.7813	0.988428
44006	360596	62199	sim to RNA-binding protein Musashi2-L (LOC360596), mRNA	RGD1560397_predicted	1.17229	1.02748	0.886612	0.939476	1.00737	1.11834	1.04926		-4.68056	-63.6539	-8.77435	-45.8092	-68.4948	-27.4136	-53.8769
44007	N/A	N/A	sim to 4933402K05Rik protein (LOC293783), mRNA	N/A	1.02904	0.956803	0.950589	0.842981	0.797169	0.849496	1.13916		-65.306	-60.8322	-58.2336	-10.5591	-2.19279	-12.5771	-0.292993
44008	304862	37753	translocated promoter region	Tpr	1.29405	1.01286	1.19326	1.02832	1.14181	1.07702	0.82806		0.913843	-67.5783	-1.46484	-62.8616	-9.15141	-25.5659	-0.584641
44009	313507	2400	AI112988	Tal1_predicted	1.54627	0.782905	1.09332	0.91215	0.783961	0.675615	0.808566		0.996253	-1.13264	-63.1311	-40.7581	-5.30871	0.815634	-4.68056
44010	297523	18603	vestigial like 4 (Drosophila)	Vgll4	0.983694	0.622456	0.654658	0.569161	0.707291	0.666901	0.812062		-67.8299	0.996381	0.97962	0.999862	0.759431	0.962144	-6.89097
44011	N/A	N/A	sim to bromodomain-containing female sterile homeotic-like protein (LOC305123), mRNA	N/A	1.25276	1.67437	2.38865	2.17335	1.81385	1.34359	0.974003		-0.624959	0.99999	1	1	1	0.854981	-65.9253
44012	N/A	N/A	44012	N/A	1.2251	0.998894	1.20923	1.3584	1.35513	1.23443	1.25225		-17.638	-68.4206	-51.5375	-2.66322	-2.8327	-15.6455	-12.8162
44013	24230	574	benzodiazepine receptor, peripheral	Bzrp	0.996213	1.16547	0.751906	0.855863	0.82554	0.808718	1.31729		-68.8173	-27.4136	-1.77548	-24.8442	-14.5741	-10.1427	-2.42106
44014	304396	N/A	similar to hypothetical protein DKFZp434K1815	LOC304396	0.996234	0.71213	1.06335	0.966355	1.11644	1.08835	0.91322		-68.7605	0.954111	-52.3271	-63.1311	-28.1693	-40.7581	-37.8171
44015	N/A	N/A	44015	N/A	1.20029	1.08557	1.04463	1.0412	0.952979	1.00002	0.810795		-15.3731	-50.7392	-63.1311	-63.907	-62.0219	-68.8493	-9.34408
44016	361321	37953	autophagy-related 12 (yeast)	Atg12	0.987009	0.944781	0.749392	0.686606	0.695569	0.695791	0.936049		-67.5783	-49.527	0.958312	0.999406	0.998867	0.998826	-43.7101
44017	N/A	N/A	AI385287	N/A	1.13559	0.902106	1.21439	1.06825	1.00307	0.933588	1.00114		-16.1995	-26.2977	-1.90898	-22.7426	-68.7924	-44.9714	-68.8351
44018	29387	7477	phospholipase A2, group 2C	Pla2g2c	0.946906	0.859074	0.934387	1.01211	0.826444	0.40077	0.948058		-66.995	-55.7506	-66.1194	-68.7605	-49.527	0.911129	-67.7075
44019	N/A	N/A	colony stimulating factor 1(macrophage) (Csf1), mRNA	N/A	1.35867	1.02547	0.94375	1.13514	0.845659	0.877175	0.937162		0.314793	-66.4888	-57.5425	-28.934	-32.4758	-27.4136	-55.0103
44020	N/A	N/A	44020	N/A	1.05927	0.958376	0.880342	0.850301	0.98399	1.07055	1.00473		-56.4779	-61.7318	-34.5045	-29.7073	-67.8299	-64.6327	-68.7605
44021	287772	2109	proteasome (prosome, macropain) 26S subunit, non-ATPase, 12	Psmd12	1.40053	1.60298	1.99041	1.84399	1.99441	1.69949	0.882039		0.998739	0.999999	1	1	1	1	-10.7716
44022	N/A	N/A	44022	N/A	0.983279	0.951776	0.862779	0.648029	1.00587	0.656357	0.897456		-67.8299	-60.2089	-8.77435	0.779745	-68.562	-5.99255	-28.5505
44023	N/A	N/A	sim to transketolase (LOC290685), mRNA	N/A	1.0909	0.822635	0.736187	0.510119	0.636809	0.585867	0.774562		-35.7384	-2.11968	0.942674	1	0.999918	0.999999	0.584158
44024	500255	11073	similar to MJ0495-like protein SelB (predicted)	RGD1560552_predicted	1.06943	1.50636	1.32085	1.4344	1.81851	1.47559	0.799784		-55.0103	0.879131	-0.886658	0.798439	0.999934	0.804332	-5.44092
44025	N/A	N/A	44025	N/A	1.44451	1.24775	1.37298	N/A	1.18305	0.703192	0.799185		0.194177	-12.5771	-24.4873	N/A	N/A	N/A	N/A
44026	29646	20162	alcohol dehydrogenase 4 (class II), pi polypeptide	Adh4	0.845965	0.631508	0.766066	0.792845	0.969265	1.01149	0.796674		0.82632	1	0.999885	0.998266	-54.2576	-66.664	0.997534
44027	360643	960	AI045565	Cdc27	1.24991	0.910424	1.18515	1.12002	1.18563	1.17938	1.00982		0.464924	-26.6672	-2.74714	-17.3442	-2.74714	-3.3818	-68.1562
44028	290364	7388	integral membrane protein 2B	Itm2b	0.949078	0.527821	0.319479	0.299447	0.372232	0.447245	1.31232		-51.5375	1	1	1	1	1	0.923931
44029	83536	8305	muskelin 1, intracellular mediator containing kelch motifs	Mkln1	1.21113	0.906435	1.27613	1.05708	1.18072	1.12534	1.10144		0.649399	-14.5741	0.980281	-42.0236	-0.166116	-7.21012	-15.3731
44030	N/A	N/A	AI111707	N/A	1.3197	1.27307	1.11206	1.16268	1.25468	1.13156	1.01357		0.639233	-0.196735	-29.3196	-12.341	-0.886658	-21.7289	-67.9455
44031	287585	31185	protein phosphatase 1D magnesium-dependent, delta isoform (predicted)	Ppm1d_predicted	0.95983	0.763513	0.622096	0.5544	0.68894	0.838571	0.970871		-60.8322	0.464924	0.999846	0.999999	0.972623	-6.89097	-63.6539
44032	361195	75343	CDC14 cell division cycle 14 homolog B (S. cerevisiae) (predicted)	Cdc14b_predicted	1.06625	0.813492	0.912057	0.990139	0.960677	0.905145	0.823118		-57.89	-11.2053	-47.8874	-68.562	-64.1546	-44.9714	-21.0673
44033	363164	10830	WD repeat domain 48 (predicted)	Wdr48_predicted	1.15475	1.01014	0.884992	0.819783	0.848928	0.958336	0.91319		-2.66322	-67.8299	-7.21012	0.67832	-21.7289	-37.8171	-19.7788
44034	295052	31203	cyclin A1	Ccna1	1.11826	0.895312	1.25883	0.836148	1.0004	0.67057	0.90147		-51.1394	-54.2576	-15.1037	-57.1913	-67.9455	-1.03104	-53.8769
44035	313658	10804	ZUBR1	Rbaf600	0.932939	0.963879	1.11271	1.0483	1.19629	1.16656	1.04493		-36.9828	-57.89	-15.921	-64.6327	-0.54522	-3.00883	-53.8769
44036	297522	6479	SEC13-like 1 (S. cerevisiae)	Sec13l1	1.49645	2.03617	2.33094	3.82203	3.64213	3.36652	1.09674		0.863497	0.999937	1	1	1	1	-47.474
44037	305070	10097	similar to RIKEN cDNA 2310028N02	RGD1359339	1.30984	1.93898	2.17216	1.89439	2.30871	1.47667	1.01113		-0.292993	0.999994	1	0.999998	1	0.97078	-68.3394
44038	296161	8972	similar to Rnf37-pending protein	RGD1305440	1.1668	0.833115	0.989613	0.791883	0.976456	0.939004	0.88438		-5.99255	-1.9778	-68.0543	0.534583	-65.0875	-46.2269	-14.8373
44039	691966	90843	sim to sulfide quinone reductase-like (LOC317630), mRNA	LOC691966	0.832416	0.663182	0.703773	0.525416	0.667912	1.0425	1.33311		-0.432169	0.99999	0.999679	1	0.999984	-55.3821	0.989181
44040	292156	9337	SH3-domain GRB2-like B1 (endophilin)	Sh3glb1	2.30846	1.68269	1.35812	1.36255	1.44567	1.57504	1.8981		1	0.999995	0.926271	0.934964	0.994706	0.999893	1
44041	117019	5976	eukaryotic translation initiation factor 2B, subunit 4 delta	Eif2b4	1.25133	0.947188	1.25103	1.24136	1.03859	1.03239	0.919328		-0.106995	-52.7184	-0.136208	-0.469	-60.5228	-62.8616	-36.5669
44042	114499	3306	hepatoma-derived growth factor	Hdgf	1.01209	1.07676	1.43854	1.33625	1.43068	1.41475	0.959954		-67.9455	-40.7581	0.997701	0.934964	0.997063	0.995059	-63.3952
44043	301511	4187	actin related protein 2/3 complex, subunit 2 (predicted)	Arpc2_predicted	1.26476	1.19624	1.69672	1.45041	1.58332	1.5482	1.37009		0.995226	0.821052	1	1	1	1	0.999986
44044	N/A	N/A	44044	N/A	1.34291	0.888839	0.874834	0.826409	1.04959	1.08458	1.02087		0.236386	-31.2781	-24.8442	-8.77435	-60.2089	-47.474	-67.1508
44045	299121	10220	ARP10 actin-related protein 10 homolog (S. cerevisiae)	Actr10	1.16304	1.25682	1.37563	1.20516	1.30495	1.30589	1.11164		0.126856	0.993037	0.999991	0.889727	0.999522	0.999539	-6.43087
44046	N/A	N/A	sim to testis specific protein (LOC299920), mRNA	N/A	1.02555	1.18476	0.919162	0.791462	0.785321	0.585977	0.988143		-67.1508	-17.9348	-51.9335	-20.0965	-11.2053	0.988428	-68.4948
44047	N/A	N/A	44047	N/A	1.11734	1.25629	1.55642	1.26867	1.73265	1.7367	1.21579		-42.0236	-8.58992	0.926271	-0.432169	0.996739	0.996959	-15.1037
44048	360650	9602	similar to X83328 protein	RGD1304846	1.02009	0.757799	1.09066	1.09469	1.4335	1.30222	1.01688		-67.1508	-1.34938	-43.7101	-42.0236	0.923931	-0.432169	-67.7075
44049	361202	10515	G kinase anchoring protein 1	Gkap1	1.24621	0.921987	0.838701	0.88961	0.85019	0.775439	1.09136		-6.43087	-52.3271	-15.3731	-35.3259	-47.0594	-3.09945	-47.474
44050	685322	N/A	sim to Ubiquinol-cytochrome C reductase complex 7.2 kDa protein (Cytochrome C1, nonheme 7 kDa protein) (Complex III subunit X) (7.2 kDa cytochrome c1-associated protein subunit) (HSPC119) (LOC364188), mRNA	LOC685322	1.12735	0.97546	1.3001	1.10902	1.37095	1.59274	0.874832		-4.31383	-40.9776	0.994909	-8.12088	0.99981	1	-2.22744
44051	N/A	N/A	44051	N/A	1.14037	0.998891	1.10588	1.1009	1.01356	1.16979	0.889602		-7.80724	-45.1024	-16.2987	-17.7575	-44.2727	-3.52288	-11.3041
44052	N/A	N/A	sim to mammalian ependymin related protein-2 (LOC291180), mRNA	N/A	0.969427	0.984546	0.971009	0.454948	1.0694	0.832934	1.38231		-43.7805	-44.7752	-35.2275	0.981328	-44.8777	-15.8257	-18.2564
44053	N/A	N/A	44053	N/A	1.25543	1.14728	0.895149	0.850343	0.886397	1.01564	0.882907		-10.5404	-26.567	-32.3559	-22.7094	-31.0006	-44.8287	-31.0006
44054	N/A	N/A	44054	N/A	1.59579	0.942724	0.927037	N/A	0.873328	0.879967	0.97791		0.725477	-38.5494	-34.7194	N/A	N/A	N/A	N/A
44055	360533	23360	ring finger protein 187 (predicted)	Rnf187_predicted	0.987547	0.870316	1.01034	0.9714	1.3469	1.13203	0.736564		-43.7805	-0.588681	-44.183	-38.5494	0.915195	-2.08983	0.999937
44056	307526	69488	similar to hypothetical protein MGC32132 (predicted)	RGD1307915_predicted	1.15567	1.08252	1.07463	0.84447	0.991568	0.960855	0.953623		-5.5762	-24.3498	-27.1239	-2.37015	-44.7752	-38.5494	-36.2212
44057	66020	56402	glyceraldehyde-3-phosphate dehydrogenase, spermatogenic	Gapdhs	0.954353	0.803594	1.05195	0.738828	0.899904	0.841384	0.97396		-43.7805	-17.0208	-43.1815	-11.698	-37.6475	-27.1239	-44.2727
44058	298767	N/A	dynein cytoplasmic 2 light intermediate chain 1	Dync2li1	0.927141	0.806654	0.723188	0.593356	0.556528	0.559723	0.855193		-27.1239	-0.0999532	0.983069	0.999998	1	1	-4.97628
44059	288471	39246	transformation/transcription domain-associated protein (predicted)	Trrap_predicted	1.00675	0.997917	0.777045	0.709766	0.890518	0.731725	0.847743		-44.8777	-45.0906	0.929402	0.999252	-9.28138	0.996383	-1.36398
44060	N/A	N/A	sim to phospholysine phosphohistidine inorganic pyrophosphate phosphata (5M590) (LOC361663), mRNA	N/A	0.972107	1.66939	2.35687	2.42552	2.85172	2.4592	1.06233		-43.7805	0.96094	0.999915	1	1	1	-39.4077
44061	117557	N/A	tropomyosin isoform 6	Tpm3	1.28084	1.44253	1.43769	1.43569	2.17778	1.67648	1.02519		0.124233	0.959687	0.983614	0.983069	1	0.999972	-43.1815
44062	N/A	N/A	sim to Tes protein (LOC298326), mRNA	N/A	0.813696	0.861124	1.09659	0.679137	0.744385	0.799447	0.890148		-7.80724	-18.0062	-31.8167	0.805254	-0.66652	-5.5762	-26.0108
44063	81670	80197	glutamic pyruvic transaminase 1, soluble	Gpt1	1.29684	0.993112	0.957925	0.734006	0.74098	0.623085	0.708439		0.969706	-44.8287	-35.7283	0.997611	0.996126	1	0.999673
44064	304201	N/A	AI058378	RGD1561962_predicted	1.11116	0.840556	0.901439	0.786908	0.781991	0.936053	0.972173		-17.5104	-3.16476	-18.0062	0.453573	0.559808	-31.0006	-42.1722
44065	266718	N/A	AI171782	Qki	1.24307	0.982863	0.916892	0.831618	0.917563	0.987981	0.880149		0.665873	-43.5535	-18.7612	-0.21509	-19.0158	-44.358	-4.20931
44066	685462	76808	similar to EMI domain containing 1	LOC685462	1.01625	0.789907	0.649336	0.620692	0.62781	0.679525	0.692793		-43.8876	0.781445	0.999986	0.999999	0.999998	0.999661	0.999563
44067	292764	45483	hypothetical protein LOC292764	RGD1303117	1.16724	1.24086	1.54902	1.22101	1.31902	1.48996	1.05647		0.836464	0.998128	1	0.993545	0.999988	1	-20.3088
44068	117243	69181	acyl-CoA synthetase long-chain family member 6	Acsl6	1.17847	0.800085	1.0411	0.951539	0.856672	1.00971	0.976782		-10.1706	-2.51809	-41.3368	-39.4077	-27.4025	-44.8777	-43.7805
44069	140544	3680	phosphate cytidylyltransferase 1, choline, alpha isoform	Pcyt1a	1.29257	0.898422	1.15445	0.68459	0.834103	0.784087	0.988151		0.898312	-13.3524	-45.0906	0.189272	-3.16476	0.821496	-44.4388
44070	N/A	N/A	44070	N/A	1.18608	1.13997	1.4545	1.37712	1.39214	1.16016	0.856243		0.453573	-2.15801	0.999998	0.999918	0.99996	-0.51405	-0.127787
44071	294504	68874	pyrophosphatase (mapped)	Pyp	1.11294	1.18226	2.95924	2.52735	3.08737	2.96832	1.04717		-23.2533	-8.77201	1	1	1	1	-39.8192
44072	25729	14452	cyclin E	Ccne1	1.08843	0.9048	0.924056	0.980258	1.60735	1.32754	1.07254		-31.2735	-29.3485	-33.4204	-44.183	0.996738	-0.0461179	-34.9744
44073	363229	34076	solute carrier family 39 (zinc transporter), member 10 (predicted)	Slc39a10_predicted	0.946069	1.45328	1.05077	1.23713	0.952138	0.976161	0.779133		-39.1974	0.375781	-40.2183	-5.33089	-40.0203	-33.4204	-2.08983
44074	291077	23555	sim to RIKEN cDNA 4933417A18 (LOC291077), mRNA	RGD1307537	1.22933	0.853514	1.10968	0.857454	0.897865	0.902889	0.864973		-3.90557	-11.1101	-34.9744	-16.5378	-34.2045	-28.2377	-14.0047
44075	297728	6574	similar to RIKEN cDNA 1200009B18; EST AA408438	RGD1310606	1.34119	1.03267	1.35266	1.30119	1.4039	1.50623	1.00331		0.998482	-38.7683	0.999107	0.991264	0.999905	0.999999	-45.0274
44076	79449	88346	ribosomal protein L21	Rpl21	0.970402	0.773786	0.91256	1.00092	1.0232	1.00272	2.01167		-40.4131	0.958396	-16.0614	-45.1094	-42.3281	-45.0742	-3.16476
44077	619346	6052	surfeit 4	Surf4	1.17153	1.1397	1.07648	0.711532	1.07857	1.00526	1.08151		-14.0047	-20.3088	-45.0274	-4.20931	-32.8906	-45.1094	-45.0906
44078	361653	32601	armadillo repeat containing 5	Armc5	1.09943	0.918454	1.25341	1.06178	1.13493	1.03451	0.81731		-6.63088	-9.63101	0.994363	-8.77201	-1.01219	-35.4789	0.971583
44079	365215	10426	similar to RIKEN cDNA 1500002O20	RGD1309888	1.06782	0.873848	1.05055	1.0629	1.16457	1.06221	0.946871		-26.567	-4.52785	-33.4204	-28.5159	-2.15801	-28.7937	-43.8876
44080	300215	N/A	limb region 1-like homolog (mouse)	Lmbr1l	0.954463	0.709649	0.613494	0.523275	0.645869	0.668875	0.998836		-36.9447	0.994551	0.999995	1	0.999937	0.999661	-45.1024
44081	N/A	N/A	sim to eukaryotic translation initiation factor 4 gamma, 3 (LOC298573), mRNA	N/A	1.1085	1.01551	1.15705	1.01604	1.09739	1.0574	0.811618		-22.1688	-44.358	-10.7283	-44.358	-25.1784	-8.93979	-42.4802
44082	290356	8847	phytanoyl-CoA hydroxylase interacting protein	Phyhip	1.13462	1.01971	0.912402	0.676004	0.788673	0.86139	0.864942		-6.91336	-43.1815	-5.21092	0.999948	0.862937	-2.99459	-3.52288
44083	497954	6086	sim to Dph2l1 protein (LOC287523), mRNA	RGD1564623_predicted	1.30057	1.71457	1.45098	1.54884	1.55533	1.44054	0.646699		0.626651	0.999996	0.994168	0.999648	0.999706	0.9921	0.999107
44084	171293	55616	cathepsin D	Ctsd	1.2191	0.821829	0.691951	0.623419	0.653186	0.672404	0.852034		-3.80754	-4.0052	0.964479	0.999225	0.995558	0.986982	-4.10644
44085	304545	2769	2'-5' oligoadenylate synthetase-like 1	Oasl1	0.834286	N/A	N/A	0.835505	0.821502	1.0082	0.735958		-18.7612	N/A	-14.674	-14.674	-31.5456	-4.74863	-35.4789
44086	N/A	N/A	sim to RIKEN cDNA 5830484J08 (LOC295538), mRNA	N/A	1.01466	0.939349	0.890613	0.983669	0.908022	0.761802	0.919464		-44.8777	-40.9776	-32.3559	-45.0531	-35.7283	-12.9271	-43.5535
44087	N/A	N/A	sim to 2010003J03Rik protein (LOC293673), mRNA	N/A	0.841904	0.592146	0.582998	0.581769	0.794837	0.7782	0.609085		-9.10958	0.999593	0.999772	0.99953	-2.29815	-0.706677	0.998895
44088	117152	10202	cullin associated and neddylation disassociated 1	Cand1	1.47148	2.2908	1.81555	2.1637	2.32327	1.92468	1.15802		0.998814	1	1	1	1	1	-6.77117
44089	29525	55958	phosphatidylinositol transfer protein, alpha	Pitpna	1.09861	1.54761	1.65217	1.83825	2.40193	2.03271	1.36581		-19.7877	0.999622	0.999998	1	1	1	0.98071
44090	317486	32703	similar to RIKEN cDNA 1700045I19 (predicted)	RGD1565844_predicted	1.24549	0.856818	1.05561	0.555869	0.627917	0.629476	0.665232		-7.35153	-15.3597	-41.8491	0.99978	0.988596	0.944862	0.935628
44091	287447	9100	Dullard homolog (Xenopus laevis)	Dullard	1.20241	0.923559	1.24819	1.17879	1.35001	1.28018	0.935448		0.675064	-16.0614	0.954282	0.168093	0.999593	0.989329	-21.9
44092	315134	8917	Josephin domain containing 1	Josd1	1.24031	0.921485	0.987778	0.8621	0.975881	0.942461	1.04402		0.949782	-14.449	-43.9905	-0.477904	-40.7928	-24.9017	-32.8906
44093	N/A	N/A	44093	N/A	1.519	2.54818	1.76474	2.20712	1.95417	1.45093	0.792656		0.990016	1	0.999963	1	0.999999	0.99183	-0.44252
44094	114489	3234	dystroglycan 1	Dag1	1.274	0.873986	1.19886	0.896716	1.03761	0.899737	0.767859		0.963335	-3.16476	0.324398	-8.28067	-37.1813	-9.28138	0.988596
44095	116458	40968	importin 13	Ipo13	1.32385	1.00129	1.15386	0.6822	0.819205	0.670436	0.86216		-17.7575	-45.0906	-32.3559	-6.63088	-26.567	-4.31383	-32.0868
44096	291661	12431	similar to hypothetical protein PRO1580 (predicted)	RGD1309263_predicted	0.958203	0.739486	0.994106	0.529474	0.904683	0.812693	0.961377		-40.4131	-1.25845	-44.6542	0.999225	-25.733	-6.63088	-40.9776
44097	79254	2887	A-kinase anchor protein 4	Akap4	1.00033	1.15312	1.99411	1.25379	1.15181	1.02267	0.896528		-43.4336	-18.7612	0.99999	0.146417	-19.0158	-44.0889	-26.8454
44098	N/A	N/A	cysteine string protein (Csp), mRNA	N/A	0.809246	0.988625	0.904876	0.908189	1.01562	0.617505	0.90893		-11.1101	-44.9221	-35.4789	-26.567	-45.0274	0.709541	-33.1562
44099	366468	13154	similar to U7 snRNP-specific Sm-like protein LSM10	LOC366468	0.844137	1.17071	1.11775	0.648983	0.922576	0.973916	1.02451		-14.449	-16.7785	-27.681	0.858825	-37.6475	-42.3281	-44.5869
44100	291996	31924	nin one binding protein	Nob1p	1.39159	1.78015	1.62631	1.64484	1.86224	1.1669	0.943434		0.990343	0.999999	0.999995	0.999997	1	-4.74863	-32.8906
44101	309172	32653	similar to RIKEN cDNA 1200004M23	RGD1310323	1.02333	0.962878	0.835371	0.933445	0.941312	1.06587	1.15146		-41.8491	-42.7726	0.230176	-23.2533	-30.7269	-25.733	-2.44346
44102	N/A	N/A	hypothetical protein RDA279 (Rda279), mRNA	N/A	0.985589	0.613145	0.995591	0.74509	0.87867	0.846998	0.862036		-44.4388	0.999932	-45.0531	0.83161	-13.3524	-5.82876	-8.93979
44103	N/A	N/A	44103	N/A	1.1569	0.749576	0.854754	0.802921	0.809273	0.869433	0.98188		-8.12088	0.870828	-6.08866	-0.308346	-0.66652	-9.28138	-43.8876
44104	499865	41661	similar to RIKEN cDNA 1700095F04 (predicted)	RGD1565206_predicted	1.2493	0.95377	1.16002	0.75958	0.888518	0.61802	0.956643		-26.8454	-43.7805	-35.4789	-16.2987	-38.5494	-1.01219	-44.4388
44105	362963	9249	RUN and TBC1 domain containing 3	Rutbc3	1.08534	0.672	0.977286	0.966389	1.05067	1.03379	1.17243		-28.7937	0.992858	-43.6691	-41.6819	-38.3279	-41.8491	-8.28067
44106	294232	2658	DEAH (Asp-Glu-Ala-His) box polypeptide 16	Dhx16	1.03274	0.817943	1.01992	0.798105	0.869858	0.734802	0.737217		-43.4336	-1.10775	-44.4388	-12.7173	-22.1688	-5.45264	-4.10644
44107	N/A	N/A	sim to Ral-A exchange factor RalGPS2 (LOC304887), mRNA	N/A	1.24269	2.39515	2.82284	2.61759	2.30339	1.77434	0.780662		-0.373987	1	1	1	1	1	0.468027
44108	362616	19231	similar to EAPG6122 (predicted)	RGD1563673_predicted	1.18583	1.59591	1.60658	1.30264	1.5091	1.68832	1.50146		0.324398	1	1	0.995558	1	1	1
44109	361308	38093	kinesin family member 20A (predicted)	Kif20a_predicted	1.15294	0.973305	0.849019	0.993158	1.09665	0.676611	0.852382		-28.5159	-44.6542	-28.5159	-44.9618	-38.1037	-0.276579	-27.1239
44110	361046	4699	ADP-ribosyltransferase (NAD+; poly (ADP-ribose) polymerase)-like 1	Adprtl1	0.931805	0.920071	0.974292	0.785866	0.792672	0.687796	0.855879		-33.9446	-37.6475	-43.5535	-14.226	-11.1101	-0.627193	-27.681
44111	N/A	N/A	sim to Mel18 and Bmi1 like ring finger (LOC309457), mRNA	N/A	0.873917	0.766603	1.46677	0.978299	0.938936	0.81017	0.969497		-20.3088	-1.5302	0.583223	-43.0492	-37.8768	-13.7854	-43.4336
44112	117035	331	solute carrier family 25 (mitochondrial carnitine/acylcarnitine translocase), member 20	Slc25a20	1.00723	1.10035	0.901952	1.32478	1.41631	1.18114	1.29665		-44.8287	-19.2717	-13.5679	0.977314	0.999225	-1.5302	0.939485
44113	305882	9854	similar to chromosome 14 open reading frame 94	RGD1305288	0.824514	0.725648	0.527573	0.630354	1.21027	1.59853	0.976872		-6.4925	0.230176	0.999992	0.995079	-6.77117	0.996257	-43.8876
44114	N/A	N/A	44114	N/A	1.01713	0.616178	0.708583	0.752206	0.871638	1.13815	0.836866		-44.5151	0.993323	0.626651	-0.588681	-19.2717	-17.7575	-10.7283
44115	N/A	N/A	sim to HMG-box transcription factor BBX (LOC303970), mRNA	N/A	1.06805	0.562375	0.558875	0.614209	0.711298	0.768637	0.885827		-34.7194	0.999986	0.999989	0.999513	0.904264	0.00534989	-18.5081
44116	N/A	N/A	sim to troponin C, cardiac muscle - mouse (LOC290561), mRNA	N/A	1.35073	0.918662	1.03403	0.885327	0.921807	0.829605	0.738753		0.438761	-30.7269	-42.4802	-20.3088	-37.4156	-6.77117	0.468027
44117	N/A	N/A	sim to p66 alpha homolog (LOC290669), mRNA	N/A	1.51647	2.14317	1.94889	1.59466	1.68095	1.51434	0.81655		0.939485	0.999999	0.999981	0.986546	0.997349	0.937585	-7.20354
44118	N/A	N/A	BF417566	N/A	1.17176	1.10911	1.06748	0.901403	0.855005	0.956957	0.79323		-17.2648	-29.9016	-38.7683	-21.0994	-17.5104	-32.8906	-20.3088
44119	25529	20626	protein tyrosine phosphatase, receptor type, D	Ptprd	1.05116	1.11354	1.03465	N/A	0.839117	0.836233	1.06024		-42.6284	-34.4628	-43.5535	N/A	N/A	N/A	N/A
44120	N/A	N/A	44120	N/A	0.868628	0.95478	0.877599	N/A	0.938473	0.721091	0.762114		-31.0006	-42.7726	-27.681	N/A	N/A	N/A	N/A
44121	303604	69110	mitogen activated protein kinase kinase kinase 3 (predicted)	Map3k3_predicted	0.991362	0.800302	1.03418	0.813805	0.934315	0.862276	0.72032		-44.8287	0.189272	-40.7928	-0.407885	-29.9016	-6.2214	0.986546
44122	303692	4714	ST6 (alpha-N-acetyl-neuraminyl-2,3-beta-galactosyl-1,3)-N-acetylgalactosaminide alpha-2,6-sialyltransferase 2	St6galnac2	1.02804	0.897665	1.10875	1.03987	1.1802	1.15641	0.970272		-39.4077	-5.45264	-6.63088	-34.4628	0.453573	-0.44252	-38.3279
44123	N/A	N/A	Smhs1 protein (Smhs1), mRNA	N/A	0.964719	1.16966	1.24566	0.874058	1.06877	0.875032	0.922756		-44.0889	-29.6253	-25.733	-39.4077	-41.8491	-36.9447	-39.8192
44124	301432	41717	peptidylprolyl isomerase (cyclophilin)-like 3	Ppil3	0.992376	1.18116	2.45814	3.04799	3.5951	2.05898	0.985142		-45.0274	-21.0994	0.999999	1	1	0.999928	-27.9124
44125	N/A	N/A	sim to PTK9 protein tyrosine kinase 9 (LOC315265), mRNA	N/A	1.50907	2.81638	2.15783	2.68721	3.34525	2.56918	2.09848		-0.184839	0.999968	0.998542	0.99999	1	0.999973	0.991217
44126	56764	41344	dnaj-like protein	LOC56764	0.903607	0.626485	1.09016	0.646336	0.786045	0.761811	0.672601		-18.1686	0.721967	-24.7821	-0.24165	-2.63093	-1.52305	0.251317
44127	N/A	N/A	AA944552	N/A	1.02733	0.724501	0.976371	1.08896	1.04155	1.02803	0.751863		-25.6283	0.999196	-26.1674	-11.1627	-22.8156	-17.8182	0.994295
44128	500987	68227	similar to Histone H2A.x (H2a/x) (predicted)	RGD1566119_predicted	1.37246	1.78714	1.6193	1.42319	1.67693	2.78171	1.30852		-0.827074	0.993694	0.93381	0.0437003	0.970205	1	-2.84827
44129	N/A	N/A	sim to WD repeat membrane protein (LOC305349), mRNA	N/A	0.945994	0.561933	0.633563	0.44348	0.606162	0.683808	0.938973		-24.7821	0.996892	0.965174	0.999917	0.993901	0.681597	-22.1982
44130	117543	68178	2,4-dienoyl CoA reductase 1, mitochondrial	Decr1	1.2257	0.921472	0.704265	0.575681	0.619216	0.622457	1.03474		0.387473	-14.1468	0.998935	1	0.999999	0.999998	-24.9091
44131	297961	41090	ubiquitin-conjugating enzyme E2, J1 (predicted)	Ube2j1_predicted	1.10357	0.919081	1.30753	1.02773	0.964995	0.809117	0.693958		-10.3823	-13.6338	0.946436	-26.0642	-24.7821	0.500999	0.999372
44132	N/A	N/A	BE098849	N/A	1.07385	0.895432	1.15143	1.1729	1.37494	1.31436	1.05748		-21.8819	-15.36	-10.3823	-7.79658	0.672905	-0.00343788	-24.1183
44133	N/A	N/A	44133	N/A	1.08794	1.40831	1.73897	1.31473	1.4624	1.20287	0.920445		-10.2292	0.999911	1	0.995334	0.999991	0.605733	-10.5364
44134	502002	62159	similar to natural killer cell protease 7 (predicted)	RGD1564878_predicted	1.0838	2.16148	2.03964	1.75306	2.42355	2.15062	1.44724		-19.3845	1	1	0.999963	1	1	0.964075
44135	54240	37340	cholinergic receptor, nicotinic, delta polypeptide	Chrnd	0.954056	0.990928	1.44514	1.17334	1.27846	1.0629	1.04747		-26.2683	-28.0525	0.0203803	-12.7912	-4.1815	-25.0342	-26.4628
44136	84509	68143	RAN, member RAS oncogene family	Ran	1.63098	3.63159	4.60094	5.20344	3.94038	4.18869	0.907875		0.98965	1	1	1	1	1	-19.3845
44137	84472	7785	interleukin enhancer binding factor 3	Ilf3	1.13954	1.71905	1.79133	1.83435	2.1437	1.70459	0.690973		-7.53284	0.99998	1	1	1	0.999995	0.994482
44138	25640	396	transcription factor 2	Tcf2	1.09086	0.876984	0.99056	0.702575	0.929269	0.854432	0.995947		-19.7276	-12.459	-28.0052	0.831445	-21.8819	-8.61697	-28.1013
44139	679983	88593	AA956968	LOC679983	1.01384	0.942936	1.19954	1.2282	1.05738	0.98473	1.22779		-27.7481	-22.1982	-2.63093	-1.08317	-22.8156	-22.9665	-1.08317
44140	24674	N/A	Calcineurin subunit A alpha	Ppp3ca	1.25527	0.899591	0.937655	0.912204	0.792989	0.901883	1.02881		-0.909315	-14.8376	-22.1982	-17.2913	-0.709341	-15.1855	-26.8223
44141	338401	36065	cysteine-rich protein 2	Crip2	0.870064	0.557307	0.627636	0.630464	0.726171	0.924377	1.17561		0.305251	1	1	1	0.999996	-7.40282	0.794765
44142	N/A	N/A	sim to RIKEN cDNA 1810012H11 (LOC303237), mRNA	N/A	0.858317	1.04757	1.29088	0.701159	0.881205	0.732578	0.997717		-23.116	-26.0642	-9.47967	-0.493131	-11.1627	-5.82705	-28.0052
44143	304758	14043	AW434038	Ccnt2_predicted	1.14244	0.696761	0.763068	0.574345	0.656017	0.4869	0.930887		-15.0114	0.538418	-1.63053	0.987816	0.883927	0.999893	-23.4104
44144	N/A	N/A	transmembrane protein 8 (five membrane-spanning domains) (Tmem8), mRNA	N/A	1.10032	0.729918	1.41175	0.697873	0.980395	0.834325	0.82421		-21.561	-1.68566	-4.86183	-3.31316	-27.836	-14.3188	-11.804
44145	362138	9640	RNA binding motif, single stranded interacting protein 1	Rbms1	1.20077	1.07248	0.987047	0.727804	0.931427	0.800723	1.06903		-3.39466	-20.9065	-27.836	0.861957	-20.7405	-0.867812	-23.4104
44146	497078	36393	sim to RIKEN cDNA 1700113O17 (LOC317358), mRNA	LOC497078	1.1624	1.33265	1.73253	1.63691	2.07492	1.87946	0.893203		-2.42337	0.976842	1	0.999999	1	1	-7.53284
44147	N/A	N/A	asparaginase-like sperm autoantigen (Gliap), mRNA	N/A	0.992794	0.742452	1.15232	0.789506	0.803113	0.89122	1.66021		-28.0052	0.93381	-5.49389	-2.9987	0.0665306	-9.77625	0.999991
44148	N/A	N/A	44148	N/A	0.9778	0.972452	N/A	1.53204	1.00434	0.860424	0.957378		-27.9462	-26.1674	N/A	N/A	N/A	N/A	N/A
44149	298451	2986	ATPase, H+ transporting, V0 subunit B (predicted)	Atp6v0b_predicted	1.3355	1.65439	1.51141	1.50161	1.80555	1.32889	1.42146		0.915955	0.999968	0.999455	0.995783	1	0.89969	0.840748
44150	N/A	N/A	AA875056	N/A	1.05559	0.867982	0.928951	0.828644	0.952877	1.03269	0.838663		-21.2357	-3.9084	-16.7636	-0.362392	-22.5096	-25.5138	-0.951591
44151	81759	2184	renin binding protein	Renbp	0.93726	0.7669	0.980342	0.906823	1.06915	1.02687	0.711749		-15.1855	0.994101	-26.5564	-6.89523	-14.6642	-25.397	0.999926
44152	24439	3890	hydroxyacyl glutathione hydrolase	Hagh	1.89595	1.17358	1.09321	1.12744	1.45248	1.50485	1.0531		0.999993	-7.40282	-18.6921	-13.464	0.939532	0.979605	-24.5222
44153	300206	32367	similar to hypothetical protein FLJ20436	RGD1303127	1.22749	1.18517	1.33145	1.12322	1.05443	0.970251	0.84832		0.937678	0.626104	0.999511	-2.49149	-17.4671	-28.0717	0.526237
44154	361802	56588	hydroxysteroid (17-beta) dehydrogenase 8	Hsd17b8	N/A	N/A	N/A	N/A	0.936886	0.644654	0.757286		N/A	N/A	N/A	N/A	N/A	N/A	-26.3668
44155	246212	9189	signal-induced proliferation-associated 1 like 1	Sipa1l1	0.801502	0.799913	N/A	N/A	0.96185	0.728813	N/A		-11.6423	-10.3823	N/A	N/A	N/A	-13.6338	-14.4913
44156	64187	20319	ADP-ribosylation factor-like 1	Arl1	1.33269	1.04228	1.03919	0.746692	1.02236	0.964852	1.05968		0.920802	-24.3894	-24.9091	0.99062	-26.9867	-25.2782	-21.3989
44157	291794	5053	small nuclear ribonucleoprotein D1 (predicted)	Snrpd1_predicted	1.08607	0.868909	1.04028	1.10578	1.58708	1.91955	0.788747		-15.7098	-5.06746	-24.6531	-11.9665	0.999964	1	0.595173
44158	N/A	N/A	44158	N/A	0.930191	0.838465	0.938664	0.767043	0.940591	0.997486	1.11096		-11.4815	0.729455	-14.3188	0.998142	-14.8376	-28.088	-3.99822
44159	N/A	N/A	oxysterol binding protein-like 1A (Osbpl1a), mRNA	N/A	0.971413	0.945156	0.771437	1.06981	1.219	0.863474	0.784604		-26.7362	-23.116	0.339254	-21.2357	-2.56067	-7.27404	-0.0526027
44160	685888	32661	hypothetical protein LOC685888	LOC685888	0.98819	1.12356	0.908741	1.21062	1.40711	1.27761	1.02911		-27.9124	-15.36	-17.8182	-4.27497	0.840748	-0.867812	-26.9867
44161	292814	10506	programmed cell death 5 (predicted)	Pdcd5_predicted	1.17229	1.55807	1.68019	1.8548	2.37407	1.86635	1.07962		-0.562442	0.999993	1	1	1	1	-13.464
44162	N/A	N/A	44162	N/A	1.14061	1.11571	0.967396	0.835066	0.917828	1.04661	0.771317		-14.6642	-17.9936	-26.9867	-8.20136	-21.3989	-26.0642	-1.85673
44163	361818	11905	testis specific gene A2	Tsga2	1.06841	1.04387	1.11578	0.807233	1.13921	1.08185	0.824648		-21.561	-26.6475	-24.7821	-11.3217	-20.7405	-27.9124	-10.2292
44164	24818	5656	similar to T-complex protein 1, alpha subunit (TCP-1-alpha) (CCT-alpha) (predicted)	Tcp1	1.41259	1.76904	2.42125	2.13561	1.76369	2.08743	0.742408		0.999828	1	1	1	1	1	0.997553
44165	N/A	N/A	44165	N/A	0.900311	0.920419	1.01124	0.65034	0.846613	0.935304	0.990836		-17.8182	-23.6985	-28.0717	-0.130302	-11.0047	-28.1235	-28.0303
44166	293155	40916	similar to RIKEN cDNA 3200002M19 (predicted)	RGD1311634_predicted	0.960112	0.908547	0.520543	0.598055	0.947634	0.824385	0.903074		-27.2138	-21.561	-0.00343788	0.339254	-26.2683	-15.1855	-22.3545
44167	361409	41230	similar to mixed lineage kinase domain-like	RGD1305243_predicted	1.11452	1.11359	1.02819	0.970696	0.996877	0.992474	0.870892		-4.08925	-4.1815	-27.9462	-24.3894	-28.088	-27.4167	-0.78709
44168	83624	3520	peptidylprolyl isomerase G	Ppig	1.16274	1.05026	1.6021	0.873602	0.864825	0.853584	0.822033		-16.5877	-27.2138	0.40283	-19.2121	-19.0393	-17.6427	-11.4815
44169	65158	20628	RAB2, member RAS oncogene family	Rab2	1.12361	1.02672	1.22947	1.04364	1.11715	1.14508	0.997832		-11.9665	-26.9058	-1.4192	-25.0342	-12.9584	-8.75787	-28.1191
44170	361419	12256	leucine rich repeat containing 50	Lrrc50	1.06426	0.602352	0.454044	0.496452	0.635249	0.778697	1.04919		-17.2913	1	1	1	1	0.965174	-21.0716
44171	N/A	N/A	44171	N/A	1.62182	1.74354	1.39928	1.18887	1.26053	1.25856	0.813433		1	1	0.999251	-0.184839	0.883927	0.873386	0.663997
44172	24737	88802	sim to BAT4 (LOC294248), mRNA	RT1-Aw2	0.931086	0.810371	0.613907	0.957027	1.19482	1.08341	1.10947		-17.6427	-0.459475	0.861957	-23.5553	0.783002	-15.7098	-10.3823
44173	N/A	N/A	44173	N/A	1.21145	1.59059	1.06408	1.09703	1.39354	1.1784	0.763655		-1.03851	0.999632	-20.7405	-2.3563	0.980866	-2.9987	-20.4059
44174	301674	11843	F-box only protein 11	Fbxo11	1.26913	0.945383	0.891445	0.727723	0.826699	0.901643	0.939744		0.998732	-14.1468	-0.634485	0.999997	0.967276	-2.29029	-11.9665
44175	N/A	N/A	44175	N/A	0.966083	0.934573	1.07568	1.12979	1.13642	1.1221	0.828823		-24.5222	-16.7636	-15.36	-4.96402	-4.1815	-6.05553	0.213322
44176	299810	4760	YEATS domain containing 4 (predicted)	Yeats4_predicted	1.22131	0.847593	1.04468	0.981446	1.05788	1.09804	0.918808		0.913429	0.513766	-20.4059	-26.5564	-16.5877	-6.28909	-8.33871
44177	310649	N/A	AA849531	N/A	1.21127	0.978251	0.76801	0.700611	0.698575	0.797137	0.8188		-0.103863	-26.8223	0.920802	0.99864	0.998817	0.672905	0.153121
44178	N/A	N/A	44178	N/A	1.06734	0.932884	1.25825	0.939542	1.03919	1.08945	0.916554		-22.8156	-24.5222	-1.63053	-23.2639	-22.6633	-19.5563	-19.3845
44179	N/A	N/A	phosphodiesterase 8A (Pde8a), mRNA	N/A	1.18852	1.23719	1.12919	0.993239	1.06187	1.02751	0.955774		-1.91568	0.0437003	-8.20136	-8.75787	-20.9065	-26.4628	-23.6985
44180	N/A	N/A	44180	N/A	1.22834	0.739448	0.894216	0.848767	0.967268	0.708438	0.618453		-9.33305	-2.22531	-19.2121	-24.7821	-19.7276	-0.709341	0.0665306
44181	N/A	N/A	sim to testase 2 (LOC290773), mRNA	N/A	1.09937	0.79451	0.893526	0.942115	0.774092	0.84728	1.00439		-17.1154	-0.994651	-20.2374	-23.116	-1.17495	-5.38538	-28.1013
44182	N/A	N/A	sim to Alpha-1 catenin (Cadherin-associated protein) (Alpha E-catenin) (LOC307505), mRNA	N/A	1.09027	1.2343	1.11846	1.09252	0.992222	1.11543	1.09123		-20.9065	-4.66123	-17.1154	-20.7405	-28.0525	-17.6427	-20.9065
44183	361828	15610	similar to mKIAA0376 protein	RGD1309570	1.0917	0.856629	0.862088	0.695573	0.838425	0.798403	0.804731		-10.8476	-0.951591	-15.5347	0.999889	0.0888796	0.876995	0.826607
44184	362594	11240	similar to hypothetical protein (predicted)	RGD1310440_predicted	1.22821	1.43604	1.29499	0.892465	1.10323	0.782782	0.769632		-15.0114	-3.73239	-10.3823	-23.9801	-24.3894	-12.7912	-10.0771
44185	686524	N/A	hypothetical protein LOC686524	LOC686524	1.26865	1.78005	2.53309	2.00381	2.08597	2.17407	0.806967		0.836158	1	1	1	1	1	0.595173
44186	29674	2086	proteasome (prosome, macropain) subunit, alpha type 7	Psma7	0.969853	0.909968	1.16603	1.11942	1.00553	1.0924	0.850569		-26.8223	-17.9936	-8.47725	-14.8376	-28.088	-19.0393	-7.66409
44187	N/A	N/A	44187	N/A	1.31452	1.14353	1.30776	1.42363	1.51249	1.36323	0.974042		0.800423	-7.14652	0.764186	0.989306	0.999436	0.944783	-26.7362
44188	308320	87214	similar to 5730403M16Rik protein	LOC308320	1.01627	0.899313	0.803452	1.00173	1.39169	0.884447	0.862589		-27.9124	-24.6531	-18.1686	-26.9867	-2.56067	-17.8182	-22.0407
44189	N/A	N/A	sim to four and a half LIM domains 1; Four-and-a-half LIM domains 1 (LOC314678), mRNA	N/A	0.964766	0.978318	0.957294	1.08595	1.00763	0.800095	1.03345		-26.9058	-28.1013	-25.2782	-16.7636	-28.0717	-7.79658	-27.3518
44190	N/A	N/A	sim to cDNA sequence BC012312 (LOC361426), mRNA	N/A	1.13691	1.12994	1.59576	1.27099	1.28741	1.06435	0.76923		-1.74173	-2.42337	1	0.983699	0.992045	-15.36	0.995489
44191	300120	9911	AI236524	RGD1560783_predicted	0.868211	0.599086	0.582704	0.609828	0.709492	0.864343	1.02456		-3.99822	0.999999	1	0.999998	0.996892	0.626104	-26.6475
44192	65248	49590	protein kinase, AMP-activated, alpha 1 catalytic subunit	Prkaa1	1.16865	0.960818	1.15788	1.09526	1.10408	1.13444	1.08196		-7.27404	-25.7407	-8.61697	-17.8182	-16.4118	-11.6423	-28.1013
44193	N/A	N/A	sim to hypothetical protein MGC18873 (LOC301067), mRNA	N/A	1.06052	1.3031	1.0238	0.977413	1.071	0.961359	0.943415		-24.1183	-0.709341	-24.5222	-27.4789	-22.8156	-26.2683	-24.2548
44194	306630	6716	similar to 1110065L07Rik protein (predicted)	RGD1308317_predicted	1.22059	1.10094	1.0194	1.07968	1.08955	0.978025	0.867979		0.873386	-6.52774	-17.6427	-11.1627	-8.89994	-26.0642	-0.671557
44195	287768	4290	survival motor neuron domain containing 1	Smndc1	1.37184	1.36992	1.51497	1.40367	1.34704	0.9867	0.900364		0.976097	0.974538	0.999302	0.99062	0.951117	-27.6999	-11.1627
44196	N/A	N/A	sim to hypothetical protein MGC34741 (LOC363072), mRNA	N/A	1.0398	0.774523	0.564246	0.479869	0.591225	0.775528	0.802444		-22.9665	0.983167	1	1	1	0.982051	0.902592
44197	308335	N/A	U2 small nuclear ribonucleoprotein auxiliary factor (U2AF) 2	U2af2	1.04427	1.06624	1.05437	0.793006	N/A	0.860971	0.843438		-26.9058	-24.3894	-25.9586	-5.82705	N/A	N/A	N/A
44198	289196	10384	transmembrane and coiled-coil domains 1	Tmco1	0.984633	0.838335	1.09299	0.724922	0.804337	0.777469	0.924933		-7.84563	-11.2132	-16.4249	-22.4512	-20.3853	-25.8486	-36.5437
44199	361946	78520	similar to transcription factor (p38 interacting protein)	RGD1307812	1.05583	0.672557	0.723521	0.659691	0.728653	0.746256	0.830767		-19.8982	0.999968	0.998437	0.999989	0.997793	0.992554	0.213322
44200	360720	N/A	AI169075	N/A	1.00007	0.970768	0.787493	0.677403	0.719697	0.673404	0.893798		-28.125	-27.5384	0.605733	0.998972	0.371762	0.999196	-9.62741
44201	85237	N/A	protein tyrosine phosphatase type IVA, member 2 (Ptp4a2), mRNA	Ptp4a2	1.19512	1.64805	1.28729	1.52239	1.67984	1.38876	1.08241		-2.84827	0.999372	0.432513	0.998382	0.999972	0.949601	-18.3435
44202	N/A	N/A	44202	N/A	0.62115	1.22626	0.964002	0.778555	0.763335	0.758642	0.871566		0.869678	-13.1262	-26.7362	-4.1815	-1.57633	-1.08317	-17.9936
44203	N/A	N/A	sim to Retinoblastoma-binding protein 8 (RBBP-8) (CtBP interacting protein) (CtIP) (Retinoblastoma-interacting protein and myosin-like) (RIM) (LOC291787), mRNA	N/A	1.275	0.721783	1.18262	0.834896	1.1231	1.12443	0.908634		0.339254	0.955409	-3.47732	-2.42337	-10.6915	-10.5364	-16.9395
44204	N/A	N/A	sim to CAD protein (LOC362709), mRNA	N/A	0.982475	1.06188	1.80863	1.5693	1.8828	1.4481	0.691228		-27.6489	-22.8156	0.99999	0.997867	0.999998	0.966241	0.996439
44205	25035	47921	cytochrome b5 reductase 3	Cyb5r3	0.938252	0.607899	0.562951	0.628588	0.685406	0.872829	0.939739		-10.0771	1	1	1	1	0.538418	-10.6915
44206	301552	11293	mitochondrial ribosomal protein L44	Mrpl44	0.935104	0.705129	0.985221	0.910027	0.946818	1.03549	1.19619		-15.0114	0.999931	-27.2841	-8.06522	-18.518	-23.6985	0.474553
44207	305310	18952	similar to RIKEN cDNA 5033405K12 (predicted)	RGD1311593_predicted	1.36908	1.0665	1.23937	1.51504	1.39803	1.56615	1.01406		0.729455	-22.5096	-5.17217	0.987414	0.849571	0.995783	-27.836
44208	N/A	N/A	44208	N/A	0.909966	0.967959	1.26551	1.34133	0.725273	0.838114	1.30492		-18.1686	-26.7362	-1.31891	0.371762	0.690076	-5.82705	-0.212955
44209	N/A	N/A	44209	N/A	1.09965	1.35233	1.77022	1.22367	1.20107	1.05863	0.795729		-21.2357	-0.598117	0.994101	-1.79875	-9.77625	-25.8508	-6.77147
44210	309656	9003	similar to RIKEN cDNA 1300018I05	RGD1307801	0.991259	0.966634	0.767524	0.693498	0.901315	0.571305	1.00705		-28.0717	-27.2138	-24.5222	-2.70228	-22.1982	0.929716	-28.1235
44211	N/A	N/A	44211	N/A	0.878591	1.21521	0.909578	1.29417	0.703863	N/A	0.938788		-24.1183	-19.2121	-25.6283	-2.70228	-0.24165	N/A	N/A
44212	288783	39087	ORM1-like 2 (S. cerevisiae) (predicted)	Ormdl2_predicted	1.02581	1.09181	1.42278	1.23354	1.53307	1.20795	1.33445		-27.1407	-17.6427	-17.9936	-2.16137	0.992304	-3.73239	0.500999
44213	315714	4074	lysyl oxidase-like 1	Loxl1	1.25918	1.35511	1.32035	1.32512	1.47718	1.20483	1.0707		-0.270932	0.71429	0.663997	0.698349	0.992045	-2.63093	-20.7405
44214	366872	9396	similar to RIKEN cDNA 4921537D05	RGD1359593	1.35381	0.75119	0.592974	0.542572	0.602475	0.675852	0.712183		0.939532	0.887254	0.999994	1	0.999988	0.998142	0.984716
44215	N/A	N/A	sim to HEC protein (LOC301701), mRNA	N/A	0.986412	0.570132	0.970603	0.798771	0.935061	2.37255	1.29167		-28.0052	0.905415	-27.595	-9.47967	-25.5138	0.999455	-6.77147
44216	293052	31081	interferon stimulated exonuclease 20	Isg20	1.30869	1.01904	0.875423	1.51896	1.40676	1.29666	1.04344		0.213322	-27.595	-27.6489	0.990924	0.893642	0.0203803	-1.85673
44217	N/A	N/A	44217	N/A	1.1209	1.17267	1.01654	0.795146	1.09117	1.12574	1.04732		-16.5877	-10.0771	-27.836	-27.5384	-20.7405	-15.885	-25.8508
44218	85424	7303	E74-like factor 1 (ets domain transcription factor) (Elf1), mRNA	Elf1	1.21147	1.14595	0.998519	0.911853	0.971359	0.892593	1.09331		0.626104	-1.97561	-28.1191	-9.04317	-25.1572	-4.86183	-9.77625
44219	316035	9845	CKLF-like MARVEL transmembrane domain containing 6	Cmtm6	1.13764	1.19029	1.26907	1.06929	1.13835	1.1881	1.28567		-3.31316	-0.00343788	0.929716	-16.2361	-3.31316	-0.0526027	0.961778
44220	N/A	N/A	sim to replication factor C (LOC289628), mRNA	N/A	0.978152	0.880453	1.10432	0.663611	0.940173	0.872528	0.827605		-27.6999	-16.9395	-22.6633	0.584356	-25.0342	-17.1154	-9.18754
44221	N/A	N/A	44221	N/A	1.45786	1.0091	1.4817	1.22819	1.27171	1.27628	1.02276		-0.130302	-28.0717	0.132167	-11.1627	-6.40778	-6.17167	-27.7935
44222	287383	8440	endothelial precursor protein B9 (predicted)	Eppb9_predicted	1.02339	0.824248	1.16698	0.623622	1.13312	0.688407	0.766778		-27.5384	-6.52774	-17.6427	0.931792	-15.36	0.750819	-2.03652
44223	N/A	N/A	44223	N/A	0.960154	0.66665	1.24829	0.706324	1.06685	1.00749	0.962197		-26.7362	0.595173	-10.0771	-1.47068	-26.4628	-27.7481	-27.3518
44224	N/A	N/A	sim to DNA polymerase iota (LOC291526), mRNA	N/A	1.14551	1.16187	0.862509	0.988686	1.1028	0.917919	0.895376		-16.7636	-16.5877	-18.3435	-26.7362	-25.2782	-22.8156	-24.2548
44225	58974	10508	gamma-aminobutyric acid receptor associated protein	Gabarap	1.19455	1.35271	1.0239	1.4029	1.6191	1.60534	1.3288		-0.459475	0.977564	-26.5564	0.998142	0.999999	0.999998	0.976097
44226	353233	2652	neutral sphingomyelinase (N-SMase) activation associated factor	Nsmaf	0.922632	0.570308	0.708839	0.653505	0.656838	0.626069	0.736296		-14.3188	1	0.998542	0.998858	0.999968	0.999997	0.990924
44227	690795	70814	histone H4 variant H4-v.1 (predicted)	LOC690795	0.906873	0.911992	1.02107	1.029	1.16779	1.92818	1.21837		-12.7912	-13.9752	-27.1407	-26.2683	-3.56116	1	-4.7609
44228	N/A	N/A	sim to eukaryotic translation elongation factor 1 beta 2 (LOC363241), mRNA	N/A	0.951932	1.26469	1.68729	1.85011	1.68906	1.93162	0.995931		-20.9065	0.920802	1	1	1	1	-28.0717
44229	316758	21146	laminin, alpha 1 (predicted)	Lama1_predicted	1.28583	1.22101	1.64599	1.36451	1.35812	1.19948	0.953995		0.95402	0.584356	1	0.997468	0.996784	0.173626	-21.561
44230	361650	18218	HIRA interacting protein 3	Hirip3	1.04583	0.765787	1.2172	1.16116	1.36973	1.60527	0.554009		-20.7405	0.995923	0.831445	-0.331293	0.999761	1	1
44231	288753	10532	diablo homolog (Drosophila)	Diablo	1.05898	1.10166	1.3074	1.22628	1.42997	1.2586	0.841411		-15.5347	-4.96402	0.99977	0.952589	0.999998	0.98965	0.743876
44232	N/A	N/A	RAB11a, member RAS oncogene family (Rab11a), mRNA	N/A	0.812082	0.947557	0.968621	0.713553	0.812437	0.798075	0.718643		-9.62741	-25.5138	-25.5138	0.0888796	-6.40778	-4.86183	-1.63053
44233	N/A	N/A	sim to Type I inositol-1,4,5-trisphosphate 5-phosphatase (5PTASE) (LOC365382), mRNA	N/A	1.09077	1.25401	1.65702	1.44989	1.48721	1.528	0.594218		-6.17167	0.99348	1	1	1	1	1
44234	24841	N/A	tonin	Ton	0.877041	0.749005	0.823241	0.954465	0.869082	0.702276	0.93192		-13.464	-0.130302	-17.1154	-22.3545	-16.2361	0.736756	-27.1407
44235	N/A	N/A	sim to RIKEN cDNA 2810403A07 (LOC361980), mRNA	N/A	1.34469	1.34034	1.1578	1.18748	1.33893	0.907391	0.957088		0.729455	0.698349	-7.66409	-4.5628	0.417841	-21.2357	-25.0342
44236	288003	6288	replication factor C (activator 1) 4 (predicted)	Rfc4_predicted	1.10966	1.21449	1.49195	1.77613	2.2591	2.48172	0.896306		-17.9936	-8.33871	-8.33871	0.999372	1	1	-17.2913
44237	N/A	N/A	hypothetical LOC305452 (LOC305452), mRNA	N/A	1.16328	1.16132	0.894355	0.793118	1.00461	0.807243	0.83948		-7.66409	-10.3823	-13.9752	-0.827074	-28.088	-1.68566	-4.7609
44238	305851	5207	retinitis pigmentosa GTPase regulator interacting protein 1	Supt16h_predicted	1.07944	1.15173	1.44039	1.32246	1.28322	1.25746	0.78811		-15.885	-3.64618	0.999167	0.959342	0.973722	0.698349	0.788959
44239	N/A	N/A	Msx-interacting-zinc finger (Miz1), mRNA	N/A	1.06093	1.02322	0.866986	0.972762	1.02488	1.08685	0.929443		-22.3545	-27.1407	-7.27404	-26.7362	-27.065	-17.9936	-19.7276
44240	N/A	N/A	sim to RIKEN cDNA 4930404J24 (LOC365361), mRNA	N/A	0.935429	0.759362	0.976218	1.14274	1.02702	0.640099	1.02374		-24.6531	-3.47732	-28.088	-25.1572	-20.4059	-0.709341	-24.1183
44241	N/A	N/A	sim to RIKEN cDNA 2610507L03 (LOC292811), mRNA	N/A	0.955786	0.772402	0.783147	0.813632	0.925696	1.16606	1.02988		-22.9665	0.910831	0.845218	0.371762	-15.5347	-2.29029	-25.7407
44242	59106	369	latent transforming growth factor beta binding protein 2	Ltbp2	1.01866	0.948956	0.91585	0.909607	0.833817	0.854109	3.16087		-27.9124	-26.5564	-23.9801	-23.4104	-8.56381	-10.2161	1
44243	N/A	N/A	sim to ubiquitin-associated protein 2 (LOC313169), mRNA	N/A	1.11032	1.01395	0.741881	0.78714	0.987816	1.08602	1.40506		-11.1033	-17.2556	0.269275	-1.20456	-17.2769	-13.1429	0.700861
44244	N/A	N/A	sim to CG18437-PA (LOC316460), mRNA	N/A	1.06181	0.874928	1.12016	0.880191	1.11287	1.09665	1.18363		-14.9461	-8.13273	-11.4338	-8.78136	-10.7712	-12.1953	-5.07225
44245	114507	31412	sim to mitochondrial ribosomal protein S6 (LOC288253), mRNA	Slc5a3	0.980173	1.07244	1.21071	1.48598	0.951526	0.769357	1.04303		-17.0892	-15.7411	-5.52439	-9.88303	-15.3593	-4.80983	-14.7727
44246	25581	2096	proteasome (prosome, macropain) 26S subunit, ATPase 2	Psmc2	1.09434	1.37272	1.83623	0.951442	1.89955	1.67735	0.853545		-8.23995	0.989707	1	0.997674	1	0.999999	-1.33766
44247	N/A	N/A	44247	N/A	0.972109	0.769803	1.07403	1.07732	1.11966	1.11908	0.84171		-16.3994	0.77012	-11.9795	-11.5435	-5.34136	-6.78002	-1.52482
44248	54231	37256	carbonic anhydrase 2	Ca2	1.0944	1.07399	1.20775	1.33627	1.6804	1.57435	1.08027		-6.38212	-7.39398	0.593177	0.995299	1	0.999999	-8.34756
44249	83689	38129	CD164 antigen	Cd164	1.53257	2.58526	2.04968	2.27933	2.05098	1.79062	1.39289		-0.660946	0.996631	0.967193	0.994269	0.967193	0.757565	-3.23975
44250	360799	N/A	similar to RIKEN cDNA 4930579G22 (predicted)	RGD1560258_predicted	1.061	1.02122	1.15966	1.09721	1.13898	1.26664	0.870278		-12.1953	-16.62	-1.47697	-7.29032	-2.89717	0.622941	-2.15593
44251	N/A	N/A	44251	N/A	1.19455	1.14659	1.26438	1.11584	1.00639	0.999624	0.898233		-2.96408	-6.28418	-0.315333	-9.10976	-17.3562	-17.3898	-11.7621
44252	N/A	N/A	sim to RIKEN cDNA 2810417J12 gene (LOC287103), mRNA	N/A	0.93219	1.21284	1.17959	1.24822	1.41587	1.87866	0.952818		-11.7621	-0.315333	-1.62265	0.396183	0.992307	1	-14.5045
44253	292747	1099	fibrillarin	Fbl	1.41145	2.01164	2.39382	2.65994	2.57037	2.32242	0.827582		0.999976	1	1	1	1	1	0.846938
44254	N/A	N/A	44254	N/A	1.12402	0.894885	0.936943	0.945124	0.884563	0.874638	0.932725		-2.09921	-2.70122	-9.4402	-10.9927	-0.464183	-0.840989	-8.67243
44255	N/A	N/A	sim to SSC2 (LOC361231), mRNA	N/A	0.959534	0.929282	1.30336	1.37767	1.65165	1.54642	1.11178		-12.3027	-5.71026	0.999691	0.999994	1	1	-1.33766
44256	N/A	N/A	44256	N/A	1.08616	1.0641	0.936926	0.883228	0.938836	0.926843	0.989315		-11.7621	-13.9412	-13.6476	-9.00004	-13.8442	-12.5159	-17.2769
44257	290549	56870	selenoprotein K	LOC290549	1.09566	0.992016	0.996436	0.982414	1.08419	1.09004	0.994159		-4.38772	-17.2073	-17.3562	-17.33	-5.99423	-5.16122	-17.0552
44258	N/A	N/A	44258	N/A	0.943185	0.822091	0.691368	0.738876	0.821459	0.771666	0.797816		-12.0876	0.503284	0.999751	0.993676	0.515411	0.956933	0.838281
44259	298096	11360	WD repeat domain 31	Wdr31	1.01806	1.09663	1.11752	1.04636	0.881685	1.11587	0.983365		-17.1519	-11.9795	-10.2161	-15.6674	-8.67243	-10.3272	-17.1805
44260	292781	17716	similar to Hypothetical protein MGC38513	RGD1304580	1.0792	1.36171	1.3006	1.38187	1.69535	0.7687	0.907276		-11.4338	0.915309	-3.90698	0.968178	0.999991	-0.527511	-8.78136
44261	691452	N/A	similar to TSG118.1 (predicted)	LOC691452	0.87669	1.20601	0.714091	0.732844	0.705459	0.576919	0.810044		-9.66137	-8.13273	0.381458	-0.695755	0.515411	0.995299	-3.67735
44262	290632	11401	mitochondrial ribosomal protein L34	Mrpl34	0.845792	0.508144	0.689873	0.66134	0.911754	0.944005	0.821439		0.975108	1	1	1	-1.07752	-6.78002	0.997054
44263	N/A	N/A	44263	N/A	1.38366	0.773192	0.860894	0.906155	0.953484	1.14595	1.2691		0.999702	0.988667	-0.205561	-4.4706	-12.832	-0.878828	0.970968
44264	N/A	N/A	sim to hypothetical protein FLJ14904 (LOC364039), mRNA	N/A	1.06003	0.84429	1.08074	0.863119	1.06006	0.770954	0.893069		-15.5159	-6.57987	-14.5949	-11.3238	-15.8843	-2.04327	-11.3238
44265	N/A	N/A	sim to hypothetical protein FLJ20330 (LOC306842), mRNA	N/A	1.25418	0.926726	0.960075	1.19888	1.10526	1.06453	0.948162		0.763918	-9.88303	-14.1327	-0.055438	-6.48069	-11.871	-13.2452
44266	N/A	N/A	neurexin 1 (Nrxn1), mRNA	N/A	1.16516	1.27698	1.29799	1.05095	1.125	1.10383	0.840889		-2.45105	0.700861	0.8196	-14.3205	-5.71026	-8.02589	-1.16155
44267	64630	37857	synaptosomal-associated protein 23	Snap23	1.07729	0.827236	1.01413	0.768979	0.890093	1.26307	0.896634		-10.5493	-0.0320307	-17.0892	0.907694	-4.98403	-4.22432	-16.0886
44268	499561	16780	similar to RIKEN cDNA A930016P21 (predicted)	RGD1560629_predicted	0.95804	0.67513	0.667725	0.587741	0.784498	0.859524	0.917352		-11.9795	1	1	1	0.998558	0.676674	-3.60241
44269	293528	9745	similar to hypothetical protein FLJ20003 (predicted)	RGD1309025_predicted	1.04633	1.17233	1.26438	1.01064	1.03215	1.12754	0.948541		-15.2791	-3.23975	0.178655	-17.0194	-16.3403	-6.88097	-14.5949
44270	307505	1433	catenin (cadherin-associated protein), alpha 1	Catna1	1.00973	1.11899	1.04562	0.733498	0.950334	1.03756	1.19676		-17.2324	-4.98403	-14.3205	0.990953	-13.5481	-15.2791	-0.128387
44271	361054	12243	emopamil binding protein-like (predicted)	Ebpl_predicted	0.934747	0.944861	0.952318	1.2323	1.11321	1.21154	1.35638		-11.5435	-13.0399	-14.9461	0.438522	-5.99423	0.0572219	0.982877
44272	N/A	N/A	44272	N/A	0.962715	1.09504	1.39287	1.20057	1.16806	1.03818	1.3043		-17.2324	-17.33	-4.80983	-12.0876	-8.78136	-17.2965	-5.25093
44273	306400	35136	BF414035	Grlf1_predicted	1.2021	1.57371	1.23003	1.41327	1.5364	1.06351	0.897311		0.159408	0.999937	0.613244	0.998867	0.999982	-11.7621	-5.07225
44274	25748	17	aminolevulinic acid synthase 2	Alas2	1.14631	1.11647	1.21978	0.878305	0.617354	0.756687	0.786025		-6.48069	-9.21971	-1.82703	-7.08457	0.983408	0.490888	-0.205561
44275	N/A	N/A	AI230826	N/A	1.04881	0.808572	0.991119	0.827966	0.801895	0.88598	0.77279		-14.0374	0.572183	-17.2556	0.09931	0.676674	-4.14379	0.915309
44276	N/A	N/A	sim to endosomal protein (LOC314764), mRNA	N/A	1.29731	1.10844	1.1399	1.05487	1.06863	1.11528	0.844502		0.503284	-9.10976	-6.09023	-14.6843	-13.3469	-8.45552	-2.83106
44277	266975	4751	seryl-aminoacyl-tRNA synthetase 1	Sars1	1.17403	1.41802	2.15614	2.12801	1.93914	1.59375	1.06661		0.659583	0.999996	1	1	1	1	-8.23995
44278	294207	32520	protein phosphatase 1, regulatory (inhibitor) subunit 11	Ppp1r11	1.14172	1.01522	1.16549	1.00323	1.12645	1.0716	0.82355		-6.57987	-17.1805	-4.63868	-17.3814	-7.91946	-13.3469	-1.82703
44279	N/A	N/A	sim to 4933427D14Rik protein (LOC360560), mRNA	N/A	1.05068	0.979789	0.878588	0.793211	0.750864	0.570472	0.897652		-15.5923	-14.2271	-8.13273	-3.45493	0.622941	0.991241	-15.7411
44280	N/A	N/A	sim to testis-enriched protein tyrosine phosphatase (LOC360836), mRNA	N/A	1.1066	0.854009	0.741746	1.01623	0.664539	0.862022	1.04896		-12.6218	-7.81345	-0.464183	-17.2073	0.809534	-5.61697	-16.1538
44281	N/A	N/A	sim to seipin (LOC361722), mRNA	N/A	0.9122	0.643483	0.770234	0.808145	0.88317	0.943504	0.867335		-3.52827	1	0.998943	0.980589	-0.49557	-9.4402	0.286316
44282	N/A	N/A	44282	N/A	1.19983	1.19049	1.95013	1.61134	1.56019	1.52711	0.807338		-0.76716	-1.1192	1	0.999966	0.999991	0.999644	0.234128
44283	84357	10971	SH3-domain kinase binding protein 1	Sh3kbp1	0.993843	0.860122	0.882229	0.931087	0.905781	1.10937	1.18139		-17.2556	0.622941	-0.179356	-6.38212	-2.2134	-1.72337	0.829175
44284	305494	878	AE binding protein 1 (predicted)	Aebp1_predicted	1.1614	0.924513	1.09615	1.0012	1.07521	1.0388	0.821161		-0.527511	-8.02589	-5.99423	-17.3861	-9.00004	-14.5045	0.7234
44285	311911	49301	BF417793	Gpr21_predicted	1.03541	0.755238	0.596994	0.844905	0.614403	0.656858	0.842318		-15.8134	0.902269	0.999969	0.999912	0.999976	0.999559	-1.33766
44286	360704	3643	high mobility group nucleosomal binding domain 1	Hmgn1	1.06342	1.10916	1.42035	1.31557	1.41346	1.47652	0.813151		-7.49813	-1.16155	1	0.99993	1	1	0.992053
44287	290635	12509	similar to RIKEN cDNA 1110012M11	MGC72581	0.912775	0.658708	0.67605	0.720582	0.839434	1.13193	1.28655		-5.07225	0.999999	0.999997	0.999854	0.613244	-1.47697	0.990033
44288	N/A	N/A	tryptophan hydroxylase 2 (Tph2), mRNA	N/A	1.08952	0.911641	1.14337	1.01779	0.892715	0.804497	0.736776		-13.2452	-16.7206	-11.3238	-17.3898	-14.2271	-5.71026	-1.42983
44289	363028	12166	spindle pole body component 24 homolog (S. cerevisiae) (predicted)	Spbc24_predicted	1.12764	1.48534	2.05619	2.36897	1.9168	1.75785	1.01532		-1.42983	0.999999	1	1	1	1	-16.7684
44290	498297	17139	AA956871	RGD1564833_predicted	1.07067	0.605484	0.472899	0.374139	0.46593	0.551851	0.828685		-9.77215	1	1	1	1	1	0.603324
44291	N/A	N/A	44291	N/A	1.20471	0.921963	0.811192	0.6277	0.72612	0.719311	1.13794		-4.55425	-16.8589	-4.63868	0.833785	-0.153633	-0.315333	-13.3469
44292	N/A	N/A	sim to KIAA1195 protein (LOC363790), mRNA	N/A	1.08126	0.906141	0.81445	0.578822	0.813214	0.686069	0.820889		-11.3238	-8.78136	-0.287134	0.999995	-0.232254	0.994455	-0.560012
44293	294400	12719	AI103050	RGD1307879_predicted	1.13405	0.967839	0.976649	1.20354	1.06572	1.05802	0.957021		-1.42983	-14.9461	-16.022	0.730564	-9.77215	-11.1033	-13.2452
44294	29749	68797	glutamate receptor, ionotropic, N-methyl-D-aspartate 3A	Ppp3r2	1.14394	0.754223	1.00285	0.918711	0.879777	0.881336	1.00338		-11.871	-2.96408	-17.3861	-15.8843	-14.2271	-14.5045	-17.33
44295	311630	15436	zinc finger, SWIM domain containing 3 (predicted)	Zswim3_predicted	0.968368	0.948316	0.887823	1.04211	0.962542	0.972727	1.19371		-15.8843	-13.5481	-4.72387	-16.62	-15.2791	-16.4569	-2.63749
44296	282845	11839	ring finger protein 34	Rnf34	1.21866	0.916368	1.09274	0.750699	0.926147	0.840792	0.886878		0.78208	-6.28418	-6.09023	0.996849	-8.02589	0.438522	-2.27165
44297	363020	10607	LOC363020 (predicted)	RGD1309410_predicted	1.06222	0.872483	1.03889	0.918266	1.00294	0.872716	0.92953		-12.0876	-2.39047	-15.0311	-8.56381	-17.3748	-2.45105	-10.2161
44298	94198	2087	proteasome (prosome, macropain) subunit, beta type 1	Psmb1	1.14905	1.16417	1.77421	1.59801	1.69682	1.82312	1.00742		0.992792	0.998103	1	1	1	1	-16.9426
44299	360977	31259	transforming growth factor beta regulated gene 4	Tbrg4	1.72234	1.80188	2.30622	2.23212	1.78706	1.70771	0.993807		0.996742	0.99908	0.999999	0.999998	0.998827	0.995883	-17.3664
44300	29631	38108	blocked early in transport 1 homolog (S. cerevisiae)	Bet1	1.21279	0.821147	0.853847	0.921278	1.17317	1.4104	1.04295		0.0355527	0.139772	-1.47697	-9.55071	-1.3834	0.996149	-14.86
44301	293484	2781	eukaryotic translation initiation factor 3, subunit 8, 110kDa	Eif3s8	1.2835	1.56843	2.10354	2.12922	1.74201	1.67851	1.01806		0.999977	1	1	1	1	1	-15.8134
44302	301737	74300	tyrosine protein kinase FLK	Flk	0.996562	0.820749	1.01197	1.1192	1.27976	1.30846	1.21846		-17.3889	-1.62265	-17.2769	-9.21971	-0.232254	0.234128	-2.15593
44303	29439	4870	jumping translocation breakpoint	Jtb	1.19388	1.27734	1.37509	1.26167	1.52959	1.4104	0.968515		0.985378	0.999921	1	0.999784	1	1	-13.1429
44304	N/A	N/A	hypothetical LOC311496 (LOC311496), mRNA	N/A	1.31037	0.922844	1.1173	1.19601	1.21842	1.38462	0.849885		0.851105	-10.6603	-6.67965	-1.0365	-0.287134	0.97801	-1.93365
44305	303248	13029	G protein pathway suppressor 2 (predicted)	Gps2_predicted	1.03657	0.762019	0.715033	0.830036	0.835212	0.859038	0.834031		-16.3403	0.234128	0.833785	-2.96408	-6.09023	-5.61697	-3.31067
44306	290850	4255	mitochondrial ribosomal protein S31 (predicted)	Mrps31_predicted	1.12178	0.794582	0.976567	1.03039	1.11225	1.05384	0.881305		-4.72387	0.77012	-16.5129	-15.9539	-5.80423	-13.3469	-3.52827
44307	290046	74524	heterogeneous nuclear ribonucleoprotein C	Hnrpc	1.27709	1.67432	1.81457	1.61328	1.57928	1.44163	1.06871		0.987526	1	1	1	1	0.999989	-9.00004
44308	29569	1946	procollagen C-endopeptidase enhancer protein	Pcolce	0.855138	0.70786	0.88634	0.828285	0.864524	1.24581	0.973281		-0.128387	0.999838	-2.39047	0.650736	-0.593081	0.907694	-15.8134
44309	362827	41071	protein inhibitor of activated STAT, 4	Pias4	1.09336	0.873264	0.922513	1.12891	1.08894	0.941972	0.849788		-9.77215	-4.4706	-16.0886	-17.0892	-10.3272	-13.4479	-2.27165
44310	689134	40767	sim to SEC61, gamma subunit (LOC367253), mRNA	LOC689134	1.21077	1.29188	1.9132	1.98751	2.16804	2.46151	1.02271		0.603324	0.973524	1	1	1	1	-16.3994
44311	114004	12267	protein phosphatase 1, regulatory (inhibitor) subunit 14A	Ppp1r14a	0.915891	0.731539	0.868386	0.990052	0.861243	0.900756	0.775664		-9.77215	0.96182	-3.67735	-17.2556	-2.96408	-7.60277	0.730564
44312	690038	31233	sim to zinc finger protein 451; coactivator for steroid receptors (LOC316312), mRNA	LOC690038	1.63396	1.31706	1.90612	1.6907	1.91044	1.35669	1.03389		0.999999	0.962957	1	1	1	0.989371	-15.5923
44313	303749	11640	similar to RIKEN cDNA 1110031I02	RGD1305007	0.981297	0.800886	0.736059	0.79138	0.778231	0.9222	0.845523		-16.8589	0.603324	0.981767	0.730564	-0.0320307	-9.66137	-0.917292
44314	301910	N/A	guanine nucleotide binding protein, beta 1 (Gnb1), mRNA	N/A	1.20293	0.86002	1.18906	0.963067	1.04948	1.00622	0.783556		-0.287134	-2.04327	-0.76716	-15.3593	-14.2271	-17.33	0.793469
44315	N/A	N/A	sim to DNA-directed RNA polymerase II 140 kDa polypeptide (RNA polymerase II subunit 2) (RPB2) (LOC289561), mRNA	N/A	1.2712	1.07421	1.15554	1.45326	1.56051	1.65039	0.992512		0.197521	-12.7272	-4.72387	0.984422	0.998699	0.999844	-17.33
44316	287986	28096	eukaryotic translation initiation factor 4 gamma, 1	Eif4g1	1.22007	1.02006	1.19003	1.16409	1.29689	1.23757	0.948545		0.809534	-16.5129	0.478219	-1.33766	0.989025	0.896548	-11.9795
44317	360819	15906	similar to FLJ00052 protein (predicted)	RGD1305986_predicted	1.16441	0.947202	0.84999	0.899316	0.860693	0.981403	0.802813		0.478219	-10.4382	0.676674	-2.04327	0.424709	-16.3403	0.954274
44318	295922	8645	mitochondrial carrier homolog 2 (C. elegans) (predicted)	Mtch2_predicted	1.25236	1.34822	1.78361	1.6231	2.0937	2.1153	1.08099		0.999199	0.999998	1	1	1	1	-3.52827
44319	N/A	N/A	AA901088	N/A	1.24581	0.918913	1.04062	0.961721	0.899738	0.863953	0.987119		-2.39047	-13.2452	-15.8843	-16.7206	-11.5435	-9.10976	-17.0194
44320	680945	11101	sim to SDF2 like protein 1 (LOC287936), mRNA	LOC680945	1.02292	1.01315	2.34427	2.81113	3.21374	2.97531	1.25114		-16.8589	-17.2073	1	1	1	1	-0.10361
44321	299739	10314	NADH dehydrogenase (ubiquinone) 1 alpha subcomplex, 12 (predicted)	Ndufa12_predicted	0.908055	0.944087	1.40523	1.45892	1.65222	2.11801	0.84129		-6.28418	-12.1953	0.999047	0.999854	1	1	-0.00906741
44322	295143	3275	electron-transferring-flavoprotein dehydrogenase	Etfdh	1.07978	0.713603	0.832059	0.799599	1.04918	1.10909	0.908884		-5.89889	0.999993	0.902269	0.989371	-11.4338	-2.15593	-3.0318
44323	N/A	N/A	AA819697	N/A	1.21966	0.69797	1.12772	0.772325	0.918449	1.10772	1.04481		-7.29032	-0.055438	-15.4383	-3.98513	-13.3469	-13.8442	-16.6711
44324	N/A	N/A	sim to RIKEN cDNA 2810413P16 (LOC360956), mRNA	N/A	1.16116	0.688668	0.871135	1.01807	0.960269	0.874412	0.886976		-7.60277	0.776173	-8.67243	-17.1805	-16.3994	-9.00004	-10.3272
44325	293860	1119	filamin, alpha (predicted)	Flna_predicted	1.03254	0.948564	1.52623	1.34631	1.41231	1.29462	1.10084		-15.2791	-12.1953	0.999998	0.997594	0.999813	0.982877	-5.25093
44326	29474	40790	coronin, actin-binding protein, 1B	Coro1b	0.970189	0.781171	0.885468	0.942302	1.15205	1.36496	1.72712		-13.5481	0.999937	0.490888	-6.48069	0.842664	1	1
44327	N/A	N/A	sim to RIKEN cDNA 1700038F02 (LOC364745), mRNA	N/A	1.22266	0.766101	1.02342	N/A	0.819011	0.624835	0.870137		-5.61697	-3.98513	-17.3814	N/A	N/A	N/A	N/A
44328	299811	5091	cleavage and polyadenylation specific factor 6, 68kDa (predicted)	Cpsf6_predicted	0.996115	0.719458	0.717106	0.798443	0.834807	0.770608	0.748963		-17.3748	0.855167	0.870413	-0.731158	-2.89717	0.197521	0.593177
44329	303692	4714	ST6 (alpha-N-acetyl-neuraminyl-2,3-beta-galactosyl-1,3)-N-acetylgalactosaminide alpha-2,6-sialyltransferase 2	St6galnac2	1.13415	1.0519	1.0488	0.829588	0.933655	0.898474	0.721631		-0.527511	-11.1033	-11.653	0.899447	-7.60277	-1.98808	0.999978
44330	291339	15693	COMM domain containing 3	Commd3	0.998182	0.691765	0.973981	0.917096	1.06729	1.0678	0.907362		-17.3748	1	-14.9461	-3.16963	-6.88097	-6.78002	-1.87996
44331	299209	12641	similar to 1700019E19Rik protein (predicted)	RGD1307392_predicted	1.01974	0.872047	0.772365	0.686012	0.778327	0.77597	0.888748		-16.6711	-1.67265	0.968178	0.999906	0.955622	0.96182	-3.31067
44332	499390	21391	similar to SWAP2	LOC499390	1.1662	0.883382	0.881483	0.688378	0.815081	0.731354	0.736982		0.936663	0.593177	0.641683	1	0.998401	1	1
44333	N/A	N/A	adenosine kinase (Adk), mRNA	N/A	0.96431	0.75677	0.920282	1.0321	1.07148	1.21649	0.693382		-14.9461	0.988298	-7.81345	-15.5159	-9.994	0.622941	0.999854
44334	292656	N/A	macrophage migration inhibitory factor (Mif), mRNA	N/A	1.02696	1.16952	1.88621	1.81026	2.21112	2.39781	1.10711		-15.8134	0.0355527	1	1	1	1	-4.06406
44335	N/A	N/A	sim to coiled-coil protein (LOC312927), mRNA	N/A	1.27074	0.641601	0.531918	0.553877	0.595385	0.717027	1.15889		0.159408	0.998558	0.999999	0.999995	0.999912	0.938495	-4.4706
44336	312863	10131	similar to RIKEN cDNA 1810060J02	LOC312863	1.04969	0.889554	0.886086	0.792198	1.06485	1.06192	0.991394		-14.9461	-6.98249	-6.57987	0.234128	-13.4479	-13.7463	-17.2965
44337	361662	N/A	budding uninhibited by benzimidazoles 3 homolog (S. cerevisiae)	Bub3	1.04801	0.855852	1.23064	1.25976	1.15499	1.69783	0.894692		-13.9412	-1.0365	0.593177	0.824447	-1.77483	1	-4.80983
44338	293719	9283	Bernardinelli-Seip congenital lipodystrophy 2 homolog (human)	RGD1309471	1.18142	0.998479	1.18675	1.09892	1.16598	1.16075	1.06806		0.862985	-17.3814	0.890518	-2.51241	0.7234	0.650736	-7.08457
44339	64372	8262	translocase of inner mitochondrial membrane 8 homolog b (yeast)	Timm8b	1.4519	1.50382	1.43788	1.61729	1.59441	1.74876	0.766254		0.96182	0.986706	0.948485	0.998786	0.998038	0.999921	0.335376
44340	N/A	N/A	44340	N/A	1.59393	2.03392	2.29755	1.92891	1.97719	1.70421	0.771899		1	1	1	1	1	1	0.994634
44341	306540	65045	similar to hypothetical protein MGC33309	RGD1307172	1.01307	0.654354	0.345982	0.302335	0.321212	0.36347	0.703483		-17.2324	0.994808	1	1	1	1	0.948485
44342	297376	8300	sim to serine protease OMI (LOC297376), mRNA	Prss25	0.967136	0.727192	0.815972	0.861505	0.972632	0.880264	0.868657		-14.6843	0.999869	0.920055	0.119741	-15.4383	-0.917292	-0.205561
44343	N/A	N/A	sim to hypothetical protein FLJ32743 (LOC364899), mRNA	N/A	0.932589	1.05883	0.759091	0.742011	0.748013	0.69531	0.825676		-15.3593	-15.0311	-2.04327	-4.22432	-5.16122	-0.527511	-6.57987
44344	305887	44286	similar to CG11030-PA (predicted)	RGD1310211_predicted	1.31383	1.41351	1.56178	1.24795	1.2588	1.11598	0.803087		0.999953	1	1	0.997899	0.998867	-0.49557	0.997594
44345	25260	20235	glutathione S-transferase theta 1	Gstt1	0.762241	0.61058	0.415715	0.463249	0.518712	0.572847	1.11905		0.979973	1	1	1	1	1	-4.06406
44346	N/A	N/A	I-branching beta-1,6-acetylglucosaminyltransferase (Ignt), mRNA	N/A	1.25341	1.18803	0.976215	0.768738	0.753868	0.602231	0.810858		-3.31067	-6.88097	-17.0892	-1.62265	-0.99612	0.975866	-4.30563
44347	171009	862	actinin alpha 3	Actn3	1.64256	1.07915	1.00066	0.780282	0.97966	1.01526	0.938782		0.922333	-14.9461	-17.3664	-6.09023	-17.2324	-11.9795	-15.6674
44348	363188	N/A	similar to ubiquitin protein ligase E3 component n-recognin 2	LOC363188	1.27562	0.759851	0.648074	0.634979	0.78681	0.861331	1.07421		0.866747	0.959446	0.999971	0.99999	0.846938	-1.62265	-10.6603
44349	N/A	N/A	44349	N/A	1.08633	0.956953	1.19995	0.910074	0.893311	0.784939	1.11518		-11.2137	-15.3593	-1.67265	-16.0886	-12.6218	0.319361	-8.13273
44350	94340	69208	acyl-CoA synthetase long-chain family member 5	Acsl5	1.09032	1.5174	1.91394	1.80551	1.67293	1.67032	1.65774		-6.57987	0.999997	1	1	1	1	1
44351	290985	87862	HESB like domain containing 2	Hbld2	1.15751	0.899476	1.20559	1.17356	1.22343	1.20293	0.897309		-0.840989	-4.38772	0.538878	-0.179356	0.730564	0.424709	-4.06406
44352	304555	11123	Hermansky-Pudlak syndrome 4 homolog (human) (predicted)	Hps4_predicted	1.38077	1.25975	1.51984	1.52464	1.60399	1.47422	1.2165		0.952887	0.251881	0.998507	0.998653	0.999819	0.995299	-0.76716
44353	N/A	N/A	44353	N/A	2.02089	1.60049	1.29177	1.39511	1.56691	1.16305	0.867709		1	0.999668	0.538878	0.954274	0.999253	-3.82964	-4.63868
44354	170943	6519	solute carrier family 25 (mitochondrial carrier; dicarboxylate transporter), member 10	Slc25a10	0.951559	0.723191	0.816549	0.910157	1.02553	1.36747	0.799892		-13.8442	0.993465	0.366419	-7.60277	-16.3994	0.989707	0.676674
44355	84495	31368	X-ray repair complementing defective repair in Chinese hamster cells 1	Xrcc1	1.10924	0.739445	0.473777	0.62002	0.708913	0.764384	1.28424		-5.71026	0.990349	1	0.999998	0.998606	0.96065	0.917714
44356	362484	N/A	BG372563	Plekhf2_predicted	0.907161	0.659719	0.837898	0.743844	0.891274	0.923738	0.70388		-1.47697	1	0.96065	0.999992	-0.153633	-3.75309	1
44357	117054	N/A	CD52 antigen	Cd52	0.929945	0.99676	0.962111	0.914661	0.887644	0.869498	0.699713		-14.5949	-17.3814	-16.5673	-11.3238	-15.4383	-7.91946	-0.560012
44358	N/A	N/A	44358	N/A	1.06294	1.24095	1.00377	0.820491	0.945384	0.913977	0.952813		-14.5045	-1.33766	-17.3748	-17.0194	-14.9461	-11.9795	-15.5159
44359	N/A	N/A	sim to LMBR2 (LOC311936), mRNA	N/A	1.0907	1.52229	0.934966	0.689214	0.85687	0.94242	0.920318		-11.5435	0.992553	-13.6476	0.303009	-4.63868	-14.413	-11.9795
44360	360891	84623	enabled homolog (Drosophila)	Enah	1.25455	1.21248	2.11921	1.59287	1.36757	1.34261	1.01835		0.650736	-0.00906741	1	0.999983	0.985378	0.969135	-16.9016
44361	N/A	N/A	AI072359	N/A	1.13256	0.999769	0.798608	0.974761	0.84333	1.04757	1.09658		-4.80983	-17.3898	0.503284	-16.5129	-1.16155	-14.5949	-8.67243
44362	361567	12619	BCL2-like 12 (proline rich) (predicted)	Bcl2l12_predicted	1.04039	0.699046	0.747277	0.84948	1.0678	1.03676	1.03634		-15.2791	0.996149	0.948485	-1.57338	-12.1953	-15.6674	-15.6674
44363	498402	41774	similar to ASC-1 complex subunit P100 (predicted)	RGD1561422_predicted	1.16582	0.955624	1.27892	1.84957	1.55489	1.85204	1.0877		-1.29261	-14.2271	0.884162	1	0.999983	1	-8.67243
44364	361722	32032	Bernardinelli-Seip congenital lipodystrophy 2 homolog (human)	Bscl2	1.02621	0.613886	0.627802	0.752268	0.803206	0.947357	1.03142		-16.7206	0.999702	0.999328	0.737558	-0.373283	-14.5949	-16.3994
44365	N/A	N/A	44365	N/A	1.20913	1.09933	1.03182	1.37124	1.04573	0.889292	0.765142		-2.89717	-11.4338	-16.62	0.692987	-15.8134	-9.10976	0.09931
44366	N/A	N/A	44366	N/A	1.15654	0.704116	0.737426	0.656679	0.689108	0.702255	0.737594		-6.57987	0.851105	0.538878	0.893573	0.912838	0.804311	0.538878
44367	499990	41561	AI178326	RGD1562351_predicted	0.939066	0.736849	0.868644	0.877778	0.83115	0.874967	1.14579		-13.3469	0.910301	-4.4706	-5.43252	-2.33067	-5.16122	-4.89656
44368	N/A	N/A	44368	N/A	1.32814	1.38129	1.36607	1.10843	1.59443	1.09988	0.892407		0.515411	0.8196	0.757565	-10.105	0.997511	-10.882	-8.89057
44369	N/A	N/A	44369	N/A	1.06403	1.02733	1.14004	0.828995	1.19646	0.802037	0.850978		-14.2271	-16.8145	-12.7272	-15.8843	-15.4383	-5.61697	-11.5435
44370	N/A	N/A	44370	N/A	1.15639	0.771595	0.644126	0.657465	0.886782	0.669296	0.981285		-8.23995	-1.20456	0.940278	0.902269	-10.5493	0.855167	-17.1805
44371	N/A	N/A	44371	N/A	0.865434	0.950144	0.683676	0.496958	0.414804	0.336781	0.365179		-10.2161	-16.2797	0.286316	0.998943	0.999988	1	0.999998
44372	297566	1282	ATPase, H+ transporting, V1 subunit E isoform 1	Atp6v1e1	1.32695	1.37987	1.92381	1.57997	1.92669	1.45394	1.3551		0.527274	0.396183	0.809534	0.996953	0.999997	0.959446	0.716064
44373	295461	55968	SEC24 related gene family, member B (S. cerevisiae) (predicted)	Sec24b_predicted	1.27258	1.42674	1.31441	1.07645	1.33488	1.06118	1.01959		0.319361	0.949993	0.7234	-12.3027	0.824447	-13.8442	-16.9819
44374	N/A	N/A	sim to WD repeat membrane protein (LOC305349), mRNA	N/A	1.12445	0.777296	0.832576	0.737061	0.757204	0.953574	1.02871		-9.994	-0.99612	-3.52827	0.335376	-0.10361	-17.0194	-16.8589
44375	688777	41432	similar to GrpE protein homolog 2, mitochondrial precursor (Mt-GrpE#2)	LOC688777	1.14483	1.25848	1.5225	1.31981	1.357	1.04892	1.26511		-5.61697	-0.055438	0.996742	0.684926	0.859126	-15.115	-2.2134
44376	N/A	N/A	sim to RIKEN cDNA 2610528H13 (LOC361059), mRNA	N/A	1.17016	1.03294	1.40895	1.27537	1.5382	1.27277	0.947334		-0.956387	-15.6674	0.998401	0.887381	0.999978	0.877466	-12.9362
44377	N/A	N/A	44377	N/A	0.9679	0.483902	0.936933	0.774491	1.22008	1.13029	0.99189		-16.9426	0.999806	-15.4383	-17.3814	-17.33	-16.3994	-16.7206
44378	192276	11573	coronin 7	Coro7	0.943055	0.61051	0.526241	0.61009	0.767776	1.09065	1.05278		-14.1327	0.999751	0.999999	0.999759	0.538878	-11.1033	-14.86
44379	361217	55983	sim to spindlin (LOC361217), mRNA	Spin	1.17016	1.00581	0.942531	1.04305	1.07921	1.14665	1.17774		0.899447	-17.2556	-3.98513	-11.2137	-3.90698	0.676674	0.932845
44380	26295	9675	O-linked N-acetylglucosamine (GlcNAc) transferase (UDP-N-acetylglucosamine:polypeptide-N-acetylglucosaminyl transferase)	Ogt	1.03091	0.693059	0.525395	0.499062	0.571396	0.560499	1.05626		-16.5129	0.971845	0.999999	1	0.99997	0.999986	-14.6843
44381	N/A	N/A	44381	N/A	1.12668	0.764171	0.592609	0.544846	0.620444	0.63912	1.11843		-2.27165	0.993024	1	1	1	1	-2.96408
44382	29753	38223	tyrosine 3-monooxygenase/tryptophan 5-monooxygenase activation protein, epsilon polypeptide	Ywhae	1.16217	1.57439	1.82161	1.45815	1.66088	1.63634	0.960095		-3.98513	0.999253	0.999998	0.988298	0.999906	0.999832	-15.6674
44383	N/A	N/A	sim to LATS homolog 1 (LOC308265), mRNA	N/A	0.966122	1.07404	1.09384	1.16751	1.11688	1.10153	0.887177		-16.3403	-13.2452	-12.0876	-5.25093	-8.89057	-10.4382	-7.91946
44384	316916	12767	similar to cisplatin resistance related protein CRR9p (predicted)	RGD1307896_predicted	1.21334	2.06056	2.67572	2.75638	2.98307	2.23531	1.09766		0.572183	1	1	1	1	1	-6.38212
44385	29543	2444	tissue inhibitor of metalloproteinase 2	Timp2	1.07711	1.17745	1.47501	1.07453	1.34532	1.15436	0.890479		-14.1327	-16.022	-1.67265	-1.42983	0.0784723	-13.4479	-6.67965
44386	361385	3059	NADH dehydrogenase (ubiquinone) 1 beta subcomplex, 7 (predicted)	Ndufb7_predicted	1.03575	0.962266	1.37561	1.46946	1.53873	1.56598	0.898878		-15.0311	-14.5949	0.998867	0.999966	0.999997	0.999999	-4.22432
44387	364885	N/A	BF555895	RGD1561455_predicted	1.31435	0.902528	0.7884	0.760081	0.723101	0.88528	0.89353		0.410598	-10.105	-0.315333	0.424709	0.838281	-8.02589	-9.00004
44388	309911	6699	glutaminyl-tRNA synthase (glutamine-hydrolyzing)-like 1	Qrsl1	1.0088	0.863583	1.35438	1.02129	1.16913	1.04108	0.980674		-17.3562	-8.13273	-1.0365	-17.1805	-11.7621	-16.6711	-16.5673
44389	N/A	N/A	44389	N/A	1.14547	0.659464	0.993004	0.973643	1.13169	1.03716	1.02703		-1.24824	0.999996	-17.2769	-15.8843	-2.2134	-14.6843	-15.8843
44390	291440	32221	CXXC finger 1 (PHD domain)	Cxxc1	1.00239	0.666088	0.948141	0.860828	0.88006	0.816588	0.776859		-17.3664	1	-9.4402	0.716064	0.178655	0.986706	0.999527
44391	290408	4877	SGT1, suppressor of G2 allele of SKP1 (S. cerevisiae)	Sugt1	1.09554	0.892434	1.27861	1.27075	1.38128	1.20653	1.00208		-8.45552	-5.52439	0.804311	0.757565	0.989025	-0.205561	-17.3814
44392	N/A	N/A	sim to 1700001M19Rik protein (LOC363691), mRNA	N/A	1.16366	0.924242	0.624339	0.525423	0.626514	0.738361	0.810904		-9.32986	-14.7727	0.887381	0.997511	0.880858	-0.99612	-5.25093
44393	N/A	N/A	sim to chemokine-like factor super family 2A; chemokine-like factor superfamily 2-1b; chemokine-like factor (LOC307616), mRNA	N/A	1.10503	0.935936	0.833535	0.734973	0.790707	0.794992	0.934471		-2.57456	-7.81345	0.893573	0.999948	0.994455	0.992307	-7.49813
44394	60331	3658	ataxin 3	Atxn3	1.08805	1.25751	1.79457	1.57497	1.75236	1.6104	1.06494		-3.82964	0.996849	1	1	1	1	-7.70789
44395	N/A	N/A	sim to CG31122-PA (LOC316406), mRNA	N/A	1.0326	0.858169	0.983857	1.11669	1.21897	1.03372	0.777166		-15.2791	-6.48069	-17.3814	-10.5493	-3.16963	-17.3889	-2.51241
44396	295692	44517	nucleoporin 35	Nup35	1.42246	1.99855	2.43603	1.93047	2.35094	1.82988	0.818876		0.999253	1	1	1	1	1	0.527274
44397	301009	9514	NCK interacting protein with SH3 domain (predicted)	Nckipsd_predicted	1.05569	1.43066	1.74485	1.65496	1.69751	1.15159	0.949534		-15.115	0.81463	0.999784	0.998743	0.999455	-6.57987	-15.2791
44398	316123	1585	general transcription factor IIF, polypeptide 1	Gtf2f1	1.27585	1.49229	1.85864	1.75033	1.73099	1.7126	0.839229		0.968178	0.999993	1	1	1	1	0.424709
44399	291293	N/A	F-box only protein 18 (predicted)	Fbxo18_predicted	1.08391	0.79698	0.899906	0.782604	0.870896	0.869248	0.938981		-3.23975	0.999171	-0.560012	0.999791	0.700861	0.737558	-6.38212
44400	N/A	N/A	44400	N/A	1.0487	0.6706	0.674375	0.804479	0.697181	0.730521	0.809404		-14.7727	0.998038	0.997594	0.09931	0.976602	0.952887	-0.055438
44401	N/A	N/A	sim to DnaJ homolog subfamily B member 4 (LOC295549), mRNA	N/A	1.39759	0.811069	0.820034	0.754992	0.845228	0.774536	0.849595		0.930855	-0.803768	-1.29261	-0.179356	-3.0318	0.381458	-3.3824
44402	360462	7869	similar to AL023001 protein (predicted)	RGD1305160	0.912666	0.681414	0.744028	0.738113	0.987785	1.01142	1.05795		-11.5435	0.958207	0.572183	0.650736	-17.2556	-17.2769	-14.86
44403	306347	4762	elongation factor RNA polymerase II (predicted)	Ell_predicted	1.65329	1.42283	0.934214	0.724844	0.718032	0.64845	0.926996		1	0.999999	-6.88097	0.999992	0.999996	1	-5.52439
44404	N/A	N/A	sim to tripartite motif-containing 45 (LOC295323), mRNA	N/A	0.975663	0.763225	0.956671	0.882008	1.03811	0.987881	1.04473		-15.9539	0.996631	-13.0399	-1.29261	-14.2271	-17.0194	-13.1429
44405	289664	989	LIM domain binding 2 (predicted)	Ldb2_predicted	0.922129	0.449448	0.38295	0.470967	0.69829	0.650895	0.869141		-12.1953	1	1	1	0.999047	0.994808	-5.80423
44406	310806	89026	BE120558	Cdc14a_predicted	1.20009	1.00103	1.46109	0.88143	1.16197	1.06163	1.09893		-2.45105	-17.3889	0.932845	-17.0194	-4.89656	-14.3205	-11.5435
44407	313551	11461	similar to chromosome 1 open reading frame 50 (predicted)	RGD1564804_predicted	0.810267	0.815878	0.789211	0.934904	0.848029	1.20738	1.23533		-1.20456	-0.76716	-0.287134	-13.6476	-14.0374	-2.33067	-1.16155
44408	301431	5881	Ngg1 interacting factor 3-like 1 (S. pombe)	Nif3l1	1.36951	2.07113	1.66234	1.56727	1.86775	1.42206	0.941164		0.990953	1	0.999999	0.999982	1	0.998228	-12.3027
44409	85254	11137	CDW92 antigen	Cdw92	1.09691	1.54215	1.31937	1.38308	1.14541	0.981674	0.88994		-9.994	0.994078	0.757565	0.943698	-3.16963	-17.0194	-7.08457
44410	N/A	N/A	44410	N/A	1.27131	0.835901	0.927219	0.877931	0.916401	0.80229	0.851972		0.866747	-0.0792955	-9.88303	-2.96408	-8.13273	-0.660946	-0.840989
44411	304361	32447	similar to TSC22 domain family protein 4 (TSC22-related-inducible leucine zipper protein 2)	LOC304361	1.05506	0.637859	0.837351	0.649022	0.711994	0.751746	0.886024		-12.1953	0.999999	0.424709	0.999998	0.999722	0.995141	-2.45105
44412	361645	41672	similar to RIKEN cDNA 2510027N19	RGD1307760	0.90746	1.06027	1.37523	1.00223	1.3105	1.49852	1.23474		-8.23995	-13.2452	0.976602	-17.3814	0.870413	0.999253	-12.3027
44413	83789	37714	Bcl2-like 1	Rps2	1.00201	0.98601	1.37177	1.38225	1.46688	1.54596	1.10156		-17.3814	-16.9819	0.999013	0.999328	0.999975	0.999999	-5.25093
44414	287984	2101	proteasome (prosome, macropain) 26S subunit, non-ATPase, 2	Psmd2	1.01977	1.25024	1.94151	1.97204	2.1602	2.30826	0.994401		-16.022	0.996849	1	1	1	1	-17.2769
44415	288734	10078	checkpoint with forkhead and ring finger domains	Chfr	1.11759	0.823004	0.952866	1.28123	1.01365	1.25227	1.26665		-9.66137	-2.57456	-15.5923	-0.344047	-8.45552	-0.344047	-0.695755
44416	301618	2032	protein phosphatase 1, regulatory (inhibitor) subunit 7	Ppp1r7	1.21655	0.972711	1.30302	1.16016	1.48787	1.33129	1.04559		0.550228	-16.022	0.970968	-1.07752	0.999953	0.988667	-14.0374
44417	299909	9599	similar to 0910001A06Rik protein (predicted)	RGD1307697_predicted	1.41735	1.15053	1.76264	1.69849	1.6565	1.40503	1.44388		0.995452	-3.0318	1	0.999999	0.999996	0.993465	0.997899
44418	N/A	N/A	44418	N/A	1.00685	0.878597	1.36217	1.17141	1.42891	1.12344	0.94504		-17.33	-5.25093	0.93478	-2.76574	0.987918	-6.67965	-13.9412
44419	N/A	N/A	sim to zinc-finger helicase (LOC303241), mRNA	N/A	1.15119	1.01116	0.967645	1.15906	1.28457	1.00932	1.13872		-6.28418	-17.2769	-16.4569	-5.61697	-0.0792955	-17.3142	-7.29032
44420	N/A	N/A	stromal antigen 3 (Stag3), mRNA	N/A	0.827356	1.26667	1.22803	1.35236	1.44203	0.810381	0.965581		-4.72387	-4.38772	-11.1033	-0.0320307	0.700861	-3.3824	-16.6711
44421	N/A	N/A	sim to Hook1 protein (LOC313370), mRNA	N/A	1.10912	1.22903	1.64184	1.55245	1.49007	1.39103	1.14158		-6.48069	0.139772	0.999997	0.999961	0.999732	0.994269	-3.23975
44422	N/A	N/A	Wnt inhibitory factor 1 (Wif1), mRNA	N/A	1.00531	0.746536	0.899579	0.813351	0.866629	0.843879	0.965061		-16.7206	0.833785	-11.4338	-0.840989	-4.98403	-2.83106	-16.1538
44423	114512	40811	apoptosis antagonizing transcription factor	Aatf	1.1925	1.742	2.83688	2.0864	2.02609	1.33644	0.777486		0.938495	1	1	1	1	0.999973	0.999559
44424	N/A	N/A	sim to no mitochondrial derivative CG5395-PA (LOC309532), mRNA	N/A	1.16292	0.873391	1.20935	1.14261	1.30839	1.0108	0.867072		-6.38212	-7.81345	-3.3824	-8.02589	-0.10361	-17.2965	-7.08457
44425	293144	38202	polymerase (DNA-directed), delta 3, accessory subunit	Pold3	1.05791	0.855307	0.967686	1.08924	1.20247	1.3055	0.829923		-11.653	-0.153633	-15.1976	-6.78002	0.381458	0.989025	0.613244
44426	29390	11973	protein tyrosine phosphatase, mitochondrial 1	Ptpmt1	1.09994	0.909346	1.36943	1.305	1.53327	1.27177	0.887746		-1.12443	-1.12443	0.999991	0.999756	1	0.998665	0.123237
44427	140661	37388	ribosomal protein, large, P1	Rplp1	0.984073	0.815228	1.05799	1.20098	1.12855	1.13878	1.02642		-9.25068	0.881455	-6.32524	0.728664	-1.01606	-0.563166	-8.7703
44428	79239	1611	heme oxygenase (decycling) 2	Hmox2	1.16326	1.11226	1.34533	1.11126	1.31983	1.32691	1.0762		0.893601	0.00634724	0.999996	-0.0353297	0.999981	0.999988	-2.33474
44429	N/A	N/A	44429	N/A	1.12555	1.21286	1.28299	1.26354	1.5362	1.54126	0.879807		-2.85156	0.228542	0.849363	0.754441	0.999841	0.999862	-2.2365
44430	280671	4225	thioredoxin domain containing 9	Txndc9	1.22112	1.0325	1.37003	0.886717	1.37851	1.31851	0.838733		0.618518	-8.65058	0.994807	0.123237	0.995996	0.97528	-2.79802
44431	N/A	N/A	sim to RIKEN cDNA 4631426H08 (LOC303519), mRNA	N/A	1.11471	0.890271	0.96034	1.10574	0.908792	1.15812	1.01068		-2.48536	-1.95244	-8.00252	-3.06966	-7.79369	-0.421737	-9.43528
44432	314288	40997	pecanex homolog (Drosophila)	Pcnx	1.25702	1.12793	0.938343	1.04518	1.1798	1.01361	1.06875		0.804607	-1.23691	-6.57388	-9.25068	-0.216384	-9.40136	-6.38771
44433	65278	84368	casein kinase 1, gamma 2	Csnk1g2	1.21692	1.41257	0.999542	1.31252	1.38029	1.32044	0.980715		-0.145736	0.951389	-9.55541	0.8283	0.962565	0.85711	-9.32127
44434	338475	70874	neuronal regeneration related protein	Nrep	0.795926	0.415444	0.285188	0.256494	0.317698	0.609594	0.692192		0.849363	1	1	1	1	0.999999	0.99949
44435	N/A	N/A	sim to hypothetical protein FLJ25785 (LOC295928), mRNA	N/A	1.35376	0.978664	1.18735	1.33704	1.42544	1.65132	0.976831		0.993065	-9.11355	0.194677	0.988505	0.999303	0.999975	-9.05208
44436	364137	5411	TPA regulated locus	Tparl	1.12497	1.11197	1.1504	1.02412	1.35243	1.3322	1.40862		-0.946067	-1.6417	0.00634724	-8.84596	0.999327	0.998472	0.986148
44437	360564	N/A	Tax1 (human T-cell leukemia virus type I) binding protein 3	Tax1bp3	1.01366	1.09613	1.42623	1.08439	0.897748	1.07241	1.36746		-9.38286	-3.87777	0.999453	-4.73984	-2.63982	-5.69279	0.996249
44438	N/A	N/A	44438	N/A	1.14134	0.773469	0.619833	0.517001	0.667234	0.762741	0.973771		-3.18099	0.618518	0.9996	1	0.994972	0.735324	-9.17127
44439	N/A	N/A	44439	N/A	1.9077	0.787958	0.933063	0.633886	N/A	0.734676	N/A		0.983336	-2.33474	-8.2497	0.735324	N/A	N/A	-5.69279
44440	N/A	N/A	44440	N/A	1.15961	0.875756	1.03697	0.663014	0.751753	0.813546	0.824668		-4.05876	-4.86592	-9.43528	-0.145736	-1.55705	-0.563166	-5.24666
44441	N/A	N/A	44441	N/A	0.971044	0.828814	0.690557	0.611357	0.873199	0.62229	0.881669		-9.22518	-1.6417	0.925619	0.980587	-4.30356	0.994279	-4.80282
44442	N/A	N/A	sim to Aa2-041 (LOC308720), mRNA	N/A	0.868941	0.701511	1.02668	0.950376	1.27072	1.04845	1.02633		-4.36533	0.82378	-9.29873	-8.65058	-0.505353	-8.7703	-9.29873
44443	314336	9431	DEAD (Asp-Glu-Ala-Asp) box polypeptide 41 (predicted)	Ddx41_predicted	1.19783	1.16502	1.32094	1.15244	1.29014	1.04877	0.895397		0.0466476	-0.844434	0.952769	-1.3535	0.893601	-7.89927	-3.18099
44444	502418	77578	similar to RIKEN cDNA 1700049L16 (predicted)	RGD1559903_predicted	0.990822	1.36907	1.04309	1.01831	1.92434	1.25152	0.648372		-9.512	0.714894	-8.73121	-9.40136	0.999997	-0.145736	0.994461
44445	689116	80243	similar to nuclear cap binding protein subunit 2	LOC689116	1.14458	1.24173	1.38725	1.35017	1.74667	1.56447	0.970707		-2.74488	0.261209	0.961454	0.912145	0.999978	0.989858	-9.01997
44446	246244	4395	Tax1 (human T-cell leukemia virus type I) binding protein 1	Tax1bp1	1.20214	0.963979	1.12116	1.02797	1.0327	1.12808	1.07459		-0.315915	-8.6913	-3.64039	-9.05208	-8.88252	-3.2372	-6.63548
44447	N/A	N/A	44447	N/A	1.07605	0.734126	0.573433	0.527066	0.561595	0.580084	0.880451		-6.69682	0.968625	0.999992	1	0.999997	0.999988	-3.12514
44448	299331	N/A	heat shock protein 1, alpha (Hspca), mRNA	Hspca	1.79466	2.36956	2.87595	2.24685	2.80957	2.83638	0.76172		0.999999	1	1	1	1	1	0.887678
44449	362169	16393	alkB, alkylation repair homolog 3 (E. coli)	Alkbh3	1.54833	1.48424	1.28521	1.3088	1.5129	1.17072	0.955621		0.999998	0.99998	0.97528	0.988858	0.999993	0.177287	-7.4641
44450	290408	4877	SGT1, suppressor of G2 allele of SKP1 (S. cerevisiae)	Sugt1	0.926434	0.785212	1.00329	1.03571	1.16993	1.23235	0.854632		-6.81867	0.420814	-9.55058	-8.88252	-1.99866	-0.168911	-1.99866
44451	287541	49559	hypothetical LOC287541 (predicted)	RGD1309400_predicted	1.19263	0.912903	1.06972	1.01037	1.21957	1.23941	0.659345		0.853283	-2.14002	-4.42729	-9.38286	0.948514	0.976723	1
44452	360779	20532	leucine-rich repeats and calponin homology (CH) domain containing 4 (predicted)	Lrch4_predicted	1.04678	0.671744	0.925074	0.81243	0.979622	0.959092	0.800705		-8.05324	0.999414	-5.75646	0.48302	-9.22518	-8.29714	0.661694
44453	290875	2899	CDC16 cell division cycle 16 homolog (S. cerevisiae)	Cdc16	1.39854	1.26336	1.22418	1.22675	1.41445	1.29031	0.841974		0.999998	0.998066	0.98657	0.98814	0.999999	0.999507	0.92767
44454	361160	41031	leptin receptor overlapping transcript-like 1	Leprotl1	1.13596	0.927724	1.35181	0.996223	1.76064	1.56936	1.52146		-0.290451	-3.99817	0.999571	0.931614	1	1	0.999999
44455	N/A	N/A	sim to RIKEN cDNA 4930511I11 (LOC294301), mRNA	N/A	1.21432	0.985447	1.18547	1.48977	1.05922	1.45625	1.06767		0.506245	-9.36335	0.0266676	0.999846	0.998983	0.999571	-6.32524
44456	64352	658	glutathione S-transferase, mu 5	Gstm5	0.765796	0.855698	0.516149	0.306511	0.632919	0.369681	0.336052		-0.778892	-5.56534	0.999253	1	0.925619	1	1
44457	362941	8130	F-box and leucine-rich repeat protein 6	Fbxl6	0.843336	0.621705	0.686492	1.21823	1.13635	1.02977	1.09495		-4.30356	0.832714	0.560403	-3.2372	-6.19976	-9.34281	-3.99817
44458	29194	88575	choline kinase alpha	Chka	1.15574	1.08429	1.15581	0.924878	1.06293	0.91057	0.774706		-2.04533	-6.13678	-2.04533	-6.07366	-9.36335	-5.50159	0.446425
44459	N/A	N/A	testis-specific heat shock protein-related gene hst70 (Hspt70), mRNA	N/A	1.24055	1.50404	1.16793	0.728138	1.01838	0.739251	0.920987		-0.715102	0.974528	-3.06966	0.760534	-9.41883	0.669794	-7.05863
44460	N/A	N/A	sim to serologically defined colon cancer antigen 1 isoform a (LOC299114), mRNA	N/A	1.22121	0.882926	0.9785	0.919072	0.966161	1.09389	1.34886		0.794332	-1.12443	-9.05208	-3.99817	-8.29714	-3.5818	-1.51542
44461	N/A	N/A	44461	N/A	N/A	0.855234	1.01817	0.700199	0.968102	0.732912	N/A		N/A	N/A	N/A	N/A	N/A	N/A	N/A
44462	363836	43226	ubiquitin-conjugating enzyme E2L 3 (predicted)	Ube2l3_predicted	1.22359	1.37662	1.58899	1.58801	1.63314	1.90017	1.18188		0.494748	0.991059	0.999981	0.999981	0.999995	1	-0.265377
44463	64039	75180	F-box and leucine-rich repeat protein 20	Fbxl20	0.855127	0.352685	0.346845	0.374228	0.450536	0.555214	0.92035		-2.09245	1	1	1	1	0.999988	-7.84676
44464	298675	5468	similar to RER1 homolog	RGD1306324	1.10837	0.909992	1.48447	1.47157	1.5882	1.59699	1.06763		-0.10049	-0.563166	1	1	1	1	-3.12514
44465	N/A	N/A	44465	N/A	1.03886	0.891342	1.10792	0.916598	0.87725	0.696867	0.801508		-9.55541	-6.38771	-8.10333	-8.91821	-8.05324	-0.0566935	-1.81652
44466	N/A	N/A	sim to methyl-CpG binding domain protein 3-like 1; methyl-CpG binding domain protein 3-like (LOC300389), mRNA	N/A	0.851648	0.844361	0.964573	0.847549	1.06124	0.645411	0.938717		-4.92915	-4.11961	-9.49063	-4.73984	-8.73121	0.62752	-8.73121
44467	N/A	N/A	44467	N/A	1.0349	1.03958	1.15243	1.12803	1.05677	0.960646	0.941033		-8.98694	-8.80855	-3.06966	-4.30356	-8.10333	-8.7703	-7.84676
44468	289623	3903	huntingtin interacting protein 2 (predicted)	Hip2_predicted	1.23707	1.25979	1.56215	1.28773	1.41938	1.23409	0.93118		0.860847	0.931614	0.999998	0.972958	0.999709	0.849363	-5.24666
44469	N/A	N/A	sim to 60S ribosomal protein L23a (LOC360572), mRNA	N/A	1.10072	1.9438	1.78295	1.62366	1.64167	1.44202	1.00285		-0.946067	0.999795	1	1	1	1	-9.54199
44470	313169	73649	ubiquitin-associated protein 2 (predicted)	Ubap2_predicted	1.59426	1.56142	1.44622	1.28088	1.59795	1.27483	1.19616		0.999995	0.999987	0.99949	0.951389	0.999996	0.907176	-1.05173
44471	290651	6222	similar to myo-inositol 1-phosphate synthase A1	LOC290651	5.03837	4.10365	4.91477	2.66116	2.10439	1.84882	0.859618		1	1	1	1	1	1	0.104582
44472	311299	10683	apoptosis, caspase activation inhibitor (predicted)	Aven_predicted	1.17437	1.49766	1.64089	2.08601	1.96242	1.35339	1.10343		-1.19896	0.991869	0.99995	1	1	0.942284	-4.80282
44473	296162	11400	similar to chromosome 20 open reading frame 116 (predicted)	RGD1309979_predicted	1.09744	1.00454	1.10197	1.29702	1.55992	1.42194	1.19983		-3.2372	-9.55326	-2.9055	0.982818	0.999999	0.999795	0.62752
44474	N/A	N/A	sim to RAB22, member RAS oncogene family (LOC366265), mRNA	N/A	1.25067	1.1308	1.27806	1.12004	1.27141	1.20463	1.04248		0.921356	-1.19896	0.967684	-1.77212	0.960312	0.669794	-7.79369
44475	497961	22489	similar to nemo like kinase (predicted)	RGD1561602_predicted	1.02712	0.908186	1.05393	0.629605	0.857297	0.915012	0.87677		-8.56675	0.14157	-6.32524	1	-9.17127	-9.17127	-7.29282
44476	114846	37971	glutathione S-transferase omega 1	Gsto1	1.17254	1.10985	1.38204	1.49098	1.55135	1.51882	1.11816		0.90195	-0.290451	0.999998	1	1	1	0.0266676
44477	83422	20979	Msx-interacting-zinc finger	Miz1	1.21516	0.941281	1.09977	1.17703	1.22531	1.16128	0.87959		-0.622661	-7.74006	-5.69279	-1.81652	-0.368027	-2.43472	-3.5818
44478	60376	2004	pleiotropic regulator 1, PRL1 homolog (Arabidopsis)	Plrg1	1.19566	1.13228	1.20529	0.993063	1.27332	1.16919	0.810295		0.380504	-1.59914	0.506245	-9.512	0.92767	-0.19246	0.772315
44479	N/A	N/A	sim to RIKEN cDNA 4930558O21 (LOC365762), mRNA	N/A	0.844119	0.89649	0.776231	N/A	N/A	0.779226	0.999632		-4.92915	-7.17651	-2.74488	N/A	-2.9055	-9.34281	-0.563166
44480	362706	5482	ribokinase (predicted)	Rbks_predicted	1.03075	1.09892	1.04903	0.88775	1.1101	0.922115	1.06769		-9.14289	-5.24666	-8.56675	-4.73984	-5.50159	-6.93931	-7.74006
44481	29421	320	uroporphyrinogen decarboxylase	Urod	1.10127	1.48511	2.03404	1.83149	1.84276	1.52253	1.06616		-1.43354	1	1	1	1	1	-4.48945
44482	362884	56740	transmembrane BAX inhibitor motif containing 4	Tmbim4	1.03136	0.950401	0.992362	0.937208	1.09529	0.819165	1.08423		-8.6913	-7.40746	-9.50184	-6.26258	-6.19976	0.62752	-4.92915
44483	N/A	N/A	BF408291	N/A	1.04858	0.581965	0.649757	0.569387	0.612814	0.608521	0.743051		-7.89927	0.999999	0.999889	1	0.999992	0.999994	0.973754
44484	303514	32698	similar to RIKEN cDNA 4121402D02 (predicted)	RGD1564778_predicted	1.26581	1.17192	1.01821	0.960226	1.2272	0.80897	0.93779		0.907176	-0.592702	-9.25068	-8.05324	0.721855	0.783575	-6.19976
44485	N/A	N/A	sim to protein kinase, cAMP dependent, catalytic, beta; cAMP-dependent protein kinase C beta (LOC293508), mRNA	N/A	1.44957	0.796092	0.957502	1.10268	1.35111	1.0213	0.806038		0.407633	-9.512	-9.11355	-7.57598	-0.534051	-9.45068	-2.85156
44486	N/A	N/A	44486	N/A	1.19188	0.987958	1.06929	0.858787	0.845099	0.8121	0.914469		0.159586	-9.41883	-6.19976	-1.90668	-0.0143173	-0.145736	-6.51205
44487	362622	11254	coiled-coil domain containing 21	Ccdc21	1.12702	0.877741	1.1089	0.985147	1.06252	1.13846	0.949296		-0.10049	0.277103	-0.911744	-9.17127	-4.80282	0.245023	-5.75646
44488	304663	4078	lymphoblastic leukemia derived sequence 1	Lyl1	0.945384	0.974573	1.29012	1.03476	0.938217	0.892734	1.49868		-7.84676	-9.17127	0.661694	-8.88252	-7.40746	-4.11961	0.960312
44489	124461	21414	protein kinase C and casein kinase substrate in neurons 2	Pacsin2	1.08168	1.07518	1.15218	0.915446	1.12079	1.14165	1.07923		-4.73984	-5.24666	-0.505353	-3.87777	-1.95244	-0.911744	-7.05863
44490	N/A	N/A	44490	N/A	1.02511	0.789911	N/A	0.970095	N/A	N/A	N/A		-9.55326	-4.11961	N/A	N/A	N/A	N/A	N/A
44491	29530	10746	anti-Mullerian hormone type 2 receptor	Amhr2	0.736462	0.86102	0.721846	N/A	0.835732	0.646165	1.10999		-0.315915	-4.5518	-1.23691	N/A	N/A	N/A	N/A
44492	81024	7777	islet cell autoantigen 1	Ica1	1.26161	1.37857	1.54302	1.11617	1.10647	1.03733	1.28872		0.754441	0.98814	0.99988	-3.3507	-3.99817	-7.05863	0.874918
44493	81513	N/A	hypothetical gene supported by NM_030855 (LOC360304), mRNA	Lig1	0.884109	0.78396	1.02905	1.09004	1.51219	1.93927	0.895937		-2.04533	0.887678	-8.84596	-4.73984	0.9999	1	-2.9055
44494	360971	2695	4-nitrophenylphosphatase domain and non-neuronal SNAP25-like protein homolog 1 (C. elegans)	Nipsnap1	0.745858	0.483379	0.702365	0.750242	0.999317	0.915811	0.738966		0.961454	1	0.995726	0.952769	-9.55488	-5.05591	0.972139
44495	361538	36381	proline dehydrogenase (oxidase) 2	Prodh2	1.04529	0.840578	1.4996	1.07223	1.0065	0.824461	0.942992		-8.73121	-1.51542	0.955421	-9.55326	-7.4641	-2.79802	-8.88252
44496	361808	31131	U1 small nuclear ribonucleoprotein 1C (predicted)	Snrp1c_predicted	1.25142	1.61507	1.72379	2.07498	2.15835	1.59369	0.956937		0.707779	0.999937	0.999999	1	1	0.999978	-8.10333
44497	N/A	N/A	44497	N/A	0.890923	0.622468	1.01618	N/A	1.31145	0.841631	N/A		-9.08328	-1.3535	-9.55541	N/A	N/A	N/A	-8.47984
44498	690089	N/A	hypothetical protein LOC690089	LOC690089	1.0543	0.894745	1.30598	1.07113	1.22817	1.41428	1.0311		-6.32524	-1.19896	0.996711	-4.73984	0.931614	0.999961	-8.34389
44499	295217	N/A	SNAP-associated protein	Snapap	1.04505	0.698783	0.833968	0.627805	0.805397	0.847816	0.832042		-7.79369	0.999586	0.458863	0.999998	0.8283	0.104582	0.494748
44500	N/A	N/A	sim to ligase III, DNA, ATP-dependent (LOC303369), mRNA	N/A	1.08684	0.839592	0.894078	0.911908	0.871478	1.09054	0.98788		-6.99914	-2.14002	-5.37408	-6.51205	-3.99817	-6.81867	-9.49063
44501	361745	2308	SWI/SNF related, matrix associated, actin dependent regulator of chromatin, subfamily a, member 2	Smarca2	1.09976	0.620371	0.334819	0.356708	0.375847	0.570114	0.86824		-5.18301	0.999835	1	1	1	0.999994	-2.33474
44502	359727	N/A	bystin-like (Bysl), mRNA	Bysl	1.70478	3.17885	3.09146	2.33066	2.99651	2.29399	0.730388		0.799529	0.999997	0.999995	0.997475	0.999991	0.998419	-1.51542
44503	260321	36085	FK506 binding protein 4 (59 kDa) (Fkbp4), mRNA	Fkbp4	1.39929	1.20398	1.57217	1.44462	1.4579	1.36956	0.805026		0.998066	0.433743	0.999992	0.999556	0.999709	0.995133	0.789015
44504	353252	14061	retinol dehydrogenase 10 (all-trans)	Rdh10	1.46552	4.93171	1.98921	1.39141	1.37674	1.15711	0.82381		0.999372	1	1	0.994461	0.991607	-1.05173	0.380504
44505	288455	41077	similar to chromosome 13 open reading frame 12 (predicted)	RGD1305831_predicted	0.931795	1.06247	1.49014	1.17541	1.38628	1.55337	0.922037		-6.01042	-6.81867	0.999795	-0.315915	0.995133	0.99935	-5.18301
44506	56266	81872	cytochrome P450, family 4, subfamily F, polypeptide 2	Cyp4f2	1.05693	1.13107	1.00399	0.777886	0.895005	0.709252	0.878791		-8.15277	-4.24202	-9.54682	-0.0784125	-4.05876	0.700507	-3.87777
44507	N/A	N/A	44507	N/A	1.0985	0.811925	0.945923	0.901	1.06806	0.993155	0.961034		-2.2854	0.949971	-5.94706	-1.51542	-4.92915	-9.49063	-7.52028
44508	499235	N/A	BF417835	LOC499235	1.8025	2.82999	2.10365	2.21025	2.43669	1.81234	1.25872		1	1	1	1	1	1	0.707779
44509	290401	55623	esterase D/formylglutathione hydrolase (mapped)	Esd	1.0649	1.21083	1.37332	1.49061	1.93014	1.657	1.01326		-4.86592	0.923515	0.999944	1	1	1	-9.2752
44510	306469	12026	similar to RIKEN cDNA 4933411K20	RGD1307325	1.05404	0.875168	1.1002	0.826629	1.07922	1.10169	0.875937		-6.81867	-0.653045	-3.01456	0.735324	-4.677	-2.9055	-0.683858
44511	500534	51863	similar to hypothetical protein MGC45441 (predicted)	RGD1562911_predicted	0.873283	1.37316	1.10181	0.862315	0.813809	1.00839	0.960487		-7.84676	-1.3535	-8.34389	-7.4641	-4.5518	-9.54682	-9.34281
44512	N/A	N/A	sim to EXTL2 (LOC310803), mRNA	N/A	1.15388	0.740945	0.945668	0.743681	1.00273	0.745414	1.00158		-9.34281	0.550004	-9.17127	0.494748	-9.14289	-6.44999	-7.29282
44513	498662	18348	similar to RIKEN cDNA 2610019F03	LOC498662	1.16424	1.20126	1.61713	1.63978	1.52111	1.48464	1.19746		0.228542	0.74821	1	1	0.999998	0.999993	0.714894
44514	N/A	N/A	sim to karyopherin beta 3; Ran_GTP binding protein 5; importin beta-3 subunit (LOC306182), mRNA	N/A	1.05818	1.79209	1.88308	1.59314	1.57407	1.39455	0.797723		-8.60906	0.998192	0.999507	0.921356	0.959139	0.528563	-2.48536
44515	363291	12075	THAP domain containing 4	Thap4	1.0308	0.780615	0.896274	0.675613	0.975233	0.923826	1.0329		-9.01997	0.580577	-4.48945	0.994092	-9.19871	-6.44999	-8.95302
44516	299707	9364	coiled-coil domain containing 53 (predicted)	Ccdc53_predicted	0.905853	0.512663	0.489053	0.526037	0.64119	0.773482	1.30083		-1.47425	1	1	1	1	0.99813	0.99871
44517	N/A	N/A	44517	N/A	0.88096	0.870549	N/A	N/A	N/A	0.854008	0.916821		-7.05863	-6.93931	N/A	-7.23487	-8.60906	-4.36533	-0.0784125
44518	116650	2362	signal recognition particle 54	Srp54	1.0383	0.895518	1.19951	1.32671	1.45931	1.48185	1.39106		-7.17651	-0.265377	0.954113	0.999913	1	1	0.999997
44519	296480	2469	tumor protein D52-like 2	Tpd52l2	0.933921	0.841651	1.01065	1.00173	1.14652	1.19873	0.86176		-4.61432	0.766491	-9.40136	-8.56675	0.104582	0.841237	0.685482
44520	113901	75168	chitinase, acidic	Chia	1.22769	1.24554	1.15238	1.223	1.397	0.875629	0.845452		-2.53643	-3.2372	-5.24666	-3.99817	0.366548	-5.62908	-4.05876
44521	308361	23459	zinc finger protein 329 (predicted)	Zfp329_predicted	1.20111	1.75796	N/A	N/A	1.58898	0.97936	N/A		-4.99248	0.277103	N/A	-0.844434	-9.55326	N/A	N/A
44522	362802	15866	ATPase, H+ transporting, V1 subunit C, isoform 2	Atp6v1c2	1.38188	0.682291	0.8894	0.624748	0.942213	0.867049	0.727698		0.48302	0.832714	-5.94706	0.935359	-8.47984	-4.73984	0.433743
44523	312559	14846	coiled-coil-helix-coiled-coil-helix domain containing 4	Chchd4	1.42572	1.70058	1.89872	1.89501	1.79589	0.770574	0.912029		-1.27531	0.618518	0.907176	0.904596	0.804607	-3.5818	-8.6913
44524	500069	10284	testis specific, 14	Tsga14	0.954756	0.753728	1.01084	1.02204	1.3469	1.02006	0.850407		-7.17651	0.380504	-8.20157	-6.99914	-0.0143173	-8.95302	-4.5518
44525	94197	48679	RAB14, member RAS oncogene family	Rab14	1.10665	1.01099	1.16006	1.16177	1.10899	1.14524	1.10389		-2.2854	-9.40136	0.104582	0.14157	-2.14002	-0.341773	-2.48536
44526	N/A	N/A	44526	N/A	1.41288	1.02012	1.72022	1.89492	2.95144	2.67951	0.940943		0.446425	-9.45068	0.98814	0.998753	1	1	-8.56675
44527	207120	31425	nudix (nucleoside diphosphate linked moiety X)-type motif 6	Nudt6	0.870981	0.783814	0.619329	N/A	0.827498	0.663415	1.08164		-6.87915	-4.42729	0.47106	N/A	N/A	N/A	N/A
44528	113956	69255	peroxisomal trans-2-enoyl-CoA reductase	Pecr	0.992141	0.736293	0.779391	0.680024	0.928373	0.917082	0.946015		-9.47836	0.998948	0.982818	0.999986	-4.61432	-3.46559	-6.38771
44529	N/A	N/A	44529	N/A	1.02922	0.788271	1.00612	0.849267	0.881106	0.711319	1.12719		-9.29873	-0.946067	-9.54199	-7.11776	-6.93931	-0.39468	-5.82007
44530	114205	40587	calcitonin gene-related peptide-receptor component protein	Crcp	1.00854	1.04005	1.12579	0.954853	1.0071	0.901304	0.818438		-9.46504	-7.89927	-1.31418	-7.35036	-9.50184	-2.2365	0.832714
44531	N/A	N/A	sim to mKIAA0055 protein (LOC296121), mRNA	N/A	1.32868	1.07306	1.37736	1.4432	1.5941	1.61289	0.975541		0.988858	-5.56534	0.997789	0.999756	0.999998	0.999993	-8.95302
44532	296571	8573	phosphohistidine phosphatase 1 (predicted)	Phpt1_predicted	0.931774	0.913111	1.20711	1.3478	1.98835	1.59846	0.886138		-5.69279	-5.82007	0.506245	0.991869	1	0.999997	-1.86137
44533	296279	21620	transmembrane 9 superfamily protein member 4	Tm9sf4	1.09898	1.36682	1.25011	1.46449	1.93193	1.39925	1.22497		-5.82007	0.772315	0.00634724	0.982818	0.999999	0.935359	-0.47707
44534	363000	N/A	similar to 2610317D23Rik protein (predicted)	RGD1565411_predicted	1.09668	0.91065	1.17867	0.987946	1.07873	0.88909	0.762562		-0.844434	-0.778892	0.940621	-9.11355	-2.2365	0.337836	0.999955
44535	N/A	N/A	sim to Fig-1 protein (LOC308575), mRNA	N/A	1.13857	0.774253	1.1085	0.728272	0.952219	0.934883	0.823424		-3.5818	0.517515	-6.51205	0.896454	-8.38993	-7.40746	-0.715102
44536	N/A	N/A	sim to protein phosphatase with EF-hands-2 (LOC305246), mRNA	N/A	0.958906	0.920173	1.19964	1.39284	1.32384	1.36972	1.62544		-8.29714	-5.50159	-0.10049	0.989535	0.937159	0.980587	0.977414
44537	363026	10990	protein arginine N-methyltransferase 4	Prmt4	1.27003	0.912322	1.36217	1.42958	1.65694	1.56784	0.869701		0.998	-1.51542	0.99998	0.999999	1	1	0.580577
44538	500323	10680	similar to Poly (ADP-ribose) polymerase family, member 11 (predicted)	RGD1561791_predicted	1.01796	0.685045	0.758334	0.777147	0.819698	0.893419	0.904991		-9.45068	0.864493	0.0466476	-0.534051	-1.95244	-5.94706	-7.23487
44539	N/A	N/A	44539	N/A	1.58312	1.11974	0.890377	0.776291	0.944281	0.834815	0.850092		0.942284	-6.44999	-6.32524	-0.946067	-8.65058	-3.40798	-4.18069
44540	361900	N/A	biliverdin reductase A (Blvra), mRNA	N/A	0.943464	0.77219	1.02767	0.873799	0.912489	0.850137	1.01207		-5.31035	0.998365	-8.43525	0.261209	-1.99866	0.760534	-9.32127
44541	301910	N/A	guanine nucleotide binding protein, beta 1 (Gnb1), mRNA	N/A	1.16776	1.39713	1.57898	1.3881	1.45775	1.47517	0.961289		-0.341773	0.997862	0.999993	0.997211	0.999687	0.999823	-8.20157
44542	498998	90486	sim to 60S ribosomal protein L26 (LOC287417), mRNA	RGD1565215_predicted	0.952727	0.808879	0.841229	0.93879	0.917733	0.943916	0.991564		-6.26258	0.982284	0.871527	-4.61432	-2.33474	-5.24666	-9.43528
44543	294336	23233	poly(rC) binding protein 3	Pcbp3	1.07951	1.28469	1.33669	0.873588	1.17403	0.980499	0.775721		-5.43783	0.921356	0.982284	-4.11961	-0.265377	-9.22518	0.933511
44544	N/A	N/A	44544	N/A	1.8015	2.04666	2.18892	2.3783	2.28087	1.37574	0.853697		1	1	1	1	1	0.98698	-0.746779
44545	287269	78723	CDC like kinase 4	Clk4	1.38708	1.24027	0.818188	0.671961	0.837804	0.659975	1.06143		0.989535	0.0662908	0.352327	0.99935	-0.168911	0.999698	-7.17651
44546	303514	32698	similar to RIKEN cDNA 4121402D02 (predicted)	RGD1564778_predicted	1.15974	0.78285	0.971305	0.875176	0.866065	0.861419	0.883582		-1.95244	0.62752	-9.05208	-2.74488	-2.18804	-1.90668	-3.3507
44547	56769	32460	nuclear protein E3-3	RGD708545	1.16068	0.904141	0.970442	0.884746	1.1119	1.08901	0.751893		0.550004	-1.39329	-8.20157	-0.19246	-1.05173	-2.58792	0.9996
44548	298805	7543	solute carrier family 4 (anion exchanger), member 1, adaptor protein (predicted)	Slc4a1ap_predicted	1.01586	0.664583	0.878715	0.795705	0.952442	0.894144	0.921282		-9.32127	0.99996	-1.31418	0.884605	-6.44999	-2.33474	-4.677
44549	293058	12088	similar to RIKEN cDNA 2610204K14	RGD1310022	1.2645	0.979646	1.09788	0.89318	1.1347	1.26264	0.924585		0.925619	-9.11355	-3.52353	-2.09245	-1.31418	0.921356	-4.80282
44550	N/A	N/A	sim to RIKEN cDNA 4931407K02 (LOC315179), mRNA	N/A	0.92667	0.622901	0.815289	0.447226	0.987153	1.11306	1.09639		-9.45068	-1.23691	-7.17651	0.931614	-9.55058	-8.80855	-9.14289
44551	N/A	N/A	BE108479	N/A	1.16752	0.895827	0.961187	0.730833	0.822389	0.806052	0.760692		-2.53643	-5.05591	-8.10333	0.849363	-2.09245	-0.290451	0.609326
44552	N/A	N/A	44552	N/A	1.15008	1.14405	1.09419	0.951806	1.12185	1.02541	0.858065		0.0662908	-0.12293	-2.79802	-6.69682	-1.01606	-8.73121	0.407633
44553	291737	45426	similar to RIKEN cDNA D030070L09	RGD1310199	1.16795	0.821512	1.19532	1.11909	1.27967	1.12083	0.976479		-0.622661	0.446425	0.0856009	-2.9055	0.881455	-2.79802	-9.08328
44554	N/A	N/A	44554	N/A	1.39204	0.857177	1.12626	1.06409	1.20605	0.761015	0.704044		0.799529	-3.2372	-5.11943	-9.19871	-1.77212	-0.534051	0.874918
44555	N/A	N/A	44555	N/A	1.1958	1.35047	1.43587	1.2121	1.27363	1.06885	1.04312		-0.12293	0.972139	0.997211	-1.72819	0.804607	-8.65058	-8.2497
44556	25318	1534	farnesyltransferase, CAAX box, alpha	Fnta	1.26066	1.18839	1.07293	1.10629	1.38605	1.16116	1.02537		0.949971	-0.145736	-5.18301	-2.53643	0.999434	-0.0143173	-8.84596
44557	24177	36278	BE109044	Afp	1.27466	2.01822	2.46138	2.56044	2.8021	2.06858	0.82574		0.985713	1	1	1	1	1	0.85711
44558	288305	4802	chaperonin subunit 8 (theta) (predicted)	Cct8_predicted	1.26681	1.44373	2.47657	2.1501	2.15131	2.02731	0.819615		0.999327	1	1	1	1	1	0.991607
44559	360972	37836	Fms interacting protein	Fmip	1.13262	0.953755	1.60946	1.45752	1.54195	1.41325	0.979055		0.82378	-4.61432	1	1	1	1	-8.29714
44560	N/A	N/A	44560	N/A	0.856919	1.03513	0.97374	N/A	0.880932	0.800126	1.01772		-3.52353	-9.11355	-9.29873	N/A	N/A	N/A	N/A
44561	290647	5837	LSM4 homolog, U6 small nuclear RNA associated (S. cerevisiae) (predicted)	Lsm4_predicted	1.12708	1.24157	1.69303	1.8149	1.92186	2.24832	0.89		0.211761	0.995438	1	1	1	1	0.104582
44562	303605	12448	protein kinase LYK5	Lyk5	1.07005	0.743529	0.910875	0.897222	1.05972	0.997773	0.911161		-5.11943	0.99871	-2.74488	-1.6417	-6.07366	-9.55058	-2.79802
44563	171070	5110	protein tyrosine phosphatase, non-receptor type 21	Ptpn21	1.31496	1.3039	1.32642	1.16033	1.02831	1.02507	0.918217		0.964698	0.951389	0.974528	-0.746779	-8.88252	-9.01997	-4.73984
44564	117280	22991	heterogeneous nuclear ribonucleoprotein U	Hnrpu	1.56655	1.34841	1.57951	1.41704	1.49303	1.71085	0.908175		0.998983	0.878226	0.999253	0.972139	0.994637	0.99996	-5.43783
44565	688386	87015	cytochrome c oxidase, subunit 7a 3 (Cox7a3), mRNA	LOC688386	1.16875	1.0051	1.41879	1.23818	1.42504	1.54951	0.934329		0.962565	-9.49063	1	0.999414	1	1	-2.33474
44566	29543	2444	tissue inhibitor of metalloproteinase 2	Timp2	1.10985	0.846427	0.67163	0.727252	0.781013	0.938135	1.1964		-1.77212	0.618518	0.999997	0.999738	0.988505	-5.31035	0.760534
44567	N/A	N/A	sim to RIKEN cDNA 4933439F11 (LOC287741), mRNA	N/A	1.18866	1.037	0.789061	0.961519	0.903684	0.816019	1.12465		-0.19246	-8.56675	0.799529	-8.38993	-3.87777	0.458863	-2.79802
44568	362095	40806	general transcription factor IIIC, polypeptide 5 (predicted)	Gtf3c5_predicted	0.977876	0.83017	1.16667	0.812232	0.917587	0.79575	0.827913		-8.73121	0.938913	0.721855	0.980587	-2.2365	0.9937	0.947018
44569	29564	68398	dynein cytoplasmic 1 intermediate chain 1	Dync1i1	0.973532	0.80996	0.952774	1.03768	1.12589	1.13469	0.97489		-8.65058	0.938913	-6.87915	-7.89927	-0.877867	-0.47707	-8.73121
44570	N/A	N/A	kelch-like protein C3IP1 (C3ip1), mRNA	N/A	1.0497	0.780925	0.728638	0.633107	0.69052	0.652268	0.792513		-7.52028	0.931614	0.995863	0.999995	0.99964	0.999977	0.884605
44571	685203	N/A	BE102310	LOC685203	1.06609	0.728965	0.908282	0.853061	0.893383	0.626957	0.851061		-6.87915	0.981735	-4.48945	-1.23691	-3.3507	0.999958	-1.77212
44572	85472	2016	polymerase (DNA directed), gamma	Polg	1.0904	1.42165	1.26528	1.63746	1.88078	1.86669	1.28508		-4.92915	0.988858	0.814417	0.999995	1	1	0.887678
44573	94188	9010	zinc finger protein 423	Zfp423	0.653284	1.0826	0.898072	1.05189	1.28105	1.14443	0.944006		-9.01997	-5.88361	-3.18099	-7.57598	0.893601	-1.6417	-7.05863
44574	79255	1266	activating transcription factor 4	Atf4	2.15947	3.09424	3.19304	2.24293	1.92355	1.38423	0.901932		1	1	1	1	1	0.999995	-0.683858
44575	307852	9948	similar to pyruvate dehydrogenase phosphatase regulatory subunit (predicted)	RGD1308307_predicted	1.35998	1.12999	1.06204	1.04973	0.955086	0.99923	1.10616		0.832714	-8.98694	-7.89927	-8.43525	-9.45068	-9.55488	-6.81867
44576	24737	88802	RT1 class Ib, locus Aw2	RT1-Aw2	0.996543	1.13282	1.00223	1.08095	0.907145	1.22761	1.9315		-9.54682	-3.01456	-9.55326	-6.19976	-4.86592	0.159586	1
44577	117287	38295	Parkinson disease (autosomal recessive, early onset) 7	Park7	1.01198	0.937671	1.35662	1.31854	1.5429	1.57382	1.02246		-9.22518	-3.3507	0.999998	0.999978	1	1	-8.47984
44578	N/A	N/A	coagulation factor VIII (F8), mRNA	N/A	1.14319	0.953095	0.755224	0.694594	0.87964	0.904554	1.13388		-1.86137	-7.89927	0.951389	0.528563	-2.14002	-1.01606	-2.33474
44579	362849	9539	membrane-associated ring finger (C3HC4) 2	37681	0.928163	0.58587	0.426074	0.396555	0.530857	0.599442	1.02278		-2.74488	1	1	1	1	1	-8.60906
44580	N/A	N/A	44580	N/A	0.951145	0.771912	0.812599	0.754218	0.648977	0.731522	0.862041		-8.15277	0.261209	-1.27531	0.366548	0.948514	0.47106	-3.69929
44581	N/A	N/A	sim to mKIAA1606 protein (LOC361981), mRNA	N/A	1.0761	0.80756	1.15676	1.02014	1.07797	1.0265	0.803138		-5.82007	0.685482	-0.980838	-9.22518	-5.69279	-8.98694	0.728664
44582	N/A	N/A	AI717674	N/A	1.69181	1.5295	0.965944	0.722042	0.732006	0.754383	1.27275		1	1	-7.63119	0.999988	0.999971	0.999795	0.99739
44583	N/A	N/A	sim to hypothetical protein FLJ13448 (LOC301416), mRNA	N/A	2.11432	1.44995	2.02041	1.186	1.82532	1.2234	0.747172		1	0.940621	0.999998	-1.86137	0.999935	-1.08785	0.609326
44584	N/A	N/A	sim to hypothetical protein FLJ20254 (LOC362711), mRNA	N/A	1.4192	1.30784	1.10576	1.42187	1.74229	1.37104	1.04794		0.964698	0.407633	-5.31035	0.965721	0.999965	0.904596	-8.43525
44585	296346	9521	oxidative stress responsive gene	RGD1303142	1.24041	1.38364	1.03848	1.0815	1.3812	1.06452	1.02454		0.721855	0.979372	-8.38993	-5.37408	0.994637	-6.63548	-9.05208
44586	N/A	N/A	sim to EGF-like-domain, multiple 5 (LOC313270), mRNA	N/A	1.07379	0.798311	0.727939	1.03321	1.10467	0.382916	0.816913		-9.2752	-6.99914	-5.69279	-9.512	-9.08328	0.853283	-8.10333
44587	N/A	N/A	ADP-ribosylation factor 3 (Arf3), mRNA	N/A	1.31595	1.27229	1.42014	1.13823	1.38341	1.14843	0.999925		-0.980838	-1.86137	0.277103	-6.19976	-0.0353297	-5.82007	-9.55541
44588	N/A	N/A	sim to D330021B20 protein (LOC316685), mRNA	N/A	1.16379	1.0763	1.03729	1.03454	1.01192	0.956587	1.03696		-0.622661	-5.69279	-8.43525	-8.29714	-9.43528	-7.9512	-8.43525
44589	N/A	N/A	galactose transporter (LOC287642), mRNA	N/A	1.13417	1.02798	1.72699	1.46341	1.62497	1.56116	0.851174		-4.18069	-9.19871	0.999841	0.972139	0.998835	0.995863	-2.33474
44590	291691	41790	bromodomain containing 8	Brd8	1.01523	0.604762	0.702251	0.546942	0.616519	0.64093	0.718566		-9.2752	1	0.999942	1	1	1	0.999795
44591	362892	14171	methyl-CpG binding domain protein 6 (predicted)	Mbd6_predicted	1.04258	0.673534	0.64407	0.644279	0.685964	0.712221	0.847881		-6.57388	1	1	1	1	0.999999	0.914537
44592	N/A	N/A	sim to KIAA0732 protein (LOC303309), mRNA	N/A	0.836991	0.846145	0.786593	0.61428	0.702498	0.64408	0.689854		-2.2854	-2.74488	-0.315915	0.995584	0.860847	0.983839	0.909692
44593	N/A	N/A	sim to microsomal triglyceride transfer protein (LOC310900), mRNA	N/A	0.963268	0.845727	1.02618	0.736316	1.1652	0.765609	0.924073		-9.49063	-3.99817	-9.40136	-1.12443	-6.51205	-1.51542	-8.43525
44594	29467	3012	DNA-damage inducible transcript 3	Ddit3	0.895621	0.730875	0.93236	0.807962	0.798935	0.55468	0.708594		-2.9055	0.992369	-6.01042	0.707779	0.794332	1	0.997932
44595	498072	N/A	N-Acetyltransferase-2 (Nat2), mRNA	RGD1564519_predicted	0.818671	0.676277	0.844242	0.805307	1.15224	2.76278	1.29893		-1.95244	0.893601	-3.18099	-1.39329	-4.5518	1	-0.240689
44596	N/A	N/A	44596	N/A	0.908106	1.34113	1.11879	1.44801	1.31953	1.04197	0.884984		-5.75646	0.506245	-4.80282	0.972139	0.669794	-8.34389	-4.18069
44597	289928	10787	similar to HT021 (predicted)	RGD1306063_predicted	1.01892	0.702105	0.757637	1.1245	1.29387	0.687361	1.11182		-9.55058	-8.98694	-8.7703	-9.41883	-8.88252	-8.15277	-9.43528
44598	312440	10196	jumonji domain containing 1A	Jmjd1a	1.33448	1.48948	1.07182	1.01628	1.04819	1.0283	1.03026		0.967684	0.9996	-6.32524	-9.34281	-7.89927	-8.95302	-8.84596
44599	361237	3548	similar to testis-specific chromodomain Y-like protein	LOC361237	1.06913	0.803151	1.04947	1.02005	1.10051	0.990136	0.827936		-8.15277	-1.31418	-8.80855	-9.41883	-7.29282	-9.5211	-2.43472
44600	N/A	N/A	sim to DKFZP434I092 protein (LOC315034), mRNA	N/A	1.32193	0.995538	0.764033	0.807136	0.653949	0.670456	0.992318		0.458863	-9.54682	-0.145736	-0.778892	0.959139	0.832714	-9.52913
44601	362757	69201	retinol dehydrogenase 11	Rdh11	0.94093	0.593936	0.610984	0.625198	0.804912	0.866469	0.824978		-6.51205	1	0.999999	0.999998	0.82378	-0.653045	0.59994
44602	291978	6838	dihydrouridine synthase 2-like, SMM1 homolog (S. cerevisiae) (predicted)	Dus2l_predicted	1.13481	0.841008	0.877462	0.787094	0.860157	0.818272	0.836864		-1.90668	0.0266676	-1.6417	0.868053	-0.715102	0.550004	0.14157
44603	364674	27087	similar to MGC37193 protein	RGD1311681	1.11609	0.910831	0.9984	0.938957	1.04866	0.994621	1.36013		0.0466476	-0.811443	-9.55058	-3.69929	-5.62908	-9.49063	0.999997
44604	116653	N/A	CAP, adenylate cyclase-associated protein, 2 (yeast)	Cap2	1.19834	1.1718	1.13741	1.0861	1.2923	1.34556	1.04651		0.935359	0.804607	0.277103	-2.38451	0.999143	0.999937	-6.44999
44605	113960	55945	Cdc42 binding protein kinase beta	Cdc42bpb	1.28732	1.07558	1.2993	0.962512	1.17269	1.06069	0.897472		0.837026	-6.26258	0.878226	-8.52368	-0.877867	-7.29282	-3.69929
44606	29460	4577	testis specific protein kinase 1	Tesk1	1.88625	1.58466	1.83921	1.45126	1.65941	1.12907	0.823182		1	0.999989	1	0.999372	0.999999	-2.18804	0.47106
44607	N/A	N/A	44607	N/A	0.907332	0.635393	0.929298	0.865336	0.579327	0.764854	0.741879		-6.69682	0.977414	-7.84676	-2.18804	0.997932	-0.0566935	0.261209
44608	690229	41226	similar to WD repeat domain 74	LOC690229	1.59892	2.87237	1.88066	2.24415	2.4555	1.26782	0.927583		0.999788	1	1	1	1	0.560403	-6.57388
44609	N/A	N/A	44609	N/A	1.06874	1.19571	1.31321	1.19183	1.20231	1.1622	1.29955		-7.4641	-1.86137	0.693076	-1.31418	0.407633	-2.43472	0.59994
44610	498407	69087	transcription factor Pur-beta	pur-beta	1.59802	1.58974	1.43563	1.22818	1.3746	1.27322	0.950345		1	0.999999	0.999862	0.8283	0.998753	0.959139	-7.05863
44611	N/A	N/A	sim to 2700038E08Rik protein (LOC293725), mRNA	N/A	0.940238	0.871945	1.22747	1.33635	1.24265	1.42789	1.22962		-5.50159	-0.0353297	0.92767	0.998948	0.957933	0.999976	0.931614
44612	84485	3762	copper chaperone for superoxide dismutase	Ccs	0.954583	0.657242	0.718871	0.816397	0.98184	1.19741	1.10754		-7.57598	0.999982	0.998572	0.741839	-9.22518	0.446425	-2.95984
44613	296134	32726	mitochondrial ribosomal protein S5 (predicted)	Mrps5_predicted	0.892089	0.869455	1.28212	1.09578	1.27142	1.11743	1.02161		-2.74488	-1.23691	0.896454	-4.36533	0.860847	-2.95984	-9.17127
44614	81530	68265	pyruvate dehydrogenase kinase, isoenzyme 2	Pdk2	1.03719	0.865172	0.971367	0.973779	0.869231	0.999127	1.17832		-8.98694	-3.52353	-9.19871	-9.25068	-3.75849	-9.55488	-2.53643
44615	296988	N/A	AI406379	Mkrn1	0.986311	0.700795	0.840355	0.705966	0.752719	0.86494	0.996881		-9.25068	0.999995	0.841237	0.999991	0.999556	0.47106	-9.54199
44616	N/A	N/A	sim to hypothetical protein MGC47816 (LOC362428), mRNA	N/A	0.945691	0.800373	0.616556	0.614855	0.706213	0.754175	0.794071		-7.05863	0.809569	0.999998	0.999998	0.998619	0.978085	0.853283
44617	307616	88508	chemokine-like factor super family 1	Cklfsf1	0.968951	0.651291	1.03461	0.862844	0.942048	1.19524	1.12181		-8.95302	0.998794	-8.88252	-2.04533	-7.57598	-0.746779	-3.93783
44618	N/A	N/A	sim to Mc7-pending protein (LOC362172), mRNA	N/A	0.878061	0.596295	0.68055	0.70435	0.94386	0.974084	1.08568		0.677722	1	1	1	-4.11961	-8.10333	-1.51542
44619	297893	68426	histone deacetylase 1 (predicted)	Hdac1_predicted	1.1672	1.01731	1.39355	1.38238	1.57098	1.4597	1.0864		0.177287	-9.22518	0.999614	0.999414	0.999999	0.999968	-3.93783
44620	361719	N/A	LOC361719 (predicted)	RGD1308106_predicted	1.44007	1.66586	1.25426	1.53629	1.56615	1.01435	1.06458		0.960312	0.998192	-0.0784125	0.994092	0.982284	-9.45068	-7.79369
44621	89784	3315	isopentenyl-diphosphate delta isomerase	Idi1	2.07687	3.19431	4.67654	6.13663	6.72679	6.88662	3.52604		0.999991	1	1	1	1	1	1
44622	298762	3463	cytochrome c oxidase subunit VIIa polypeptide 2 like (predicted)	Cox7a2l_predicted	0.951414	0.493631	0.641842	0.616034	0.705014	0.762361	1.12303		-5.37408	1	1	1	1	0.999937	0.228542
44623	N/A	N/A	44623	N/A	1.05412	0.971669	1.2532	1.30038	1.40925	1.25913	0.953873		-8.47984	-9.22518	-0.505353	0.211761	0.74821	-0.39468	-8.65058
44624	N/A	N/A	brain acyl-CoA hydrolase (Bach), mRNA	N/A	1.04426	1.21662	1.77256	2.55777	2.85576	2.06435	0.849903		-7.40746	0.868053	1	1	1	1	0.0466476
44625	N/A	N/A	sim to E3 ubiquitin ligase (LOC304294), mRNA	N/A	1.11662	0.945721	1.01647	1.06288	1.14621	1.19673	0.982228		-0.290451	-5.05591	-9.05208	-4.48945	0.550004	0.945482	-8.95302
44626	24530	68042	lecithin cholesterol acyltransferase	Lcat	1.29709	0.903292	1.03467	0.964184	1.03485	1.02554	0.928431		0.999996	0.366548	-6.57388	-6.19976	-6.57388	-7.79369	-1.27531
44627	116782	31099	protocadherin gamma subfamily C, 3	Pcdhgc3	0.979755	0.786906	0.659309	0.614108	0.658446	0.629627	0.735888		-8.84596	0.997117	1	1	1	1	0.999957
44628	N/A	N/A	sim to p30 DBC protein; deleted in breast cancer 1 (LOC361849), mRNA	N/A	1.53543	1.03538	1.31177	1.06521	1.07098	1.17421	1.04857		0.999862	-8.65058	0.754441	-6.81867	-7.23487	-0.622661	-7.89927
44629	309098	55980	a disintegrin and metalloprotease domain 8 (predicted)	Adam8_predicted	1.05568	0.867107	1.16296	1.0724	1.38757	1.31229	1.03415		-7.05863	-0.683858	-0.368027	-5.75646	0.997932	0.977414	-8.52368
44630	315959	10021	BE108886	Msl2l1_predicted	1.15735	0.718049	0.948614	0.735877	0.828744	0.705375	0.742016		-0.0353297	0.99964	-6.69682	0.998753	0.74821	0.999862	0.998066
44631	292082	5701	similar to FKSG26 protein (predicted)	RGD1309054_predicted	1.21191	1.09547	0.923782	0.837399	0.897726	0.836767	0.687074		0.783575	-3.18099	-4.24202	0.62752	-1.90668	0.644968	0.999966
44632	N/A	N/A	44632	N/A	1.12495	1.1969	1.24216	1.30733	1.39298	1.22009	1.12887		-2.58792	-0.449199	0.323071	0.943904	0.994972	0.337836	-2.33474
44633	309686	12724	protein O-fucosyltransferase 2 (predicted)	Pofut2_predicted	1.38648	2.06903	1.17669	1.51379	1.4903	1.51263	0.893715		0.923515	0.999999	-1.86137	0.994461	0.999788	0.994279	-4.61432
44634	290279	5952	similar to RIKEN cDNA 2510005D08 (predicted)	RGD1306762_predicted	1.19699	1.27014	1.4281	1.5565	1.73417	1.41933	0.910622		0.494748	0.940621	0.999687	0.999996	1	0.999586	-3.46559
44635	304850	2199	ring finger protein 2	Rnf2	1.17061	1.05124	1.19579	1.08223	1.2515	1.12899	0.922418		0.957933	-4.73984	0.989858	-1.3535	0.991607	0.65342	-1.19896
44636	293060	23529	BTB (POZ) domain containing 1	Btbd1	1.18024	0.939202	0.784709	0.770754	0.851479	0.81679	1.11415		-0.811443	-7.11776	0.728664	0.837026	-0.980838	0.211761	-3.93783
44637	293652	1867	NADH dehydrogenase (ubiquinone) Fe-S protein 8 (predicted)	Ndufs8_predicted	1.062	0.984747	1.31376	1.44061	1.58238	1.56856	0.929592		-2.53643	-8.80855	1	1	1	1	-1.12443
44638	N/A	N/A	44638	N/A	1.02207	0.81761	0.898322	0.740226	0.885265	0.776019	0.931396		-9.55058	-2.9055	-5.94706	0.841237	-6.87915	-5.75646	-7.89927
44639	24566	7360	Macrophage stimulating 1 (hepatocyte growth factor-like)	Mst1	0.967162	0.735293	0.884191	0.795633	0.776293	0.893499	0.772352		-7.68589	0.853283	-7.05863	-1.23691	-2.04533	-7.29282	-1.72819
44640	N/A	N/A	44640	N/A	1.78266	2.12588	2.64713	1.98032	2.22498	2.09215	0.766849		1	1	1	1	1	1	0.896454
44641	N/A	N/A	BG381014	N/A	1.01003	0.824894	0.976668	0.969504	1.01871	1.01173	0.909246		-9.34281	0.987765	-8.43525	-7.68589	-8.84596	-9.2752	-2.2365
44642	65160	990	chloride channel, nucleotide-sensitive, 1A	Clns1a	0.973974	0.812133	1.22814	1.15254	1.35503	1.22738	0.936464		-8.2497	0.992123	0.990772	0.707779	0.999988	0.990477	-3.69929
44643	N/A	N/A	myelin-associated glycoprotein (Mag), mRNA	N/A	1.11926	0.736176	0.940095	0.821625	0.873636	0.932188	0.939898		-9.22518	-0.449199	-8.20157	-3.5818	-4.99248	-7.23487	-8.65058
44644	63836	55857	actinin alpha 4	Actn4	1.16589	1.87816	2.07212	1.97369	1.81697	1.4498	1.17959		-2.48536	0.999961	1	0.999999	0.999983	0.972139	-1.95244
44645	N/A	N/A	sim to HRAS-like suppressor; Harvey rat sarcoma virus oncogene related suppressor (LOC288025), mRNA	N/A	0.993994	1.0643	1.08025	1.18209	1.46321	1.51092	1.3673		-9.54682	-9.08328	-8.47984	-5.18301	0.245023	0.0856009	-0.844434
44646	299602	N/A	cell division cycle 34 homolog (S. cerevisiae) (predicted)	Cdc34_predicted	1.58006	1.73642	2.25255	2.16279	2.19164	2.08817	1.13615		1	1	1	1	1	1	-0.653045
44647	N/A	N/A	sim to UDP-N-acteylglucosamine pyrophosphorylase 1 homolog (LOC304954), mRNA	N/A	1.4289	1.44685	1.64801	1.46021	1.64197	1.67149	1.01061		0.999999	0.999999	1	1	1	1	-9.36335
44648	117541	10079	smu-1 suppressor of mec-8 and unc-52 homolog (C. elegans)	Smu1	1.19465	1.16788	1.40424	1.29502	1.29889	1.24965	0.915805		0.937159	0.804607	0.999998	0.99949	0.999586	0.995133	-5.69279
44649	295663	41756	similar to RIKEN cDNA 1700048E23	MGC93920	1.17105	0.976837	1.20895	1.10904	1.24046	1.38925	0.961296		0.954113	-8.2497	0.994461	0.104582	0.999143	1	-6.26258
44650	N/A	N/A	sim to KIAA1391 protein (LOC363407), mRNA	N/A	1.19619	0.5672	0.533343	0.416259	0.498596	0.60723	0.642254		-1.43354	0.999942	0.999993	1	0.999999	0.999393	0.996249
44651	619573	13135	hypothetical protein LOC619573	LOC619573	1.17792	1.00968	0.996581	0.818662	0.868034	0.64522	0.850365		0.8283	-9.40136	-9.53609	0.972958	0.539392	1	0.814417
44652	N/A	N/A	sim to guanine nucleotide exchange factor (RCC1 related) (LOC365244), mRNA	N/A	1.07081	0.930841	1.31252	0.987131	0.87728	1.03785	0.799418		-6.19976	-5.88361	-6.01042	-9.40136	-6.26258	-8.43525	-0.811443
44653	N/A	N/A	44653	N/A	1.00185	0.966504	1.29203	1.28969	1.2812	1.24357	1.04814		-9.55058	-7.74006	0.998753	0.998572	0.997932	0.98814	-6.38771
44654	N/A	N/A	suppressor of K+ transport defect 3 (Skd3), mRNA	N/A	0.991588	1.05743	1.50334	1.72639	1.76556	1.85097	0.949588		-9.49063	-7.23487	0.999795	1	1	1	-7.52028
44655	365266	56461	ATPase, class V, type 10A	Atp10a	1.04818	0.796674	1.03209	1.08387	1.21722	1.16579	1.08069		-6.32524	0.994461	-7.9512	-2.63982	0.968625	0.735324	-2.9055
44656	N/A	N/A	sim to gem (nuclear organelle) associated protein 5; hypothetical protein C330013N08 (LOC303160), mRNA	N/A	1.29306	1.91097	1.66814	1.70536	2.04152	1.30628	0.812434		0.988505	1	1	1	1	0.993065	0.899236
44657	117515	3243	septin 2	37865	1.10786	1.47617	1.18982	1.35193	1.73987	1.66714	1.02316		-3.46559	0.997637	0.0466476	0.98698	1	0.999999	-9.11355
44658	N/A	N/A	44658	N/A	1.10611	0.611089	1.00186	0.657404	0.760443	0.713619	0.615932		-8.10333	0.841237	-9.52913	0.277103	-1.90668	-0.811443	0.778009
44659	65170	10476	secretory carrier membrane protein 4	Scamp4	1.23932	1.185	1.3562	1.25816	1.42283	1.19124	0.838014		0.942284	0.636336	0.99935	0.971297	0.999955	0.700507	0.721855
44660	367930	21924	similar to RNA binding motif protein, X-linked 2 (predicted)	RGD1562693_predicted	1.45051	1.24266	1.4255	1.35939	1.39596	1.61805	0.989032		0.996817	0.494748	0.993899	0.966716	0.98698	0.999961	-9.46504
44661	252891	11906	steroid receptor RNA activator 1	Sra1	1.03243	0.985664	1.06501	1.19412	1.35255	1.36011	0.96765		-7.84676	-9.17127	-4.36533	0.929668	0.999965	0.999977	-7.74006
44662	287208	2485	tetratricopeptide repeat domain 1	Ttc1	1.11072	0.918409	0.870585	0.82875	0.874286	1.05045	1.12936		-1.90668	-3.46559	-0.145736	0.799529	-0.290451	-6.87915	-0.877867
44663	287607	N/A	AW532339	Mtmr4_predicted	1.14872	1.20757	1.50362	1.17824	1.32947	1.30129	0.834005		-1.43354	0.261209	0.999773	-0.368027	0.965721	0.92767	0.104582
44664	113965	55888	L-3-hydroxyacyl-Coenzyme A dehydrogenase, short chain	Hadhsc	0.937617	0.67032	0.504547	0.597422	0.697851	0.842949	0.904536		-5.94706	0.999973	1	1	0.999788	0.366548	-2.85156
44665	301634	12175	hypothetical LOC301634	RGD1309973	1.08475	1.01231	0.78859	0.826403	0.828049	0.931172	0.890226		-9.54199	-9.512	-1.19896	-2.79802	-2.9055	-8.7703	-5.11943
44666	315136	8619	chromobox homolog 6	Cbx6	0.867502	0.418554	0.556886	0.492109	0.647685	0.678026	0.662359		-0.0143173	1	1	1	0.999999	0.999992	0.999998
44667	N/A	N/A	sim to RIKEN cDNA 5730466C23 (LOC307801), mRNA	N/A	0.97075	0.950019	0.76792	0.877186	0.827912	0.842418	0.990747		-9.08328	-8.20157	0.677722	-3.29378	-0.683858	-1.31418	-8.7703
44668	24737	88802	NK receptor 1c7 (1C7), mRNA	RT1-Aw2	0.947497	0.784564	0.950727	0.713923	0.868257	0.673198	0.922067		-8.38993	-2.33474	-9.29873	0.420814	-6.87915	0.772315	-7.89927
44669	361940	38169	progesterone receptor membrane component 2	Pgrmc2	1.07895	0.815349	0.983821	0.917061	1.23302	1.32869	1.02207		-1.19896	0.999393	-0.505353	-0.39468	0.999614	0.999999	-8.2497
44670	499956	41203	similar to Uridine-cytidine kinase 1-like 1 (predicted)	RGD1565465_predicted	1.86465	2.18382	2.41283	1.70293	1.68027	1.38434	0.931538		1	1	1	1	1	0.999795	-4.677
44671	N/A	N/A	preproenkephalin, related sequence (Penk-rs), mRNA	N/A	1.02994	0.831549	0.934128	0.920362	0.479167	0.585115	0.325653		-8.95302	-0.12293	-6.69682	-6.99914	1	0.999997	1
44672	171350	37638	poly(A) binding protein, cytoplasmic 1	Pabpc1	1.01611	0.95825	1.22184	1.2092	1.17992	1.32105	2.64698		-9.34281	-8.20157	0.446425	0.261209	-0.368027	0.954113	0.999994
44673	N/A	N/A	sim to KIAA1424 protein (LOC307178), mRNA	N/A	0.936427	0.915386	0.780389	0.818783	0.879076	0.941232	0.909653		-6.93931	-5.31035	0.772315	0.177287	-2.58792	-7.29282	-4.86592
44674	N/A	N/A	44674	N/A	1.00871	0.998797	1.08787	0.968314	1.39853	1.05104	1.0119		-9.50184	-9.55488	-5.31035	-8.7703	0.994092	-7.79369	-9.45068
44675	N/A	N/A	44675	N/A	1.29546	0.90354	0.741734	N/A	0.81598	N/A	0.999486		-5.18301	-8.80855	-3.81799	N/A	N/A	-9.55326	-6.44999
44676	N/A	N/A	44676	N/A	1.24504	0.839758	0.788207	0.448515	0.397188	0.256816	0.427213		-5.56534	-6.81867	-5.05591	0.967684	0.985265	0.999993	0.983336
44677	81923	37756	cysteine-rich secretory protein 2	Crisp2	1.34953	0.890013	1.00917	0.826847	0.862589	0.90291	0.994306		-0.946067	-7.11776	-9.54199	-6.69682	-6.19976	-9.05208	-9.55541
44678	N/A	N/A	44678	N/A	1.11722	0.746266	0.892217	0.789545	0.914413	0.826049	1.03297		-6.07366	0.277103	-6.75788	-3.3507	-7.17651	-2.2365	-9.19871
44679	310467	N/A	AI228452	N/A	0.933576	0.756949	0.677163	N/A	0.581303	N/A	0.910663		-9.46504	-0.653045	0.728664	N/A	N/A	-6.69682	-8.43525
44680	353256	7748	general transcription factor II I	Gtf2i	0.943931	0.610218	0.658773	0.673997	0.784208	0.847205	0.804645		-5.18301	1	1	1	0.99739	0.837026	0.988505
44681	N/A	N/A	sim to desmocollin Desc1a precursor (LOC291759), mRNA	N/A	1.01364	1.00125	0.98078	0.724096	1.15608	1.10359	0.808144		-9.55541	-9.32127	-9.46504	-3.18099	-5.69279	-7.84676	-5.24666
44682	360871	2939	myelin protein zero-like 1	Mpzl1	1.01352	0.703397	0.857006	0.772828	0.842168	0.875197	1.13076		-9.2752	0.999996	0.677722	0.998472	0.849363	0.245023	-0.10049
44683	N/A	N/A	sim to RIKEN cDNA 2610528H13 (LOC361059), mRNA	N/A	1.32074	1.3426	1.40432	1.4107	1.58626	1.55038	0.959438		0.988505	0.994461	0.999434	0.999453	0.999999	0.999995	-7.89927
44684	288414	2188	replication factor C (activator 1) 3	Rfc3	1.06459	0.720703	0.995761	1.33546	1.9544	2.03147	1.02928		-8.10333	0.760534	-9.54682	0.47106	0.999571	0.999995	-9.22518
44685	300772	22953	protein inhibitor of activated STAT 1 (predicted)	Pias1_predicted	1.09926	0.770236	0.784254	0.654567	0.781928	0.833016	0.848682		-4.61432	0.878226	0.789015	0.999719	0.804607	-0.10049	-1.27531
44686	289740	5984	similar to PES1 protein	LOC289740	1.29261	1.45376	1.70768	1.56808	1.40451	1.24173	0.944554		0.999997	1	1	1	1	0.9999	-3.01456
44687	289150	19618	similar to hypothetical gene supported by BC007071	RGD1311868	1.40298	1.02587	0.884943	0.821731	1.09351	1.25644	0.807886		0.983839	-9.14289	-3.18099	-0.0143173	-5.37408	0.539392	0.323071
44688	365594	N/A	BF281959	N/A	1.09798	1.04378	0.919364	0.870183	0.956279	0.898301	1.19464		-4.05876	-8.00252	-4.80282	-1.08785	-7.89927	-3.01456	0.211761
44689	29667	N/A	splicing factor, arginine/serine-rich 5 (Sfrs5), mRNA	Sfrs5	1.59729	1.05253	0.686494	0.570041	0.614383	0.681882	0.846591		0.999372	-8.20157	0.986148	0.99998	0.999676	0.988858	-1.51542
44690	N/A	N/A	44690	N/A	1.38463	0.993722	0.9555	0.903982	0.937957	0.944313	1.15352		0.967684	-9.52913	-8.29714	-4.73984	-7.23487	-7.68589	-2.14002
44691	114022	41098	glutaredoxin 2 (thioltransferase)	Glrx2	1.0502	1.17394	1.24656	1.33254	1.3091	1.47699	1.16338		-8.2497	-1.6417	0.194677	0.845348	0.74821	0.993284	-2.04533
44692	292994	2445	tight junction protein 1 (predicted)	Tjp1_predicted	0.876628	0.678208	0.539987	0.510112	0.701736	0.61188	0.695623		-4.86592	0.907176	0.999764	0.999955	0.804607	0.970431	0.837026
44693	363088	74359	cyclin B2	Ccnb2	0.732409	0.683646	0.951609	0.794632	1.05866	2.43996	1.61796		-0.811443	0.211761	-9.08328	-3.18099	-8.88252	0.99994	0.819153
44694	170538	55963	protein kinase C, delta	Prkcd	1.07681	0.780674	0.905856	0.675521	0.721823	0.7468	0.909423		-4.677	0.980587	-2.48536	0.999989	0.9996	0.997715	-2.79802
44695	60443	40710	epsin 2	Epn2	0.975588	0.78979	1.02083	0.794814	0.858195	0.873612	0.891249		-8.56675	0.995133	-8.88252	0.99284	0.669794	0.323071	-0.39468
44696	299899	2785	eukaryotic translation initiation factor 3, subunit 3 gamma	Eif3s3	0.909234	0.750707	0.925751	0.808796	0.873947	0.936556	1.15914		-1.77212	0.999676	-3.3507	0.977414	0.245023	-4.5518	0.539392
44697	N/A	N/A	sperm protein SSP411 (SSP411), mRNA	N/A	0.995068	0.789952	0.841946	0.734093	0.901631	1.01267	0.841155		-9.52913	0.951389	0.62752	0.998251	-2.43472	-4.80282	0.48302
44698	24915	N/A	reversion induced LIM gene	Ril	0.903736	0.882064	0.492047	0.352823	0.502901	0.615804	0.642253		-4.80282	-3.18099	1	1	1	0.99988	0.999414
44699	N/A	N/A	casein kinase 1 gamma 2 isoform (Csnk1g2), mRNA	N/A	1.18887	0.986601	0.988027	0.999909	1.0425	1.102	0.874634		-2.85156	-9.49063	-9.50184	-9.55541	-8.95302	-6.63548	-4.73984
44700	360739	21600	RAN binding protein 1 (predicted)	Ranbp1_predicted	1.44027	2.32079	4.08793	3.39725	3.75548	3.11117	0.676949		0.997557	1	1	1	1	1	0.999113
44701	361816	11077	zinc finger, AN1-type domain 3	Zfand3	1.03005	1.03569	1.41442	1.30968	1.3344	1.19447	0.976996		-9.17127	-9.01997	0.896454	0.420814	0.609326	-1.90668	-9.32127
44702	81756	55698	RAB13, member RAS oncogene family	Rab13	0.965237	0.840514	0.709786	0.751384	0.893355	1.32641	1.51926		-8.60906	-0.168911	0.995438	0.960312	-3.12514	0.955421	0.999803
44703	362711	9801	similar to hypothetical protein FLJ20254	RGD1311324	1.14828	1.05517	1.52863	1.73179	1.82539	1.81511	0.811536		0.47106	-5.56534	1	1	1	1	0.982818
44704	80754	23489	rabaptin, RAB GTPase binding effector protein 2	Rabep2	0.962186	0.531313	0.781723	0.794522	0.988997	1.05952	0.930824		-6.57388	1	0.999835	0.999453	-9.2752	-4.05876	-2.43472
44705	192252	11329	RS21-C6 protein	Rs21c6	1.07199	0.91388	1.10006	0.835701	0.959179	1.14281	0.937868		-7.63119	-9.29873	-6.19976	-2.43472	-8.80855	-4.05876	-8.29714
44706	N/A	N/A	44706	N/A	1.50845	1.28373	1.39908	1.2737	1.65833	1.74174	0.945951		1	0.995726	0.999972	0.993284	1	1	-5.82007
44707	290925	10180	similar to RIKEN cDNA 2410022L05 (predicted)	RGD1565675_predicted	1.05074	0.881908	1.07652	1.00698	1.16979	0.994291	0.767068		-6.75788	-0.563166	-4.677	-9.49063	0.433743	-9.512	0.995288
44708	64469	74984	solute carrier family 30 (zinc transporter), member 4	Slc30a4	1.2593	1.009	0.877105	0.976458	1.22705	1.15536	0.847971		-0.368027	-9.5211	-4.36533	-9.32127	-0.216384	-3.64039	-4.30356
44709	64314	7254	caspase 2	Casp2	0.815742	0.520936	0.536181	0.523187	0.661513	0.76056	0.879801		0.868053	1	1	1	0.999996	0.994092	-0.715102
44710	N/A	N/A	Glutamate receptor interacting protein (Grip1), mRNA	N/A	1.13404	0.898457	0.804456	1.03866	0.87325	0.55582	1.01436		-7.05863	-7.23487	-0.946067	-9.54682	-5.05591	0.669794	-9.55326
44711	N/A	N/A	44711	N/A	1.14227	1.10695	1.32305	1.07985	1.29223	1.01617	0.992359		-3.64039	-8.2497	0.677722	-6.99914	0.446425	-9.43528	-9.46504
44712	58819	55733	thioredoxin reductase 1	Txnrd1	1.76775	3.95776	2.66277	2.28201	2.37383	1.91127	1.22152		1	1	1	1	1	1	0.618518
44713	N/A	N/A	sim to KIAA1838 protein (LOC308218), mRNA	N/A	1.18535	1.10723	0.946937	0.879261	1.08574	1.05236	0.884653		-1.39329	-5.18301	-8.05324	-3.46559	-6.44999	-8.20157	-3.87777
44714	25062	352	glycerol-3-phosphate dehydrogenase 2, mitochondrial	Gpd2	1.01907	0.977085	2.06463	1.6545	1.8605	1.4977	1.33909		-9.25068	-9.11355	1	0.999998	1	0.999823	0.979988
44715	360554	41046	ring finger protein 167	Rnf167	1.02419	0.607575	0.69726	0.620115	0.694029	0.633506	0.739115		-8.88252	1	0.999944	1	0.999957	1	0.998753
44716	298917	41674	hypertrophic agonist responsive protein B64	Harpb64	0.901711	0.751319	0.713476	0.745572	0.873722	1.00152	1.0065		-1.86137	0.998365	0.999904	0.998911	-0.168911	-9.41883	-9.50184
44717	301512	846	angio-associated migratory protein (predicted)	Aamp_predicted	1.17059	1.22125	1.17254	1.49836	1.14891	1.07754	0.864588		0.669794	0.952769	0.693076	0.860847	0.30803	-3.64039	0.47106
44718	140671	47915	phosphorylase kinase, gamma 2 (testis)	Phkg2	0.897816	0.623641	0.858017	0.781151	0.924851	0.879424	0.92977		0.794332	1	0.993899	0.999999	-0.265377	-0.19246	-0.653045
44719	N/A	N/A	BE108565	N/A	0.924519	0.709121	N/A	N/A	0.753126	N/A	N/A		-8.80855	-2.2854	N/A	N/A	N/A	N/A	N/A
44720	363192	14290	male-enhanced antigen	Klhdc3	0.951315	1.06468	1.7199	1.97177	2.04219	1.84644	0.846864		-7.79369	-6.87915	0.999999	1	1	1	-0.449199
44721	117021	43155	nucleoporin 155	Nup155	1.07838	1.07782	1.28187	1.26207	1.39443	1.50967	0.870601		-5.31035	-5.37408	0.506245	0.884605	0.998	0.999952	-0.946067
44722	304839	N/A	AA818023	N/A	1.2876	1.32201	1.44428	1.31487	1.22418	1.22078	1.03308		0.937159	0.977414	0.998753	0.972139	0.644968	0.609326	-8.60906
44723	N/A	N/A	44723	N/A	1.05839	0.839126	0.74882	0.725738	0.817897	0.807269	0.76		-6.44999	0.550004	0.995996	0.990172	0.819153	0.890676	0.991869
44724	502479	5782	similar to lactation elevated 1	LOC502479	0.931988	0.885201	0.820534	0.707467	0.853429	0.919503	0.768393		-5.88361	-1.95244	0.580577	0.998572	-0.265377	-4.73984	0.956694
44725	363707	7056	signal recognition particle 68 (predicted)	Srp68_predicted	1.07878	1.10418	1.30883	1.30269	1.29476	1.43484	0.814554		-2.74488	-0.844434	0.999816	0.999747	0.999614	1	0.988858
44726	171413	10410	spermatogenesis associated 6	Spata6	0.794255	0.884163	0.729659	0.684963	0.640824	0.673563	1.00097		-2.63982	-6.01042	0.194677	0.380504	0.923515	0.65342	-9.55488
44727	N/A	N/A	sim to NYD-SP28 protein (LOC362995), mRNA	N/A	0.981864	0.814058	0.797811	0.774812	0.745001	0.692244	0.983299		-9.25068	0.661694	0.82378	0.937159	0.986148	0.999414	-9.29873
44728	296128	32463	START domain containing 7 (predicted)	Stard7_predicted	1.17878	1.03318	1.27214	1.12225	1.36446	1.39479	0.728729		0.814417	-7.89927	0.998066	-0.341773	0.999955	0.999989	0.999969
44729	N/A	N/A	cell cycle protein p55CDC (Cdc20), mRNA	N/A	0.925478	0.859945	1.23392	1.06453	1.20581	3.01471	1.16621		-8.2497	-5.43783	-3.06966	-8.29714	-3.93783	1	-5.31035
44730	N/A	N/A	sim to caspr5 protein isoform 1 (LOC304725), mRNA	N/A	1.32648	1.20397	1.51438	1.37199	1.6218	1.42388	0.894445		0.783575	-0.844434	0.995863	0.914537	0.9996	0.970431	-4.5518
44731	N/A	N/A	44731	N/A	1.22892	1.18775	0.994641	0.790065	1.23645	0.93511	0.694271		-0.746779	-1.99866	-5.50159	-3.52353	-1.19896	-5.62908	-2.85156
44732	N/A	N/A	44732	N/A	1.16577	1.03925	0.897239	0.965698	0.775733	0.824023	0.879068		-1.77212	-8.6913	-4.36533	-7.68589	-1.95244	-0.290451	-3.06966
44733	50567	1795	solute carrier family 3 (activators of dibasic and neutral amino acid transport), member 2	Slc3a2	1.61969	1.96038	2.06604	1.49821	1.28145	0.89965	0.832462		1	1	1	0.999988	0.972139	-2.2854	0.644968
44734	295229	70948	apolipoprotein A-I binding protein (predicted)	Apoa1bp_predicted	0.91953	0.66764	0.704311	0.66233	0.804782	0.838671	0.962034		-1.6417	1	1	1	0.997117	0.962565	-6.81867
44735	N/A	N/A	karyopherin (importin) alpha 2 (Kpna2), mRNA	N/A	1.4054	1.2947	2.45598	1.84245	1.93638	2.44709	1.22944		0.896454	0.323071	1	0.999972	0.999995	1	-0.746779
44736	314630	41391	REX1, RNA exonuclease 1 homolog (S. cerevisiae)	Rexo1	1.18455	1.19939	1.21615	0.996984	1.15985	0.959683	0.924224		0.0856009	0.366548	0.580577	-9.54682	-0.592702	-8.05324	-5.11943
44737	N/A	N/A	44737	N/A	1.34581	1.44466	1.15088	1.14343	1.3384	1.14313	0.940035		0.99871	0.999972	-0.0784125	-0.315915	0.966716	-0.341773	-5.69279
44738	259170	N/A	Barentsz	Casc3	1.24897	0.996042	1.01936	0.94699	1.12733	0.949745	0.712351		0.837026	-9.54199	-9.19871	-7.05863	-5.56534	-7.29282	0.998572
44739	685729	N/A	similar to dimerization cofactor of hepatocyte nuclear factor 1 (HNF1) from muscle	LOC685729	0.9184	0.808131	0.826988	0.725003	0.82189	0.748722	0.791965		-3.29378	0.943904	0.845348	0.99978	0.881455	0.99871	0.977414
44740	N/A	N/A	sim to hypothetical protein (LOC362093), mRNA	N/A	1.16435	1.36573	1.49092	1.23082	1.52836	1.441	0.791036		-2.58792	0.853283	0.98698	-0.47707	0.993899	0.942284	0.123237
44741	288591	12907	similar to transmembrane protein induced by tumor necrosis factor alpha	RGD1311474	1.18721	1.20874	1.12019	1.25664	1.57772	1.37129	0.914366		0.721855	0.868053	-1.05173	0.977414	1	0.99978	-2.74488
44742	29492	7865	notch gene homolog 2 (Drosophila)	Notch2	1.00045	0.828093	0.978613	0.803085	0.831982	0.865669	0.807564		-9.55488	0.570593	-9.55488	0.849363	0.506245	-0.592702	0.814417
44743	84354	23411	single stranded DNA binding protein 3	Ssbp3	1.28527	1.29173	1.18062	1.18081	1.17686	1.38894	0.87933		0.968625	0.974528	0.277103	0.292709	0.211761	0.999082	-1.05173
44744	362634	32020	complement component 1, q subcomponent, gamma polypeptide	C1qg	1.12582	1.09665	0.924757	0.837369	0.709072	0.692407	1.79525		-1.39329	-3.29378	-4.48945	0.570593	0.999719	0.999871	1
44745	140922	3515	thioredoxin-like 1	Txnl1	1.25398	1.42673	1.54041	1.6544	1.6454	1.76773	1.04648		0.961454	0.99995	0.999999	1	1	1	-7.23487
44746	287178	15484	similar to dendritic cell-derived ubiquitin-like protein (predicted)	RGD1305506_predicted	1.28772	1.0658	1.13881	1.11068	1.03897	1.07048	0.904735		0.965721	-6.07366	-1.05173	-2.58792	-8.15277	-5.69279	-2.95984
44747	292098	11583	piggyBac transposable element derived 5 (predicted)	Pgbd5_predicted	1.21441	1.32092	1.12731	0.964937	1.03886	1.00076	1.10288		-2.18804	0.0466476	-9.29873	-7.9512	-9.08328	-9.55488	-6.75788
44748	679811	9057	sim to KIAA0922 protein (LOC295157), mRNA	LOC679811	0.927469	0.658604	0.654585	0.627958	0.694034	0.724858	0.871461		-6.32524	0.9992	0.999372	0.999756	0.994279	0.973754	-2.18804
44749	60571	40954	MYB binding protein (P160) 1a	Mybbp1a	1.40665	2.50842	3.30014	3.54585	2.58396	1.86413	0.681255		0.99702	1	1	1	1	1	0.999524
44750	362791	4692	Cd27 binding protein (Hindu God of destruction) (predicted)	Siva_predicted	1.0874	0.786799	0.751768	0.75736	1.16079	1.34301	0.553697		-1.83571	0.98875	0.998852	0.998342	0.520579	0.999309	1
44751	364380	56937	abhydrolase domain containing 4 (predicted)	Abhd4_predicted	1.0728	0.915614	0.867821	0.872452	0.953544	0.954476	0.845387		-2.96671	-1.94671	0.180546	0.0440808	-4.26605	-4.30259	0.632209
44752	N/A	N/A	44752	N/A	1.18065	1.23286	1.34455	0.906527	1.04182	0.869737	0.792605		0.0797394	0.693616	-0.15029	-2.28981	-5.17945	-0.62376	0.844067
44753	N/A	N/A	sim to 60S ribosomal protein L38 (LOC366919), mRNA	N/A	0.890253	1.08983	1.32304	2.00779	1.48582	1.0139	0.755752		-2.60497	-3.77025	0.785171	0.998812	0.990048	-5.64544	0.785171
44754	N/A	N/A	sim to ubiquitin-protein ligase Nedd4-2 (LOC291553), mRNA	N/A	0.888849	0.916711	N/A	0.867346	0.812384	0.795427	0.916807		-3.80952	-4.37482	N/A	N/A	N/A	N/A	N/A
44755	N/A	N/A	44755	N/A	1.14566	1.1199	1.20985	0.871802	0.855434	0.936728	0.690625		-3.80952	-4.33885	-2.84559	-3.77025	-3.49187	-4.9335	0.0971783
44756	N/A	N/A	sim to RIKEN cDNA 2500002L14; EST C77350 (LOC297337), mRNA	N/A	1.25583	0.961227	1.08988	1.06624	1.31532	0.90682	1.1626		-0.17124	-5.44087	-4.19219	-4.81213	0.443244	-3.80952	-2.09745
44757	84588	4093	claudin 11	Cldn11	0.822031	0.771129	0.721209	0.438844	0.713791	0.756381	0.54718		-1.48005	-0.732436	-0.0304112	0.999932	0.606612	0.0620409	0.991204
44758	84551	8166	solute carrier family 7 (cationic amino acid transporter, y+ system), member 8	Slc7a8	1.16276	0.736656	0.775716	0.533875	0.533699	0.517824	0.807209		-0.874841	0.951431	0.795349	1	1	1	0.454886
44759	N/A	N/A	sim to meiosis-specific nuclear structural protein 1 (LOC363093), mRNA	N/A	1.02693	0.880763	0.805416	1.09007	1.09308	1.27154	0.846526		-5.605	-2.21238	-0.788527	-5.62654	-5.04766	-0.325816	-2.05949
44760	689008	N/A	fibrillin-2 (Fbn2), mRNA	LOC689008	0.981718	0.806968	0.832541	0.990105	0.811672	0.967424	0.858277		-5.53983	0.745957	0.407082	-5.6539	0.757754	-5.17945	-0.213983
44761	691318	86888	similar to Serine/threonine-protein phosphatase 2A 56 kDa regulatory subunit gamma isoform (PP2A, B subunit, B gamma isoform) (PP2A, B subunit, B56 gamma isoform) (PP2A, B subunit, PR61 gamma isoform) (PP2A, B subunit, R5 gamma isoform) (PP2A, B su...	LOC691318	1.11684	1.09121	1.46222	1.64593	1.50408	2.14732	1.42925		-2.52547	-3.49187	0.9927	0.999875	0.992925	1	0.985219
44762	361352	32623	PQ loop repeat containing 1	Pqlc1	1.27852	1.83194	0.889991	0.930309	0.832076	0.901148	1.16114		0.99356	1	-0.213983	-2.4464	0.888098	-0.704828	0.579517
44763	116668	7435	myelin transcription factor 1-like	Myt1l	N/A	0.840676	N/A	0.969437	N/A	N/A	N/A		N/A	N/A	N/A	N/A	N/A	N/A	N/A
44764	29699	3064	protein kinase, cAMP-dependent, regulatory, type 2, alpha	Prkar2a	1.41257	1.18604	1.21391	1.28947	1.65378	1.47805	0.640646		0.739872	-1.94671	-1.31134	-0.109228	0.989738	0.888098	0.96335
44765	499281	19268	similar to leucine rich repeat containing 27 (predicted)	RGD1559981_predicted	0.949965	0.981978	0.788486	0.695147	0.860776	0.816114	0.915241		-5.27553	-5.64544	-1.1811	0.488609	-2.32875	-2.02171	-4.51565
44766	N/A	N/A	cold shock domain protein A (Csda), mRNA	N/A	1.48863	2.158	2.46186	1.83966	1.79863	1.53841	0.789136		0.999992	1	1	1	1	0.999999	0.974798
44767	29748	68099	protein phosphatase 3, regulatory subunit B, alpha isoform (calcineurin B, type I)	Ppp3r1	1.2794	1.25936	1.27817	1.49809	1.65788	1.04405	0.829668		-1.1811	-1.51455	-1.21325	0.640419	0.920571	-5.47632	-2.52547
44768	N/A	N/A	cytosolic sorting protein PACS-1 (Pacs1), mRNA	N/A	1.04357	1.35164	1.17312	1.28592	1.47816	1.38079	1.54164		-4.99151	0.893771	-0.494506	0.814436	0.997841	0.977582	0.999526
44769	315973	49896	acyl-Coenzyme A dehydrogenase family, member 11 (predicted)	Acad11_predicted	0.938737	1.17108	0.618341	0.743521	0.666975	0.782428	1.09671		-4.84312	-2.32875	0.993952	0.342552	0.800277	0.0971783	-4.58411
44770	360632	23585	similar to RIKEN cDNA 1300010M03 (predicted)	RGD1561189_predicted	1.05619	0.898437	0.866556	0.693294	0.863879	0.691134	0.869953		-5.12824	-3.73084	-4.15488	0.855417	-0.963749	0.862567	-2.72494
44771	294337	1391	procollagen, type VI, alpha 1 (predicted)	Col6a1_predicted	1.20142	1.30481	1.43171	1.71468	1.35023	1.50943	2.01253		0.257726	0.920571	0.996807	0.999998	0.974053	0.999587	1
44772	N/A	N/A	sim to DCRC-1 (LOC288238), mRNA	N/A	0.974579	0.575316	0.560071	0.37786	0.560478	0.591578	0.911748		-5.47632	0.999976	0.999991	1	0.999991	0.999934	-3.33083
44773	290868	3704	similar to glutaminyl-tRNA synthetase (predicted)	Qars	1.02256	0.728721	0.807644	0.833198	0.642958	1.03289	1.15919		-5.49313	0.982828	0.623839	0.196469	0.999845	-5.25232	-0.62376
44774	N/A	N/A	44774	N/A	1.24342	0.951058	0.888522	0.871512	0.908904	0.788449	0.875962		0.623839	-4.71672	-1.76275	-1.05522	-2.76509	0.779917	-1.21325
44775	N/A	N/A	hypothetical LOC289568 (LOC289568), mRNA	N/A	1.23256	0.739676	0.778849	0.721886	0.63971	0.918768	0.742111		-0.17124	0.180546	-0.0497059	0.739872	0.957779	-4.00336	0.56059
44776	54400	10293	blocked early in transport 1 homolog (S. cerevisiae) like	Bet1l	0.97381	0.816644	0.940856	0.812145	1.12246	1.05339	0.821907		-5.40302	0.488609	-4.26605	0.550861	-1.83571	-4.61781	0.407082
44777	685620	41306	sim to RIKEN cDNA 1110020J08 (LOC296749), mRNA	LOC685620	0.947885	0.82628	0.929515	1.02497	1.04494	1.23273	0.834561		-3.25001	0.966356	-1.90951	-5.07502	-3.92636	0.987292	0.944211
44778	84491	37690	quiescin Q6	Qscn6	1.04925	0.820683	0.870008	0.879933	0.911279	1.06345	1.68211		-5.1541	-0.62376	-1.90951	-2.96671	-3.88758	-4.81213	0.998772
44779	171139	40847	translocase of inner mitochondrial membrane 9 homolog (yeast)	Timm9	1.54617	1.98492	1.97554	1.60605	1.53223	1.1228	0.632842		0.999956	1	1	0.999992	0.999934	-1.41179	0.999983
44780	312516	8021	germ cell-less homolog 1 (Drosophila)	Gmcl1	1.10311	1.44512	1.43545	1.52675	1.91682	1.6906	1.4283		-2.64487	0.989418	0.995735	0.999572	1	0.999993	0.994998
44781	291689	N/A	CDC23 (cell division cycle 23, yeast, homolog)	Cdc23	0.983805	0.722321	0.572381	0.43627	0.697877	0.6083	0.800571		-5.56782	0.980077	1	1	0.99873	0.999997	0.814436
44782	N/A	N/A	AI178331	N/A	1.11164	0.723067	0.696725	0.636247	0.62401	0.68021	0.823013		0.164376	0.999999	1	1	1	1	0.99035
44783	N/A	N/A	BF558300	N/A	1.18438	1.06333	1.15343	0.903434	0.909553	0.904436	0.868016		0.836064	-3.00716	0.540951	-0.677513	-0.993956	-0.704828	0.520579
44784	58838	N/A	linker of T-cell receptor pathways	Lnk	1.11669	1.20763	0.821801	0.800133	0.381929	0.630599	0.582064		-4.19219	-2.21238	-2.02171	-1.41179	0.999997	0.890968	0.973287
44785	N/A	N/A	sim to Arginyl-tRNA synthetase (LOC287191), mRNA	N/A	1.25542	1.6327	1.81015	1.80393	1.69315	1.48812	1.01123		0.818954	0.999994	1	1	0.999988	0.99964	-5.64544
44786	N/A	N/A	BE111365	N/A	1.04519	0.700419	0.938873	0.785923	0.808543	0.735602	0.915192		-4.61781	0.999587	-3.6913	0.94721	0.855417	0.996367	-2.32875
44787	N/A	N/A	oxysterol binding protein-like 1A (Osbpl1a), mRNA	N/A	1.0974	0.610211	0.692866	0.809171	0.922971	0.665174	0.765538		-3.29044	0.999815	0.987292	0.286924	-0.963749	0.996482	0.795349
44788	293886	N/A	AI111695	N/A	0.889299	N/A	0.980402	1.28169	1.43036	1.38468	1.76342		-0.349043	N/A	N/A	N/A	N/A	N/A	N/A
44789	64528	3300	cis-Golgi matrix protein GM130	Golga2	1.17008	0.764752	0.803554	0.857757	1.04333	1.09242	0.943102		0.77455	0.999152	0.987292	0.739872	-4.15488	-1.1811	-3.08811
44790	N/A	N/A	cytochrome P450, subfamily 2F, polypeptide 1 (Cyp2f1), mRNA	N/A	1.28232	1.2917	1.42598	1.61057	1.45772	1.25605	1.02305		0.757754	0.795349	0.958952	0.999845	0.994499	0.59775	-5.50932
44791	170588	3991	acyl-CoA thioesterase 8	Acot8	0.935541	0.753082	0.98058	0.979682	0.998255	0.831655	0.846378		-2.84559	0.998926	-5.38321	-2.68487	-5.69976	0.879074	0.757754
44792	300441	43895	RGD1563250 (predicted)	RGD1563250_predicted	0.936964	0.7842	0.55542	0.555517	0.816352	0.831613	1.17728		-4.11734	0.466326	1	1	0.466326	0.196469	-0.257858
44793	361261	12219	similar to 5730405I09Rik protein (predicted)	RGD1565969_predicted	1.09895	1.512	1.11215	1.20296	1.19158	1.63259	1.15482		-2.84559	0.995306	-2.32875	0.164376	0.969131	0.999309	-0.874841
44794	N/A	N/A	44794	N/A	1.32346	1.00947	1.45491	1.05063	1.22572	1.12075	0.997467		0.648472	-5.68104	0.958952	-5.07502	-0.349043	-3.00716	-5.70146
44795	N/A	N/A	sim to bromodomain-containing female sterile homeotic-like protein (LOC305123), mRNA	N/A	0.997968	0.591413	1.21276	N/A	N/A	0.857915	N/A		-5.17945	0.992925	-3.65162	N/A	-2.36783	N/A	N/A
44796	N/A	N/A	sim to 9630010P11Rik protein (LOC292820), mRNA	N/A	1.13276	1.01924	1.10155	0.687674	1.07481	1.00593	1.09231		-3.45171	-5.63632	-4.22925	-0.469534	-4.44586	-5.38321	-4.44586
44797	305589	11284	B-cell CLL/lymphoma 11A (zinc finger protein)	Bcl11a	1.12845	0.852718	0.860819	1.0186	0.928756	0.751239	0.877197		-2.52547	-1.21325	-1.51455	-5.605	-0.0497059	0.779917	-2.1739
44798	299732	6820	leukotriene A4 hydrolase	Lta4h	1.01238	0.685175	0.804285	1.06034	1.30152	1.47732	1.36588		-5.50932	1	0.998169	-2.40705	0.999921	1	0.999998
44799	N/A	N/A	sim to hypothetical protein FLJ10466 (LOC301295), mRNA	N/A	0.934884	0.829055	0.672898	0.641571	0.817199	0.879926	0.603878		-4.96273	-3.29044	0.714246	0.934247	-0.545329	-5.17945	0.980658
44800	289034	10757	similar to RIKEN cDNA 1300007B12; clone MNCb-2755	RGD1309892	1.44488	1.44801	1.4473	1.36955	1.60154	1.61899	1.21541		0.999999	1	1	0.999982	1	1	0.975523
44801	361309	22978	similar to polyadenylate-binding protein-interacting protein 2	LOC361309	1.09586	0.643544	0.360854	0.396025	0.446571	0.677683	0.812123		-2.1739	0.999993	1	1	1	0.999909	0.831927
44802	N/A	N/A	low density lipoprotein receptor-related protein 2 (Lrp2), mRNA	N/A	0.722786	0.915978	0.802839	0.358912	0.600896	0.670435	0.340563		0.454886	-4.55005	-1.94671	1	0.980077	0.879074	1
44803	297337	9537	similar to RIKEN cDNA 2500002L14; EST C77350	MGC94464	1.15369	0.961742	0.930814	0.929848	1.04831	0.991231	0.997113		-0.0891128	-4.84312	-3.20956	-3.16908	-4.48092	-5.6161	-5.69737
44804	300463	10756	sim to RIKEN cDNA 5031400M07 (LOC300463), mRNA	RGD1307343	1.02999	0.969972	0.986788	0.690357	1.02042	0.805654	0.933666		-5.34184	-5.42224	0.99414	0.996909	-5.52489	0.615308	-3.96496
44805	N/A	N/A	sim to MAP/microtubule affinity-regulating kinase 2 isoform a; ELKL motif kinase 1; ELKL motif kinase (LOC290818), mRNA	N/A	1.08445	0.909389	1.07714	0.682874	0.916737	0.704938	0.785905		-4.65116	-5.42224	-3.53195	0.800277	-4.96273	-0.420465	-2.36783
44806	N/A	N/A	sim to RIKEN cDNA 4833417L20 (LOC298801), mRNA	N/A	N/A	0.962215	N/A	N/A	0.970039	0.870031	0.983935		N/A	N/A	N/A	N/A	N/A	N/A	N/A
44807	499328	88537	riboflavin kinase	Rfk	1.0753	1.00638	1.02695	0.918298	1.27032	1.13732	1.13302		-4.41049	-5.69056	-4.19219	-5.4589	0.180546	-2.4464	-2.60497
44808	502663	85994	similar to Small EDRK-rich factor 2 (4F5rel)	LOC502663	1.05766	0.920455	0.944469	1.10345	1.01282	1.54734	1.52814		-4.19219	-2.84559	-4.15488	-2.05949	-5.6161	0.999973	0.999952
44809	81677	1671	inositol 1,4,5-trisphosphate 3-kinase A	Itpka	1.0701	0.806704	0.946987	N/A	0.730687	0.894013	0.941076		-3.84863	0.499458	-5.12824	N/A	N/A	N/A	N/A
44810	N/A	N/A	44810	N/A	0.851223	0.604667	0.604035	0.593899	0.900217	0.995765	1.19922		-0.235778	0.99999	0.99999	0.999995	-2.21238	-5.69431	0.212146
44811	N/A	N/A	sim to RIKEN cDNA 5730565F05 (LOC288661), mRNA	N/A	1.15706	0.74769	0.9982	0.894326	1.01352	0.925633	0.778555		0.431397	0.998962	-5.69976	-0.519771	-5.6161	-2.28981	0.992231
44812	293524	3162	Bcl2-associated athanogene 3	Bag3	1.42829	1.63603	1.2171	1.15123	1.19952	1.1024	1.09823		0.671711	0.973287	-1.5493	-3.08811	-1.94671	-4.30259	-4.37482
44813	64664	48276	ADP-ribosylation factor-like 3	Arl3	1.27024	1.31468	1.55927	1.2172	1.04271	1.14871	1.16302		0.911636	0.974053	0.999982	0.664116	-0.677513	-0.444853	-0.109228
44814	296119	10633	DTW domain containing 1	Dtwd1	0.811555	0.631738	0.587246	0.505895	0.642315	0.601552	0.800023		0.790315	0.999993	0.999999	1	0.999986	0.999999	0.866022
44815	362187	12245	similar to 2810027O19Rik protein (predicted)	RGD1560583_predicted	0.941211	0.782959	0.780627	0.729691	0.856003	1.23829	1.04896		-4.87368	0.164376	0.212146	0.180546	-1.83571	-0.349043	-5.17945
44816	N/A	N/A	hypothetical protein (LOC288750), mRNA	N/A	1.13908	1.76436	1.41814	N/A	1.05132	0.996	0.824875		-4.96273	-0.37256	-1.31134	N/A	N/A	N/A	N/A
44817	N/A	N/A	sim to ring finger protein 10 (LOC288710), mRNA	N/A	1.2082	1.43366	1.24687	1.34189	0.970267	1.27121	1.19088		0.355895	0.989089	0.714246	0.969131	0.72085	0.831927	0.114359
44818	N/A	N/A	sim to signal peptidase 12kDa (LOC290555), mRNA	N/A	1.07879	0.994687	1.73241	1.3287	1.69946	1.62816	0.850717		-1.72661	-5.67526	1	0.999839	1	1	0.862567
44819	N/A	N/A	IIIG9 protein (Iiig9), mRNA	N/A	1.17757	0.88596	0.903171	0.897764	0.855606	0.958726	0.830519		-0.19247	-1.58429	-2.40705	-2.13559	-0.396367	-4.96273	0.257726
44820	81525	37631	nuclear factor of kappa light chain gene enhancer in B-cells inhibitor, beta	Nfkbib	1.0518	0.845421	1.15242	1.03656	1.19224	1.18272	0.966457		-3.53195	0.882152	0.648472	-4.48092	0.918418	0.882152	-4.61781
44821	N/A	N/A	sim to M-phase phosphoprotein 9; M phase phosphoprotein 9 (LOC288654), mRNA	N/A	1.16762	1.17421	1.07448	1.09701	0.995501	1.17868	0.957023		-0.0304112	0.0971783	-3.45171	-1.98411	-5.34184	0.180546	-4.74893
44822	291796	3780	ubiquitin specific protease 14	Usp14	1.36163	1.26183	1.90439	1.66954	1.80319	1.53216	0.850515		0.999572	0.981223	1	1	1	0.999999	0.664116
44823	N/A	N/A	44823	N/A	1.18027	0.886697	0.80292	0.830564	0.813806	0.876811	0.794074		-1.37805	-2.88592	-0.109228	-0.84578	-0.37256	-2.48588	0.0620409
44824	246282	43144	zinc finger protein 91	Zfp91	1.3435	1.14503	1.42513	1.45185	1.61337	1.37793	0.989402		0.981773	-0.732436	0.998108	0.999093	0.999991	0.992925	-5.64544
44825	N/A	N/A	44825	N/A	1.17605	0.691843	1.21685	0.898533	1.06565	1.06263	1.0987		-2.56517	0.588719	-2.25102	-4.51565	-5.07502	-5.01982	-5.07502
44826	261730	2670	serine/threonine kinase 6	Stk6	1.05717	0.973991	0.928034	0.985121	1.46844	1.4077	1.22584		-4.51565	-5.42224	-5.04766	-5.605	0.997911	0.997979	0.454886
44827	29210	21083	Eph receptor A3	Epha3	1.33965	1.31834	1.17823	N/A	0.8925	0.858328	0.891215		-0.817009	-1.41179	-3.88758	N/A	N/A	N/A	N/A
44828	N/A	N/A	44828	N/A	1.17635	1.18079	1.13882	N/A	1.34492	1.07012	1.07754		-4.04157	-3.73084	-4.9335	N/A	N/A	N/A	N/A
44829	N/A	N/A	sim to RIKEN cDNA 4930511O11 (LOC311399), mRNA	N/A	1.04658	0.964471	0.960352	N/A	0.978685	0.690156	0.760545		-5.50932	-5.63632	-5.50932	N/A	N/A	N/A	N/A
44830	N/A	N/A	AA925876	N/A	1.1708	0.84265	0.857142	0.746401	0.823956	0.950616	0.956852		0.733661	0.844067	0.693616	0.99964	0.632209	-3.73084	-4.15488
44831	N/A	N/A	sim to hypothetical protein MGC38950 (LOC313417), mRNA	N/A	0.932462	0.902286	1.02916	0.628021	0.900398	0.871482	1.00433		-4.9335	-4.15488	-5.53983	0.932435	-4.33885	-3.16908	-5.69976
44832	290652	7720	FK506 binding protein 8	Fkbp8	1.08003	0.82247	0.784637	0.827764	0.919641	0.870029	0.992367		-2.80531	0.795349	0.96335	0.745957	-2.40705	-0.0891128	-5.66169
44833	N/A	N/A	sim to Restricted expression proliferation associated protein 100 (p100) (Differentially expressed in lung cells 2) (DIL-2) (Targeting protein for Xklp2) (Protein FLS353) (Hepatocellular carcinoma-associated antigen 519) (LOC311546), mRNA	N/A	0.958882	0.911866	0.888638	0.844365	1.00213	2.51241	1.6505		-5.42224	-4.44586	-3.77025	-2.36783	-5.70249	0.999999	0.924722
44834	N/A	N/A	sim to monocarboxylate transporter 7B splice variant (LOC303772), mRNA	N/A	1.37492	1.01899	1.26833	1.18386	1.25217	1.03833	1.22146		0.823374	-5.6161	0.164376	-1.31134	-0.0304112	-5.34184	-0.519771
44835	310612	N/A	similar to interleukin enhancer binding factor 2	LOC310612	1.26238	1.12903	1.50118	1.14573	1.39637	1.23003	0.592514		0.998962	0.530858	1	0.751917	0.999999	0.99467	1
44836	171073	7355	hepatoma-derived growth factor, related protein 2	Hdgfrp2	1.15474	1.08661	1.40981	1.2233	1.38335	1.46885	0.786048		-0.109228	-2.64487	0.999152	0.779917	0.998044	0.999875	0.942653
44837	297994	3190	Bcl2-associated athanogene 1 (predicted)	Bag1_predicted	1.44842	1.63126	1.41323	1.36086	1.52837	1.36929	1.08914		0.999845	1	0.999509	0.997196	0.999989	0.997911	-2.40705
44838	N/A	N/A	44838	N/A	1.17141	0.786989	1.28007	1.44059	1.55161	0.864252	1.29886		-3.53195	-1.72661	-1.58429	0.131285	0.632209	-3.80952	-1.31134
44839	287375	11092	flightless I homolog (Drosophila)	Fliih	1.14213	1.31508	1.37438	1.40659	1.38742	1.31974	0.95156		0.844067	0.99999	1	1	1	0.999992	-2.84559
44840	690516	10712	AW531722	LOC690516	1.16612	1.38314	1.18588	1.10847	1.27774	0.947152	1.13912		-1.41179	0.809818	-0.90419	-3.20956	0.466326	-4.87368	-2.21238
44841	N/A	N/A	sim to UPF2 regulator of nonsense transcripts homolog; regulator of nonsense transcripts 2; yeast Upf2p homolog (LOC361271), mRNA	N/A	1.30218	1.4823	0.950764	1.12518	1.07659	0.9169	1.01085		0.809818	0.974798	-4.84312	-2.1739	-4.00336	-3.45171	-5.66169
44842	94167	3606	peroxiredoxin 6	Prdx6	1.12013	1.01952	1.01896	0.868661	1.0293	1.11932	1.15259		-3.37118	-5.6161	-5.62654	-2.48588	-5.52489	-3.41148	-2.4464
44843	N/A	N/A	AA925539	N/A	1.01302	0.968548	0.917262	0.953819	0.908388	0.940712	0.986374		-5.62654	-5.22856	-2.96671	-4.71672	-2.52547	-4.15488	-5.6161
44844	84599	4972	transmembrane emp24-like trafficking protein 10 (yeast)	Tmed10	1.09581	1.16509	1.69601	1.57197	1.67944	1.98178	1.30757		-1.51455	0.520579	1	1	1	1	0.996248
44845	N/A	N/A	44845	N/A	1.09511	1.16516	1.11158	1.04561	0.887823	1.00499	0.85681		-4.07956	-2.09745	-3.61184	-4.90381	-3.20956	-5.69737	-3.65162
44846	N/A	N/A	sim to 2,5-oligoadenylate synthetase-like 9 (LOC304545), mRNA	N/A	1.23695	1.22077	1.05852	0.801914	1.25586	1.6445	1.83132		0.22758	0.00736873	-4.71672	0.315194	-0.65049	0.999763	0.999995
44847	293502	32011	kinesin family member 22	Kif22	0.838633	0.749639	1.0549	1.05225	1.16307	2.67751	1.21806		-1.79912	0.315194	-5.17945	-5.22856	-2.52547	1	-1.24568
44848	298687	11916	aurora kinase A interacting protein 1	Aurkaip1	1.08958	0.879033	1.39529	1.44652	1.57875	1.49758	0.975201		0.0797394	0.909263	1	1	1	1	-4.61781
44849	291659	36193	IK cytokine	Ik	1.15664	1.00227	0.932209	1.22052	1.24567	1.49225	0.936916		0.131285	-5.69976	-3.1286	0.836064	0.922672	0.99998	-3.41148
44850	58945	37844	dynein light chain LC8-type 1	Dynll1	1.43321	1.6212	2.25715	1.72154	1.8285	1.96544	0.908782		0.99999	1	1	1	1	1	-1.05522
44851	362567	9806	protein O-linked mannose beta1,2-N-acetylglucosaminyltransferase	Pomgnt1	1.4004	1.30398	1.45148	1.0376	1.19173	1.3279	0.941265		0.954069	0.72085	0.982828	-4.19219	-0.257858	0.818954	-4.61781
44852	298385	1776	mago-nashi homolog, proliferation-associated (Drosophila) (predicted)	Magoh_predicted	1.40737	1.85947	2.51582	1.868	2.15348	1.94446	0.71353		0.999995	1	1	1	1	1	0.999993
44853	498406	57043	similar to mitochondrial ribosomal protein S24 (predicted)	Mrps24_predicted	0.942945	0.837094	1.00388	1.46224	1.42881	1.4103	0.986133		-3.16908	0.882152	-5.69056	0.800277	0.999992	0.999983	-5.52489
44854	362987	5141	RAB, member of RAS oncogene family-like 2A	Rabl2a	1.05266	0.778438	0.958369	0.884574	0.999678	0.953504	0.861904		-4.04157	0.984767	-4.51565	-0.37256	-5.70283	-4.26605	0.328985
44855	N/A	N/A	sim to zinc finger protein 296 (LOC365511), mRNA	N/A	1.06176	0.954719	1.03343	0.931415	1.09045	1.02579	0.895365		-4.15488	-4.71672	-5.17945	-3.61184	-2.88592	-5.38321	-1.76275
44856	290232	8264	TERF1 (TRF1)-interacting nuclear factor 2	Tinf2	1.2619	1.54342	1.13284	1.42559	1.84906	1.37866	0.89043		0.570141	0.995735	-1.98411	0.983333	0.999998	0.974053	-2.28981
44857	N/A	N/A	dynein-like protein 8 (Dlp8), mRNA	N/A	0.926156	1.12859	1.329	1.47945	1.79771	1.77169	1.50209		-5.04766	-4.11734	-1.05522	0.22758	0.971692	0.964378	0.579517
44858	298019	2815	catenin (cadherin associated protein), alpha-like 1 (predicted)	Ctnnal1_predicted	0.99797	0.478481	0.423237	0.443774	0.45893	0.557948	0.755707		-5.70146	0.999982	0.999999	0.999998	0.999994	0.998852	0.286924
44859	685612	N/A	BE112719	LOC685612	1.13428	0.864108	0.917004	0.72182	0.757528	0.574909	0.682087		-4.19219	-3.77025	-4.9335	-0.677513	-1.31134	0.872698	0.180546
44860	N/A	N/A	sim to hypothetical protein FLJ10300 (LOC314523), mRNA	N/A	1.04359	0.798495	0.775702	0.846735	0.754749	0.749762	0.982952		-5.07502	0.499458	0.739872	-0.597323	0.869398	0.890968	-4.81213
44861	N/A	N/A	BF559782	N/A	1.05543	0.972506	0.841183	0.687793	0.819688	0.906525	0.909149		-4.04157	-5.20427	-1.34456	0.997911	0.499458	-1.65498	-1.79912
44862	N/A	N/A	sim to RIKEN cDNA 1700088E04; DNA segment, Human EST J0827E04; Mus EST J0827E04; DNA segment, EST J0827E04 (LOC315126), mRNA	N/A	1.3606	1.43399	1.81626	1.22553	1.24939	1.14599	0.874961		0.995154	0.999492	1	0.769069	0.56059	-0.396367	-0.494506
44863	307652	11797	similar to RIKEN cDNA 2310065K24	RGD1307433	1.09708	0.956282	1.03417	0.941982	0.99775	0.856645	0.892342		-1.76275	-4.44586	-4.96273	-3.61184	-5.69976	0.0971783	-0.760336
44864	N/A	N/A	homocysteine-inducible, endoplasmic reticulum stress-inducible, ubiquitin-like domain member 1 (Herpud1), mRNA	N/A	1.09328	1.05222	1.05036	1.04102	1.03098	1.19727	1.36512		-1.90951	-4.11734	-4.19219	-4.65116	-5.07502	0.739872	0.998962
44865	N/A	N/A	microtubule-associated protein 1 light chain 3 alpha (Map1lc3a), mRNA	N/A	1.25	1.42427	1.27153	0.765822	0.810015	0.992781	1.19788		0.862567	0.999123	0.922672	0.727321	0.795349	-5.67526	0.510114
44866	296136	229	nephronophthisis 1 (juvenile) homolog (human) (predicted)	Nphp1_predicted	1.01264	0.863972	0.84105	0.693546	0.772141	0.787175	0.704993		-5.62654	-0.37256	0.257726	0.998926	0.939417	0.88516	0.997911
44867	N/A	N/A	mob protein (Mob), mRNA	N/A	1.04868	1.0078	1.02681	1.0067	1.16737	1.19343	1.41154		-5.01982	-5.68614	-5.49313	-5.69056	-1.21325	-0.597323	0.960095
44868	289780	6498	DEAD (Asp-Glu-Ala-Asp) box polypeptide 56	Ddx56	1.46358	1.61477	2.49529	3.17039	3.13985	2.13447	0.847275		0.999062	0.999947	1	1	1	1	0.00736873
44869	N/A	N/A	AA923842	N/A	1.20765	1.53432	1.47213	2.01155	2.04592	1.46292	1.03803		-0.519771	0.984303	0.823374	0.999994	0.999999	0.975523	-5.3203
44870	619573	13135	hypothetical protein LOC619573	LOC619573	1.31098	1.12312	1.45403	1.31825	1.38501	1.4581	1.0737		0.999845	0.315194	1	0.999891	0.999996	1	-1.79912
44871	500441	13074	similar to testes development-related NYD-SP22 isoform 1 (predicted)	RGD1561916_predicted	0.948065	0.928448	1.00786	N/A	0.958442	0.924387	0.814291		-5.62654	-3.73084	-5.69431	N/A	N/A	N/A	N/A
44872	N/A	N/A	44872	N/A	1.32491	0.907051	1.10118	0.873689	0.943737	0.960315	1.07597		0.615308	-3.6913	-3.73084	-2.36783	-4.90381	-5.29819	-4.9335
44873	294964	31093	NADH dehydrogenase (ubiquinone) 1 beta subcomplex, 5 (predicted)	Ndufb5_predicted	1.06164	1.03135	1.51254	1.44287	1.70411	1.69296	0.939468		-2.64487	-4.68413	1	1	1	1	-2.4464
44874	N/A	N/A	sim to Anillin (LOC363031), mRNA	N/A	1.08945	1.09566	1.45032	1.01631	1.28565	1.86714	1.23323		-4.07956	-3.88758	0.94573	-5.63632	0.328985	0.999957	-0.325816
44875	287766	16297	similar to RIKEN cDNA 4732496G21 gene	RGD1309655	0.985241	0.499535	0.447332	0.514242	0.496641	0.471479	0.857241		-5.6539	0.999989	1	0.999972	0.99999	0.999998	-1.94671
44876	N/A	N/A	BF395113	N/A	0.859052	0.842267	0.730909	0.583747	0.567716	0.607149	0.625003		-0.62376	-0.109228	0.974798	0.999995	0.999999	0.999956	0.999918
44877	N/A	N/A	sim to hypothetical protein FLJ20511 (LOC292008), mRNA	N/A	0.9983	0.82233	0.841446	1.06298	0.887807	0.796907	0.838193		-5.70146	0.606612	0.286924	0.827698	-1.27837	0.844067	0.355895
44878	N/A	N/A	acetyl-Coenzyme A acyltransferase 1 (peroxisomal 3-oxoacyl-Coenzyme A thiolase) (Acaa1), mRNA	N/A	0.850726	0.729517	0.685128	0.716415	0.872532	0.933879	1.07951		-0.57118	0.961209	0.99467	0.977582	-1.37805	-4.15488	-3.80952
44879	N/A	N/A	sim to MOP-3 (LOC304470), mRNA	N/A	1.41804	1.00082	1.07987	1.08165	1.12362	1.00148	0.967418		0.936013	-5.70249	-4.26605	-4.19219	-2.84559	-5.70249	-5.40302
44880	N/A	N/A	WD repeat domain 7 (Wdr7), mRNA	N/A	0.920106	0.894273	0.744321	0.895018	0.990996	0.89653	0.99675		-5.01982	-4.71672	-0.732436	-4.71672	-5.69431	-4.71672	-5.70146
44881	N/A	N/A	N-myc downstream-regulated gene 2 (Ndrg2), mRNA	N/A	1.42222	0.933639	0.87022	0.885835	1.08712	0.850242	0.97037		0.980077	-4.19219	-1.51455	-2.1739	-3.6913	-0.760336	-5.40302
44882	315792	N/A	similar to modulator of estrogen induced transcription	RGD1307526	1.31807	0.920393	1.13063	1.03507	1.06564	1.08634	0.835326		0.994499	-2.25102	-0.420465	-4.90381	-3.37118	-2.28981	0.733661
44883	499076	75071	similar to protein phosphatase 1, regulatory subunit 12C	LOC499076	1.01617	0.894038	0.897408	0.929704	0.932193	1.06488	0.96512		-5.55415	-1.27837	-2.72494	-2.56517	-3.37118	-3.73084	-4.99151
44884	299507	6564	similar to HCV NS3-transactivated protein 1 (predicted)	RGD1306332_predicted	1.1553	1.27597	1.59581	1.25263	1.68118	1.34018	0.73285		-2.68487	-0.257858	0.978864	0.00736873	0.99356	0.394608	0.540951
44885	362366	23059	FK506 binding protein 14	Fkbp14	1.15254	0.943405	0.665231	0.979081	1.14142	1.48065	0.775697		-2.13559	-4.87368	0.978864	-5.6161	-2.4464	0.969131	0.381921
44886	361443	11989	similar to RIKEN cDNA 2310079N02 (predicted)	RGD1306192_predicted	0.865331	0.669245	0.68404	0.768302	0.876896	0.855766	0.958632		-0.963749	0.998396	0.996482	0.862567	-1.1811	-0.62376	-5.01982
44887	81916	4213	PDZK1 interacting protein 1	Pdzk1ip1	0.956284	0.899052	0.866669	0.902786	0.997008	1.3662	1.46008		-5.27553	-2.68487	-3.1286	-5.10188	-5.66881	0.679158	0.918418
44888	498425	84793	similar to U2 small nuclear ribonucleoprotein auxiliary factor 35 kDa subunit related-protein 1 (U2(RNU2) small nuclear RNA auxillary factor 1-like 1) (SP2)	LOC498425	0.921672	0.725506	0.709923	0.653162	0.775424	0.839106	1.04559		-1.5493	0.999966	0.999991	1	0.998229	0.899183	-4.00336
44889	27100	55884	growth factor, erv1 homolog (S. cerevisiae)	Gfer	1.02893	1.05755	1.43703	1.44314	1.42271	1.41077	1.0729		-5.25232	-4.15488	0.999474	0.999572	0.999208	0.998852	-3.41148
44890	N/A	N/A	44890	N/A	0.900662	0.93055	1.10471	0.77242	1.04731	N/A	0.914715		-4.51565	-5.10188	-4.58411	-2.05949	-5.36281	N/A	N/A
44891	287280	38775	S-phase kinase-associated protein 1A	Skp1a	1.01329	1.17087	1.29266	1.41854	1.39931	1.52356	1.08014		-5.59326	0.242772	0.971692	0.999456	0.998996	0.999982	-2.9263
44892	N/A	N/A	44892	N/A	1.09278	1.27683	1.35447	1.38423	1.71935	1.17315	1.01923		-3.41148	0.454886	0.930578	0.96335	0.999978	-0.760336	-5.56782
44893	N/A	N/A	sim to Smarcal1 protein (LOC316477), mRNA	N/A	0.975545	1.5497	1.16786	1.23673	1.48448	1.22706	1.24383		-5.59326	0.805099	-3.49187	-2.52547	0.795349	-1.21325	-0.90419
44894	360823	23814	ankyrin repeat domain 13	Ankrd13	1.08371	0.966003	1.25022	1.18221	1.04277	1.40658	1.05679		-3.96496	-5.34184	0.59775	-0.874841	-5.17945	0.951431	-4.81213
44895	309927	N/A	similar to ribosomal protein L24	LOC309927	1.00278	0.931374	1.12392	1.14112	1.12815	0.992049	1.03993		-5.69976	-3.6913	-1.58429	-0.993956	-1.41179	-5.67526	-5.01982
44896	246333	8315	proprotein convertase subtilisin/kexin type 1 inhibitor	Pcsk1n	1.10745	0.967385	1.1941	0.980355	1.06479	1.05205	1.09362		-0.933826	-4.87368	0.818954	-5.38321	-3.16908	-3.88758	-1.5493
44897	29479	1907	outer dense fiber of sperm tails 2	Odf2	1.25612	1.21453	1.09327	1.03932	1.42567	1.54307	1.11942		0.679158	0.286924	-3.1286	-5.12824	0.978864	0.999601	-2.09745
44898	311483	68138	ribosome binding protein 1 homolog 180kDa (dog) (predicted)	Rrbp1_predicted	1.18381	1.30973	1.45182	1.58916	1.92236	2.03957	0.88947		0.952767	0.999915	1	1	1	1	0.443244
44899	N/A	N/A	AW535651	N/A	1.10114	0.701528	0.898715	0.965201	1.05618	0.949359	0.903491		-1.79912	0.999708	-1.27837	-4.9335	-4.04157	-4.19219	-1.5493
44900	54299	88618	nuclear receptor co-repressor 1	Ncor1	1.11712	0.846168	0.8632	0.757911	0.823875	0.850279	0.939438		-1.1176	0.488609	0.0797394	0.99035	0.769069	0.394608	-3.61184
44901	688611	77362	similar to centrin 4	LOC688611	1.08494	1.36684	0.677125	N/A	0.930309	0.913843	0.579088		-4.58411	0.466326	0.615308	N/A	N/A	N/A	N/A
44902	170496	4064	lipocalin 2	Lcn2	1.01816	0.987514	1.18254	1.1095	1.40487	1.30202	1.24553		-5.62654	-5.66169	-1.44579	-3.53195	0.872698	0.419344	-0.213983
44903	N/A	N/A	sim to diacylglycerol O-acyltransferase 2-like 1; diacylglycerol O-acyltransferase 2-like (LOC363261), mRNA	N/A	1.18937	1.05949	1.24638	1.31121	1.40804	1.06692	1.15534		-1.14921	-4.90381	-0.109228	0.540951	0.896509	-4.71672	-2.05949
44904	N/A	N/A	44904	N/A	1.00267	1.42232	1.13489	1.02146	1.28446	1.39699	2.00382		-5.70146	0.394608	-3.53195	-4.55005	-0.494506	0.510114	0.999665
44905	N/A	N/A	AI059776	N/A	1.17748	1.19438	1.092	N/A	N/A	0.821871	N/A		-4.30259	-3.49187	-5.42224	N/A	N/A	-1.21325	-2.21238
44906	N/A	N/A	ubiquitin-conjugating enzyme E2N (homologous to yeast UBC13) (Ube2n), mRNA	N/A	1.11636	0.810813	0.976986	0.770833	0.902463	0.971398	0.947087		-1.65498	0.733661	-5.67526	0.94721	-1.98411	-5.27553	-4.33885
44907	N/A	N/A	44907	N/A	1.09192	0.816351	1.08348	0.990724	1.0076	0.903182	0.874315		-3.04763	0.488609	-3.41148	-5.66169	-5.67526	-2.40705	-1.08627
44908	315329	69517	similar to expressed sequence AW556797 (predicted)	RGD1305138_predicted	1.20266	1.06048	1.41062	1.28458	1.49628	1.36055	1.0505		0.72085	-3.77025	0.999628	0.997286	0.99998	0.997911	-4.26605
44909	N/A	N/A	44909	N/A	1.13783	0.667768	0.760179	0.770909	0.630624	0.79639	0.951536		-2.02171	0.99356	0.814436	0.693616	0.998926	0.381921	-4.96273
44910	296076	37738	signal recognition particle 14 (predicted)	Srp14_predicted	0.955038	0.804334	0.807924	0.833432	1.11365	1.01702	1.05363		-3.92636	0.987292	0.984303	0.928674	-0.257858	-5.42224	-3.49187
44911	688591	N/A	similar to Ferritin light chain 1 (Ferritin L subunit 1)	LOC688591	0.852084	1.09001	1.17992	1.29847	1.32502	1.28355	0.847083		-0.235778	-3.04763	-0.109228	0.909263	0.951431	0.779917	-0.0891128
44912	N/A	N/A	44912	N/A	0.866239	1.01378	1.00074	N/A	1.09558	N/A	1.07517		-4.33885	-5.6539	-5.68104	-5.42224	N/A	N/A	N/A
44913	361695	11837	similar to 2410001H17Rik protein (predicted)	RGD1305824_predicted	0.874834	0.878415	0.910164	0.954199	1.2705	1.30333	1.36687		-0.545329	-0.677513	-2.21238	-4.58411	0.381921	0.970008	0.995306
44914	N/A	N/A	sim to RIKEN cDNA 2410011G03 (LOC299739), mRNA	N/A	1.03159	1.00523	1.53367	1.31196	1.66048	1.48808	0.750343		-5.12824	-5.68614	0.999988	0.984767	1	0.999947	0.991985
44915	81528	1909	8-oxoguanine DNA-glycosylase 1	Ogg1	0.901828	0.626611	0.883949	1.00507	1.13677	1.43457	0.895378		-1.27837	1	-0.469534	-5.68614	-0.302876	0.999887	-0.963749
44916	N/A	N/A	sim to alpha-catenin related protein (LOC298019), mRNA	N/A	0.95599	0.995866	0.670601	0.575119	0.8611	0.756802	0.813083		-5.1541	-4.84312	0.984767	0.999856	-0.874841	0.707508	-0.15029
44917	81816	37761	ubiquitin-conjugating enzyme E2B, RAD6 homolog (S. cerevisiae)	Ube2b	1.38634	1.14116	0.558163	0.610572	0.713172	0.624432	1.15079		0.913952	-2.9263	0.999962	0.997539	0.936013	0.9985	-1.83571
44918	N/A	N/A	44918	N/A	1.3932	0.938246	0.836746	0.854291	0.752426	0.669896	0.734514		0.355895	-4.68413	-3.49187	-0.933826	0.818954	0.988042	0.942653
44919	N/A	N/A	44919	N/A	1.0643	0.933331	1.10634	0.58521	0.868979	N/A	0.633831		-5.42224	-4.9335	-5.36281	0.851719	-4.51565	-0.349043	-4.81213
44920	N/A	N/A	sim to mKIAA0800 protein (LOC315987), mRNA	N/A	1.36032	0.972653	1.21415	0.952019	1.00822	0.752088	0.792207		0.739872	-5.52489	-0.760336	-5.55415	-5.69737	0.315194	0.00736873
44921	303970	10634	bobby sox homolog (Drosophila) (predicted)	Bbx_predicted	1.03435	0.63322	0.43021	0.569848	0.785561	0.787742	0.939835		-5.1541	0.999973	1	1	0.882152	0.872698	-4.04157
44922	85311	9294	phosphatidylserine-specific phospholipase A1	Pspla1	1.16933	0.864264	0.76075	0.493114	0.516232	0.444423	0.767509		-1.5493	-1.8725	0.615308	0.999998	0.999993	1	0.540951
44923	24943	448	proteolipid protein	Plp	1.14574	0.759075	0.797485	0.76202	0.682608	0.733214	0.669849		-0.732436	0.962293	0.814436	0.956574	0.999354	0.989089	0.999708
44924	360725	36143	sorting nexin 4 (predicted)	Snx4_predicted	1.07513	0.828859	0.947396	0.778167	0.938265	0.927889	1.20518		-2.72494	0.844067	-3.80952	0.98875	-3.25001	-2.56517	0.836064
44925	N/A	N/A	sim to testicular condensing enzyme (LOC287440), mRNA	N/A	1.17226	0.907885	0.881829	1.27661	0.909318	0.966567	0.869019		-1.5493	-3.6913	-2.64487	-1.58429	-3.73084	-5.40302	-2.13559
44926	363139	9293	zinc finger, MYND domain-containing 10	Zmynd10	0.835953	0.76905	0.698177	0.593991	0.739775	0.637402	0.780157		0.443244	0.960095	0.999123	0.999999	0.990643	0.999985	0.934247
44927	363160	N/A	similar to Oligosaccharyl transferase 3 CG7748-PA	RGD1311563	1.15448	1.00358	1.10912	1.12676	1.40018	1.31567	1.16178		-1.61952	-5.69976	-3.08811	-2.48588	0.94573	0.869398	-1.41179
44928	361834	12495	similar to RIKEN cDNA 1700040L02 (predicted)	RGD1306739_predicted	1.03935	1.21035	0.9134	0.916341	1.28497	1.05449	1.10106		-5.04766	0.301174	-2.84559	-3.00716	0.875923	-4.55005	-2.60497
44929	301575	11186	integral membrane protein 2C	Itm2c	1.26224	1.11656	0.934482	0.905626	1.04691	1.38452	1.07773		0.727321	-2.72494	-4.04157	-2.64487	-4.87368	0.982828	-3.73084
44930	25677	31344	male germ cell-associated kinase	Mak	1.38064	0.765647	N/A	0.730848	0.922416	0.926309	0.839573		-0.396367	-0.469534	N/A	N/A	N/A	N/A	N/A
44931	N/A	N/A	restin (Rsn), mRNA	N/A	1.42654	0.876472	0.914797	0.780137	0.999886	0.988931	0.947348		0.990643	-1.44579	-3.20956	0.77455	-5.70283	-5.6539	-4.65116
44932	361387	8714	zinc finger protein 330 (predicted)	Zfp330_predicted	1.22209	1.0131	1.1385	1.03605	1.12073	1.04182	0.950094		0.954069	-5.55415	0.242772	-4.65116	-0.213983	-4.33885	-3.73084
44933	N/A	N/A	sim to Ierepo4-pending protein (LOC362154), mRNA	N/A	1.58603	1.34721	1.43214	1.50063	0.638826	1.34718	1.0619		0.999865	0.955338	0.99414	0.99889	0.212146	0.955338	-4.37482
44934	361711	21265	D4, zinc and double PHD fingers family 2 (predicted)	Dpf2_predicted	1.17279	0.996111	1.21328	1.05104	0.939842	0.857683	0.885961		0.88516	-5.68614	0.980077	-3.37118	-2.48588	0.847936	0.407082
44935	N/A	N/A	sim to RIKEN cDNA 1700030K01 (LOC294594), mRNA	N/A	1.16438	1.5878	0.775734	0.895652	0.885576	0.849125	0.821806		-1.51455	0.997618	0.520579	-3.00716	-2.56517	-1.1811	-0.349043
44936	297436	11920	coiled-coil-helix-coiled-coil-helix domain containing 6 (predicted)	Chchd6_predicted	1.07327	0.978807	1.50993	1.58958	1.51065	1.60267	0.750221		-3.6913	-5.47632	0.999755	0.999972	0.999755	0.999981	0.970008
44937	308993	7550	selenophosphate synthetase 2	Sephs2	1.26685	0.953065	1.32316	1.40098	1.37913	1.64849	1.2294		0.866022	-4.65116	0.968231	0.996126	0.992925	0.999996	0.671711
44938	N/A	N/A	sim to RIKEN cDNA 2310046M08 (LOC368104), mRNA	N/A	1.11926	0.996001	1.10363	1.21308	1.42489	1.30131	1.44308		-1.90951	-5.69431	-2.52547	0.381921	0.995735	0.909263	0.997286
44939	114768	7584	urate oxidase	Uox	1.16987	0.956927	1.09044	0.804892	1.05502	0.965061	0.88158		-1.1811	-5.12824	-3.73084	-0.302876	-3.41148	-5.50932	-2.25102
44940	N/A	N/A	sim to transcription elongation regulator 1; transcription factor CA150; TATA box binding protein (TBP)-associated factor, RNA polymerase II, S, 150kD; TATA box-binding protein-associated factor 2S (LOC307474), mRNA	N/A	1.86924	1.51982	1.30528	1.3927	2.01085	1.55136	0.880782		0.999941	0.869398	0.443244	0.844067	0.999994	0.988042	-2.72494
44941	299075	42466	trafficking protein particle complex 6B (predicted)	Trappc6b_predicted	1.4306	1.54018	1.19898	1.41995	1.18415	1.30809	0.913382		0.981223	0.9927	-0.325816	0.962293	0.72085	0.790315	-5.12824
44942	296394	2865	dolichol-phosphate (beta-D) mannosyltransferase 1 (predicted)	Dpm1_predicted	1.05204	0.797539	0.981005	0.789061	1.05894	1.0789	0.907314		-3.84863	0.980658	-5.40302	0.981223	-3.45171	-2.25102	-1.05522
44943	290796	9398	transmembrane protein 66	Tmem66	1.31917	1.18887	1.37254	1.05509	1.15764	1.28256	1.37332		0.998812	0.831927	0.99987	-3.61184	0.540951	0.99467	0.999875
44944	58934	1951	programmed cell death 2	Pdcd2	1.17478	1.14557	1.43456	1.15004	1.16248	0.955422	1.07397		0.872698	0.623839	0.999999	0.679158	0.795349	-3.77025	-1.94671
44945	N/A	N/A	sim to ankyrin repeat and SOCS box-containing protein 9 (LOC367785), mRNA	N/A	1.23853	1.05037	1.27469	1.18148	1.30677	1.25864	0.970617		0.962293	-3.96496	0.990048	0.745957	0.997103	0.981773	-4.99151
44946	N/A	N/A	44946	N/A	0.981549	0.854342	1.0261	1.11592	1.35405	2.33847	1.21384		-5.6161	-1.83571	-5.53983	-3.37118	0.693616	1	-0.817009
44947	N/A	N/A	44947	N/A	1.08854	0.831314	1.27923	0.962943	0.940886	0.90626	0.926862		-2.56517	0.615308	-2.48588	-4.90381	-3.84863	-1.90951	-3.04763
44948	N/A	N/A	44948	N/A	1.00512	0.832144	1.01052	0.946874	1.08127	0.96439	0.872053		-5.69431	-0.704828	-5.67526	-4.9335	-4.19219	-5.34184	-2.09745
44949	N/A	N/A	AI227912	N/A	0.992268	1.04703	1.26812	1.16109	1.32507	1.38527	1.07422		-5.55415	-1.98411	0.999999	0.996594	1	1	0.0258574
44950	305127	12971	zinc finger protein 644 (predicted)	Zfp644_predicted	1.22142	0.916812	1.09836	0.843993	0.853509	0.697739	0.807564		0.999309	0.0620409	0.315194	0.993143	0.984767	1	0.993354
44951	312651	12819	WD repeat domain 10	Wdr10	1.13589	0.660226	0.793859	0.740781	0.793992	0.874891	1.03682		-1.31134	0.999587	0.769069	0.971692	0.769069	-1.08627	-5.1541
44952	N/A	N/A	sim to 5830411E10Rik protein (LOC363227), mRNA	N/A	1.47578	1.44131	2.26296	1.57281	1.58302	1.40856	1.47507		0.99889	0.997286	1	0.999912	0.999934	0.993759	0.99889
44953	N/A	N/A	44953	N/A	1.27045	0.93018	1.0775	0.892348	0.977192	0.93512	0.991896		0.56059	-4.15488	-3.25001	-3.57194	-4.74893	-4.37482	-5.68104
44954	299186	22692	D4, zinc and double PHD fingers, family 3 (predicted)	Dpf3_predicted	1.01847	0.772213	1.07892	0.983567	1.06495	0.757024	0.87073		-5.64544	-0.19247	-4.74893	-5.68614	-5.01982	-0.0113869	-3.04763
44955	287115	5513	sim to RIKEN cDNA 1700012G19 gene (LOC287115), mRNA	RGD1307773_predicted	1.21108	1.09726	1.4727	1.53015	1.87384	1.72955	0.972466		0.88516	-1.44579	0.999994	0.999999	1	1	-5.10188
44956	N/A	N/A	44956	N/A	1.01081	0.947802	0.943467	1.29512	1.09697	0.910045	0.99929		-5.68614	-4.96273	-5.22856	-2.36783	-4.58411	-2.64487	-5.6161
44957	293571	N/A	sim to TRAF-binding protein (LOC293571), mRNA	N/A	1.23247	1.2857	0.982764	0.817608	0.958938	0.844233	0.936142		0.906833	0.934247	-5.49313	0.875923	-5.47632	0.615308	-3.25001
44958	286899	37494	heat shock factor binding protein 1	Hsbp1	1.05444	0.778618	0.891903	0.680766	0.747701	0.817196	0.935029		-3.65162	0.994998	-0.257858	0.999998	0.999417	0.95006	-2.72494
44959	303565	16304	glucose 6 phosphatase, catalytic, 3	G6pc3	0.972808	0.87734	1.18101	1.17351	1.39273	1.28988	0.695619		-5.34184	-0.963749	0.0620409	-0.0891128	0.994499	0.916212	0.72085
44960	N/A	N/A	44960	N/A	1.27786	1.76638	1.31873	1.25252	1.23838	1.1619	0.917132		0.980077	1	0.995154	0.954069	0.926723	0.342552	-2.02171
44961	291670	9517	CXXC finger 5	Cxxc5	1.69842	1.4038	0.89723	0.820231	0.932144	0.89564	0.700847		1	0.999998	0.0797394	0.986084	-3.29044	0.147956	1
44962	362578	11546	coiled-coil domain containing 23	Ccdc23	1.18507	0.999907	0.915785	0.828612	0.908807	0.886217	0.872328		0.847936	-5.70283	-1.31134	-0.19247	-0.90419	0.0797394	0.454886
44963	N/A	N/A	44963	N/A	0.944274	0.770149	0.919348	0.737285	1.34735	0.806405	1.03177		-3.80952	0.606612	-3.92636	-0.519771	0.855417	0.632209	-5.6539
44964	362304	37636	similar to ORC5-related protein	LOC362304	1.16985	0.798875	0.765192	0.653264	0.78291	0.759852	0.811249		0.588719	0.970861	0.996126	0.999999	0.988401	0.997286	0.944211
44965	N/A	N/A	44965	N/A	1.10182	1.04333	1.12515	1.13104	1.21504	0.965362	0.810066		-3.53195	-5.20427	-2.76509	-2.56517	-0.396367	-5.36281	-0.0891128
44966	246120	41528	RDCR-0918-3 protein	LOC246120	0.899733	0.894321	0.991887	0.810858	0.927268	0.838885	0.982694		-0.677513	-0.420465	-5.64544	0.960095	-2.28981	0.831927	-5.44087
44967	N/A	N/A	44967	N/A	0.992336	0.71219	1.28535	N/A	1.19303	0.739411	0.978695		-5.69431	0.579517	-0.545329	N/A	N/A	N/A	N/A
44968	64531	10161	synaptojanin 2 binding protein	Synj2bp	1.24621	1.03907	1.11932	1.0582	1.01129	1.17706	0.912519		0.763471	-5.25232	-1.69068	-5.63632	-5.64544	-0.0113869	-3.61184
44969	296566	N/A	chloride intracellular channel 3	Clic3	1.24982	1.2827	0.996368	0.530216	0.871895	0.638145	0.379168		0.0258574	0.381921	-5.69976	0.999981	-2.1739	0.994499	1
44970	114632	31260	small inducible cytokine subfamily E, member 1	Scye1	1.48882	1.58407	1.86526	1.55974	1.78383	1.34219	0.897471		1	1	1	1	1	0.999964	0.0620409
44971	58835	39318	3-phosphoglycerate dehydrogenase	Phgdh	1.33025	0.693382	1.8163	2.09375	2.20269	2.26081	0.504138		-3.16908	0.893771	0.999676	0.999995	0.999999	1	0.999974
44972	N/A	N/A	sim to hypothetical protein FLJ20276 (LOC313331), mRNA	N/A	1.05456	0.597585	0.64581	0.668855	0.853698	1.04268	0.900422		-4.90381	0.9985	0.996482	0.990048	-1.21325	-5.20427	-3.08811
44973	290642	41702	similar to hypothetical protein BC013949 (predicted)	RGD1310931_predicted	1.27572	1.34936	2.05135	2.02724	2.08485	1.94158	0.94766		0.987673	0.999208	1	1	1	1	-3.77025
44974	306840	40825	sirtuin 5 (silent mating type information regulation 2 homolog) 5 (S. cerevisiae)	Sirt5	1.06837	0.88174	1.07368	1.05509	1.12271	1.09932	0.81464		-2.84559	0.0620409	-2.52547	-3.65162	-0.257858	-0.0692726	0.951431
44975	293448	37764	sim to Ubiquinol-cytochrome C reductase complex core protein 2, mitochondrial precursor (Complex III subunit II) (LOC293448), mRNA	Uqcrc2	1.14395	1.09047	1.22845	1.35417	1.44474	1.49248	1.05052		0.510114	-1.21325	0.978864	0.999918	0.999999	1	-3.65162
44976	287392	12896	tektin 3	Tekt3	0.956385	0.703187	1.12445	1.06288	1.41159	1.2227	0.517605		-4.84312	0.996248	-1.61952	-4.19219	0.995154	0.530858	1
44977	29630	4560	proteasome (prosome, macropain) 28 subunit, alpha	Psme1	0.961986	0.825908	0.928083	0.787225	1.01832	1.21771	1.13777		-4.48092	0.924722	-2.21238	0.991985	-5.42224	0.941056	0.196469
44978	287716	2111	glucose-6-phosphatase, catalytic	Psme3	1.48442	2.52871	3.05375	2.91631	2.61467	2.0515	0.93246		0.998812	1	1	1	1	1	-3.88758
44979	171414	23182	polyamine modulated factor 1 binding protein 1	Pmfbp1	1.03272	1.22599	1.30782	N/A	1.09233	0.87448	0.802412		-5.69737	-1.24568	-0.349043	N/A	N/A	N/A	N/A
44980	303612	5221	polymerase (DNA directed), gamma 2, accessory subunit (predicted)	Polg2_predicted	1.32687	1.14445	1.41879	1.53305	1.44931	0.85817	1.04304		0.510114	-3.1286	0.866022	0.976915	0.916212	-2.02171	-5.29819
44981	25756	22548	carnitine palmitoyltransferase 1b, muscle	Cpt1b	1.22223	0.6908	1.12907	1.32412	1.41401	0.790945	1.02072		-1.90951	0.466326	-3.6913	-0.788527	-0.519771	-1.58429	-5.64544
44982	N/A	N/A	A kinase (PRKA) anchor protein (gravin) 12 (Akap12), mRNA	N/A	0.994502	1.08195	1.13239	1.0001	1.03446	1.0535	0.957977		-5.68104	-2.56517	-0.420465	-5.70283	-4.96273	-4.07956	-4.55005
44983	689074	N/A	sim to CG33130-PA (LOC288373), mRNA	LOC689074	0.975444	0.703315	0.727795	0.611658	0.772569	0.85645	0.840824		-5.3203	0.999628	0.998169	1	0.976915	0.242772	0.550861
44984	N/A	N/A	sim to eukaryotic translation initiation factor 4E like 3; DNA segment, human D0S6743E (LOC363275), mRNA	N/A	1.37088	1.30558	1.5786	1.57252	1.86417	1.64444	1.30054		0.994322	0.96335	0.999988	0.999985	1	0.999998	0.958952
44985	N/A	N/A	sim to RIKEN cDNA 2810002D13 gene (LOC311346), mRNA	N/A	1.01613	0.621641	0.771869	0.722929	0.959622	0.926654	0.930893		-5.6161	0.999615	0.745957	0.954069	-5.56782	-3.96496	-5.36281
44986	60353	1219	acrosomal vesicle protein 1	Acrv1	1.07698	0.801622	1.00153	0.85059	1.10687	0.916359	0.8517		-4.44586	-0.597323	-5.68104	-2.09745	-3.92636	-4.33885	-3.33083
44987	N/A	N/A	44987	N/A	0.965346	0.983267	1.10675	1.07124	1.1571	1.2276	1.48273		-4.04157	-5.27553	0.301174	-1.31134	0.926723	0.998342	1
44988	N/A	N/A	sim to Hypothetical protein KIAA0419 (LOC361634), mRNA	N/A	1.24619	0.758301	0.965534	0.705995	0.967519	1.1475	0.722015		-0.19247	0.550861	-5.40302	0.893771	-5.69056	-0.993956	0.823374
44989	N/A	N/A	44989	N/A	1.00484	0.904825	0.898387	0.775782	0.85511	0.735777	0.917405		-5.69431	-3.00716	-2.72494	0.714246	-0.933826	0.934247	-3.57194
44990	361625	10764	BE105203	Nrip3_predicted	0.969342	1.07576	0.941439	0.80201	0.947554	0.95681	0.861098		-5.42224	-4.30259	-4.71672	0.147956	-4.22925	-5.1541	-1.5493
44991	313771	11550	similar to BC002216 protein	MGC94339	0.983352	0.689597	1.17364	1.1247	1.56977	1.11719	1.03754		-5.58086	0.997286	-0.325816	-3.73084	0.99987	-2.05949	-5.12824
44992	300257	1972	prefoldin 5 (predicted)	Pfdn5_predicted	1.03961	0.930102	0.889733	0.938819	1.25704	0.968822	1.19664		-4.71672	-2.84559	-0.62376	-3.41148	0.958952	-5.01982	0.739872
44993	117089	7642	nerve growth factor receptor (TNFRSF16) associated protein 1	Ngfrap1	1.08734	0.87306	0.877328	0.89603	1.36739	1.30202	0.886145		-1.44579	-0.420465	0.394608	-0.19247	0.999943	0.998962	0.147956
44994	25203	68982	cyclin B1	Ccnb1	0.884092	0.778521	0.888791	0.896791	1.16474	2.67481	1.7011		-3.53195	-0.396367	-3.6913	-3.92636	-2.68487	1	0.990048
44995	360584	11750	zinc finger protein 403	Zfp403	1.66092	0.939371	1.30148	1.06499	1.05736	1.04349	0.927293		1	-3.37118	0.9927	-3.33083	-3.77025	-4.48092	-2.60497
44996	304284	9114	brain protein I3	Bri3	0.958461	0.603632	0.844479	0.71155	0.891437	0.964112	1.12192		-3.20956	1	0.990643	1	0.733661	-3.77025	0.733661
44997	304193	32254	BF549646	Arhgef18_predicted	1.22076	1.37211	1.72055	1.38361	1.49202	1.22123	0.941205		0.999332	1	1	1	1	0.999354	-1.51455
44998	289859	41646	similar to hypothetical protein MGC15407	RGD1311732	1.19241	0.721577	0.755711	0.762374	0.772845	0.988206	0.85005		0.488609	0.997769	0.985219	0.978864	0.964378	-5.62654	0.257726
44999	N/A	N/A	44999	N/A	1.04901	0.747642	0.939442	0.783664	0.969513	0.994656	0.957794		-3.16908	0.999993	-1.98411	0.999787	-4.48092	-5.66169	-3.53195
45000	363494	55441	sim to ALPHA-GALACTOSIDASE A PRECURSOR (MELIBIASE) (ALPHA-D-GALACTOSIDE GALACTOHYDROLASE) (ALPHA-D-GALACTOSIDASE A) (LOC363494), mRNA	Gla	1.00363	0.960491	0.892434	0.64606	0.652714	0.714548	0.922919		-5.69056	-4.51565	-0.469534	1	0.999999	0.999899	-2.13559
45001	N/A	N/A	beclin 1 (coiled-coil, myosin-like BCL2-interacting protein) (Becn1), mRNA	N/A	1.13711	1.04282	1.13777	1.08965	1.1683	0.919116	1.05457		-1.79912	-5.10188	-1.76275	-3.53195	-2.48588	-5.49313	-4.74893
45002	N/A	N/A	lactalbumin, alpha	N/A	1.21818	0.943673	1.18164	N/A	0.724648	0.778859	0.87442		-3.49187	-5.40302	-3.88758	N/A	N/A	N/A	N/A
45003	N/A	N/A	CGI-58-like protein (LOC316122), mRNA	N/A	1.24622	1.13809	1.0532	1.14059	1.25452	1.07268	0.859713		0.510114	-1.61952	-4.74893	-0.788527	0.579517	-4.07956	-0.874841
45004	315598	9227	C1q and tumor necrosis factor related protein 5	C1qtnf5	0.833228	0.523603	0.451506	0.585381	0.533563	0.379244	0.60586		-0.37256	0.999989	1	0.999924	0.999997	1	0.999746
45005	N/A	N/A	protamine 3 (Prm3), mRNA	N/A	1.07252	0.846323	0.87403	1.0781	1.3292	0.787243	0.916436		-4.81213	-2.4464	-2.96671	-5.34184	-0.0304112	-0.993956	-4.37482
45006	N/A	N/A	sim to Protein transport protein Sec24B (SEC24-related protein B) (LOC295461), mRNA	N/A	1.22596	1.00187	1.78738	1.45749	1.93664	1.49486	0.949313		-0.15029	-5.70146	0.999956	0.976228	0.999997	0.988042	-4.96273
45007	311849	598	carnitine acetyltransferase	Crat	1.10659	0.620496	0.929122	1.07903	1.18326	1.30211	0.796847		-1.05522	1	-2.56517	-2.4464	0.707508	0.994998	0.9725
45008	246146	40827	hsp70-interacting protein	Hspbp1	1.22574	1.76946	2.25243	1.85502	2.0547	1.59597	0.729014		0.978864	1	1	1	1	0.999997	0.99997
45009	N/A	N/A	sim to thymosin, beta, identified in neuroblastoma cells (LOC367907), mRNA	N/A	1.19856	0.737692	1.02853	0.544049	N/A	0.732161	0.963373		-4.19219	-1.94671	-5.44087	0.588719	N/A	N/A	N/A
45010	287361	13108	AW522651	Zfp496_predicted	1.10743	0.874578	1.0455	0.886808	0.890458	0.886525	1.13632		-1.05522	0.114359	-4.33885	-0.302876	-0.444853	-0.302876	-0.0692726
45011	N/A	N/A	HCR (a-helix coiled-coil rod homolog) (Hcr), mRNA	N/A	0.89778	0.594437	0.610956	0.836473	0.916522	1.03886	0.872185		-1.24568	1	0.999988	0.355895	-2.28981	-4.84312	-0.19247
45012	N/A	N/A	45012	N/A	1.1356	0.933998	1.25055	1.00474	1.09678	0.914764	0.8046		-2.25102	-4.44586	0.22758	-5.69737	-3.57194	-3.6913	0.147956
45013	N/A	N/A	45013	N/A	1.21775	1.21153	1.37625	1.25326	1.31335	1.0502	0.818345		0.932435	0.916212	0.999865	0.981773	0.998229	-2.09745	0.942653
45014	N/A	N/A	sim to Retinoblastoma-binding protein 8 (RBBP-8) (CtBP interacting protein) (CtIP) (Retinoblastoma-interacting protein and myosin-like) (RIM) (LOC291787), mRNA	N/A	1.27116	0.997075	1.13347	1.0469	1.20465	1.08961	0.881714		0.904344	-5.69737	-0.963749	-4.68413	0.520579	-2.76509	-0.963749
45015	288444	21322	heat shock 105kDa/110kDa protein 1	Hsph1	1.70611	3.48351	3.4494	2.23044	3.06911	2.24637	0.640731		0.999906	1	1	1	1	1	0.998169
45016	362706	5482	ribokinase (predicted)	Rbks_predicted	1.28974	1.19253	0.937844	0.808641	1.1458	0.946376	1.32596		0.648472	-1.02445	-4.51565	0.164376	-1.79912	-4.81213	0.814436
45017	298875	7427	lysosomal-associated protein transmembrane 4A	Laptm4a	0.991101	0.97337	0.725678	0.785117	1.11474	0.972173	0.900093		-5.67526	-5.4589	0.966356	0.707508	-2.48588	-5.40302	-2.60497
45018	689161	41384	sim to gamma-aminobutyric acid (GABA(A)) receptor-associated protein-like 1; GABA(A) receptor-associated protein like 1 (LOC297644), mRNA	MGC125167	0.955633	0.513612	0.431057	0.409628	0.464903	0.489474	1.03119		-5.10188	0.999999	1	1	1	1	-5.42224
45019	N/A	N/A	sim to testis nuclear RNA binding protein (LOC294979), mRNA	N/A	1.10679	0.948533	0.971563	0.815065	0.988208	0.919357	1.01024		-4.37482	-4.87368	-5.69056	-1.41179	-5.70249	-3.96496	-5.66881
45020	25638	4520	phosphodiesterase 4A, cAMP specific	Pde4a	1.11736	0.872597	0.810466	0.711733	0.982824	0.853813	0.950482		-2.80531	-1.8725	0.0797394	0.95006	-5.605	-1.14921	-4.96273
45021	N/A	N/A	sim to XY body protein (LOC362900), mRNA	N/A	1.11375	0.803446	0.765803	0.637264	0.768713	0.726148	0.933156		-1.61952	0.836064	0.968231	0.999988	0.997103	0.996	-3.53195
45022	302998	16917	similar to CG18661-PA	RGD1307155	1.10535	0.894458	0.937709	1.05882	1.35646	1.30574	1.3411		-1.1176	-0.62376	-3.16908	-3.57194	0.999332	0.995454	0.999285
45023	310483	7839	myeloid leukemia factor 1 (predicted)	Mlf1_predicted	1.41861	0.920534	1.20241	1.28133	1.38053	1.30944	0.971982		0.937737	-4.04157	-0.677513	0.419344	0.882152	0.623839	-5.47632
45024	288306	38183	ubiquitin specific peptidase 16	Usp16	1.55493	1.30285	1.7697	1.34344	1.38846	0.819617	0.886635		1	0.99873	1	0.999779	0.999969	0.0971783	0.0797394
45025	24362	55467	fructose-1,6- biphosphatase 1	Fbp1	1.10567	1.22284	1.45662	1.36117	1.45223	1.39115	0.922456		-2.68487	0.342552	0.996	0.962293	0.974798	0.989089	-3.53195
45026	293160	8606	similar to sid2057p	RGD1311703	1.20547	0.997385	1.20062	1.02097	1.11504	1.00221	0.76833		0.951431	-5.69431	0.941056	-5.27553	-0.12962	-5.69737	0.99926
45027	25344	N/A	prohibitin	Phb	1.16701	1.52603	2.35838	2.47806	2.39948	2.1061	0.902878		0.745957	1	1	1	1	1	-0.519771
45028	315126	13062	similar to RIKEN cDNA 1700088E04	RGD1359634	1.23311	1.28091	0.924344	1.15283	1.38591	0.925273	0.963707		0.623839	0.714246	-3.37118	-0.704828	0.990643	-3.41148	-5.10188
45029	291969	3444	ATPase, H+ transporting, V0 subunit D isoform 1	Atp6v0d1	1.2436	1.24123	1.16477	1.16416	1.6808	1.55261	1.25429		0.992925	0.980077	0.809818	0.805099	1	1	0.995596
45030	360847	40929	ubiquitin-conjugating enzyme E2T (putative) (predicted)	Ube2t_predicted	1.22751	0.856006	1.35696	1.13236	1.19345	1.67057	0.940231		0.615308	-0.257858	0.983333	-1.27837	0.22758	0.999997	-4.11734
45031	117262	4744	proteasome (prosome, macropain) 26S subunit, ATPase, 4	Psmc4	1.22913	1.68447	2.26509	1.89561	2.05877	1.85469	0.828016		0.998812	1	1	1	1	1	0.995869
45032	304766	40962	UBX domain containing 2	Ubxd2	1.16663	1.3332	1.34464	1.29868	1.37868	1.14782	1.05146		0.286924	0.994837	0.996367	0.983825	0.998852	-0.0891128	-4.22925
45033	N/A	N/A	sim to step II splicing factor SLU7; DNA segment, Chr 11, ERATO Doi 730, expressed; DNA segment, Chr 3, Brigham & Womens Genetics 0878 expressed (LOC303057), mRNA	N/A	1.03372	0.982778	0.964417	0.897871	1.0841	0.987737	0.8306		-5.1541	-5.55415	-5.04766	-1.79912	-3.08811	-5.62654	0.466326
45034	114210	4407	spermatogenesis associated 2 (Spata2), mRNA	Spata2	1.23489	1.0045	1.26979	1.1667	1.34298	1.15528	0.990231		0.958952	-5.68614	0.98875	0.606612	0.999354	0.951431	-5.62654
45035	N/A	N/A	sim to microtubule-associated protein, RP/EB family, member 3; APC binding protein (LOC298848), mRNA	N/A	1.18483	0.942141	1.31789	1.3268	1.43278	0.944563	0.988949		-0.84578	-4.68413	0.757754	0.790315	0.970008	-4.78073	-5.66169
45036	N/A	N/A	sim to hypothetical protein (LOC294031), mRNA	N/A	1.22279	1.488	1.32757	1.03289	1.09757	0.99331	0.965807		0.999123	1	0.999999	-4.11734	0.22758	-5.62654	-3.92636
45037	266759	1624	heat shock protein 4	Hspa4	1.27125	1.24708	2.02509	1.9183	2.07996	1.76463	1.06517		0.970861	0.937737	1	1	1	1	-3.45171
45038	289182	N/A	similar to Brain protein 44 (predicted)	RGD1563422_predicted	1.04607	0.930773	1.26287	1.11525	1.38123	1.43888	0.928204		-3.88758	-1.98411	0.996482	-0.0692726	0.999986	0.999999	-1.79912
45039	499497	31087	similar to MADS box transcription enhancer factor 2, polypeptide C (myocyte enhancer factor 2C) (predicted)	RGD1563119_predicted	1.1473	0.912417	1.30362	1.27599	1.4057	1.41649	0.938443		0.147956	-1.61952	0.99414	0.984303	0.999865	0.999912	-3.25001
45040	690354	10728	midasin homolog (yeast)	LOC690354	1.16024	1.07388	1.21407	1.2955	1.81219	1.52546	1.0909		0.212146	-3.53195	0.809818	0.984303	1	0.999994	-2.1739
45041	65262	2985	ATP synthase, H+ transporting, mitochondrial F1 complex, alpha subunit, isoform 1	Atp5a1	1.12801	1.15526	1.52907	1.78971	2.00545	1.93958	1.0374		-0.760336	0.0620409	0.999989	1	1	1	-4.90381
45042	287470	5045	stromal cell derived factor 2 (predicted)	Sdf2_predicted	1.30105	1.24361	1.75043	1.34971	1.44816	1.54176	1.09187		0.995596	0.964378	1	0.999332	0.999986	1	-1.69068
45043	N/A	N/A	sim to hypothetical protein (LOC291853), mRNA	N/A	1.14159	0.897007	1.22709	0.962682	0.89045	0.954129	1.19272		-3.1286	-3.80952	-5.59326	-5.40302	-2.80531	-5.3203	-5.6539
45044	N/A	N/A	AW525862	N/A	1.13017	0.965243	0.893993	0.992088	0.983551	1.06105	0.88259		-0.302876	-4.81213	-0.677513	-5.6539	-5.49313	-3.53195	-0.213983
45045	296741	4884	Fas-activated serine/threonine kinase	Fastk	1.09028	0.84787	0.970741	0.558539	0.980458	1.38389	0.829751		-1.76275	0.707508	-5.01982	-5.6539	-5.40302	0.999834	0.869398
45046	365389	17814	leucine rich repeat containing 56	Lrrc56	1.03822	0.97363	0.918221	0.896094	0.971783	1.13571	0.929177		-3.84863	-4.68413	-0.302876	0.530858	-4.55005	0.800277	-0.963749
45047	79120	55593	ADP-ribosylation factor 4	Arf4	1.19322	1.42665	1.68189	1.55122	1.79494	1.94115	1.17058		0.916212	0.999997	1	1	1	1	0.805099
45048	304653	N/A	AA944419	N/A	1.17096	0.971638	1.27814	0.798197	1.06014	1.11654	1.12044		-1.69068	-5.49313	-0.62376	-1.02445	-4.07956	-3.41148	-4.00336
45049	N/A	N/A	sim to zinc and ring finger 4; spermatid specific RING zinc finger 1 (LOC301127), mRNA	N/A	1.04211	0.807731	1.00061	0.66378	0.856257	N/A	0.69005		-5.66169	-0.760336	-5.38321	0.779917	-1.8725	N/A	N/A
45050	299159	5783	ATPase, H+ transporting, lysosomal 34kDa, V1 subunit D (Atp6v1d), mRNA	Atp6v1d	0.997074	1.05041	1.04678	1.10137	1.09348	1.16572	1.10411		-5.69056	-3.00716	-3.29044	0.0258574	-0.280224	0.934247	0.114359
45051	298573	2789	eukaryotic translation initiation factor 4 gamma, 3 (predicted)	Eif4g3_predicted	1.12309	1.05616	1.40393	1.34711	1.16143	0.955063	1.11751		-0.15029	-3.49187	0.999972	0.999687	0.615308	-4.04157	-0.325816
45052	291841	9453	similar to KIAA1007 protein; adrenal gland protein AD-005	RGD1308009	1.03973	0.834783	1.008	0.912821	1.09871	1.04089	1.0148		-3.77025	0.990048	-5.605	-0.109228	0.00736873	-3.6913	-5.38321
45053	N/A	N/A	coagulation factor VIII (F8), mRNA	N/A	1.11305	0.648616	1.13598	0.722048	0.886756	0.712039	0.704546		-4.51565	0.901794	-5.36281	-0.19247	-3.33083	-0.235778	0.499458
45054	113975	70878	nuclear pore membrane glycoprotein 121	Pom121	1.25399	1.14247	1.38446	1.15595	1.10949	1.00785	0.864706		0.968231	0.0620409	0.999737	0.342552	-0.993956	-5.6539	0.342552
45055	N/A	N/A	45055	N/A	1.09905	0.740178	1.07231	0.787474	0.954225	0.670705	0.89568		-5.01982	0.394608	-5.01982	-1.72661	-5.68104	0.859033	-5.12824
45056	N/A	N/A	farensyl diphosphate synthase (Fdps), mRNA	N/A	1.09734	1.2176	1.52934	1.72123	1.66976	2.10901	2.307		-1.69068	0.859033	0.999997	1	1	1	0.999979
45057	311748	11987	methionine aminopeptidase-like 1 (predicted)	Metapl1_predicted	1.0454	1.13679	0.973245	0.957307	1.14512	1.23775	1.05999		-4.74893	-0.874841	-5.3203	-4.78073	-0.62376	0.77455	-0.302876
45058	360552	8664	proline, glutamic acid and leucine rich protein 1	Pelp1	1.30035	1.38194	1.31252	1.22926	1.37737	1.33457	1.02822		0.996909	0.999887	0.998108	0.954069	0.999861	0.999208	-5.07502
45059	83781	37608	lectin, galactose binding, soluble 3	Lgals3	0.947762	0.988894	1.40724	1.19891	1.00946	1.09196	1.39957		-5.04766	-5.67526	0.869398	-1.08627	-5.68104	-4.07956	0.851719
45060	N/A	N/A	45060	N/A	1.28531	0.985681	0.923853	0.941913	0.991656	0.816606	1.05716		0.745957	-5.62654	-3.77025	-4.51565	-5.67526	0.242772	-4.65116
45061	688912	9370	sim to mitochondrial ribosomal protein S16 (LOC289902), mRNA	LOC688912	1.09217	0.893154	1.72981	1.72534	2.0383	1.98784	1.02513		-1.61952	-0.444853	1	1	1	1	-5.20427
45062	305419	32405	phosphatidylinositol 4-kinase type 2 beta	Pi4k2b	1.36522	0.957724	1.28847	1.28472	1.62476	1.57722	1.01091		0.999628	-4.37482	0.992925	0.991732	1	1	-5.605
45063	498489	17947	similar to chromosome 14 open reading frame 35 (predicted)	RGD1559923_predicted	1.61699	1.35479	1.20026	1.33646	1.37372	1.04934	0.907135		0.999029	0.859033	-0.57118	0.805099	0.899183	-5.04766	-3.41148
45064	N/A	N/A	sim to RIKEN cDNA D530033C11 (LOC299900), mRNA	N/A	1.01415	0.947583	1.1448	1.12228	1.24285	1.01123	0.851964		-5.52489	-4.04157	-0.17124	-0.84578	0.911636	-5.6161	0.407082
45065	499021	N/A	similar to PACRG (predicted)	RGD1561027_predicted	0.905734	0.906305	1.19404	0.831136	0.890816	0.856972	0.955223		-3.84863	-4.11734	-1.37805	-1.72661	-3.61184	-2.40705	-5.3203
45066	N/A	N/A	sim to hypothetical protein FLJ25359 (LOC361658), mRNA	N/A	1.03986	0.465267	1.03784	0.73061	0.786731	0.994928	1.13539		-5.29819	1	-5.34184	0.443244	-0.109228	-5.69431	-5.52489
45067	361310	37644	prefoldin 1 (predicted)	Pfdn1_predicted	1.00811	0.655553	0.888374	0.861087	0.96677	1.17399	1.33422		-5.59326	1	0.779917	0.966356	-4.00336	0.983333	0.999999
45068	N/A	N/A	sim to hypothetical protein FLJ14904 (LOC364039), mRNA	N/A	0.951969	0.865128	0.908912	0.886832	1.25637	2.22395	1.31053		-4.78073	-0.933826	-2.88592	-1.83571	0.671711	1	0.893771
45069	360254	41	breast cancer 2	Brca2	0.855231	0.719663	0.633036	0.657608	0.93125	1.05997	0.886042		-0.396367	0.98875	0.999915	0.999601	-3.49187	-4.37482	-1.58429
45070	N/A	N/A	45070	N/A	1.0729	0.550011	0.697615	0.839659	0.847743	0.847027	0.924342		-3.84863	0.999999	0.996	0.0258574	-0.19247	-0.17124	-3.49187
45071	84473	5214	DEAD/H (Asp-Glu-Ala-Asp/His) box polypeptide 20, 103kD	Ddx20	1.40514	0.967509	1.30336	1.04274	1.10201	0.995857	0.804711		0.999983	-4.74893	0.998642	-4.22925	-0.817009	-5.68614	0.982828
45072	N/A	N/A	45072	N/A	1.28533	0.862404	0.917178	0.803275	0.805092	0.829654	0.888121		0.990048	0.407082	-1.8725	0.958952	0.954069	0.847936	-0.37256
45073	364996	84588	similar to RIKEN cDNA 5830457O10 (predicted)	RGD1306894_predicted	1.334	1.01352	0.979547	0.833461	0.891105	0.80074	0.857806		0.999772	-5.52489	-5.29819	0.930578	0.00736873	0.99035	0.751917
45074	59077	23158	G protein-coupled receptor kinase 2, groucho gene related (Drosophila)	Gprk2l	1.36163	0.883007	1.12678	1.00037	0.870685	0.841439	1.00765		0.980658	-0.37256	0.180546	-5.70283	-0.84578	0.0797394	-5.67526
45075	317579	38211	UTP14, U3 small nucleolar ribonucleoprotein, homolog A (yeast)	Utp14a	1.49062	1.6119	2.21182	2.09797	1.90787	1.23396	0.70531		0.999973	1	1	1	1	0.879074	0.999676
45076	N/A	N/A	sim to RIKEN cDNA 1110031B06 (MGC72593), mRNA	N/A	0.816583	0.621897	0.788246	0.694177	0.906282	0.809627	0.922186		0.769069	0.999998	0.928674	0.999615	-1.90951	0.823374	-2.80531
45077	N/A	N/A	45077	N/A	0.946014	0.59729	1.01097	0.922342	0.868754	0.768463	0.937718		-5.12824	0.991985	-5.29819	-4.58411	-3.1286	-0.109228	-4.9335
45078	N/A	N/A	BG380828	N/A	1.04412	0.792244	0.995868	0.698164	0.785153	0.864805	1.11632		-2.84559	0.999983	-5.66881	1	0.999993	0.978232	0.785171
45079	N/A	N/A	AI170007	N/A	1.12492	1.07533	1.24204	1.58321	1.54979	1.60203	1.50497		-1.58429	-3.65162	0.707508	0.999957	0.999895	0.999974	0.999653
45080	N/A	N/A	liver regeneration p-53 related protein (LOC246046), mRNA	N/A	1.07344	0.754366	0.782395	0.614205	0.687253	0.683154	1.1586		-4.30259	0.790315	0.530858	0.999376	0.980658	0.983825	-5.22856
45081	291541	77852	cell death-inducing DNA fragmentation factor, alpha subunit-like effector A (predicted)	Cidea_predicted	1.05466	0.75428	0.680906	0.572982	0.702309	0.718577	0.857263		-3.49187	0.999542	0.999999	1	0.999994	0.999975	0.727321
45082	116475	N/A	selective LIM binding factor, rat homolog (Slb), mRNA	Slb	0.910817	0.520605	0.553159	0.539956	0.637211	0.753542	0.781791		-1.79912	1	1	1	0.999999	0.994837	0.974798
45083	313842	26701	heterogeneous nuclear ribonucleoprotein L-like (predicted)	Hnrpll_predicted	1.10336	1.02325	1.18001	1.12634	1.42361	1.53604	0.829624		-2.25102	-5.44087	0.0971783	-1.34456	0.998108	0.999924	0.466326
45084	291320	11478	similar to RIKEN cDNA 2310047O13 (predicted)	RGD1309605_predicted	1.25722	0.927752	1.00455	0.788925	0.930246	0.871931	1.07444		0.968231	-2.60497	-5.68614	0.977582	-2.76509	0.131285	-2.76509
45085	297694	11745	similar to RIKEN cDNA 1100001H23	RGD1308734	1.02782	0.920089	0.773988	0.839013	0.878444	0.811656	0.996911		-5.27553	-2.68487	0.964378	0.859033	0.147956	0.814436	-4.55005
45086	287367	2710	COP9 (constitutive photomorphogenic) homolog, subunit 3 (Arabidopsis thaliana)	Cops3	1.34542	1.32741	1.55981	1.37179	1.55608	1.523	0.975339		0.998549	0.997196	0.999999	0.999456	0.999999	0.999998	-5.25232
45087	54312	9651	translocase of inner mitochondrial membrane 23 homolog (yeast)	Timm23	1.3596	1.70213	2.20858	2.08178	2.05529	1.71117	0.907559		0.999995	1	1	1	1	1	-0.12962
45088	282837	3106	fibroblast growth factor (acidic) intracellular binding protein	Fibp	0.883746	0.496966	0.614797	0.576348	0.731599	0.735852	1.09466		0.588719	1	1	1	0.999996	0.999995	-0.444853
45089	289950	712	pyruvate dehydrogenase (lipoamide) beta	Pdhb	1.30819	0.956029	1.14299	1.13142	1.15773	1.28417	0.863182		0.975523	-4.65116	-0.519771	-0.874841	-0.12962	0.95006	-0.109228
45090	65164	31114	HtrA serine peptidase 1	Htra1	1.5192	1.3822	2.01278	1.25737	1.00646	1.09392	1.27722		0.999976	0.998044	1	0.913952	-5.67526	-2.28981	0.951431
45091	291137	9292	geminin (predicted)	Gmnn_predicted	0.707403	0.705416	1.17009	1.43968	1.99523	2.46535	1.07		0.22758	0.985219	-0.732436	0.990927	1	1	-4.19219
45092	N/A	N/A	hypothetical LOC289736 (LOC289736), mRNA	N/A	1.00274	0.628748	0.67598	0.642316	0.594015	0.618993	1.16363		-5.69976	0.998286	0.985219	0.996702	0.999718	0.998926	-1.44579
45093	298370	41074	thioredoxin domain containing 12 (endoplasmic reticulum)	Txndc12	1.08407	0.892693	0.908628	0.752347	0.952938	0.882705	0.902904		-1.58429	-0.0692726	-0.788527	0.999698	-3.77025	0.272442	-0.494506
45094	N/A	N/A	sim to mKIAA0849 protein (LOC361373), mRNA	N/A	1.11295	0.885126	0.771417	0.73161	0.901965	0.920611	1.16046		-1.08627	-0.469534	0.987673	0.998926	-1.24568	-2.32875	0.272442
45095	80878	37900	solute carrier family 16 (monocarboxylic acid transporters), member 3	Slc16a3	1.35812	0.972528	0.957025	1.01813	0.871832	1.04453	1.11341		-0.37256	-5.55415	-5.17945	-5.59326	-3.1286	-5.56782	-3.37118
45096	287716	2111	glucose-6-phosphatase, catalytic	Psme3	1.17992	1.64628	1.93882	1.62198	1.69457	1.51852	1.14477		0.836064	1	1	1	1	1	0.466326
45097	N/A	N/A	45097	N/A	1.22421	1.13859	1.07485	0.995548	1.10204	1.09214	0.871417		0.407082	-1.41179	-3.84863	-5.69431	-2.76509	-3.16908	-1.1176
45098	361063	68421	ectonucleoside triphosphate diphosphohydrolase 4 (predicted)	Entpd4_predicted	0.937811	0.606878	0.610096	0.567623	0.805888	0.823437	0.944838		-2.56517	1	1	1	0.989418	0.967306	-3.08811
45099	361842	56436	SAR1 gene homolog A (S. cerevisiae)	Sar1a	1.47335	1.67218	2.07959	1.94999	2.35588	2.28148	0.839532		0.96538	0.99889	0.999999	0.99999	1	1	-1.1176
45100	291922	12050	similar to RIKEN cDNA 1300002A08	RGD1305466	1.08919	0.784017	0.913817	0.801217	0.896233	0.923403	1.16113		-1.05522	0.998596	-0.788527	0.994998	0.0258574	-1.37805	0.795349
45101	310653	12696	mitochondrial ribosomal protein L9	mrpl9	0.781794	0.786961	0.93027	0.839118	0.7706	0.82941	1.43884		0.995306	0.993354	-2.32875	0.866022	0.997769	0.918418	0.999994
45102	83499	55691	proteasome (prosome, macropain) 26S subunit, non-ATPase, 4	Psmd4	1.27456	1.57346	2.16827	1.80223	1.95709	2.01109	1.02726		0.997841	1	1	1	1	1	-4.99151
45103	N/A	N/A	45103	N/A	0.899641	0.91768	1.4082	0.963056	0.994758	0.983763	1.02689		-4.55005	-4.58411	0.510114	-5.52489	-5.69976	-5.66169	-5.64544
45104	N/A	N/A	45104	N/A	1.29821	0.957569	0.969265	0.917212	1.03101	1.02408	1.04862		0.77455	-5.07502	-5.36281	-3.53195	-5.38321	-5.50932	-1.83571
45105	315298	8077	Rac GTPase-activating protein 1 (predicted)	Racgap1_predicted	1.06614	1.06417	1.1258	0.994652	1.26596	2.27923	1.1782		-4.71672	-4.74893	-3.20956	-5.69431	0.301174	1	-1.34456
45106	293343	75329	similar to 4632419K20Rik protein	MGC94288	1.20213	0.983922	1.14774	0.985416	1.11476	1.33099	0.951629		0.763471	-5.52489	0.0258574	-5.55415	-0.993956	0.996367	-4.19219
45107	503446	15446	ankyrin repeat and SOCS box-containing protein 12	Asb12	1.08405	1.00135	1.05063	0.965183	0.843424	0.964041	0.712561		-4.00336	-5.70249	-4.99151	-5.3203	-0.84578	-5.29819	0.851719
45108	296315	10315	similar to RIKEN cDNA 1110008F13	RGD1307752	1.51262	1.88091	2.23775	2.07778	2.30586	1.99793	0.948551		0.99997	1	1	1	1	1	-4.22925
45109	300948	84476	ring finger protein 7 (predicted)	Rnf7_predicted	1.48524	1.45701	1.89719	1.54926	1.74944	1.79175	0.900855		1	1	1	1	1	1	0.301174
45110	25700	3645	insulin degrading enzyme	Ide	1.09778	0.939931	1.46979	1.94061	2.20358	2.24864	0.948347		-3.6913	-4.71672	0.974798	0.999994	1	1	-4.96273
45111	292912	9847	Ras interacting protein 1 (predicted)	Rasip1_predicted	1.35046	1.05013	0.97855	0.905183	0.813995	0.761551	0.79629		0.976228	-4.68413	-5.49313	-2.40705	0.588719	0.941056	0.77455
45112	654495	11377	BF411382	LOC654495	0.94943	1.00749	1.04627	0.956648	0.812528	1.13225	1.05035		-3.1286	-5.63632	-3.61184	-3.6913	-4.07956	0.540951	-3.33083
45113	N/A	N/A	45113	N/A	0.890855	0.685321	1.01841	0.668993	0.832687	0.902513	0.786407		-3.1286	0.94721	-5.6161	0.970008	-0.993956	-3.57194	-0.0304112
45114	N/A	N/A	45114	N/A	0.995764	0.864627	1.12753	0.798868	0.79651	0.720859	0.834248		-5.67526	-3.80952	-4.15488	-2.96671	-2.84559	-0.420465	-3.57194
45115	114590	40881	ubiquilin 1	Ubqln1	1.35262	1.6837	2.02601	1.8197	1.85255	1.8159	0.985633		0.986084	0.999999	1	1	1	1	-5.59326
45116	N/A	N/A	BE113057	N/A	1.09057	1.22398	1.69941	1.45918	1.45907	1.34721	0.8478		-1.8725	0.911636	1	0.999983	0.999983	0.998852	0.648472
45117	81674	37884	general transcription factor IIF, polypeptide 2	Gtf2f2	1.24293	1.47175	1.78772	1.55547	2.02546	1.61495	0.876134		0.906833	0.999949	1	0.999997	1	1	-0.280224
45118	299050	45935	BE113220	RGD1305089_predicted	1.10337	1.03893	1.32733	1.4082	1.50797	1.68949	0.903788		-0.0113869	-4.00336	0.999982	1	1	1	0.0797394
45119	60580	87014	sim to protein kinase C inhibitor (LOC312393), mRNA	Hint1	0.93618	0.992017	1.49437	1.63201	1.61332	1.80258	0.941862		-2.64487	-5.64544	1	1	1	1	-3.04763
45120	24232	68031	complement component 3	C3	0.953857	0.715805	0.919712	0.926619	1.21301	1.17122	1.56554		-3.37118	0.999999	-0.817009	-1.24568	0.98875	0.920571	1
45121	365877	79484	histone 2, H2aa (predicted)	Hist2h2aa_predicted	0.97129	0.739109	0.737158	0.632557	0.892293	1.40643	1.44426		-5.17945	0.996248	0.996702	0.999991	-1.02445	0.999354	0.999815
45122	314856	1793	transformed mouse 3T3 cell double minute 2 homolog (mouse) (predicted)	Mdm2_predicted	1.47203	1.27694	1.14802	1.01473	0.974518	0.920679	1.07482		0.998996	0.855417	-0.84578	-5.605	-5.40302	-3.20956	-3.6913
45123	N/A	N/A	45123	N/A	1.11472	1.08337	1.37811	1.37982	1.47061	1.48136	0.852396		-1.98411	-3.29044	0.995306	0.989089	0.999029	0.999285	-0.19247
45124	N/A	N/A	sim to ADP-ribosylation factor guanine nucleotide factor 6; hepatocellular carcinoma-associated antigen 67 (LOC306380), mRNA	N/A	0.902991	0.521773	0.708494	0.555806	0.601543	0.695215	0.867738		-3.04763	0.999999	0.981223	0.999989	0.999815	0.980658	-1.5493
45125	361089	12636	Nedd4 family interacting protein 2 (predicted)	Ndfip2_predicted	1.10583	1.01306	1.17779	1.19879	1.26191	1.20508	1.23556		-3.41148	-5.6539	-1.27837	-0.788527	0.22758	-0.65049	-0.109228
45126	24482	515	hemoglobin beta chain complex	Igf1	0.922713	0.764648	1.02994	0.786036	0.568131	0.951066	0.708243		-5.4589	-0.469534	-5.70249	-1.44579	0.995869	-5.34184	-0.325816
45127	303407	7069	sim to RIKEN cDNA 2610020H15 (LOC303407), mRNA	Gdpd1_predicted	1.20758	0.849653	0.986004	0.665755	0.733515	0.70665	0.979653		-2.68487	-1.94671	-4.84312	0.381921	0.342552	-0.597323	-5.47632
45128	171113	38217	bladder cancer associated protein homolog (human)	Blcap	1.54066	1.33465	1.36061	1.04995	1.02134	0.871452	0.942565		0.998852	0.899183	0.941056	-4.90381	-5.53983	-1.44579	-2.68487
45129	171456	N/A	CDK105 protein	Cdk105	1.18991	0.93075	1.16428	1.13956	1.08024	1.01977	1.10745		0.570141	-3.1286	-2.9263	-0.37256	-2.80531	-5.4589	-1.51455
45130	N/A	N/A	insulin-like 3 (Insl3), mRNA	N/A	1.10618	0.771108	0.93198	0.926573	1.05179	1.11274	1.09636		-0.0497059	0.999815	-1.69068	-1.31134	-3.16908	0.147956	-0.444853
45131	24957	11848	glutamate-ammonia ligase (glutamine synthase)	Glul	1.25902	0.897178	1.03828	1.05127	1.06625	1.08443	1.15496		0.991732	-0.325816	-4.48092	-3.6913	-2.76509	-1.69068	0.59775
45132	296655	81681	stomatin	Stom	1.37779	2.01969	1.58671	1.03295	0.802752	0.738006	0.91828		0.999628	1	1	-4.96273	0.955338	0.999123	-1.98411
45133	682105	N/A	BG378303	LOC682105	1.05884	0.874122	0.749004	0.69971	1.00564	1.14278	0.919345		-4.41049	-1.08627	0.955338	0.995596	-5.69056	-0.235778	-3.25001
45134	303394	13066	sim to ubiquitin specific protease 32; ubiquitin specific protease (LOC303394), mRNA	Usp32_predicted	1.26723	1.16495	0.817292	0.833513	0.829103	0.851266	1.03607		-0.280224	-2.32875	-0.993956	-1.48005	-1.34456	-2.09745	-5.4589
45135	289752	22438	Ewing sarcoma breakpoint region 1	Ewsr1	1.25155	0.988628	1.27993	1.34046	1.25585	1.316	0.855901		0.996	-5.55415	0.998962	0.999945	0.996702	0.999815	0.851719
45136	29192	7186	presenilin 1	Psen1	1.60907	1.20782	1.08147	0.976083	0.954853	1.17362	0.966203		0.999986	0.443244	-3.29044	-5.42224	-3.6913	-0.0891128	-5.1541
45137	N/A	N/A	45137	N/A	1.24672	0.810745	0.769956	0.701103	0.755306	0.716136	0.870842		-2.48588	-2.68487	-1.69068	-0.257858	-1.34456	-0.519771	-3.88758
45138	313782	32198	F-box and leucine-rich repeat protein 12	Fbxl12	1.19742	1.03899	1.18033	1.02792	1.07731	0.991534	0.975494		0.814436	-4.65116	0.686459	-5.12824	-2.52547	-5.64544	-5.22856
45139	N/A	N/A	sim to zinc finger DAZ interacting protein 1 (LOC364475), mRNA	N/A	1.09391	0.564719	0.499165	0.513244	0.701055	0.932066	0.835559		-3.77025	0.999918	0.999999	0.999997	0.951431	-4.44586	-0.760336
45140	171378	68475	protein phosphatase 3, catalytic subunit, gamma isoform	Ppp3cc	1.60629	1.34914	0.945652	1.05629	1.13726	0.927025	1.33342		0.997618	0.570141	-4.90381	-4.9335	-2.4464	-4.30259	0.72085
45141	64367	726	peptidylprolyl isomerase B	Ppib	1.03481	1.07924	1.17768	1.54573	1.62908	1.80281	1.2739		-4.78073	-2.64487	0.727321	1	1	1	0.990927
45142	N/A	N/A	45142	N/A	1.20958	1.15693	2.7621	1.61253	2.67426	1.69399	1.10835		-1.69068	-2.9263	1	0.966356	1	0.988042	-4.11734
45143	362609	22830	pumilio 1 (Drosophila) (predicted)	Pum1_predicted	1.13454	1.02653	1.06517	0.840721	0.923833	0.989239	0.862524		-0.469534	-5.27553	-3.53195	0.59775	-2.64487	-5.62654	0.147956
45144	373541	39986	TAF9 RNA polymerase II, TATA box binding protein (TBP)-associated factor	Taf9	1.62965	N/A	1.19778	0.823417	1.72601	1.794	1.17033		1	N/A	N/A	N/A	N/A	N/A	N/A
45145	64476	8915	mitofusin 2	Mfn2	1.25088	1.37333	1.23866	1.1802	1.33997	1.21705	0.776486		0.962293	0.999542	0.942653	0.648472	0.998396	0.88516	0.989418
45146	293497	27800	potassium channel tetramerisation domain containing 13	Kctd13	1.06014	0.887883	0.77068	0.77665	0.854953	1.01573	0.860453		-3.08811	0.0797394	0.998596	0.997841	0.769069	-5.47632	0.700631
45147	N/A	N/A	AI502523	N/A	1.01425	0.812781	0.906901	0.936788	0.866821	0.894993	0.907796		-5.58086	0.855417	-1.72661	-3.49187	-0.0113869	-1.1176	-1.79912
45148	N/A	N/A	casein kinase II beta subunit (Csnk2b), mRNA	N/A	1.29701	1.36074	1.64694	1.52885	1.70936	1.71995	1.1674		0.996248	0.999708	1	1	1	1	0.623839
45149	303196	2879	transmembrane protein 11 (predicted)	Tmem11_predicted	1.50812	1.36681	1.56933	1.35252	1.40627	1.3436	0.987905		1	0.999943	1	0.999891	0.999991	0.999839	-5.55415
45150	50686	88581	BG378034	Gsk3a	1.24441	1.21059	1.1944	0.974184	1.18221	0.992521	0.91256		0.977582	0.920571	0.862567	-5.42224	0.790315	-5.6539	-1.27837
45151	25497	5190	nuclear pore associated protein	Npap60	1.63256	1.69113	1.87353	1.8078	1.98653	1.91611	1.12099		0.999993	0.999999	1	1	1	1	-1.61952
45152	298065	32361	testis expressed gene 10 (predicted)	Tex10_predicted	1.40436	1.22935	1.19661	1.02602	1.37746	1.16785	0.982059		0.997286	0.707508	-0.0692726	-5.36281	0.99414	-0.0891128	-5.53983
45153	N/A	N/A	allantoicase (Allc), mRNA	N/A	1.31738	1.35058	N/A	N/A	N/A	N/A	N/A		-1.79912	-0.0891128	N/A	N/A	-2.21238	N/A	N/A
45154	308900	9503	ring finger protein 141	rnf141	1.26778	1.16954	0.797345	0.712388	0.894413	0.921151	1.08934		0.0797394	-1.76275	-0.0891128	0.869398	-4.87368	-4.22925	-4.11734
45155	266601	44649	translocase of outer mitochondrial membrane 20 homolog (yeast)	Tomm20	1.513	1.53496	1.80356	1.57369	1.50782	1.65438	1.11802		1	1	1	1	1	1	0.982308
45156	N/A	N/A	45156	N/A	1.4886	0.990777	1.11682	0.830758	0.900226	0.957076	1.41258		0.948653	-5.68104	-3.45171	-1.14921	-4.99151	-5.27553	-0.704828
45157	N/A	N/A	45157	N/A	1.28785	1.06725	0.838649	0.918277	0.888048	0.922205	1.04629		0.981773	-3.37118	0.0258574	-2.21238	-0.65049	-2.4464	-4.44586
45158	N/A	N/A	45158	N/A	1.09642	1.09884	1.43206	1.35612	1.85636	2.11533	1.05317		-1.83571	-1.69068	0.999887	0.998342	1	1	-4.07956
45159	N/A	N/A	sim to XY body protein (LOC362900), mRNA	N/A	1.15829	0.831743	0.776686	0.732306	0.758048	0.769213	0.989152		-0.469534	0.355895	0.904344	0.982828	0.956574	0.930578	-5.64544
45160	83526	22542	attractin	Atrn	1.28896	0.942019	0.966253	0.909583	0.900309	1.0481	0.835979		0.499458	-4.78073	-5.38321	-3.61184	-3.20956	-5.10188	-1.02445
45161	313387	2528	ubiquitin specific peptdiase 1	Usp1	1.33582	0.981046	1.21196	1.84809	2.04683	2.21692	0.912416		0.606612	-5.6161	-0.84578	0.999891	0.999995	0.999995	-3.96496
45162	685144	3615	AI072293	LOC685144	1.20668	1.10592	1.27736	1.1499	1.23858	1.11035	0.878053		0.992231	0.180546	0.999845	0.869398	0.998642	0.315194	0.785171
45163	362626	10660	similar to chromosome 1 open reading frame 63	RGD1359529	1.00405	0.49958	0.444529	0.439182	0.491472	0.49592	1.11233		-5.69737	1	1	1	1	1	-2.68487
45164	24310	37351	angiotensin I converting enzyme (peptidyl-dipeptidase A) 1	Ace	1.37516	1.48328	1.08953	1.29848	1.09144	0.575733	0.979964		0.990048	0.997695	-2.96671	0.928674	-2.88592	0.999029	-5.50932
45165	315347	16942	similar to Hypothetical protein 1700006H03Rik (predicted)	RGD1310791_predicted	0.934975	1.11603	1.02084	1.85701	1.00147	0.84742	1.04222		-5.59326	-4.33885	-5.58086	0.976915	-5.55415	-3.65162	-5.12824
45166	N/A	N/A	sim to chromosome 14 open reading frame 130 (LOC314399), mRNA	N/A	1.13753	0.896564	1.19417	1.15679	1.65624	1.43403	0.919542		-2.05949	-2.80531	-0.545329	-1.44579	0.999746	0.976228	-3.77025
45167	25471	185	potassium voltage-gated channel, Isk-related subfamily, member 1	Kcne1	1.18526	1.37404	1.29083	1.27493	1.37091	0.899552	0.922351		-4.99151	-0.62376	-2.02171	-3.20956	-1.1811	-5.25232	-5.62654
45168	170641	22878	latrophilin 3	Lphn3	0.970268	N/A	0.414962	0.809934	0.540735	0.668029	0.763637		-5.34184	N/A	N/A	N/A	N/A	N/A	N/A
45169	294696	11924	mitochondrial ribosomal protein S36 (predicted)	Mrps36_predicted	1.26897	0.962557	1.05871	0.802864	0.749735	0.727693	0.834915		0.989738	-4.55005	-3.45171	0.974798	0.999208	0.999845	0.328985
45170	29757	3795	ATPase, H+ transporting, lysosomal V0 subunit A1	Atp6v0a1	1.04792	0.745802	0.82469	0.778252	0.683572	0.801838	0.826829		-5.44087	-0.444853	-2.40705	-1.1811	0.466326	-1.76275	-2.48588
45171	364298	10279	similar to chromosome 14 open reading frame 9	RGD1307475	1.11489	0.694415	0.837314	0.787879	0.962324	1.08382	0.980939		0.431397	1	0.985657	0.999772	-3.88758	-0.704828	-5.17945
45172	N/A	N/A	45172	N/A	1.05558	1.09104	1.08876	1.23362	1.08814	1.2783	1.07018		-4.58411	-3.16908	-3.25001	0.540951	-1.1176	0.814436	-4.00336
45173	N/A	N/A	sim to oxysterol-binding protein-like protein 9 isoform f; oxysterol-binding protein-related protein 9; OSBP-related protein 9 (LOC298369), mRNA	N/A	1.07761	0.820375	0.778993	0.739851	0.949573	0.81821	1.09778		-2.68487	0.872698	0.984767	0.998596	-4.00336	0.88516	-1.65498
45174	362819	41628	similar to RIKEN cDNA 1110005A23	RGD1305692	1.27501	0.854934	1.30672	1.05776	1.21499	0.882721	0.860767		0.924722	0.0440808	0.968231	-4.19219	0.648472	-4.78073	-0.109228
45175	N/A	N/A	sim to murine dendritic cells-lysosome associated membrane glycoprotein (LOC303801), mRNA	N/A	1.04087	0.739798	0.944287	0.987545	0.859985	N/A	0.984437		-5.62654	-1.1811	-5.49313	-5.69056	-3.6913	N/A	N/A
45176	N/A	N/A	sim to RIKEN cDNA 1700034M03 gene (LOC312083), mRNA	N/A	1.22014	0.872743	1.14695	0.934656	1.17271	0.834639	0.953862		-0.420465	-5.605	-4.30259	-4.58411	-1.48005	-2.88592	-4.81213
45177	361005	11923	coiled-coil-helix-coiled-coil-helix domain containing 1 (predicted)	Chchd1_predicted	1.28744	1.6133	2.28893	2.12708	2.66315	2.46122	1.02507		0.96538	0.999996	1	1	1	1	-5.34184
45178	N/A	N/A	AA997314	N/A	1.33371	0.869467	1.18644	0.96261	1.06638	1.08446	0.986036		0.992469	-0.17124	0.488609	-4.87368	-3.57194	-2.68487	-5.58086
45179	N/A	N/A	sim to RIKEN cDNA 1110004B13 (LOC287421), mRNA	N/A	0.954549	0.794478	0.964461	1.0767	1.26706	1.31175	0.501257		-4.26605	0.969131	-4.78073	-2.64487	0.976915	0.995306	1
45180	116718	240	peroxisomal biogenesis factor 12 (Pex12), mRNA	Pex12	0.903562	0.917055	1.05652	0.774969	0.898846	0.828619	1.06837		-3.88758	-4.55005	-5.20427	-0.325816	-3.1286	-1.76275	-5.36281
45181	N/A	N/A	sim to RIKEN cDNA 4930524H12 (LOC361476), mRNA	N/A	0.965235	0.715088	0.764172	0.520648	0.65036	0.509174	0.826435		-5.44087	0.790315	-0.213983	0.997457	0.906833	0.99996	-1.08627
45182	N/A	N/A	sim to ribosomal protein L7, cytosolic [validated] - rat (LOC300874), mRNA	N/A	0.979763	0.777766	0.86968	0.835169	0.886899	0.90286	0.80834		-5.40302	0.985219	0.114359	0.751917	-0.469534	-1.21325	0.926723
45183	N/A	N/A	calcium binding protein p22 (Chp), mRNA	N/A	1.05738	0.927199	1.11951	1.00028	1.10309	1.1337	1.00061		-4.51565	-3.6913	-2.05949	-5.70283	-2.68487	-1.5493	-5.70249
45184	171148	37901	solute carrier family 6 (neurotransmitter transporter, glycine), member 5	Slc6a5	0.976463	0.681304	1.33202	N/A	0.944972	N/A	1.02524		-5.66169	0.342552	-0.65049	-5.6161	N/A	N/A	N/A
45185	24375	20078	fucosidase, alpha-L- 1, tissue	Fuca	0.853244	0.752079	0.683793	0.757191	0.76555	1.17299	3.14785		0.342552	0.993143	0.999915	0.990927	0.985657	0.355895	1
45186	N/A	N/A	sim to Spindlin-like protein 2 (SPIN-2) (LOC316851), mRNA	N/A	N/A	0.867348	1.04393	0.726108	1.05614	0.819751	0.799625		N/A	N/A	N/A	N/A	N/A	N/A	N/A
45187	316051	8443	5-azacytidine induced gene 2	Azi2	1.02852	0.969064	1.07732	1.07509	1.18901	0.995447	1.06809		-5.3203	-5.22856	-3.45171	-3.53195	0.22758	-5.69056	-3.84863
45188	155173	32121	stromal cell derived factor 4	Sdf4	1.03677	1.31568	1.48038	1.7542	1.93877	1.94134	1.85268		-4.90381	0.968231	0.99996	1	1	1	1
45189	N/A	N/A	sim to aldehyde oxidase structural homolog 2 (LOC316424), mRNA	N/A	1.26069	0.881205	0.987223	0.901921	1.23437	0.688145	1.14843		-0.280224	-3.41148	-5.58086	-4.61781	-1.8725	0.164376	-3.20956
45190	N/A	N/A	sim to nuclear autoantigenic sperm protein; NASP (LOC298441), mRNA	N/A	1.34004	1.12348	1.40668	1.2689	1.50602	1.84311	0.900206		0.904344	-2.28981	0.975523	0.623839	0.997196	0.999998	-2.72494
45191	N/A	N/A	45191	N/A	0.923636	0.665986	0.862814	0.61175	0.688938	0.623959	0.819467		-3.41148	0.999376	-4.61781	0.99998	0.997695	0.999954	0.454886
45192	360665	9046	phosphatidylserine receptor	Ptdsr	1.57898	1.4905	1.83999	1.46076	1.20834	1.1738	0.784282		0.978864	0.924722	0.999526	0.879074	-2.05949	-2.09745	-0.17124
45193	N/A	N/A	sim to ELL (LOC306347), mRNA	N/A	1.68762	1.62468	0.976909	0.750398	0.713433	0.633066	0.837803		0.998926	0.996909	-5.56782	0.640419	0.872698	0.993354	-1.1176
45194	361846	68420	vacuolar protein sorting 26 (yeast)	Vps26	1.1793	0.861042	0.765462	0.796689	0.913974	0.947924	0.873837		-0.0497059	-0.444853	0.934247	-0.597323	-2.80531	-4.87368	-0.933826
45195	N/A	N/A	guanine nucleotide binding protein, alpha o (Gnao), mRNA	N/A	1.27601	1.12816	1.29884	1.30493	1.42947	1.67853	0.995104		0.96538	-0.677513	0.983333	0.986084	0.999779	1	-5.68614
45196	N/A	N/A	45196	N/A	1.43116	1.80186	1.89317	1.65458	1.67958	1.06852	0.914535		0.998549	1	1	0.999998	0.999999	-3.80952	-2.68487
45197	N/A	N/A	sim to Interleukin enhancer-binding factor 1 (Cellular transcription factor ILF-1) (LOC303753), mRNA	N/A	1.0922	0.815277	1.146	0.942002	1.28399	1.03734	1.22489		-0.325816	0.997196	0.836064	-2.13559	-4.37482	-4.04157	0.996909
45198	500824	14209	similar to FYVE, RhoGEF and PH domain containing 6 (predicted)	RGD1565609_predicted	1.03735	0.93016	1.13558	1.33452	0.734983	1.04129	0.861623		-5.53983	-5.04766	-3.84863	-0.545329	-0.0692726	-5.50932	-3.49187
45199	300891	40499	mortality factor 4 like 1	Morf4l1	1.15603	1.07751	1.23979	1.21529	1.28658	1.35753	0.957382		0.407082	-2.4464	0.958952	0.904344	0.992469	0.999509	-4.33885
45200	292244	8566	mitochondrial ribosomal protein L18 (predicted)	Mrpl18_predicted	0.960353	0.838911	0.962346	1.23867	1.83228	1.75406	0.987129		-4.55005	0.550861	-4.65116	0.94573	1	1	-5.58086
45201	N/A	N/A	45201	N/A	1.0304	1.2863	1.10551	1.16787	1.38623	1.23456	1.15102		-5.55415	-0.963749	-4.19219	-2.64487	0.499458	-1.21325	-3.04763
45202	24163	855	acrosin	Acr	1.17307	0.929839	1.32757	1.07749	1.1081	1.19738	0.916738		0.745957	-2.28981	0.999354	-2.40705	-0.65049	0.888098	-1.44579
45203	N/A	N/A	45203	N/A	1.12371	0.884325	0.949097	0.865103	0.94498	0.94149	1.10818		0.419344	0.550861	-3.04763	0.831927	-2.68487	-2.40705	0.00736873
45204	29734	5062	stress 70 protein chaperone, microsome-associated, 60kD human homolog	Stch	1.22624	0.889285	1.12272	0.94608	1.05823	1.15101	0.820819		0.909263	-0.494506	-0.57118	-3.77025	-3.6913	0.196469	0.88516
45205	N/A	N/A	sim to mKIAA0978 protein (LOC311553), mRNA	N/A	1.31719	1.08775	0.88615	0.806891	0.886108	0.983866	0.877665		0.994837	-2.1739	-0.469534	0.928674	-0.444853	-5.50932	-0.15029
45206	297903	12234	similar to RIKEN cDNA 6720467C03 (predicted)	RGD1310681_predicted	1.26741	0.931757	1.26952	1.22962	1.45693	1.49109	1.14417		0.733661	-3.96496	0.679158	0.443244	0.996367	0.998772	-1.27837
45207	311536	12324	similar to RIKEN cDNA 2310046K01	RGD1304644	1.16507	0.851756	0.840172	0.701411	0.825535	0.783104	0.774377		0.739872	0.809818	0.893771	0.999509	0.952767	0.996909	0.998342
45208	N/A	N/A	BG378149	N/A	1.13451	0.562516	0.421533	0.43039	0.61339	0.713897	0.81792		-0.0692726	1	1	1	1	0.999899	0.922672
45209	N/A	N/A	BF387347	N/A	1.00689	0.859052	1.0934	1.12943	0.364496	0.667322	0.886979		-5.69737	-3.80952	-5.58086	-4.41049	0.999952	0.301174	-4.44586
45210	287645	5239	SNF8, ESCRT-II complex subunit, homolog (S. cerevisiae)	Snf8	0.982209	0.830108	1.18785	1.1201	1.2591	1.27681	1.09969		-5.49313	0.757754	0.615308	-0.874841	0.952767	0.9725	-1.72661
45211	85244	7951	sperm autoantigenic protein 17	Spa17	0.948643	1.10587	0.606062	0.612341	0.776022	0.761221	0.898398		-4.90381	-3.20956	0.99873	0.999474	0.615308	0.745957	-2.9263
45212	684993	12337	similar to TSC22 domain family protein 4 (TSC22-related-inducible leucine zipper protein 2)	LOC684993	1.04718	1.21167	1.38965	1.34345	1.50191	1.31286	1.01402		-4.90381	-0.0497059	0.982308	0.948653	0.998812	0.899183	-5.62654
45213	N/A	N/A	75 kDa fibrous sheath protein (Akap4), mRNA	N/A	0.702954	0.914558	N/A	N/A	N/A	0.788048	N/A		-0.760336	-5.50932	N/A	-3.16908	N/A	-0.704828	-5.07502
45214	360817	25256	AW251132	Thrap2_predicted	1.32429	1.0213	1.11791	0.841909	0.751914	0.684608	0.884546		0.998642	-5.34184	-0.469534	0.795349	0.998926	0.999994	-0.0692726
45215	114207	N/A	ryanodine receptor 1, skeletal muscle	Ryr1	2.63464	0.644292	0.975975	0.800428	0.85494	0.865986	0.757633		0.999456	0.56059	-5.6539	-2.48588	-4.44586	-4.11734	-1.31134
45216	N/A	N/A	45216	N/A	0.958849	0.751098	0.903006	0.886448	1.00968	1.05573	1.44607		-4.33885	0.999208	-0.788527	-0.0692726	-5.62654	-3.57194	0.999993
45217	25437	91	emerin	Emd	1.06648	0.746234	0.97437	0.885398	1.10848	1.54014	1.07287		-4.07956	0.96538	-5.40302	-1.51455	-2.32875	0.999801	-3.80952
45218	N/A	N/A	sim to Histone-lysine N-methyltransferase, H4 lysine-20 specific (Histone H4-K20 methyltransferase) (H4-K20-HMTase) (SET domain-containing protein 8) (PR/SET domain-containing protein 07) (PR/SET07) (PR-Set7) (LOC288653), mRNA	N/A	1.29944	1.16976	1.4532	1.44358	1.59181	1.52158	1.11405		0.823374	-0.732436	0.993759	0.998044	0.999746	0.997373	-2.48588
45219	501661	7313	similar to Factor VIII associated protein (predicted)	RGD1566014_predicted	0.876886	0.579554	1.25008	0.881741	1.02144	1.14181	0.957127		0.272442	1	0.983825	0.131285	-5.3203	0.301174	-4.19219
45220	83617	55923	homeodomain interacting protein kinase 3	Hipk3	1.06908	0.904662	0.888111	0.847368	0.880552	0.970143	0.833855		-2.76509	-0.874841	-0.12962	0.769069	0.114359	-4.96273	0.879074
45221	N/A	N/A	sim to SAM domain and HD domain-containing protein 1 (Interferon-gamma inducible protein Mg11) (LOC311580), mRNA	N/A	1.73275	1.54509	3.44833	1.98795	2.94217	1.69882	1.22717		0.998549	0.974798	1	0.999969	1	0.997539	0.56059
45222	N/A	N/A	45222	N/A	1.01309	1.05245	1.01447	0.971979	1.01599	0.928331	0.822803		-5.63632	-4.68413	-5.69431	-5.4589	-5.59326	-3.77025	0.315194
45223	N/A	N/A	HCR (a-helix coiled-coil rod homolog) (Hcr), mRNA	N/A	0.918935	0.798217	1.21202	1.16893	1.39299	1.38206	0.983434		-1.21325	0.994499	0.967306	0.823374	0.999992	0.999986	-5.42224
45224	N/A	N/A	sim to RIKEN cDNA D130064H19 (LOC310086), mRNA	N/A	1.04755	1.7494	1.01998	N/A	1.326	0.685858	0.848413		-5.49313	0.818954	-5.66881	N/A	N/A	N/A	N/A
45225	498750	11551	similar to cDNA sequence BC005537	LOC498750	1.6352	1.3286	1.00435	0.959874	0.879288	1.0599	1.15171		0.970861	-0.545329	-5.69976	-5.42224	-5.69737	-4.11734	-3.08811
45226	367171	1780	microtubule-associated protein 4	LOC367171	1.09719	1.1294	1.10757	1.02154	1.04364	1.47285	0.948725		-3.53195	-5.6161	-3.16908	-4.71672	0.355895	0.986084	-4.90381
45227	117268	4781	KH domain containing, RNA binding, signal transduction associated 1	Khdrbs1	1.26402	1.15831	0.98539	1.03179	1.18572	1.3992	0.728276		0.997911	0.785171	-5.4589	-4.68413	0.928674	0.999997	0.99999
45228	303685	11476	mitochondrial ribosomal protein L38	Mrpl38	1.4882	1.85317	1.70957	1.18576	1.01998	0.873195	0.945604		0.999969	1	1	0.540951	-5.4589	-0.19247	-3.96496
45229	N/A	N/A	sim to CG9578-like (LOC360869), mRNA	N/A	1.02568	0.989882	1.13032	1.08999	0.995214	1.17945	0.890977		-5.38321	-5.64544	-1.1176	-2.76509	-5.69056	0.147956	-1.41179
45230	N/A	N/A	45230	N/A	1.11668	1.11629	1.16768	1.10915	1.39854	1.37189	0.85434		-0.732436	-0.732436	0.510114	-1.02445	0.999834	0.999542	0.550861
45231	N/A	N/A	sim to solute carrier family 25 (mitochondrial deoxynucleotide carrier), member 19 (LOC303676), mRNA	N/A	1.16707	0.915577	0.969337	0.996785	1.05728	1.02308	0.921958		-2.52547	-5.04766	-5.49313	-4.84312	-4.68413	-5.52489	-1.76275
45232	N/A	N/A	sim to spermine synthase (LOC363469), mRNA	N/A	1.08889	1.00955	1.03464	0.866319	0.912823	1.08721	1.11311		-3.25001	-5.66169	-5.22856	-0.874841	-5.69431	-3.33083	-2.28981
45233	361848	56986	sim to nucleolar protein GU2 (LOC361848), mRNA	Ddx50	1.58081	1.43204	1.43331	1.38305	1.34859	1.35435	0.829386		1	0.999999	0.999999	0.999994	0.999968	0.999975	0.970861
45234	N/A	N/A	sim to hypothetical protein FLJ13194 (LOC288108), mRNA	N/A	1.42236	1.4969	1.6241	1.97527	1.80737	1.60435	0.904744		0.998229	0.999794	0.999995	1	1	0.999991	-2.13559
45235	N/A	N/A	sim to ras-GTPase-activating protein SH3-domain binding protein (LOC360530), mRNA	N/A	1.29159	1.36828	1.0624	0.776277	0.986081	1.02299	0.667579		0.550861	0.872698	-1.02445	-2.76509	-3.08811	-5.67526	0.988042
45236	170587	56073	citrate synthase	Cs	1.3246	1.40013	1.69622	1.68707	1.99475	1.8563	0.973826		-0.17124	0.431397	0.978232	0.975523	0.999309	0.996594	-5.59326
45237	24188	73889	aldehyde dehydrogenase family 1, member A1	Aldh1a1	0.858539	0.634733	0.490912	0.269903	0.458662	0.340147	0.499202		-3.33083	0.831927	0.99356	1	0.999601	1	0.995154
45238	266611	2121	protein tyrosine phosphatase, non-receptor type 9	Ptpn9	0.962382	1.04993	1.49239	1.24075	1.33234	0.91325	0.785636		-5.27553	-5.04766	0.987673	0.0797394	0.779917	-3.6913	0.419344
45239	N/A	N/A	45239	N/A	1.17983	1.42842	1.64509	1.45083	1.27619	1.31001	1.5328		0.72085	0.999974	1	0.999989	0.990048	0.997286	1
45240	N/A	N/A	sim to RIKEN cDNA 1300002C08 gene (LOC311403), mRNA	N/A	1.25882	1.3796	1.38753	1.49379	1.68618	1.39376	1.09854		0.510114	0.909263	0.957779	0.942653	0.999929	0.779917	-3.25001
45241	N/A	N/A	45241	N/A	1.01518	1.17724	1.26503	0.995906	1.07728	1.12604	1.15427		-5.68104	-2.56517	-1.51455	-5.25232	-5.04766	-4.04157	-3.53195
45242	25486	3058	myosin IXb	Myo9b	1.08074	0.817025	0.833022	0.742477	0.835676	0.856176	1.00249		-2.48588	0.899183	0.790315	0.998549	0.769069	0.477566	-5.69737
45243	363064	5884	WD repeat domain 61	Wdr61	1.19836	1.06909	1.26495	1.22785	1.16229	1.31154	0.850209		0.714246	-3.25001	0.961209	0.875923	0.272442	0.991472	0.488609
45244	N/A	N/A	45244	N/A	0.968544	0.652287	0.591478	0.560514	0.546013	0.756412	0.864467		-5.22856	0.999834	0.999998	1	1	0.955338	-0.57118
45245	308794	12605	similar to RIKEN cDNA 1700026D08	RGD1310371	1.40841	1.46349	1.33328	0.734883	1.0439	1.01006	1.01208		0.913952	0.966356	-1.79912	-4.19219	-5.36281	-5.50932	-3.41148
45246	291314	56558	selenophosphate synthetase 1	Sephs1	1.18888	0.702846	1.10449	1.17625	1.23276	0.994949	0.886754		-1.08627	0.930578	-3.53195	-2.96671	-0.235778	-5.4589	-2.80531
45247	307641	20444	casein kinase II, alpha 2, polypeptide (predicted)	Csnk2a2_predicted	1.17452	1.35527	1.12184	0.997218	1.18034	1.20965	1.14269		0.550861	0.998812	-0.65049	-5.67526	0.615308	0.836064	-0.0304112
45248	N/A	N/A	sim to cell division cycle 34; ubiquitin-conjugating enzyme E2-32 KDA complementing; ubiquitin carrier protein; ubiquitin-protein ligase (LOC299602), mRNA	N/A	1.48248	1.89229	1.91692	1.92842	1.98338	1.83599	1.19315		0.998926	1	1	1	1	1	0.0797394
45249	N/A	N/A	45249	N/A	1.03953	0.843122	1.01811	0.783025	0.903109	0.942801	1.02351		-4.71672	-1.72661	-5.63632	-0.788527	-4.33885	-5.6161	-5.69737
45250	N/A	N/A	45250	N/A	1.12909	0.972371	1.07662	0.757344	0.902143	0.660759	0.868494		-2.80531	-5.50932	-4.44586	0.615308	-3.45171	0.983333	-2.13559
45251	81921	37723	SH3-domain GRB2-like 3	Sh3gl3	1.03545	1.07128	1.17317	1.05523	1.01428	0.882088	0.94856		-5.29819	-4.22925	-0.788527	-4.74893	-5.63632	-1.94671	-4.78073
45252	N/A	N/A	45252	N/A	1.20484	1.27101	1.28188	N/A	1.30901	0.843009	1.15754		-2.1739	0.961209	-2.4464	N/A	N/A	N/A	N/A
45253	N/A	N/A	45253	N/A	0.982162	1.23595	0.90649	0.9072	0.950529	0.819448	0.9333		-5.6161	-1.5493	-3.65162	-3.6913	-5.07502	-0.545329	-4.58411
45254	N/A	N/A	sim to Da2-24 (LOC306253), mRNA	N/A	1.04623	0.626492	0.714056	0.532684	0.641367	0.756423	0.716307		-5.10188	0.998962	0.95006	0.999996	0.997841	0.785171	0.94573
45255	24401	1571	glutamate oxaloacetate transaminase 1	Got1	2.80607	2.5273	2.68819	1.78766	1.55278	1.71186	0.939128		1	1	1	0.999971	0.997008	0.999875	-4.58411
45256	N/A	N/A	sim to RIKEN cDNA 1700010M22 (LOC311491), mRNA	N/A	0.900641	0.776166	1.0773	0.865537	N/A	0.715221	0.57411		-4.19219	-1.34456	-5.29819	-2.9263	N/A	N/A	N/A
45257	298426	12455	NOL1/NOP2/Sun domain family, member 4 (predicted)	Nsun4_predicted	1.30171	1.1462	1.04897	1.11818	1.04061	1.28176	0.983426		0.988042	-0.0692726	-4.30259	-0.933826	-4.71672	0.977582	-5.50932
45258	315548	2364	signal recognition particle receptor ('docking protein')	Srpr	1.26972	1.41	1.62636	1.48072	1.78012	1.65516	0.854319		0.540951	0.966356	0.999615	0.991985	0.999984	0.999794	-1.02445
45259	499669	48510	similar to trinucleotide repeat containing 4 (predicted)	RGD1563168_predicted	1.26825	2.25631	2.03592	2.22968	1.94732	1.38272	0.986615		0.979479	1	1	1	1	0.999698	-5.56782
45260	305600	9987	Fanconi anemia, complementation group L (predicted)	Fancl_predicted	0.861907	0.792559	0.854532	0.926197	0.964388	1.10458	0.870005		-0.280224	0.862567	-0.0497059	-3.29044	-5.04766	-2.13559	-0.545329
45261	171329	38167	ubiquitin specific peptidase 15	Usp15	1.32739	1.17972	1.5096	1.27374	1.51317	1.30076	1.06117		0.987673	0.328985	0.999957	0.939417	0.999962	0.9725	-3.92636
45262	309901	13028	phytanoyl-CoA hydroxylase interacting protein-like	Phyhipl	1.14178	0.817815	1.02363	0.861769	0.956047	1.0131	0.880065		-2.32875	-0.37256	-5.3203	-2.48588	-5.17945	-5.6539	-2.48588
45263	N/A	N/A	45263	N/A	1.07508	1.46442	1.59089	1.57424	1.49372	1.13	0.825242		-4.15488	0.990643	0.999376	0.999123	0.968231	-2.1739	-1.21325
45264	N/A	N/A	45264	N/A	1.18085	1.95921	1.26655	0.906856	1.42741	0.776184	0.833573		-2.56517	0.997979	-2.88592	-5.29819	0.579517	-1.98411	-3.92636
45265	N/A	N/A	45265	N/A	1.05606	1.59694	0.897894	1.14555	1.55529	1.0526	1.07576		-5.36281	0.733661	-4.44586	-3.1286	0.831927	-5.40302	-5.10188
45266	N/A	N/A	sim to general transcription factor II A, 1-like factor; TfIIa-alpha/beta-like factor; general transcription factor IIA, 1-like factor (LOC316711), mRNA	N/A	1.06294	0.577604	0.892342	0.49979	0.742027	0.859722	0.896957		-5.01982	0.999557	-2.32875	0.999996	0.419344	-2.02171	-0.874841
45267	297852	N/A	heat shock protein 1, alpha (Hspca), mRNA	N/A	1.93299	2.90516	3.41525	2.27701	2.62456	2.98018	0.712725		1	1	1	1	1	1	0.989089
45268	N/A	N/A	monoglyceride lipase (Mgll), mRNA	N/A	1.27042	1.003	1.2576	1.20598	0.715381	0.728342	1.0941		0.648472	-5.69976	0.56059	-0.0692726	0.973287	0.954069	-3.33083
45269	170920	2683	mitogen-activated protein kinase kinase kinase kinase 3	Map4k3	0.992172	0.739715	0.768948	0.766202	0.672473	0.697556	0.862732		-5.68104	0.948653	0.847936	0.859033	0.997695	0.991985	-0.933826
45270	85423	8349	TCF3 (E2A) fusion partner	Tfpt	1.02802	0.984972	0.998178	0.897958	1.05698	0.899151	0.927836		-5.1541	-5.52489	-5.69976	-1.58429	-3.77025	-0.933826	-2.56517
45271	362392	47101	similar to putative nucleic acid binding protein RY-1; EST AI449063 (predicted)	RGD1310925_predicted	1.08506	0.868064	0.937265	1.01442	1.01405	0.900495	0.817592		-1.42092	0.159548	-1.94731	-3.10759	-3.10759	-0.698671	0.82609
45272	N/A	N/A	45272	N/A	1.16914	0.725901	1.11676	0.993038	0.762738	0.746765	0.877426		-0.460659	0.743772	-3.065	-3.175	0.800116	0.144897	-1.87317
45273	N/A	N/A	sim to mmDj4 (LOC300721), mRNA	N/A	1.27455	0.981175	0.926181	0.810764	1.18288	1.24989	1.52756		0.968888	-3.04521	-1.47126	0.93382	0.638252	0.937191	0.999649
45274	304017	40112	translocase of outer mitochondrial membrane 70 homolog A (yeast)	Tomm70a	1.27746	1.13694	1.53594	1.34488	1.5007	1.2693	0.963667		0.981315	0.144897	0.999997	0.997946	0.99999	0.975833	-2.64025
45275	309145	11174	similar to RIKEN cDNA 1810055G02	RGD1311946	1.36513	2.31162	1.99261	2.05915	2.34907	2.12037	0.809665		0.996349	1	1	1	1	1	0.869366
45276	64154	37907	golgi SNAP receptor complex member 2	Gosr2	1.2777	1.61839	1.75515	1.72579	2.22629	1.98709	1.04826		0.998897	1	1	1	1	1	-1.94731
45277	N/A	N/A	AI556568	N/A	1.14298	1.02276	0.99188	N/A	1.04784	0.717886	0.845886		-2.16456	-3.14537	-3.17245	N/A	N/A	N/A	N/A
45278	298369	69380	oxysterol binding protein-like 9 (predicted)	Osbpl9_predicted	1.15495	1.09767	0.951574	0.832318	1.0147	1.05149	1.15144		0.895291	0.159548	-1.62255	0.986832	-3.01265	-1.59733	0.878577
45279	N/A	N/A	sim to RIKEN cDNA 1810020G14 (LOC299179), mRNA	N/A	1.08527	0.995629	1.03051	1.13216	1.0591	1.11063	1.03448		-1.89796	-3.17054	-2.97673	-0.812618	-2.47889	-1.29567	-2.92377
45280	361196	8615	hyaluronic acid binding protein 4 (predicted)	Habp4_predicted	0.80429	0.778007	0.953388	0.800672	0.843627	0.898854	0.775597		0.346035	0.638252	-2.80146	0.393111	-0.319264	-1.64775	0.660395
45281	83709	32204	G protein-coupled receptor kinase interactor 1	Git1	1.2655	1.35585	1.16458	1.33076	1.13715	1.08055	0.964712		-0.168023	0.479408	-1.44608	0.346035	-1.84831	-2.62095	-3.14537
45282	85245	1708	karyopherin (importin) alpha 2	Kpna2	1.66303	1.89072	2.92507	2.55271	2.48297	4.15156	1.4501		0.998309	0.999954	1	1	1	1	0.950516
45283	362281	2676	RAE1 RNA export 1 homolog (S. pombe)	Rae1	1.00529	1.03077	1.49276	1.49541	1.66743	1.3588	0.954005		-3.16821	-2.92377	0.999554	0.999584	0.999995	0.986034	-2.60139
45284	N/A	N/A	AA957424	N/A	1.32862	0.830106	0.832109	0.621633	0.6827	0.761252	0.633809		0.895291	0.18831	0.159548	0.999624	0.99255	0.875573	0.999285
45285	690208	N/A	similar to B0511.12	LOC690208	1.26477	1.531	1.61379	1.49397	1.49731	1.30754	0.946776		0.999993	1	1	1	1	1	-0.698671
45286	287126	32562	mitochondrial ribosomal protein S34 (predicted)	Mrps34_predicted	1.48907	1.52516	2.98189	2.51671	2.68424	2.40521	0.93742		0.997737	0.999001	1	1	1	1	-2.32609
45287	N/A	N/A	CDK105 protein (Cdk105), mRNA	N/A	1.17793	1.1346	1.08931	1.01245	1.14135	0.930232	1.04456		0.509168	-0.149918	-1.29567	-3.12182	-0.0116003	-1.72324	-2.56151
45288	294079	9862	membrane-associated ring finger (C3HC4) 5 (predicted)	March5_predicted	1.46023	1.64316	2.06162	1.59703	1.9072	1.52833	0.901519		0.980769	0.997427	0.998516	0.998416	0.999994	0.99452	-3.10759
45289	N/A	N/A	Fas apoptotic inhibitory molecule (Faim), mRNA	N/A	1.00197	1.32299	0.858854	0.836325	1.18551	0.909647	1.23049		-3.17564	-0.131994	-1.57211	-1.19636	-1.57211	-2.25782	-0.261227
45290	619581	N/A	AW433572	Nicn1	0.930988	0.769259	0.690134	0.700755	0.77251	0.767593	0.804452		-1.99632	0.935525	0.998309	0.997076	0.926581	0.940406	0.780999
45291	294339	2902	minichromosome maintenance deficient 3 (S. cerevisiae) associated protein (predicted)	Mcm3ap_predicted	1.14971	0.808894	0.918675	0.67497	0.656456	0.811383	0.835205		0.555755	0.969742	-0.789566	0.999997	0.999999	0.96619	0.889962
45292	N/A	N/A	sim to UDP-N-acetyl-alpha-D-galactosamine:polypeptide N-acetylgalactosaminyltransferase 3 (LOC366061), mRNA	N/A	0.96	1.14214	1.06099	1.06404	1.55228	1.21909	2.33084		-3.02388	-1.97186	-2.88038	-2.88038	0.841731	-0.812618	0.999982
45293	84490	3034	flap structure-specific endonuclease 1	Fen1	0.951988	0.964543	1.19077	1.47882	1.86474	2.74096	0.998392		-2.81789	-2.97673	-0.378853	0.976509	0.999964	1	-3.02388
45294	81807	38275	transcription elongation factor B (SIII), polypeptide 2	Tceb2	1.099	1.21947	1.76545	1.53316	1.71986	1.56117	0.753511		-0.0450881	0.985618	1	1	1	1	0.999889
45295	N/A	N/A	45295	N/A	1.02229	0.761228	0.79003	1.08214	0.992344	0.891363	0.881585		-3.065	0.916532	0.785919	-1.94731	-3.16228	-1.00131	-0.721192
45296	N/A	N/A	45296	N/A	1.01474	0.946078	0.884037	0.66324	0.954632	0.621193	0.876566		-3.15466	-2.7327	-1.89796	0.381592	-3.09987	0.959036	-1.89796
45297	N/A	N/A	sim to coiled-coil protein (LOC361029), mRNA	N/A	1.65046	1.28101	0.504412	0.932197	0.888306	1.09216	1.26272		0.984751	0.0531848	0.674524	-2.96402	-1.94731	-2.45767	-1.99632
45298	N/A	N/A	sim to Parg1-pending protein (LOC310833), mRNA	N/A	1.08722	0.985014	1.11379	0.884656	1.06632	0.890756	0.981543		-1.34565	-3.09987	-0.610008	-0.223413	-1.97186	-0.399055	-3.0553
45299	N/A	N/A	45299	N/A	0.940768	0.885276	0.998963	0.622046	1.05911	0.893586	0.959316		-2.92377	-1.07381	-3.17564	0.946392	-2.56151	-0.929707	-2.58157
45300	114124	31165	A kinase (PRKA) anchor protein 1	Akap1	1.12746	0.921371	1.20327	1.16673	1.38935	0.929082	0.925434		-1.3707	-2.21149	-0.0966867	-0.654051	0.924663	-2.37073	-2.28074
45301	N/A	N/A	sim to PDZ domain actin binding protein Shroom (LOC305230), mRNA	N/A	1.14078	1.05289	0.954776	1.05621	1.24287	0.687817	0.933019		-2.3485	-3.07431	-3.09175	-3.12182	-1.87317	0.0844827	-3.00105
45302	81530	68265	pyruvate dehydrogenase kinase, isoenzyme 2	Pdk2	0.929923	0.49715	0.456933	0.412435	0.636487	0.66447	0.877947		-2.67806	0.999812	0.999962	0.99999	0.959036	0.909925	-1.77341
45303	N/A	N/A	spetex-1 protein (spetex-1), mRNA	N/A	N/A	0.876307	1.25603	N/A	N/A	0.715738	N/A		N/A	N/A	N/A	N/A	N/A	N/A	N/A
45304	N/A	N/A	sim to RIKEN cDNA 2810417J12 gene (LOC287103), mRNA	N/A	0.852378	0.583759	0.709413	0.390254	0.586592	0.783591	0.799036		-0.631956	0.999569	0.821976	1	0.994687	0.509168	0.321484
45305	N/A	N/A	sim to DKFZP434D146 protein (LOC310460), mRNA	N/A	0.826971	0.611495	0.821703	0.601367	0.49135	0.655461	0.827674		-0.906056	0.964273	-0.460659	0.964273	0.998253	0.895291	-1.09816
45306	N/A	N/A	45306	N/A	1.18308	0.88643	0.619257	0.814434	0.772765	0.992139	0.884689		-1.27075	-2.04496	0.900389	-0.67629	-0.149918	-3.17054	-2.09316
45307	313861	56841	echinoderm microtubule associated protein like 4 (predicted)	Eml4_predicted	1.34574	1.28779	1.24704	1.17734	0.980747	0.987386	1.14552		0.996112	0.977808	0.928455	0.581959	-3.03474	-3.11491	0.159548
45308	306030	8568	mediator of RNA polymerase II transcription, subunit 4 homolog (yeast)	Med4	1.05962	1.19994	1.23617	0.996809	1.32011	1.34784	0.73442		-1.87317	0.875573	0.960136	-3.17054	0.997878	0.999235	0.999539
45309	313775	51678	similar to RIKEN cDNA 9430015G10	RGD1311517	0.823394	1.09466	0.888487	1.03371	1.06336	1.29244	0.751825		-0.698671	-2.02069	-2.39277	-3.17564	-2.60139	0.0531848	0.688163
45310	309368	37306	laminin, alpha 2 (predicted)	Lama2_predicted	1.54326	0.951423	1.29394	1.0835	1.08773	0.754747	0.803686		0.999996	-2.3035	0.841731	-1.29567	-1.1717	0.834071	0.935525
45311	N/A	N/A	sim to KIAA0731 protein (LOC303158), mRNA	N/A	1.5696	1.52725	1.83534	1.79714	2.05753	1.49954	0.971554		0.995988	0.991588	0.99996	0.999907	0.999999	0.986439	-3.04521
45312	59320	10188	adenylate cyclase 10 (soluble)	Adcy10	0.987783	1.55558	1.48603	1.02171	2.35926	0.606986	1.03855		-2.97673	-0.0793052	-2.06912	-2.3035	0.99051	0.859545	-3.08322
45313	64191	1042	7-dehydrocholesterol reductase	Dhcr7	0.972194	1.2787	1.95164	3.02373	3.97365	3.87204	0.992962		-3.01265	0.694801	1	1	1	1	-3.16545
45314	50594	3924	neuroblastoma, suppression of tumorigenicity 1	Nbl1	1.58727	1.29478	1.13577	0.827715	0.770407	0.681865	0.82497		1	0.999954	0.834071	0.994849	0.999963	1	0.995728
45315	361202	10515	G kinase anchoring protein 1	Gkap1	1.16914	0.85747	0.976194	0.672165	0.749583	0.731979	0.8017		0.760337	0.73804	-2.98907	0.999999	0.999331	0.999812	0.982364
45316	83576	39282	sortilin 1	Sort1	1.14689	0.922901	1.26419	1.51583	1.71175	1.46335	0.788589		0.479408	-1.00131	0.986439	0.999999	1	0.999992	0.988302
45317	N/A	N/A	sim to tyrosylprotein sulfotransferase-1 (LOC288617), mRNA	N/A	1.03189	0.587332	0.723643	0.542328	0.717548	0.802545	1.44964		-2.81789	1	0.998859	1	0.999209	0.930285	-3.15466
45318	N/A	N/A	sphingosine-1-phosphate lyase 1 (Spgl1), mRNA	N/A	1.29819	1.17976	1.06384	0.874592	1.03604	0.842514	0.986818		0.528248	-0.698671	-2.67806	-1.32063	-3.00105	-0.588208	-3.15022
45319	294436	6404	brix domain containing 1 (predicted)	Bxdc1_predicted	1.66147	1.72205	2.81182	2.9059	2.47352	2.04416	0.823236		1	1	1	1	1	1	0.9227
45320	295270	22334	splicing factor 3b, subunit 4	Sf3b4	1.37778	1.50076	1.99139	1.45665	1.60249	1.40449	0.755757		0.999991	1	1	1	1	0.999997	0.999881
45321	N/A	N/A	S-adenosylmethionine decarboxylase 1 (Amd1), mRNA	N/A	1.45585	1.9434	1.90447	1.69368	2.08217	1.69353	0.701004		0.999154	1	1	0.999972	1	0.999999	0.998136
45322	N/A	N/A	45322	N/A	1.10352	0.841435	1.12691	1.06124	1.1579	1.15067	1.05583		-0.338956	0.85613	0.202422	-1.74834	0.645761	0.564632	-1.94731
45323	294408	8528	ASF1 anti-silencing function 1 homolog A (S. cerevisiae) (predicted)	Asf1a_predicted	1.23682	1.25433	1.04013	1.05268	1.29385	1.38549	0.917621		0.369907	0.509168	-2.90965	-2.7327	0.726248	0.941957	-2.04496
45324	N/A	N/A	45324	N/A	1.2089	1.09321	1.13981	1.12529	1.24211	0.56339	0.98397		-0.835797	-3.00105	-1.8234	-2.5412	-0.439959	0.985618	-3.15022
45325	N/A	N/A	sim to zinc finger protein ZNF-U69274 (LOC304010), mRNA	N/A	1.29097	1.81789	1.51263	1.7422	1.99521	1.16321	1.06148		0.321484	0.992991	0.809123	0.998195	0.999945	-1.1717	-2.76768
45326	29194	88575	choline kinase alpha	Chka	1.15332	1.1152	1.4975	1.28726	1.4848	1.24237	0.889466		0.537564	-0.131994	0.999997	0.993202	0.999996	0.968011	0.0689248
45327	N/A	N/A	BF393554	N/A	1.16325	0.824299	0.642517	0.554051	1.39192	2.41441	2.60679		-0.168023	0.458792	0.999724	0.999994	0.984751	1	1
45328	499709	6104	similar to nucleolar protein family A, member 1	LOC499709	1.13779	1.268	1.3394	1.36377	1.44365	1.32774	1.22037		0.845444	0.999798	0.999996	0.999999	1	0.999993	0.997257
45329	25614	7314	PTK2 protein tyrosine kinase 2	Ptk2	1.43487	1.06701	0.893931	0.793245	0.867209	1.08262	0.928462		0.997508	-2.18809	-0.859098	-1.19636	-0.149918	-1.77341	-1.92267
45330	N/A	N/A	sim to RIKEN cDNA 1700121L12 (LOC291585), mRNA	N/A	1.31173	1.0911	1.67936	1.35462	1.31418	1.35962	1.02697		0.902854	-1.77341	0.999896	0.960136	0.907621	0.963278	-3.01265
45331	65028	55588	DnaJ (Hsp40) homolog, subfamily A, member 1	Dnaja1	1.45822	1.59656	1.41197	1.2611	1.27777	1.34018	1.05923		0.999997	1	0.999981	0.991588	0.999285	0.999637	-1.72324
45332	312647	4662	autophagy-related 7 (yeast)	Atg7	1.08308	0.891181	0.92493	0.930718	1.03116	1.05974	0.959743		-1.79843	-0.812618	-1.84831	-2.02069	-2.93754	-2.37073	-2.75034
45333	288236	2759	Down syndrome critical region homolog 2 (human) (predicted)	Dscr2_predicted	1.10761	1.03459	1.34215	1.31403	1.39237	1.42794	0.835324		-0.280398	-2.65929	0.99926	0.997878	0.999889	0.999971	0.878577
45334	297814	20861	carbonic anhydrase 8	Car8	0.925265	0.854074	0.706358	0.721402	0.758731	0.92488	0.736547		-2.45767	-0.953468	0.878577	0.817778	0.404464	-2.45767	0.73804
45335	292766	37686	proteasome (prosome, macropain) 26S subunit, non-ATPase, 8	Psmd8	1.00446	1.01103	1.49653	1.46408	1.65695	1.74003	1.08191		-3.15868	-3.08322	1	1	1	1	-0.280398
45336	304290	38236	KDEL (Lys-Asp-Glu-Leu) endoplasmic reticulum protein retention receptor 2	Kdelr2	1.15288	1.27982	1.69495	1.71651	2.17448	2.60689	0.941195		0.606899	0.994171	1	1	1	1	-1.67294
45337	N/A	N/A	45337	N/A	1.03854	0.915912	0.907445	1.09645	0.981333	0.904596	0.960518		-2.92377	-2.02069	-2.11709	-2.58157	-3.11491	-1.72324	-2.89518
45338	N/A	N/A	disabled homolog 1 (Drosophila) (Dab1), mRNA	N/A	1.13649	0.711102	1.01988	0.996872	1.06912	0.947468	0.840356		-1.34565	0.909925	-3.17564	-3.08322	-2.56151	-3.065	-0.460659
45339	290829	3436	ash2 (absent, small, or homeotic)-like (Drosophila) (predicted)	Ash2l_predicted	0.975805	0.866139	1.19083	1.11092	1.19761	1.21721	0.923452		-2.95096	0.346035	0.720187	-0.523726	0.760337	0.85613	-1.34565
45340	360804	3411	CDK2 (cyclin-dependent kinase 2)-associated protein 1 (predicted)	Cdk2ap1_predicted	1.25942	1.25831	1.43933	1.35676	1.72049	1.32054	0.906468		0.82609	0.720187	0.997343	0.980208	0.999998	0.946392	-1.27075
45341	360526	55806	procollagen-proline, 2-oxoglutarate 4-dioxygenase (proline 4-hydroxylase), alpha II polypeptide (predicted)	P4ha2_predicted	2.01362	1.06187	0.759508	0.824868	1.35062	1.39182	0.861646		1	-2.52066	0.837941	0.18831	0.909925	0.95675	-0.545066
45342	316313	85087	dystonin (predicted)	Dst_predicted	1.66977	0.886255	0.983717	0.606531	0.508654	0.491777	0.764505		0.999893	-1.07381	-3.12182	0.99983	1	1	0.845444
45343	N/A	N/A	sim to Fascin 3 (LOC296947), mRNA	N/A	1.08843	0.572934	0.94653	0.815103	0.918009	1.00088	1.01651		-2.76768	0.986832	-3.10759	-1.29567	-2.3485	-3.15466	-3.09175
45344	N/A	N/A	sim to RIKEN cDNA 1110046B24 (LOC291314), mRNA	N/A	1.05975	0.878423	1.10389	1.15503	1.09236	1.24476	1.41593		-1.92267	0.283371	-0.481521	0.518783	-0.835797	0.963278	0.99991
45345	312824	56279	RecQ protein-like	Recql	1.04211	0.747291	0.713191	0.882802	1.03865	1.27971	0.847002		-2.23473	0.999885	0.999994	0.546733	-2.37073	0.998416	0.909925
45346	N/A	N/A	sim to KIAA1411 protein (LOC367235), mRNA	N/A	1.08475	0.935143	1.06958	0.829626	1.16501	0.991345	1.21133		-2.28074	-2.56151	-2.5412	-0.223413	-0.929707	-3.16545	-0.131994
45347	367562	37268	glucosidase, alpha; acid (Pompe disease, glycogen storage disease type II) (Gaa), mRNA	Gaa	1.20789	1.2535	1.51378	1.63278	1.36362	1.49457	2.02456		0.830121	0.951825	0.99999	1	0.998467	0.99998	1
45348	N/A	N/A	ubiquitin specific protease 15 (Usp15), mRNA	N/A	1.43433	1.14527	1.37946	1.4008	1.49217	1.49527	0.974465		0.999872	0.24369	0.999182	0.999598	0.999982	0.999983	-2.90965
45349	293678	5725	MUS81 endonuclease homolog (yeast)	Mus81	1.10326	1.09971	1.29017	1.01944	1.04012	0.851964	0.727456		-0.977337	-1.07381	0.962257	-2.67806	-2.69656	0.415653	0.999235
45350	24959	56228	phosphoglycerate mutase 2	Pgam2	2.49621	1.3208	1.20962	0.870066	0.900461	0.936075	0.910324		0.997878	-0.906056	-2.04496	-2.41461	-2.7327	-2.97673	-2.81789
45351	308708	11289	tetratricopeptide repeat domain 23	Ttc23	0.729609	0.482818	0.449471	0.479686	0.492209	0.630795	0.776347		0.973696	1	1	1	1	0.999798	-0.0450881
45352	292404	10112	PHD finger protein 10	Phf10	1.28643	1.6676	1.38405	1.50982	1.71774	1.48106	0.954108		0.91438	0.999994	0.991588	0.999661	0.999998	0.999285	-2.62095
45353	N/A	N/A	45353	N/A	0.832073	1.1652	1.00324	1.07738	0.895523	0.941781	0.92873		-0.74385	-2.37073	-3.175	-3.16821	-2.64025	-2.80146	-2.64025
45354	N/A	N/A	sim to tripartite motif protein 36 (LOC291597), mRNA	N/A	0.87898	0.97417	0.877715	0.839462	0.943215	0.900675	0.958242		-1.97186	-3.09175	-1.54689	-1.04955	-2.76768	-2.09316	-2.93754
45355	364154	64466	similar to RIKEN cDNA 1110003E01	RGD1311122	1.04103	0.880565	0.867192	0.601731	0.830094	0.982828	1.15177		-2.3035	0.573367	0.760337	1	0.999507	-3.00105	0.743772
45356	54237	68203	cell division cycle 2 homolog A (S. pombe)	Cdc2a	0.833694	0.857127	1.01853	1.06822	1.68911	4.35486	1.91698		-1.54689	-1.92267	-3.15022	-2.90965	0.91438	1	0.987215
45357	24642	N/A	phosphoglycerate mutase 1 (Pgam1), mRNA	Pgam1	1.21672	1.59428	1.97423	1.59021	1.70021	1.78106	1.03159		0.969742	1	1	1	1	1	-2.64025
45358	116551	20576	pyruvate dehydrogenase kinase, isoenzyme 1	Pdk1	0.89063	0.868108	0.901883	1.11891	1.28395	1.1398	0.927259		-1.52167	-0.977337	-1.79843	-1.59733	0.564632	-1.19636	-2.37073
45359	252879	77109	sim to skeletrophin; novelzin (LOC298680), mRNA	Cdc2l1	1.05345	0.878428	0.707714	0.58081	0.728693	0.594824	0.675818		-1.72324	0.667522	0.999998	1	0.999986	1	1
45360	300514	3588	etoposide induced 2.4 mRNA	Ei24	0.879314	0.742667	0.962951	0.832173	1.16417	1.04132	0.870668		0.889962	0.999999	-1.99632	0.996112	0.970574	-1.84831	0.935525
45361	245925	16377	CTD-binding SR-like protein rA9	LOC245925	1.17169	1.2027	1.0988	1.43895	1.04142	0.839551	0.780973		0.469178	0.73804	-0.977337	0.333845	-2.62095	0.590411	0.965244
45362	N/A	N/A	AA901102	N/A	1.22791	0.971488	1.20869	0.94742	1.25749	1.02138	0.833436		0.688163	-2.95096	0.546733	-2.45767	0.830121	-3.0553	0.469178
45363	315509	11338	junctional adhesion molecule 3	Jam3	0.994254	0.93373	0.85317	0.839611	0.780762	0.785588	0.553074		-3.16545	-2.02069	0.230112	0.458792	0.920691	0.902854	1
45364	26759	15780	acyl-CoA thioesterase 7	Acot7	1.03431	1.44506	3.77571	3.56226	4.89486	3.30014	0.844298		-2.98907	0.941957	1	1	1	1	-0.358819
45365	171102	1355	cell division cycle 25 homolog A (S. cerevisiae)	Cdc25a	1.13688	1.24643	1.3178	2.00379	2.49701	1.53372	0.937225		-1.12259	-0.0793052	0.795476	0.999999	1	0.995308	-2.49989
45366	361301	9161	similar to hypothetical protein	RGD1310571	0.866919	0.826945	0.975778	0.858627	1.28136	1.35251	0.809036		0.308952	0.813494	-1.79843	0.448247	0.974427	0.997076	0.907621
45367	497895	75241	similar to RIKEN cDNA 3010026O09 (predicted)	RGD1564036_predicted	0.799618	0.741163	0.815817	0.681889	1.09974	0.888001	0.672872		0.448247	0.878577	0.230112	0.984299	-1.87317	-1.32063	0.988978
45368	N/A	N/A	45368	N/A	N/A	0.978133	0.950496	0.874929	0.519544	N/A	N/A		N/A	N/A	N/A	N/A	N/A	N/A	N/A
45369	294912	2449	translocation protein 1	Tloc1	1.47887	0.908671	0.702858	0.732727	0.762944	0.985016	0.888356		0.998011	-1.47126	0.992774	0.973696	0.916532	-3.12182	-0.882519
45370	N/A	N/A	45370	N/A	1.28152	0.858642	0.863116	0.688811	0.946503	0.728931	0.828968		-0.131994	-1.07381	-1.1717	0.918635	-2.86525	0.726248	-1.04955
45371	500442	8122	RGD1565232 (predicted)	LOC500442	1.06025	0.906529	1.08065	0.9204	0.969315	1.02809	1.03422		-2.14089	-0.882519	-1.54689	-1.3707	-2.84979	-2.90965	-2.80146
45372	24737	88802	HLA-B-associated transcript 3 (Bat3), mRNA	RT1-Aw2	1.13315	1.05482	1.23056	1.04847	1.30856	1.28247	0.952537		0.509168	-1.79843	0.984299	-2.04496	0.999375	0.998136	-1.99632
45373	361580	3885	general transcription factor II H, polypeptide 1 (predicted)	Gtf2h1_predicted	1.15765	1.01162	1.26592	1.32155	1.25651	1.18594	0.973207		-0.028253	-3.1401	0.872503	0.964273	0.841731	0.358055	-2.97673
45374	N/A	N/A	sim to actin related protein M2 (LOC298671), mRNA	N/A	0.928239	0.878539	1.50927	0.946575	0.887015	0.841866	1.05542		-2.96402	-2.06912	0.479408	-3.03474	-2.3485	-1.6981	-2.96402
45375	N/A	N/A	sim to tousled-like kinase 1 (LOC311118), mRNA	N/A	1.05157	0.859621	0.85718	1.05203	1.17647	1.03436	0.977102		-2.11709	0.681404	0.707725	-2.09316	0.780999	-2.65929	-2.92377
45376	303592	4993	tousled-like kinase 2 (Arabidopsis) (predicted)	Tlk2_predicted	1.5488	1.75487	1.63026	1.22512	1.36786	0.965963	0.920682		0.999847	0.999999	0.99998	0.667522	0.985618	-2.86525	-1.6981
45377	83572	371	platelet-activating factor acetylhydrolase, isoform Ib, alpha subunit 45kDa	Pafah1b1	1.45676	1.74667	1.20643	1.7755	1.58861	1.61902	1.2945		0.999472	0.999996	0.660395	1	0.999987	0.999995	0.95675
45378	N/A	N/A	45378	N/A	1.05182	0.79235	0.682181	0.662549	0.726541	0.765561	0.852183		-2.37073	0.941957	0.999867	0.999966	0.997946	0.830121	0.489482
45379	293679	N/A	sim to AYP1 (LOC293679), mRNA	N/A	0.844482	0.679387	0.58096	0.538966	0.898806	1.07369	0.794503		0.674524	0.999953	1	1	0.230112	-1.62255	0.95675
45380	291539	41354	tumor necrosis factor superfamily, member 5-induced protein 1 (predicted)	Tnfsf5ip1_predicted	1.10719	1.08678	1.35036	1.2984	1.66329	1.62112	0.940037		-0.419424	-1.02538	0.999824	0.993607	1	1	-1.79843
45381	362593	6858	guanine nucleotide binding protein-like 2 (nucleolar)	Gnl2	1.85455	1.47388	1.58211	1.45807	1.40838	1.0841	0.796819		1	1	1	1	0.999999	-0.399055	0.998136
45382	N/A	N/A	sim to RIKEN cDNA 2400003C14 (LOC307833), mRNA	N/A	1.02671	0.861997	0.818868	0.797966	0.968808	0.994349	1.1318		-2.84979	0.645761	0.944949	0.981846	-2.71477	-3.15868	0.270319
45383	301124	17699	sim to QIL1 (LOC301124), mRNA	LOC301124	0.973886	0.960973	1.20717	1.26198	1.48724	1.70066	0.870995		-2.71477	-2.21149	0.979632	0.998253	1	1	0.790745
45384	114515	4417	lanC (bacterial lantibiotic synthetase component C)-like 1	Lancl1	1.03695	1.00282	1.0998	1.01047	1.11396	1.47442	1.42613		-2.56151	-3.17245	-0.439959	-3.12182	-0.0793052	0.999996	0.999977
45385	373066	7664	carnitine deficiency-associated gene expressed in ventricle 1	Cdv1	1.01325	0.658849	0.512879	0.621084	0.51521	0.658059	0.689314		-3.12182	0.9999	1	1	1	0.999903	0.999331
45386	60421	21477	heterogeneous nuclear ribonucleoproteins methyltransferase-like 2 (S. cerevisiae)	Hrmt1l2	1.40448	2.23984	3.59043	2.87525	2.99242	2.18016	0.59876		0.999991	1	1	1	1	1	1
45387	289590	9866	OCIA domain containing 1	Ociad1	1.18057	0.955594	1.0148	0.924814	1.08978	1.0896	0.902913		0.726248	-2.37073	-3.08322	-1.24589	-0.953468	-0.977337	-0.439959
45388	116456	31656	DnaJ (Hsp40) homolog, subfamily C, member 2	Dnajc2	1.39184	1.46814	2.50444	1.97786	2.38794	1.62228	0.905303		0.99586	0.996232	1	1	1	0.999992	-1.07381
45389	306869	N/A	sim to expressed sequence AL022641 (LOC306869), mRNA	N/A	1.17472	1.38623	1.44786	1.43328	1.93397	1.80061	0.987235		0.804664	0.999798	0.999993	0.999988	1	1	-3.09175
45390	N/A	N/A	sim to mKIAA1927 protein (LOC311146), mRNA	N/A	1.03757	1.09563	0.817965	0.721637	0.725109	0.73183	0.947944		-2.97673	-2.06912	0.0211574	0.895291	0.881517	0.859545	-2.76768
45391	N/A	N/A	45391	N/A	1.21459	1.06332	0.958489	0.82622	0.925222	0.69645	0.827867		0.18831	-2.5412	-2.84979	0.130065	-2.18809	0.887209	0.0998585
45392	296410	9501	similar to 2410001C21Rik protein	RGD1311072	1.06108	0.754231	0.816369	0.876354	0.88573	0.919062	1.02322		-2.06912	0.99232	0.866162	0.130065	-0.168023	-1.24589	-2.98907
45393	290803	12837	testis expressed gene 15 (predicted)	Tex15_predicted	1.33408	0.765328	0.892114	0.710567	N/A	0.688858	0.73872		-0.0966867	-0.204771	-2.3485	0.115053	N/A	N/A	N/A
45394	N/A	N/A	sim to Gbp3 protein (LOC310917), mRNA	N/A	1.12751	0.971689	1.43961	1.14734	1.44041	1.35307	0.897166		0.479408	-2.69656	0.999672	0.720187	0.999999	0.999941	0.24369
45395	N/A	N/A	sim to RIKEN cDNA 4930556B16 (LOC313922), mRNA	N/A	1.01367	0.579435	0.74094	0.962689	0.909271	0.999437	0.927952		-3.1401	0.999907	0.892656	-2.92377	-1.8234	-3.17564	-2.28074
45396	N/A	N/A	sim to protein phosphatase 2C epsilon (LOC310506), mRNA	N/A	1.53304	0.757303	0.749078	0.834608	0.868916	0.847267	1.3676		0.688163	-0.338956	-0.204771	-1.64775	-2.11709	-1.77341	0.00486989
45397	289993	3805	cyclin-dependent kinase inhibitor 3 (predicted)	Cdkn3_predicted	0.823827	0.914995	1.12044	0.732001	0.79345	2.57378	1.38979		-1.02538	-2.58157	-2.25782	0.333845	-0.789566	0.999995	0.448247
45398	245981	84709	ribosomal protein L15	Rpl15	0.965531	0.826084	1.26437	1.23961	1.22113	1.17994	1.13196		-2.49989	0.967112	0.996349	0.989617	0.978432	0.897868	0.509168
45399	293104	2814	embryonic ectoderm development (predicted)	Eed_predicted	1.31509	1.76901	1.97835	2.23188	1.94328	2.10423	0.948081		0.950516	0.999999	1	1	1	1	-2.47889
45400	297077	10224	hypothetical LOC297077	RGD1310725	0.792039	0.710097	0.427001	0.476532	0.545906	0.490716	1.75882		0.393111	0.924663	1	0.999999	0.999935	0.999998	0.999776
45401	362115	11269	similar to RIKEN cDNA 9130404D14	RGD1307018	1.0138	1.20676	1.12998	1.62066	1.36107	1.35454	1.06264		-3.13442	-0.0621056	-0.882519	0.999876	0.962257	0.95675	-2.41461
45402	24242	N/A	BE115054	Calm1	0.987003	0.716017	0.965541	0.939894	1.03064	1.39385	1.56736		-3.11491	0.998699	-2.76768	-2.04496	-2.86525	0.997663	0.999993
45403	299730	7439	neural precursor cell expressed, developmentally down-regulated gene 1 (predicted)	Nedd1_predicted	1.13761	0.809416	0.745788	0.802509	0.859078	0.981695	0.782352		-0.812618	0.537564	0.930285	0.614938	-0.319264	-3.09987	0.775982
45404	316432	16323	Ica69-related protein	LOC316432	0.794196	1.02391	0.994669	0.71527	0.661446	0.816543	0.879399		-0.338956	-3.11491	-3.17394	0.581959	0.830121	-0.906056	-2.37073
45405	N/A	N/A	AI060247	N/A	1.05915	0.793922	0.877498	0.700506	0.943159	1.1003	0.779761		-2.78473	-0.186308	-1.89796	0.469178	-2.93754	-2.52066	-0.280398
45406	N/A	N/A	45406	N/A	0.889922	0.87627	0.96292	N/A	0.767062	0.948219	0.636297		-2.02069	-1.04955	-2.96402	N/A	N/A	N/A	N/A
45407	25705	31779	transcription factor 8	Tcf8	1.1547	0.891752	0.979528	0.736528	0.751696	0.777761	0.765571		0.296248	-0.319264	-3.02388	0.997257	0.993607	0.975833	0.986832
45408	25617	3908	heat shock 70kDa protein 5 (glucose-regulated protein)	Hspa5	1.53614	2.32063	3.22863	2.50796	2.92293	2.72401	0.802596		0.999993	1	1	1	1	1	0.930285
45409	N/A	N/A	calmodulin 3 (Calm3), mRNA	N/A	1.10137	0.800097	0.877226	1.34069	1.20613	1.54211	1.26577		-2.23473	-0.0966867	-1.62255	-1.52167	-0.610008	0.963278	0.0531848
45410	N/A	N/A	heterogeneous nuclear ribonucleoprotein K (Hnrpk), mRNA	N/A	1.33064	1.59332	1.88146	1.4125	1.5804	1.49049	0.756264		0.159548	0.928455	0.996573	0.581959	0.918635	0.800116	0.0998585
45411	64527	8927	PDGFA associated protein 1	Pdap1	1.11014	1.16738	1.55857	1.82341	1.90391	1.66663	0.873125		-1.3958	-0.261227	0.999285	0.999997	1	0.99993	-0.654051
45412	25249	6953	demethyl-Q 7	Coq7	1.02842	0.900848	0.716547	0.849905	1.36567	1.2451	1.02566		-2.95096	-1.8234	0.995728	0.308952	0.99051	0.82609	-2.98907
45413	266708	21237	granzyme A	Gzma	1.17467	0.897159	1.14485	N/A	1.10086	0.967937	0.899543		-1.12259	-2.28074	-1.54689	N/A	N/A	N/A	N/A
45414	298914	3496	integrin beta 1 binding protein 1 (predicted)	Itgb1bp1_predicted	1.0917	0.651787	0.802619	0.771738	0.869304	0.892842	0.793901		0.404464	1	0.999889	0.999996	0.963278	0.830121	0.999954
45415	296588	6078	peptidase (mitochondrial processing) alpha	Pmpca	1.31744	1.43013	1.27481	1.59415	1.35561	1.58282	0.938406		0.980208	0.999182	0.940406	0.999993	0.993202	0.99999	-2.06912
45416	315745	7714	sim to sex-determination protein homolog Fem1b (LOC315745), mRNA	Fem1b_predicted	1.43636	1.19971	1.55579	1.25193	1.30414	1.07152	0.852139		0.987588	0.144897	0.998967	0.614938	0.841731	-2.3035	-0.223413
45417	N/A	N/A	45417	N/A	1.2827	1.06576	1.05261	1.22454	1.21294	1.1868	0.80652		0.852642	-2.3035	-2.60139	0.564632	0.469178	0.18831	0.667522
45418	685814	40934	AA998391	MGC156825	0.924018	0.644019	0.678294	0.793192	0.956079	1.10157	1.11034		-0.882519	1	0.999998	0.99133	-2.23473	-0.280398	-0.0621056
45419	113929	1901	nucleoporin 88	Nup88	1.21428	1.13018	1.13568	1.14686	1.15836	1.37322	0.971576		0.970574	0.479408	0.555755	0.681404	0.780999	0.999966	-2.71477
45420	366174	77423	similar to KIAA0377-like protein (predicted)	Catsper2	1.61099	1.00284	1.1252	1.16579	1.28774	1.24922	0.854594		0.99998	-3.17394	-0.654051	0.0998585	0.924663	0.821976	0.174019
45421	300266	7257	chromobox homolog 5 (Drosophila HP1a) (predicted)	Cbx5_predicted	0.907245	0.680354	0.761127	1.03943	1.01426	1.97008	1.02606		-2.23473	0.905264	0.415653	-3.01265	-3.15466	0.999872	-3.09987
45422	N/A	N/A	sim to proliferation-associated protein 1 (LOC288778), mRNA	N/A	1.41725	2.70551	2.99596	2.78314	2.68848	2.36327	0.737995		0.999951	1	1	1	1	1	0.999472
45423	N/A	N/A	sim to MAP-1 (LOC299261), mRNA	N/A	1.18478	1.18431	1.29131	1.19714	1.40651	1.27547	1.02796		0.426679	0.426679	0.944949	0.469178	0.997168	0.920691	-2.95096
45424	N/A	N/A	protein phosphatase 4, regulatory subunit 1 (Ppp4r1), mRNA	N/A	1.49154	1.42458	1.44883	1.37216	1.58252	1.22133	1.0302		0.968011	0.790745	0.940406	0.726248	0.992083	-0.131994	-3.0553
45425	84386	2305	secretory leukocyte peptidase inhibitor	Slpi	0.772905	1.78707	1.64109	0.8755	1.45198	1.00201	2.73848		-1.3958	0.555755	0.426679	-2.60139	-0.204771	-3.17564	0.997586
45426	315707	55818	c-src tyrosine kinase	Csk	1.00547	0.952152	1.23652	1.12304	1.17336	1.25892	1.15591		-3.15466	-1.77341	0.995308	0.537564	0.926581	0.998363	0.85613
45427	293618	74501	interferon induced transmembrane protein 1 (predicted)	Ifitm1_predicted	0.801687	0.851861	0.868534	0.612317	0.652229	0.73316	0.583808		0.943471	0.598724	0.333845	1	0.999995	0.998564	1
45428	N/A	N/A	AI012573	N/A	1.0202	0.637708	0.620961	0.505326	0.596531	0.608258	0.948108		-3.02388	0.999998	1	1	1	1	-2.18809
45429	25348	83197	ribosomal protein S29	Rps29	1.05333	0.845742	0.987335	0.911486	0.914604	0.994021	1.00318		-1.42092	0.977808	-3.03474	0.24369	0.144897	-3.14537	-3.16821
45430	301245	9117	Yip1 domain family, member 3	Yipf3	1.03757	0.845837	1.08088	1.04028	1.22398	1.10722	1.1251		-2.67806	0.653142	-1.3958	-2.62095	0.881517	-0.610008	-0.186308
45431	317385	3639	fusion, derived from t(12;16) malignant liposarcoma (human)	Fus	1.35397	1.05623	0.988485	0.843971	0.953383	0.940509	0.735013		0.999554	-1.94731	-3.10759	0.82609	-2.21149	-1.6981	0.999649
45432	298609	32580	EF hand domain containing 2	Efhd2	1.17819	1.83021	1.86743	1.5744	1.66519	1.75044	1.56718		0.830121	1	1	1	1	1	1
45433	94195	2227	S100 calcium binding protein A9 (calgranulin B)	S100a9	0.754374	1.07546	0.857659	0.822546	1.19284	0.939885	1.53287		0.749399	-2.43624	-0.766642	-0.0450881	-0.789566	-2.14089	0.99051
45434	25695	N/A	AI171856	Cebpd	1.00497	0.837668	0.811362	0.721084	0.744288	0.807232	1.00524		-3.16545	0.849081	0.954348	0.999818	0.999096	0.963278	-3.16228
45435	293142	8842	signal peptidase complex subunit 2 homolog (S. cerevisiae) (predicted)	Spcs2_predicted	1.13825	1.15627	1.72522	1.57578	1.6058	1.8047	0.934297		0.499401	0.701322	1	1	1	1	-1.29567
45436	363442	41738	FUN14 domain containing 1	Fundc1	0.854302	0.600532	0.621115	0.657293	0.708204	0.682387	0.872655		0.448247	1	0.999998	0.99996	0.999235	0.999853	0.0844827
45437	N/A	N/A	BE113201	N/A	1.70155	1.40589	1.37622	1.18292	1.26604	1.1083	0.867		1	0.999999	0.999997	0.96121	0.996573	0.333845	0.866162
45438	N/A	N/A	45438	N/A	0.84923	0.680452	1.10488	0.716385	0.934841	0.727959	0.984326		-1.07381	0.895291	-2.78473	0.701322	-2.18809	0.00486989	-3.15022
45439	296619	N/A	protein kinase N3	Pkn3	1.22628	1.3924	1.99844	1.77839	1.85454	1.64455	0.628896		0.971385	0.999962	1	1	1	1	1
45440	64363	1249	v-raf murine sarcoma 3611 viral oncogene homolog	Araf	1.17688	0.922562	1.01533	1.0256	0.950788	1.01088	4.03856		0.144897	-1.79843	-3.11491	-3.01265	-2.58157	-3.14537	1
45441	64638	768	ribosomal protein L28	Rpl28	0.966866	0.982591	1.17214	1.23464	1.27857	1.12643	1.01257		-2.39277	-2.95096	0.940406	0.996573	0.999611	0.645761	-3.0553
45442	300732	37867	proline-serine-threonine phosphatase-interacting protein 1 (predicted)	Pstpip1_predicted	1.03175	0.88717	1.21325	1.08118	1.06448	1.03429	1.35139		-1.79843	-0.74385	0.555755	-1.54689	-2.28074	-2.89518	0.975833
45443	287635	9543	mitochondrial ribosomal protein L27 (predicted)	Mrpl27_predicted	1.16413	1.02857	1.66898	1.61001	1.70778	1.761	0.94361		0.946392	-2.56151	1	1	1	1	-1.12259
45444	362162	8735	zinc finger protein 289	Zfp289	0.965347	0.881628	1.0333	0.985888	1.1471	1.12757	0.953572		-2.5412	0.458792	-2.62095	-3.065	0.630613	0.358055	-2.09316
45445	361378	37322	mannosidase 2, alpha B1	Man2b1	0.909167	0.721861	0.532962	0.536961	0.698482	0.620657	1.32747		-0.502544	0.999836	1	1	1	1	0.998564
45446	360647	675	intercellular adhesion molecule 2	Icam2	1.20879	0.871031	1.0781	0.809805	0.859291	0.761423	1.02035		0.726248	0.0531848	-1.67294	0.653142	0.296248	0.980769	-3.04521
45447	64681	3752	major vault protein	Mvp	1.00378	1.36011	2.00649	2.05285	1.87383	1.73764	1.86325		-3.16821	0.99991	1	1	1	1	1
45448	24886	55549	thromboxane A synthase 1	Tbxas1	1.00104	1.09009	1.16059	1.12102	1.0368	1.06465	1.87243		-3.17564	-2.41461	-1.29567	-2.02069	-3.03474	-2.75034	0.999539
45449	N/A	N/A	45449	N/A	0.936122	0.883396	0.902875	0.939909	1.01409	1.03088	1.0345		-1.6981	0.0844827	-0.481521	-1.8234	-3.09175	-2.80146	-2.71477
45450	360646	12731	LIM domain containing 2	Limd2	1.33707	1.17303	1.7131	1.51155	1.51201	1.2177	0.941142		0.999963	0.926581	1	1	1	0.988978	-1.24589
45451	293700	41132	similar to RIKEN cDNA 0610038D11 (predicted)	RGD1309710_predicted	1.07217	1.01528	1.41645	1.2985	1.42353	1.29036	0.788874		-0.721192	-3.00105	1	0.999885	1	0.999824	0.999435
45452	64156	68307	ubiquitin A-52 residue ribosomal protein fusion product 1	Uba52	0.976074	0.913483	1.05422	1.20723	1.17862	1.22255	1.07279		-2.89518	-0.610008	-2.02069	0.91438	0.795476	0.949175	-1.34565
45453	288051	319	uridine monophosphate synthetase	Umps	1.33553	1.47904	1.68032	1.8182	1.87723	1.71839	0.990463		0.999734	0.999999	1	1	1	1	-3.12182
45454	497902	40942	low molecular mass ubiquinone-binding protein	Qpc	1.09709	1.07996	1.99221	0.827644	2.03188	2.12673	0.956075		-0.882519	-1.3958	1	1	1	1	-2.45767
45455	315999	7191	MON1 homolog A (yeast) (predicted)	Mon1a_predicted	0.9408	0.822822	0.991895	0.953806	0.973571	0.95521	0.969493		-1.99632	0.837941	-3.15022	-2.41461	-2.90965	-2.45767	-2.834
45456	366957	55699	RAS-related C3 botulinum substrate 2	Rac2	0.959994	0.919541	1.27061	0.810842	0.92392	0.96955	2.19119		-2.76768	-1.74834	0.841731	0.674524	-1.87317	-2.93754	1
45457	25621	20915	CD 81 antigen	Cd81	0.979518	0.688068	0.799108	0.716304	0.929094	0.919281	0.994229		-2.88038	1	0.998011	0.999998	-0.654051	-0.242232	-3.15022
45458	84402	2266	secreted frizzled-related protein 1	Sfrp1	1.02732	0.628402	0.526915	0.53052	0.342936	0.425248	0.486847		-3.0553	0.998136	0.999993	0.999991	1	1	0.999999
45459	N/A	N/A	sim to RIKEN cDNA 6030490I01 gene (LOC362845), mRNA	N/A	0.971956	0.736003	0.74366	0.815648	0.894947	0.817136	0.897473		-3.00105	0.955564	0.941957	0.115053	-1.19636	-0.0966867	-0.588208
45460	24482	515	insulin-like growth factor 1	Igf1	4.05502	4.98856	7.15961	5.67861	5.07727	3.74658	1.91711		1	1	1	1	1	1	1
45461	84510	5102	stathmin-like 2	Stmn2	0.919675	0.941814	0.781957	0.94992	1.09578	0.696749	0.886262		-2.52066	-2.834	-0.0116003	-2.16456	-2.93754	0.202422	-2.3485
45462	N/A	N/A	BF408241	N/A	0.972491	0.67499	0.900421	1.01183	0.983152	1.16707	0.875761		-3.02388	0.994348	-1.47126	-3.15022	-3.11491	-0.358819	-0.812618
45463	58966	4274	receptor (calcitonin) activity modifying protein 2	Ramp2	1.08579	0.634678	1.22763	1.08116	1.04135	0.968825	0.924968		-1.42092	0.999992	0.830121	-1.57211	-2.65929	-2.84979	-1.57211
45464	56718	3637	FK506 binding protein 12-rapamycin associated protein 1	Frap1	1.03446	0.805946	1.2265	1.0582	1.13505	1.24828	0.979192		-2.58157	0.983835	0.972176	-1.74834	0.458792	0.98795	-2.93754
45465	360914	32328	placenta-specific 8 (predicted)	Plac8_predicted	1.4726	1.42795	1.26633	1.04185	1.3291	1.88295	3.05905		0.999672	0.998821	0.91438	-2.67806	0.982868	1	1
45466	292763	5199	mitogen activated protein kinase kinase kinase kinase 1 (predicted)	Map4k1_predicted	0.957574	0.963732	0.855945	0.672079	0.643295	0.807219	1.20231		-2.65929	-2.78473	0.216356	0.999694	0.999949	0.813494	0.590411
45467	N/A	N/A	sim to cysteine-rich protein NFX-1 (LOC313166), mRNA	N/A	1.17547	1.0261	1.01755	1.01773	1.06311	0.955669	0.949041		0.509168	-2.95096	-3.07431	-3.065	-2.04496	-2.49989	-2.32609
45468	83688	4916	transaldolase 1	Taldo1	0.929903	0.996401	1.47201	1.55387	1.6222	1.83036	1.28564		-0.67629	-3.16545	1	1	1	1	0.999637
45469	N/A	N/A	sim to putative adapter and scaffold protein (LOC365037), mRNA	N/A	1.17287	0.875585	0.843374	0.73654	0.631716	0.984085	0.85665		-1.94731	0.606899	-2.18809	0.0372624	0.809123	-2.71477	-1.29567
45470	679898	5563	sim to histidyl-tRNA synthetase-like (LOC307491), mRNA	LOC679898	1.07019	1.0164	1.20583	1.00971	1.08058	1.09558	0.894547		-1.54689	-3.0553	0.878577	-3.13442	-1.19636	-0.721192	-0.131994
45471	316530	9238	hypothetical protein MGC:72616	RGD735175	0.896037	0.547651	0.515978	0.549041	0.668109	0.65785	1.58658		0.24369	1	1	1	1	1	1
45472	25197	2281	beta galactoside alpha 2,6 sialyltransferase 1	St6gal1	1.09203	0.811738	1.14953	1.10384	1.40884	1.20517	1.66443		-1.19636	0.862889	0.130065	-0.882519	0.999096	0.73804	1
45473	298845	5117	elastin microfibril interfacer 1 (predicted)	Emilin1_predicted	0.765183	0.48996	0.54899	0.608143	0.807044	1.0227	0.807168		0.997508	1	1	1	0.971385	-2.93754	0.971385
45474	140655	794	ribosomal protein S16	Rps16	0.863972	0.929028	0.944267	0.97891	0.954278	1.02779	1.00221		0.581959	-1.29567	-1.89796	-2.96402	-2.25782	-2.834	-3.17394
45475	N/A	N/A	sim to Eukaryotic translation initiation factor 3 subunit 1 (eIF-3 alpha) (eIF3 p35) (eIF3j) (LOC311371), mRNA	N/A	1.58471	1.25362	1.86623	1.56288	1.54977	1.28887	0.965239		1	0.998253	1	1	1	0.999684	-2.3485
45476	81743	1952	phosphodiesterase 2A, cGMP-stimulated	Pde2a	0.999933	0.574862	0.496754	0.597279	0.558203	0.645067	0.996684		-3.17585	0.999999	1	0.999715	1	0.999853	-3.17245
45477	114248	4522	phosphodiesterase 6H, cGMP-specific, cone, gamma	Pde6h	1.19411	1.40161	1.66959	1.40993	1.36054	1.34783	0.935174		0.994348	1	1	1	1	0.999999	-0.481521
45478	361527	7893	phospholipase D family, member 3	Pld3	0.898361	0.774481	0.483192	0.580011	0.558977	0.829485	1.32016		-1.44608	0.780999	1	0.999956	0.999988	0.159548	0.866162
45479	170667	68199	ATPase, H transporting, lysosomal V0 subunit c	Atp6v0c	1.26479	1.39189	1.69117	1.38901	1.41937	1.49795	1.23733		0.999235	0.999999	1	0.999999	1	1	0.997076
45480	364838	68479	receptor accessory protein 5 (predicted)	Reep5_predicted	0.948583	0.829414	1.23073	1.24793	1.38442	1.50142	1.45089		-1.59733	0.982868	0.99452	0.997508	0.999997	1	1
45481	300050	6612	block of proliferation 1	Bop1	1.4874	2.64024	3.27371	2.96916	2.8576	1.88528	0.804691		1	1	1	1	1	1	0.988978
45482	360602	75056	similar to cisplatin resistance-associated overexpressed protein (predicted)	RGD1307981_predicted	1.36183	0.716916	0.990938	0.857774	0.757583	0.774761	0.872617		0.841731	0.902854	-3.16228	-0.789566	0.714013	0.573367	-1.1471
45483	59315	5227	neurexophilin 3	Nxph3	1.05006	0.70421	0.608198	0.593193	0.494113	0.452342	0.622322		-2.78473	0.964273	0.999415	0.999937	0.999999	1	0.99133
45484	315600	6673	vacuolar protein sorting 11 (yeast) (predicted)	Vps11_predicted	0.97412	0.552898	0.689664	0.660238	0.789561	0.730002	0.996838		-2.76768	1	0.999999	1	0.997168	0.99997	-3.17054
45485	294390	12472	hypothetical LOC294390	RGD1307672	1.03567	0.83299	0.845645	0.927737	1.10045	0.753994	0.869368		-2.92377	0.230112	-0.0116003	-2.11709	-2.09316	0.437543	-0.545066
45486	301013	9526	scotin	MGC94600	0.93081	0.912031	1.07582	0.851352	0.957035	1.03194	1.50447		-0.812618	-0.0793052	-2.78473	0.918635	-2.04496	-2.56151	1
45487	58927	41038	ribosomal protein L36	Rpl36	0.995057	0.929022	1.24496	1.29071	1.33155	1.19538	1.05307		-3.16228	-1.09816	0.983835	0.997168	0.999435	0.907621	-1.97186
45488	24267	30982	similar to myosin heavy chain Myr 8	Comt	0.888166	0.549157	0.848619	0.623782	0.762347	0.91442	1.03961		-0.766642	1	0.18831	0.999949	0.940406	-1.54689	-1.62255
45489	312903	8621	TOAD-64/Ulip/CRMP protein 4b	Tram1	1.07774	0.854954	1.28911	1.37958	1.70362	1.89629	1.03213		-0.588208	0.924663	0.999705	0.999997	1	1	-2.49989
45490	681031	37730	similar to small nuclear ribonucleoprotein polypeptide G	LOC681031	1.04282	1.11085	1.413	1.10169	1.31835	1.43036	0.86014		-2.06912	0.381592	0.999999	0.174019	0.999939	1	0.905264
45491	304431	3376	splicing factor, arginine/serine-rich 8 (suppressor-of-white-apricot homolog, Drosophila)	Sfrs8	1.21355	1.08226	1.15172	0.775435	0.84465	0.756845	0.738178		0.895291	-1.1717	0.448247	0.990791	0.760337	0.996783	0.999001
45492	309621	7750	butyrophilin-like 2 (MHC class II associated)	RT1-Ba	0.901074	0.77939	0.921954	1.02215	0.711938	0.618112	1.41928		-2.09316	0.202422	-2.47889	-3.12182	0.795476	0.986832	0.830121
45493	294520	11246	microtubule associated monoxygenase, calponin and LIM domain containing 1 (predicted)	Mical1_predicted	0.95203	0.630433	0.815848	0.90148	0.938237	0.915902	0.997606		-2.09316	1	0.963278	-0.131994	-1.99632	-0.631956	-3.17245
45494	499171	32288	similar to BTEB3 protein (predicted)	RGD1565099_predicted	2.05097	1.86247	1.22633	0.97988	0.798808	0.845177	1.27346		1	1	0.852642	-3.03474	-3.12182	0.590411	0.957907
45495	308568	12061	similar to RIKEN cDNA 2410002F23	RGD1309326	1.94915	1.9309	2.38859	1.7	1.66115	1.04665	0.578205		1	1	1	1	1	-2.16456	1
45496	299783	21357	GLI pathogenesis-related 1 (glioma)	Glipr1	1.10176	0.930788	0.898423	0.688886	0.685533	0.736181	1.48543		-0.654051	-1.49645	-0.338956	0.999953	0.999962	0.998782	0.999985
45497	292892	1208	interferon regulatory factor 3	Irf3	0.950499	0.765078	0.691615	0.662731	0.754796	0.842259	0.887049		-1.64775	0.999885	1	1	0.999953	0.965244	0.630613
45498	308875	68196	Ras homolog gene family, member G	Rhog	0.919868	0.854387	1.07079	0.933523	1.00628	1.27876	1.75272		-0.319264	0.91438	-0.929707	-0.906056	-3.15022	0.999285	1
45499	360815	5590	similar to ATP-dependent RNA-helicase (predicted)	RGD1562539_predicted	1.15552	1.03228	1.63181	1.64524	1.59601	1.45354	0.953399		0.726248	-2.64025	1	1	1	0.999998	-2.06912
45500	680815	89382	similar to RIKEN cDNA 9430098E02 (predicted)	LOC680815	1.0341	0.809921	0.769271	0.815586	1.0539	1.07861	0.991887		-2.95096	0.509168	0.837941	0.437543	-2.64025	-2.14089	-3.16228
45501	60327	20077	coagulation factor XIII, A1 subunit	F13a1	0.923086	0.790596	0.778543	1.09445	0.886054	0.862681	1.18299		-2.18809	0.555755	0.667522	-1.97186	0.130065	-0.698671	-0.299744
45502	171062	4092	natural killer cell group 7 sequence	Nkg7	1.00983	1.00865	0.697617	0.804121	0.742923	0.737177	1.09637		-3.17564	-3.15022	0.93382	0.270319	0.765652	0.645761	-2.11709
45503	50522	39626	ubiquitin C	Ubc	1.02966	1.01846	1.06286	0.950735	0.979149	1.06856	1.10811		-2.65929	-2.96402	-1.3707	-1.84831	-2.90965	-1.1471	0.130065
45504	58820	8003	zinc finger protein 148	Zfp148	1.05376	0.760027	1.16636	0.845597	0.99069	0.80218	0.869274		-2.58157	0.920691	-0.131994	0.115053	-3.15466	0.694801	-0.419424
45505	29276	37874	cysteine and glycine-rich protein 1	Csrp1	1.05039	1.11373	1.57161	1.25233	1.34483	1.45678	1.11825		-1.94731	0.18831	1	0.993988	0.997946	0.999999	0.283371
45506	81813	4135	Kruppel-like factor 10	Klf10	2.41756	0.952322	1.08105	0.961681	1.06595	1.10181	0.960528		0.895291	-2.06912	-0.929707	-2.43624	-1.47126	-2.60139	-2.39277
45507	364534	41881	similar to RIKEN cDNA 1210002E11	LOC364534	1.42756	1.32888	1.36183	1.32371	1.5365	1.46312	0.905063		1	0.999999	1	0.999999	1	0.999999	0.660395
45508	290673	5791	ATPase type 13A1 (predicted)	Atp13a1_predicted	1.19295	1.23102	1.83092	1.60732	1.75228	1.38978	1.13194		0.598724	0.830121	1	0.999996	1	0.997508	-0.280398
45509	N/A	N/A	AI556570	N/A	0.915761	0.797671	0.999666	0.769416	0.856334	0.875454	1.42453		-1.6981	0.732199	-3.17585	0.892656	-0.0966867	-0.654051	0.99255
45510	N/A	N/A	sim to hypothetical protein FLJ21148 (LOC291844), mRNA	N/A	1.06337	0.922379	1.08009	1.07365	1.28593	1.07603	0.995319		-2.21149	-1.67294	-1.77341	-1.94731	0.930285	-1.87317	-3.17054
45511	N/A	N/A	ribosomal protein S12 (Rps12), mRNA	N/A	1.03171	0.865393	0.999569	1.01944	1.08619	1.1432	1.00643		-2.67806	0.694801	-3.17564	-2.97673	-0.721192	0.564632	-3.15466
45512	25680	1383	colipase, pancreatic	Clps	1.21187	1.06451	1.41633	1.26984	1.33673	1.38419	1.24906		0.963278	-1.44608	0.999993	0.996232	0.999776	0.999971	0.99133
45513	298511	N/A	AI144714	N/A	1.15862	0.972339	0.846307	0.809791	0.751841	0.881686	0.892693		0.369907	-2.89518	0.622842	0.902854	-3.1401	-0.028253	-0.338956
45514	309621	7750	RT1 class II, locus Ba	RT1-Ba	1.29279	0.915415	0.741268	0.552806	0.756424	1.07072	1.73112		-0.789566	-2.76768	-0.319264	0.940406	-0.545066	-3.0553	0.895291
45515	252921	833	tubulin, gamma 1	Tubg1	1.05818	0.741818	0.966723	0.941474	1.27837	1.52239	0.862609		-1.24589	0.999995	-2.3485	-1.07381	0.999776	1	0.920691
45516	360531	11632	similar to hypothetical protein FLJ11526 (predicted)	RGD1309585_predicted	0.855905	0.646053	0.637991	0.669585	0.856906	0.931901	1.04432		0.667522	0.999999	1	0.999995	0.653142	-1.77341	-2.41461
45517	25565	N/A	BF555230	Tle4	1.66685	2.47556	3.01549	3.193	2.66056	2.43138	1.22894		0.999999	1	1	1	1	1	0.834071
45518	25562	37746	transcription elongation factor B (SIII), polypeptide 3	Tceb3	1.4994	1.29594	1.57528	1.34856	1.38074	1.15488	1.22801		1	0.999415	1	0.999947	0.999999	0.800116	0.988302
45519	54259	4046	inositol polyphosphate-5-phosphatase D	Inpp5d	0.991788	0.895625	1.54102	1.41691	1.31218	1.39186	2.15657		-3.16545	-1.54689	0.995308	0.957907	0.765652	0.935525	1
45520	362049	2765	unc-5 homolog C (C. elegans)	Unc5c	1.05932	0.881424	0.752383	0.785157	0.770028	0.796965	0.765551		-1.09816	-0.654051	0.949175	0.837941	0.932073	0.765652	0.916532
45521	84351	7782	inhibitor of kappaB kinase beta	Ikbkb	1.02989	0.730574	0.78989	0.648691	0.742612	0.862134	1.05637		-2.39277	1	0.999925	1	0.999999	0.967112	-1.04955
45522	287167	N/A	globin, alpha	LOC287167	1.10422	1.28979	0.82708	0.523796	0.352342	0.557694	0.49529		-1.94731	0.555755	-0.168023	0.999977	1	0.999853	0.999996
45523	363516	55426	ATP-binding cassette, sub-family D (ALD), member 1 (predicted)	Abcd1_predicted	0.958544	0.83194	0.67925	0.606116	0.661008	0.836494	0.777506		-2.52066	0.813494	0.999967	1	0.999991	0.775982	0.983835
45524	246239	69222	solute carrier family 15, member 3	Slc15a3	1.21291	1.50216	1.07128	1.45076	1.40992	1.18991	1.55499		0.296248	0.996884	-2.3035	0.991065	0.979632	0.0211574	0.998967
45525	498894	75520	similar to H2A histone family, member V isoform 1 (predicted)	RGD1560813_predicted	0.924542	0.629245	0.316388	0.287606	0.578331	0.927567	1.10542		-1.64775	0.999987	1	1	1	-1.74834	-1.00131
45526	N/A	N/A	AA965077	N/A	1.06041	0.609325	1.01693	0.697765	0.658369	0.995087	0.874877		-3.1401	0.957907	-3.14537	0.653142	0.645761	-3.17245	-1.54689
45527	311881	8131	F-box and WD-40 domain protein 2 (predicted)	Fbxw2_predicted	1.05547	0.894462	1.14872	0.859279	0.886584	0.861249	0.900898		-1.3958	0.581959	0.869366	0.932073	0.707725	0.9227	0.448247
45528	295279	475	Fc receptor, IgG, high affinity I	Fcgr1	1.31455	1.76379	1.78967	1.46553	1.60365	1.67633	1.43504		0.998859	1	1	0.999997	1	1	0.999991
45529	310632	22995	RAB25, member RAS oncogene family (predicted)	Rab25_predicted	0.957983	1.3218	1.88062	1.60257	1.48479	1.82685	1.86636		-2.67806	0.971385	1	0.999983	0.999598	1	1
45530	300284	88536	similar to RIKEN cDNA 4833435D08	LOC300284	1.06682	0.831373	0.831448	0.669417	0.787104	0.716038	0.851162		-1.1471	0.972176	0.971385	1	0.998564	0.999996	0.91438
45531	295500	6488	sim to methionyl aminopeptidase 1 (LOC295500), mRNA	Metap1_predicted	1.04164	1.11234	1.25251	1.24175	1.38016	1.07487	1.47412		-2.67806	-0.766642	0.895291	0.862889	0.996573	-1.79843	0.999768
45532	292756	4300	p21 (CDKN1A)-activated kinase 4 (predicted)	Pak4_predicted	1.18308	0.972245	1.22424	1.05533	1.05692	1.11817	0.963709		0.989923	-2.45767	0.999034	-1.12259	-1.04955	0.749399	-2.02069
45533	N/A	N/A	sim to hypothetical protein (LOC362195), mRNA	N/A	1.00838	0.833715	0.877303	0.925607	1.00886	0.960713	0.97051		-3.09987	0.998363	0.944949	0.144897	-3.09175	-1.6981	-2.28074
45534	316736	36483	BE110678	Emilin2_predicted	1.03822	0.933526	1.1377	0.903786	0.855802	0.696758	0.694355		-2.93754	-2.43624	-0.74385	-1.74834	-0.56656	0.968888	0.971385
45535	361689	41325	unc-93 homolog B1 (C. elegans)	Unc93b1	1.08636	0.927913	0.951698	1.00077	1.02817	1.21383	2.85429		-1.59733	-1.84831	-2.52066	-2.43624	-2.96402	-0.0966867	1
45536	362015	2979	similar to adenosine monophosphate deaminase 2 (isoform L)	LOC362015	0.936948	0.875156	1.18666	1.17418	1.35732	1.11651	0.839909		-1.92267	0.0211574	0.598724	0.479408	0.99586	-0.545066	0.230112
45537	295245	40647	recombination activating gene 1 activating protein 1 (predicted)	Rag1ap1_predicted	0.953206	0.813888	0.775438	1.01207	1.41301	1.51653	1.46261		-2.52066	0.790745	0.950516	-3.13442	0.998136	0.9999	0.999539
45538	690976	89406	AI230762	LOC690976	1.59105	1.35779	1.79558	1.49252	1.30722	1.0761	0.960469		1	0.999858	1	0.999999	0.998859	-1.07381	-2.37073
45539	290771	4524	sim to platelet-derived growth factor receptor-like (LOC290771), mRNA	Pdgfrl	1.10054	0.816213	0.824785	0.650837	0.681651	0.863306	1.16496		-0.906056	0.85613	0.804664	0.999988	0.999893	0.321484	0.415653
45540	363243	2751	sim to Kruppel-like factor 7 (ubiquitous) (LOC363243), mRNA	Klf7_predicted	1.04333	0.646167	0.87838	0.686658	0.736309	0.724896	0.855627		-2.80146	0.99926	-0.74385	0.99452	0.95675	0.972176	-0.186308
45541	298696	4531	protein (peptidyl-prolyl cis/trans isomerase) NIMA-interacting 1 (predicted)	Pin1_predicted	1.14792	1.11512	1.25972	1.20662	1.19539	1.26282	1.0767		0.991839	0.926581	0.999999	0.999903	0.999768	0.999999	0.393111
45542	499285	74384	similar to cysteine-rich glycoprotein (predicted)	RGD1566394_predicted	0.812915	1.19006	1.03314	1.09873	0.954281	0.707981	0.738971		-0.261227	-0.654051	-3.09175	-2.23473	-2.92377	0.834071	0.660395
45543	N/A	N/A	BI283235	N/A	0.923144	0.810329	1.03664	1.00757	1.15126	0.918617	1.17495		-1.1717	0.940406	-2.65929	-3.15022	0.426679	-1.00131	0.458792
45544	81524	1872	nuclear factor I/X	Nfix	0.958848	0.513686	0.497742	0.590441	0.716937	0.849345	0.822488		-2.45767	1	1	1	0.999805	0.726248	0.909925
45545	N/A	N/A	drebrin-like (Dbnl), mRNA	N/A	1.2061	0.91077	0.889182	0.6703	0.896038	0.904499	0.711891		0.895291	-0.610008	0.0689248	0.999996	0.73804	-0.378853	0.9999
45546	289820	4181	ARP2 actin-related protein 2 homolog (yeast)	Actr2	1.14965	1.43047	1.86911	1.82363	1.7976	1.89384	1.49907		0.645761	0.999993	1	1	1	1	1
45547	315121	5128	BG376781	Cdc42ep1_predicted	1.88305	1.28189	1.60464	1.19896	1.07073	0.832182	0.807345		1	0.99516	1	0.907621	-1.3707	0.91438	0.975833
45548	294430	25235	similar to chromosome 6 open reading frame 188	RGD1304835	1.084	1.23459	1.29535	1.57269	1.49235	1.4115	1.16748		-1.1471	0.943471	0.992083	1	0.999992	0.999863	0.622842
45549	313050	3911	lymphocyte protein tyrosine kinase (mapped)	Lck	1.21619	1.87155	2.002	2.26578	2.60201	2.20269	1.15543		0.968888	1	1	1	1	1	0.73804
45550	303747	4471	CD7 antigen (predicted)	Cd7_predicted	0.869805	0.799291	1.01309	0.895326	0.882705	0.703476	0.917156		-2.02069	-0.131994	-3.15868	-2.02069	-1.59733	0.813494	-2.41461
45551	83826	3638	AA850212	Nr5a1	1.14342	0.962742	1.52396	1.50548	1.64684	1.81124	0.960283		0.91438	-1.99632	1	1	1	1	-1.84831
45552	296635	41885	similar to RIKEN cDNA D830019K17	RGD1305821	1.301	0.743821	0.874701	0.771518	0.668792	0.861686	1.02334		0.862889	0.940406	-0.654051	0.849081	0.997508	-0.338956	-3.065
45553	N/A	N/A	BI275739	N/A	1.32835	1.0574	0.842216	0.753919	0.92677	1.0939	0.876343		0.95675	-2.45767	-1.52167	0.954348	-1.99632	-1.54689	-0.460659
45554	301012	N/A	procollagen, type VII, alpha 1 (predicted)	Col7a1_predicted	0.958132	0.814833	0.773829	0.506119	0.48523	0.470499	0.604542		-2.65929	0.760337	0.935525	1	1	1	0.999959
45555	691026	41550	AI072917	LOC691026	0.878228	0.650946	0.925884	0.92142	1.01473	1.07768	0.810518		0.765652	1	-0.460659	-0.280398	0.174019	-0.545066	0.996232
45556	312227	40870	CCR4-NOT transcription complex, subunit 4	Cnot4	4.07417	4.5363	6.33178	5.50331	4.8101	3.528	2.11081		1	1	1	1	1	1	1
45557	N/A	N/A	sim to Tumor necrosis factor receptor superfamily member 19L precursor (Receptor expressed in lymphoid tissues) (LOC361615), mRNA	N/A	0.807843	0.71457	0.897954	0.866274	0.813353	0.833985	0.749961		-0.261227	0.770867	-2.21149	-1.3958	-0.338956	-0.74385	0.518783
45558	292898	9914	similar to RIKEN cDNA 1110061L23	RGD1309809	0.851583	0.50685	0.811467	0.863638	1.30086	1.08779	0.935683		-0.721192	0.999989	0.0531848	-0.977337	0.590411	-2.25782	-2.58157
45559	289036	69199	adiponectin receptor 1	Adipor1	1.22187	1.10088	1.09691	0.879692	1.05551	0.981176	1.36746		0.997257	0.346035	0.257093	-3.02388	-1.29567	-3.09987	0.999999
45560	29286	86843	ribosomal protein S17	Rps17	1.02934	1.0721	1.2749	1.12527	1.17958	1.13309	1.03852		-2.56151	-0.698671	0.999649	0.660395	0.962257	0.743772	-2.18809
45561	367083	6756	asparagine-linked glycosylation 9 homolog (yeast, alpha 1,2 mannosyltransferase) (predicted)	Alg9_predicted	1.07902	1.14403	1.25808	1.31787	1.64863	1.27102	1.03649		-1.32063	0.308952	0.970574	0.99586	1	0.980769	-2.65929
45562	140669	11375	ATP-binding cassette, sub-family B (MDR/TAP), member 6	Abcb6	1.13288	0.887523	1.42875	1.26265	1.53407	1.34067	0.761193		-0.168023	-0.299744	0.999507	0.938818	0.99998	0.993202	0.98519
45563	304591	56904	deltex 2 homolog (Drosophila)	Dtx2	1.09435	0.763703	0.83316	0.656127	0.756502	0.75643	0.956771		-0.588208	0.998011	0.902854	1	0.999308	0.998741	-2.3035
45564	282817	8307	PYD and CARD domain containing	Pycard	0.775079	0.697355	0.954568	1.01622	1.00952	1.59816	2.27453		0.760337	0.982364	-2.78473	-3.12832	-3.15868	0.999331	1
45565	294230	32205	mitochondrial ribosomal protein S18B	Mrps18b	1.25805	1.17688	1.74679	1.74354	2.02505	1.47152	0.881384		0.979632	0.743772	1	1	1	0.999976	0.24369
45566	361165	N/A	similar to D8Ertd354e protein (predicted)	RGD1560755_predicted	0.931761	0.742438	0.801586	0.731882	0.797933	0.877237	0.969568		-1.6981	0.99586	0.924663	0.997737	0.935525	0.0372624	-2.834
45567	89789	N/A	lamin B receptor	Lbr	1.11401	0.963923	1.27335	1.6069	1.51917	1.71692	0.946744		0.479408	-2.25782	0.999584	0.999981	1	1	-1.87317
45568	314759	41083	similar to genes associated with retinoid-IFN-induced mortality 19 (predicted)	RGD1565358_predicted	1.08377	0.921009	1.20948	1.27263	1.56186	1.48128	0.887167		-0.261227	-0.186308	0.991065	0.999637	1	1	0.688163
45569	N/A	N/A	45569	N/A	0.993535	0.868521	0.933819	0.933888	1.12294	1.18483	0.922749		-3.16821	-0.654051	-2.3485	-2.3485	-1.22109	-0.11425	-3.15466
45570	497960	10054	similar to CDNA sequence BC017647 (predicted)	RGD1566149_predicted	1.03359	0.876509	1.06715	1.04587	1.01094	0.931617	1.00339		-2.41461	0.800116	-0.929707	-1.89796	-3.08322	-0.67629	-3.16821
45571	315609	586	CD3 antigen, epsilon polypeptide (predicted)	Cd3e_predicted	1.35385	1.02849	1.37149	1.14621	1.33408	1.0383	0.909521		0.998741	-2.84979	0.999308	0.333845	0.997508	-2.62095	-0.698671
45572	362434	14678	O-acyltransferase (membrane bound) domain containing 5	Oact5	1.13238	1.06131	1.16608	1.37036	1.28147	1.22461	1.31692		-0.0621056	-2.04496	0.469178	0.998363	0.974427	0.872503	0.991065
45573	N/A	N/A	AA817865	N/A	0.999638	0.987578	1.01284	0.978435	2.04679	1.41024	0.877704		-3.17585	-3.13442	-3.13442	-3.0553	0.999881	0.992083	-0.545066
45574	314322	3844	FBJ murine osteosarcoma viral oncogene homolog	Fos	40.25	6.40721	4.40471	2.30948	2.46743	1.60814	2.68116		1	1	1	0.999308	0.999415	0.813494	0.999957
45575	362394	6283	similar to RIKEN cDNA 5830446M03	RGD1307688	1.43292	1.17739	1.42182	1.22824	1.13336	1.15459	1.1544		1	0.995308	1	0.99983	0.935525	0.980769	0.980769
45576	295230	4373	chaperonin subunit 3 (gamma)	Cct3	1.08528	0.766796	0.748015	0.749592	0.848398	1.06314	1.64423		-1.27075	0.987588	0.995452	0.995007	0.606899	-1.97186	1
45577	497876	4693	similar to 39S ribosomal protein L28, mitochondrial precursor (L28mt) (MRP-L28)	LOC497876	1.02193	0.819254	1.11634	1.10301	1.3977	1.38509	0.914469		-2.98907	0.895291	-0.439959	0.0372624	0.999649	0.999454	-0.906056
45578	298686	N/A	cyclin L2	Ccnl2	1.59953	1.02664	1.07768	0.840824	0.959207	0.791537	0.84784		0.975833	-3.09987	-2.81789	-0.953468	-2.98907	-0.0621056	-1.09816
45579	690315	41566	similar to Der1-like domain family, member 3	LOC690315	0.976272	0.952532	1.12048	0.993153	0.960121	1.01176	0.954282		-2.84979	-1.99632	0.296248	-3.14537	-2.3035	-3.09175	-2.06912
45580	192281	1903	2',5'-oligoadenylate synthetase 1, 40/46kDa	Oas1	0.997242	0.705415	0.576072	0.56608	1.16838	2.16711	2.71553		-3.17245	0.999209	1	1	0.381592	1	1
45581	N/A	N/A	sim to UDP-GlcNAc:betaGal beta-1,3-N-acetylglucosaminyltransferase 1 (LOC305571), mRNA	N/A	1.05178	0.845357	0.973011	0.946088	0.984423	0.96774	0.961491		-1.44608	0.981846	-2.56151	-1.19636	-2.96402	-2.32609	-2.02069
45582	25375	20175	aldehyde dehydrogenase family 3, member A1	Aldh3a1	0.658361	0.919076	0.910547	0.731195	0.76616	0.937378	1.24062		0.920691	-2.41461	-2.25782	0.701322	0.174019	-2.71477	-0.204771
45583	307806	10726	THAP domain containing 11 (predicted)	Thap11_predicted	1.00697	0.788906	1.14689	1.0753	1.06334	0.938376	0.857507		-3.15466	0.98519	0.437543	-3.17564	-1.74834	-1.67294	0.660395
45584	362229	6927	5'-3' exoribonuclease 2 (predicted)	Xrn2_predicted	1.42793	1.34562	1.3477	1.37742	1.66388	1.52445	1.13846		0.984751	0.924663	0.926581	0.959036	0.999885	0.997878	-0.859098
45585	114559	N/A	PAK-interacting exchange factor beta	Arhgef7	1.7858	1.55417	1.23453	1.2242	1.24326	1.06555	0.853425		0.999569	0.98519	-0.0450881	-0.149918	0.0531848	-2.67806	-0.882519
45586	117022	7783	interleukin 1 receptor, type II	Il1r2	1.13738	1.06272	1.36565	0.786365	1.22025	1.34241	0.923565		-0.977337	-2.52066	0.932073	0.660395	0.270319	0.895291	-2.14089
45587	N/A	N/A	hypothetical gene supported by NM_021584 (LOC360341), mRNA	N/A	1.214	0.800144	1.48461	1.39443	1.10414	0.983795	0.546325		0.674524	0.849081	0.999637	0.99586	-1.09816	-3.09987	1
45588	309550	18226	sim to expressed sequence AI481284 (LOC309550), mRNA	L3mbtl3_predicted	0.972764	0.881354	0.967508	0.910408	0.815065	0.745749	1.53974		-3.01265	-0.789566	-2.93754	-1.59733	0.528248	0.944949	0.973696
45589	54319	55740	villin 2	Vil2	1.56424	2.96038	2.34431	1.1589	1.20236	1.24071	1.69415		0.99999	1	1	0.257093	0.489482	0.82609	1
45590	499529	1866	pelota homolog	Ndufs4	0.966458	1.14895	1.24975	0.830909	1.04293	1.03144	1.08995		-2.88038	-0.280398	0.785919	0.479408	-2.7327	-2.93754	-1.62255
45591	681050	5224	sim to polyamine-modulated factor 1 (LOC295232), mRNA	LOC681050	0.957429	0.708781	0.941072	1.14418	1.45674	2.08443	0.92083		-2.49989	0.999649	-1.97186	0.202422	0.999925	1	-1.22109
45592	309447	2891	LIM domain binding 1 (predicted)	Ldb1_predicted	1.59851	0.643952	0.652272	0.697109	0.779032	0.698721	0.881191		1	1	1	0.999996	0.997508	0.999995	0.489482
45593	N/A	N/A	nuclear factor of kappa light chain gene enhancer in B-cells inhibitor, alpha (Nfkbia), mRNA	N/A	0.928878	0.880952	0.862903	0.986368	0.987201	1.0038	0.880747		-2.06912	-0.698671	-0.242232	-3.12832	-3.13442	-3.03474	-0.698671
45594	298763	14282	metastasis associated 3 (predicted)	Mta3_predicted	0.977812	0.634405	1.00581	1.13722	1.0562	1.15967	1.2874		-3.09175	0.997737	-3.17054	-1.12259	-2.69656	-0.698671	0.667522
45595	295357	4668	hepatitis B virus x interacting protein (predicted)	Hbxip_predicted	0.936698	0.708198	0.885975	0.678515	0.848072	0.941957	0.988995		-1.59733	0.999925	0.144897	0.999993	0.765652	-1.79843	-3.12182
45596	300225	N/A	AI411930	LOC300225	1.07454	1.02683	1.06734	1.01992	1.04193	0.907074	1.0549		-2.16456	-3.02388	-2.32609	-3.09175	-2.81789	-1.52167	-2.58157
45597	29521	37975	secretory carrier membrane protein 1	Scamp1	1.24976	1.46853	1.96928	2.04868	2.41849	1.86733	0.867045		0.909925	0.999836	1	1	1	1	0.18831
45598	170900	N/A	RNA binding motif protein 14	Rbm14	1.09435	0.810104	1.6628	1.56645	1.68206	1.81184	0.741871		-0.906056	0.926581	1	0.999999	1	1	0.997878
45599	295243	15494	keratinocyte associated protein 2 (predicted)	Krtcap2_predicted	1.17087	1.04354	1.04732	0.882766	0.867982	1.05611	1.15492		0.785919	-2.32609	-2.18809	0.369907	0.630613	-1.87317	0.660395
45600	24650	N/A	polycystic kidney disease 1 homolog	Pkd1	1.19133	0.754008	0.930236	0.741033	0.787517	0.712214	0.716276		0.749399	0.995308	-1.54689	0.997809	0.972176	0.999637	0.999539
45601	25155	2390	spleen tyrosine kinase	Syk	1.03396	0.993411	1.1182	0.984445	0.978068	0.932167	2.32112		-2.89518	-3.16545	-0.953468	-2.06912	-3.04521	-2.06912	1
45602	361545	32579	similar to RIKEN cDNA 3100004P22	RGD1306184	1.17187	1.12007	1.31848	1.12935	1.27775	1.13897	0.910488		0.975833	0.732199	0.999994	0.821976	0.999935	0.881517	0.381592
45603	289218	N/A	NADH dehydrogenase (ubiquinone) Fe-S protein 2	Ndufs2	1.3248	0.906603	1.11786	1.02316	1.07586	0.913803	0.849807		0.997257	-0.545066	-0.168023	-2.95096	-1.3958	-0.789566	0.707725
45604	362161	3708	receptor-associated protein of the synapse (predicted)	Rapsn_predicted	1.10664	0.901855	0.946432	0.788494	0.938375	0.930928	0.990548		-0.502544	-0.439959	-2.06912	0.977167	-1.77341	-1.49645	-3.1401
45605	N/A	N/A	sim to T-cell antigen 4-1BB precursor - mouse (LOC362663), mRNA	N/A	1.29793	1.45575	2.40608	1.701	2.28958	2.23604	0.771992		0.984299	0.999893	1	1	1	1	0.982868
45606	N/A	N/A	BE110199	N/A	1.07234	0.844797	0.965569	1.01908	0.890358	0.853258	0.827341		-1.79843	0.73804	-2.76768	-3.0553	-0.378853	0.448247	0.760337
45607	311880	32637	GTPase activating protein and VPS9 domains 1 (predicted)	Gapvd1_predicted	1.22966	0.906321	1.07698	0.783996	0.936509	0.74536	0.813885		0.95675	-0.399055	-1.22109	0.991065	-1.54689	0.999209	0.955564
45608	114590	40881	ubiquilin 1	Ubqln1	1.40759	1.76244	1.52791	1.09122	1.53451	1.09481	0.897877		0.999913	1	0.999999	-0.812618	0.999999	-0.698671	-0.168023
45609	84578	48250	histone deacetylase 3	Hdac3	1.18321	1.19151	1.3484	1.19053	0.986691	1.15963	0.908233		0.765652	0.817778	0.998932	0.809123	0.912178	0.564632	-0.56656
45610	361303	41214	LIM and senescent cell antigen like domains 2	Lims2	1.02166	0.761172	1.56796	0.840773	0.685589	0.620859	1.36506		-3.04521	0.968888	0.999966	0.415653	0.999331	0.999989	0.991588
45611	64303	3684	profilin 1	Pfn1	1.10354	1.38934	2.48198	2.48937	2.67494	2.56664	1.31022		-0.168023	0.999967	1	1	1	1	0.999096
45612	314616	N/A	BF390629	Arid3a_predicted	1.0443	0.943243	1.14308	0.844763	0.849564	0.803553	1.07276		-2.76768	-2.47889	-0.610008	0.0689248	-0.028253	0.653142	-2.21149
45613	299339	4583	similar to Tumor necrosis factor, alpha-induced protein 2 (Primary response gene B94 protein)	LOC299339	1.01277	1.28593	0.900019	0.90985	1.00648	0.832053	0.875469		-3.15466	0.358055	-2.64025	-2.18809	-3.17054	-0.523726	-1.44608
45614	311215	N/A	exostoses (multiple) 2 (predicted)	Ext2_predicted	1.02018	0.719446	0.981804	0.864025	0.903978	0.948507	0.994376		-3.0553	0.996232	-3.07431	0.0844827	-1.00131	-2.58157	-3.16545
45615	89791	8064	neurochondrin	Ncdn	1.30037	0.927908	1.01325	0.942308	1.16534	1.01793	0.706189		0.941957	-1.87317	-3.12832	-2.3035	0.0844827	-3.09175	0.955564
45616	81823	4654	calcium and integrin binding 1 (calmyrin)	Cib1	1.00311	1.12994	1.06579	1.15807	1.44184	1.58669	1.70669		-3.17245	-0.204771	-1.94731	0.296248	0.999951	0.999997	1
45617	N/A	N/A	hypothetical LOC300027 (LOC300027), mRNA	N/A	1.05449	0.746254	0.830795	0.803983	0.974081	0.927618	1.00887		-1.07381	1	0.997737	0.999798	0.932073	0.448247	-3.09175
45618	N/A	N/A	45618	N/A	1.17661	1.23607	0.971116	0.797742	0.626459	0.87897	0.698877		-0.028253	0.598724	-2.98907	0.701322	0.999798	0.333845	0.991839
45619	362324	10371	similar to cDNA sequence BC020002 (predicted)	RGD1308432_predicted	1.13178	1.15351	1.07819	0.907477	0.984921	0.831159	1.02913		-1.02538	-0.588208	-2.18809	-1.67294	-3.12832	-0.631956	-3.01265
45620	N/A	N/A	ribosomal protein S27 (Rps27), mRNA	N/A	0.971264	0.817053	0.875494	0.802608	0.898614	0.791817	0.976587		-2.67806	0.983835	0.667522	0.993607	0.216356	0.996884	-2.834
45621	315939	15931	acid phosphatase-like 2	Acpl2	0.98888	0.627565	0.689079	0.499625	0.688601	0.866198	0.868515		-3.14537	0.999876	0.996573	1	0.996573	-0.299744	-0.338956
45622	362601	N/A	ribosomal protein S11 (Rps11), mRNA	N/A	0.995782	0.965398	1.06666	1.13639	1.10099	1.18146	0.97653		-3.16228	-2.32609	-0.977337	0.75492	0.18831	0.960136	-2.76768
45623	140927	2930	selenium binding protein 2	Selenbp1	0.805793	0.401299	0.447004	0.337661	0.395583	0.599687	0.836893		0.75492	1	1	1	1	0.999992	0.404464
45624	361056	41572	similar to hypothetical protein FLJ11712	MGC94780	1.04221	1.06817	0.940964	1.47918	1.57083	1.40486	0.913934		-2.90965	-2.52066	-1.64775	0.981315	0.996232	0.935525	-2.04496
45625	360515	85958	AI059707	Enth	0.960805	1.39546	1.91318	1.84532	2.45212	2.01784	2.08626		-2.69656	0.997508	1	1	1	1	1
45626	363522	4896	deoxyribonuclease 1-like 1	Dnase1l1	1.04172	0.723474	0.819084	0.732183	0.844278	1.06483	1.15548		-2.32609	0.999966	0.972176	0.99993	0.895291	-1.44608	0.732199
45627	N/A	N/A	EH-domain containing 3 (Ehd3), mRNA	N/A	1.22174	0.920471	0.980296	0.809014	0.876906	0.815781	0.870193		0.358055	-1.99632	-3.09987	0.479408	-0.835797	0.216356	-0.67629
45628	498909	6477	similar to RIKEN cDNA 2310005O14	LOC498909	0.991986	0.659439	1.07293	1.10195	1.1181	1.19143	0.893875		-3.12832	1	-0.789566	0.159548	0.489482	0.968888	0.499401
45629	297867	21216	AT rich interactive domain 1A (Swi1 like) (predicted)	Arid1a_predicted	1.17244	0.851005	0.894389	0.758218	0.797608	0.939575	0.945495		0.995728	0.996463	0.884394	1	0.999985	-0.299744	-0.610008
45630	N/A	N/A	phospholipase C, gamma 2 (Plcg2), mRNA	N/A	0.943467	0.784048	0.81847	0.698298	0.704393	0.831457	0.743765		-2.67806	0.518783	0.0531848	0.954348	0.944949	-0.186308	0.714013
45631	25585	1633	inhibitor of DNA binding 3	Id3	1.13564	1.00873	1.19015	1.07664	1.16169	1.25977	1.28145		0.800116	-3.11491	0.982364	-0.439959	0.93382	0.999489	0.999842
45632	259274	69027	N-myristoyltransferase 1	Nmt1	1.09089	1.16156	1.14714	1.18274	1.31267	1.23143	1.57445		0.0998585	0.946392	0.895291	0.980208	0.999982	0.998416	1
45633	298646	7621	angiotensin II, type I receptor-associated protein	Agtrap	0.973552	0.543278	0.82118	0.732205	0.910334	1.10462	1.49499		-3.00105	1	0.528248	0.976509	-1.49645	-1.34565	0.998821
45634	N/A	N/A	45634	N/A	1.10331	1.03219	1.23904	1.03888	0.989239	0.960582	1.06046		-0.028253	-2.60139	0.991065	-2.37073	-3.09987	-2.28074	-1.52167
45635	308912	N/A	dachsous 1 (Drosophila) (predicted)	Dchs1_predicted	1.02929	0.711027	0.853023	0.773151	0.912864	0.725627	0.794657		-2.834	0.999784	0.638252	0.989923	-0.812618	0.999415	0.968888
45636	192204	26430	EH-domain containing 4	Ehd4	1.04698	1.2093	1.16182	1.11551	1.22082	0.935161	1.16388		-1.99632	0.977167	0.852642	0.321484	0.985618	-1.07381	0.862889
45637	312754	55961	protein phosphatase 2, regulatory subunit B (B56), alpha isoform (predicted)	Ppp2r5a_predicted	1.24203	1.00132	0.942831	1.09614	0.753825	0.893136	0.99464		0.98795	-3.175	-1.59733	-0.338956	-0.631956	0.24369	-3.15868
45638	N/A	N/A	murine thymoma viral (v-akt) oncogene homolog 2 (Akt2), mRNA	N/A	1.14602	0.922867	1.00275	0.97572	1.00238	0.970259	0.924679		0.732199	-0.56656	-3.17054	-2.80146	-3.17245	-2.62095	-0.631956
45639	N/A	N/A	45639	N/A	1.18166	0.869445	0.857133	0.800182	0.740426	0.78199	0.780704		0.638252	0.270319	-0.56656	0.938818	0.997076	0.973696	0.975139
45640	309167	17000	pecanex-like 3 (Drosophila)	Pcnxl3	1.02052	0.56993	0.65215	0.677104	0.776084	0.930853	0.853354		-2.95096	1	1	0.999999	0.997343	-1.1471	0.813494
45641	N/A	N/A	AI230830	N/A	1.26204	1.79628	1.22323	0.750442	0.89316	1.00867	0.908568		0.967112	1	0.546733	0.996463	-0.242232	-3.14537	-0.721192
45642	N/A	N/A	sim to proteasome 26S non-ATPase subunit 3 (LOC287670), mRNA	N/A	1.15245	0.869333	0.777566	0.66021	0.686605	0.657701	0.818873		0.892656	0.884394	0.999853	1	1	1	0.995728
45643	282826	6403	elaC homolog 2 (E. coli)	Elac2	1.20736	1.18254	1.24022	1.12043	0.990743	0.983622	0.856706		0.509168	0.24369	0.73804	-0.882519	-3.15466	-2.23473	0.0372624
45644	297393	9720	N-acetylglucosamine kinase	Nagk	0.966588	0.77911	0.839708	0.819894	1.05784	1.18999	1.11704		-2.62095	0.99586	0.887209	0.95675	-1.8234	0.881517	0.0689248
45645	315119	1803	manic fringe homolog (Drosophila)	Mfng	0.971528	0.867666	1.02661	1.00648	0.937937	0.833408	1.01895		-3.03474	-0.812618	-3.0553	-3.16821	-2.52066	-0.0793052	-3.11491
45646	24953	131	glucagon receptor	Gcgr	0.94613	0.804715	1.25248	1.19286	1.20554	1.13459	1.07988		-1.54689	0.995452	0.997076	0.96121	0.977167	0.653142	-0.610008
45647	366169	5871	sim to KIAA0252 protein (LOC366169), mRNA	Rtf1_predicted	1.21185	0.95872	0.751026	0.736996	0.813475	0.904571	0.756036		0.872503	-2.49989	0.996981	0.998741	0.9227	-0.545066	0.995988
45648	619566	10285	ribosomal protein L32	LOC619566	0.814932	0.658909	0.720243	1.14296	1.6197	1.50085	1.25527		0.448247	0.997168	0.970574	0.837941	0.999768	0.997076	0.653142
45649	85254	11137	CDW92 antigen	Cdw92	1.15197	1.02383	1.36931	1.33269	1.56134	1.3137	1.7133		0.333845	-2.96402	0.998741	0.99586	0.999998	0.99232	1
45650	305461	18660	similar to RIKEN cDNA 2410018C17 (predicted)	RGD1563315_predicted	0.876073	0.859818	0.906656	0.551337	0.500589	0.533572	0.635156		-0.0116003	0.333845	-0.906056	1	1	1	0.999994
45651	64016	11061	queuine tRNA-ribosyltransferase 1	Qtrt1	1.669	2.04548	2.34829	2.02848	1.81412	1.21085	0.58333		0.999818	1	1	1	0.99999	0.18831	0.999927
45652	25073	21132	scavenger receptor class B, member 1	Scarb1	1.05778	0.613106	0.593498	0.725275	0.899871	0.877799	1.1864		-2.11709	1	1	0.999034	-0.502544	0.115053	0.681404
45653	305310	18952	similar to RIKEN cDNA 5033405K12 (predicted)	RGD1311593_predicted	1.11113	0.944311	0.86977	0.758267	0.806481	0.698148	0.758437		-0.261227	-1.92267	0.479408	0.997508	0.962257	0.99996	0.997427
45654	681315	8561	sim to chromosome 20 open reading frame 30; HSPC274 protein (LOC296174), mRNA	LOC681315	1.39954	0.96852	1.15301	0.890972	1.05341	0.911089	0.867917		0.989302	-2.93754	-1.24589	-0.929707	-2.56151	-1.52167	-0.319264
45655	681389	82250	AI176121	LOC681389	0.95481	0.869825	1.21072	1.09004	1.37302	1.39103	1.18906		-2.58157	-0.0450881	0.667522	-1.44608	0.9938	0.996112	0.489482
45656	684980	11390	similar to TSC22 domain family protein 4 (TSC22-related-inducible leucine zipper protein 2)	MGC125073	1.05315	0.625098	0.746405	0.921147	1.02359	0.999889	1.2605		-2.56151	0.999907	0.959036	-1.8234	-3.04521	-3.17585	0.790745
45657	290660	N/A	sim to R27090_2 (LOC290660), mRNA	N/A	1.34756	1.6376	2.02063	2.07761	2.01364	1.63835	0.89222		0.996463	1	1	1	1	1	-1.72324
45658	117036	1724	laminin, gamma 1	Lamc1	1.14646	1.16519	1.27396	1.23214	1.03464	0.974252	0.86441		-1.74834	-1.47126	-0.280398	-0.588208	-3.065	-3.15868	-1.59733
45659	N/A	N/A	AW531811	N/A	0.951062	0.984176	0.914502	0.852654	0.861764	0.70269	1.02614		-2.65929	-3.12182	-1.74834	-0.131994	-0.338956	0.988645	-3.03474
45660	24891	56421	ATP-binding cassette, sub-family B (MDR/TAP), member 4	Abcb4	1.15228	0.927362	0.771846	0.59858	0.717865	0.596077	1.04829		-0.721192	-1.29567	0.97904	0.999798	0.95675	0.999824	-2.78473
45661	498353	77411	similar to Sec1 family domain containing protein 2 (Syntaxin binding protein 1-like 1) (Neuronal Sec1)	LOC498353	1.12781	1.44678	1.65549	1.67276	1.76303	1.61111	0.970773		-0.698671	0.997737	0.999988	0.999992	1	0.999963	-2.95096
45662	116685	55912	lamin B1	Lmnb1	0.715504	0.752819	1.2639	1.324	1.63244	2.62422	1.05492		0.950516	0.841731	0.564632	0.869366	0.999375	1	-2.69656
45663	78958	21149	basal cell adhesion molecule	Bcam	0.973307	0.914134	0.979661	0.728248	0.670855	0.576566	0.421038		-2.88038	-0.835797	-3.00105	0.999395	0.99999	1	1
45664	N/A	N/A	BG377886	N/A	1.71204	1.95918	1.81404	1.36168	1.07441	0.868584	1.13697		1	1	1	0.997427	-1.64775	0.24369	-0.0116003
45665	308870	38150	nuclear mitotic apparatus protein 1	Numa1	1.05564	0.428815	0.399602	0.4127	0.426936	0.538395	0.802175		-2.04496	1	1	1	1	1	0.965244
45666	289159	32285	similar to RIKEN cDNA 5630401D24 (predicted)	RGD1311526_predicted	1.29974	1.35166	1.89413	1.73166	1.61952	1.10648	0.653869		0.935525	0.980769	1	0.999999	0.999979	-1.1471	0.999784
45667	170840	N/A	solute carrier family 39 (iron-regulated transporter), member 1	Slc40a1	0.767077	0.41592	0.661533	0.651745	0.427951	0.455437	0.916142		-0.131994	0.999964	0.809123	0.845444	0.999943	0.999784	-2.60139
45668	309255	9822	similar to BB128963 protein	RGD1305958	1.17386	1.20395	1.14914	0.961788	0.820885	0.666557	0.883222		0.479408	0.73804	0.144897	-2.67806	0.813494	0.999949	-0.168023
45669	310614	32484	GATA zinc finger domain containing 2B	Gatad2b	1.1545	0.741758	0.807232	0.765919	0.926181	0.894682	1.09013		-0.0966867	0.980769	0.770867	0.9478	-1.8234	-0.859098	-1.54689
45670	307868	69174	BG377026	Mon1b_predicted	1.33719	0.963439	1.22127	1.0909	1.17718	0.947927	1.20669		0.993607	-2.71477	0.837941	-1.19636	0.537564	-2.25782	0.765652
45671	299154	17046	churchill domain containing 1 (predicted)	Churc1_predicted	1.00682	0.61095	0.440538	0.474388	0.632428	0.770687	1.33585		-3.15868	1	1	1	0.999998	0.982364	0.99452
45672	58983	32443	Rab geranylgeranyl transferase, a subunit	Rabggta	1.0592	1.12073	1.09397	1.30927	1.64298	1.31609	1.0638		-2.06912	0.257093	-0.977337	0.990791	1	0.99255	-1.92267
45673	362825	74949	high mobility group 20 B (predicted)	Hmg20b_predicted	1.17992	1.29675	1.54826	1.76103	2.06079	1.77462	0.974469		0.817778	0.996783	1	1	1	1	-2.84979
45674	N/A	N/A	unknown protein (AF092207), mRNA	N/A	1.38721	0.938805	0.82406	0.760867	0.843239	0.985043	0.929654		0.99926	-1.87317	0.849081	0.992083	0.694801	-3.09175	-1.54689
45675	113940	37978	glia maturation factor, gamma	Gmfg	1.1095	0.929546	1.04913	1.18912	1.1786	1.43686	1.77331		-2.7327	-2.25782	-2.75034	-0.0793052	-0.242232	0.982868	0.999978
45676	362301	11187	Unknown (protein for MGC:72996)	Tmub1	1.04286	0.772154	0.941179	0.798597	0.839203	0.866135	1.0081		-2.52066	0.987588	-1.94731	0.954348	0.749399	0.393111	-3.15022
45677	361811	74461	serine/arginine-rich protein specific kinase 1	Srpk1	1.11499	1.03982	1.18312	1.0067	1.14028	1.2106	0.923923		0.897868	-1.52167	0.998782	-3.11491	0.998655	0.999836	0.437543
45678	315170	13007	BE107241	Poldip3_predicted	1.03328	0.924057	1.06301	0.911583	1.0367	0.92762	0.821222		-2.62095	-0.835797	-1.54689	-0.338956	-2.49989	-0.977337	0.965244
45679	303238	11830	similar to novel protein (predicted)	RGD1563106_predicted	0.923112	0.489135	0.41327	0.408262	0.56335	0.657054	0.755909		-0.654051	1	1	1	1	1	0.999734
45680	N/A	N/A	45680	N/A	1.00882	1.01078	1.37411	N/A	1.10511	1.06743	N/A		-3.17245	-3.16545	0.0998585	N/A	N/A	N/A	N/A
45681	N/A	N/A	45681	N/A	1.15487	0.968923	1.02934	0.719652	0.852872	0.669636	0.802482		0.296248	-2.81789	-2.88038	0.998932	0.518783	0.998516	0.924663
45682	362697	N/A	similar to RIKEN cDNA 1110018J12 (predicted)	RGD1565310_predicted	0.829495	0.848501	0.707276	0.664977	0.842805	0.772107	0.763332		0.924663	0.821976	0.999472	0.999999	0.859545	0.997076	0.998309
45683	311412	7414	anaphase promoting complex subunit 1 (predicted)	Anapc1_predicted	1.03819	0.810429	1.33638	1.37704	1.7431	1.8324	0.751156		-2.84979	0.645761	0.770867	0.981315	0.999996	1	0.949175
45684	297592	8404	splA/ryanodine receptor domain and SOCS box containing 2	Spsb2	1.02946	1.00201	0.812054	0.723869	1.08892	0.950128	1.07304		-2.93754	-3.175	0.749399	0.992774	-1.54689	-2.49989	-1.97186
45685	84027	55629	glycogen synthase kinase 3 beta	Gsk3b	1.266	1.18729	0.983394	1.22273	1.28821	1.48207	1.71895		0.489482	-0.338956	-3.12832	0.115053	0.996463	0.983358	0.999743
45686	295691	1126	frizzled-related protein	Frzb	1.66484	1.74627	1.6899	1.94755	1.68438	1.46168	2.99612		0.999096	0.999776	0.999415	0.999966	0.994687	0.920691	1
45687	N/A	N/A	BE109653	N/A	1.18369	1.29816	1.25447	1.10729	0.970475	1.14015	0.885226		0.630613	0.982364	0.938818	-0.698671	-2.84979	0.0531848	-0.149918
45688	N/A	N/A	45688	N/A	1.3226	1.26994	1.44228	1.20168	1.47752	1.71172	0.821704		0.998363	0.988645	0.999982	0.889962	0.999995	1	0.932073
45689	N/A	N/A	chaperonin containing TCP1, subunit 3 (gamma) (Cct3), mRNA	N/A	1.40844	2.20052	2.58876	2.29496	2.25414	2.07756	0.799831		1	1	1	1	1	1	0.999743
45690	50654	20867	cathepsin S	Ctss	1.07342	0.759712	0.875447	0.943751	1.03089	1.03538	1.49154		-1.02538	0.999624	0.645761	-1.57211	-2.65929	-2.49989	1
45691	300259	N/A	achalasia, adrenocortical insufficiency, alacrimia (Allgrove, triple-A) (predicted)	Aaas_predicted	1.21801	1.28307	1.30404	1.22735	1.30067	1.27636	0.986035		0.992774	0.999705	0.9999	0.995308	0.999881	0.999598	-3.02388
45692	29738	56492	potassium voltage-gated channel, shaker-related subfamily, beta member 2	Kcnab2	0.968349	1.00577	1.1029	0.919581	0.768327	1.12611	1.12425		-3.16545	-3.17245	-2.47889	-2.58157	0.358055	-2.04496	-1.84831
45693	N/A	N/A	BG372699	N/A	1.51361	0.778753	0.726169	0.624717	0.669825	0.708663	0.81868		0.999308	0.872503	0.982868	0.999916	0.998859	0.99232	0.573367
45694	362778	9522	similar to RIKEN cDNA 4933433P14 gene	RGD1308470	1.11567	0.922821	1.09966	0.975814	1.06571	0.965345	1.01987		-0.502544	-1.3958	-0.906056	-2.96402	-1.94731	-2.75034	-3.03474
45695	N/A	N/A	AI176773	N/A	0.984104	0.49955	0.339813	0.314479	0.414294	0.448266	0.798008		-3.07431	1	1	1	1	1	0.9478
45696	293627	2453	tetraspanin 4	Tspan4	0.922364	0.806088	0.555866	0.552286	0.796225	0.532881	0.807429		-2.32609	-0.299744	0.999842	0.999867	0.296248	0.999954	0.130065
45697	29232	N/A	BF284820	Clcn2	1.19841	1.20752	1.04242	1.03319	1.49769	1.48238	1.91138		0.667522	0.732199	-2.64025	-2.834	0.999919	0.999872	1
45698	498256	7778	immediate early response 5	Ier5	1.64386	1.601	1.52382	1.21696	1.18745	0.831136	1.18582		1	1	0.999999	0.937191	0.841731	0.900389	0.830121
45699	266787	10208	ELL associated factor 2	Eaf2	1.32488	0.679261	1.12572	1.00866	0.683374	0.677947	0.903597		-0.261227	0.404464	-2.37073	-3.15868	0.115053	0.308952	-2.56151
45700	N/A	N/A	small nuclear ribonucleoprotein polypeptides B and B1	N/A	1.10832	1.10588	1.63761	1.35595	1.30807	1.17032	1.07097		-0.168023	-0.223413	1	0.999724	0.998195	0.770867	-1.34565
45701	297428	56745	coatomer protein complex, subunit gamma	Copg	1.04089	0.879156	1.23943	1.58914	1.5463	2.08352	0.966376		-2.3035	0.598724	0.99051	1	1	1	-2.52066
45702	309858	5220	SEC63-like (S. cerevisiae) (predicted)	Sec63_predicted	1.24296	1.17634	1.33754	1.57868	1.68842	1.4709	0.988988		0.653142	-0.0116003	0.943471	0.998136	0.999977	0.996884	-3.14537
45703	360746	8643	peptidylprolyl isomerase (cyclophilin)-like 2	Ppil2	1.05567	0.752047	0.995181	0.864598	0.967136	1.08409	1.13043		-1.94731	0.998967	-3.16545	-0.028253	-2.65929	-0.953468	0.257093
45704	498234	23600	similar to ADP-ribosylation factor-like 10B (predicted)	RGD1565940_predicted	1.48089	1.14126	0.915758	0.859015	1.06867	0.986304	1.00875		0.999993	0.358055	-0.789566	0.638252	-3.01265	-3.09175	-3.1401
45705	83476	1194	cysteine rich protein 61	Cyr61	1.19571	1.0335	1.33696	0.96361	1.05526	1.03511	0.804809		0.997427	-2.14089	1	-1.92267	-0.977337	-2.04496	0.555755
45706	363448	21304	T-complex associated-testis-expressed 1-like (Protein 91/23)	Tcte1l	1.22331	0.878963	0.809056	0.814399	0.903134	0.922611	0.941576		0.489482	-0.74385	0.581959	0.528248	-1.42092	-1.94731	-2.43624
45707	313587	11824	AA924993	Zc3h12a_predicted	0.81495	1.18735	1.09271	0.638559	0.872828	0.757735	0.875191		-0.631956	-1.34565	-2.3035	0.881517	-1.67294	0.346035	-1.87317
45708	25227	N/A	arylsulfatase B	Arsb	1.03915	0.861992	0.567562	0.529931	0.838193	0.908627	0.895035		-2.89518	-0.523726	0.999975	0.999998	-0.0116003	-1.72324	-1.3707
45709	309004	11416	vitamin K epoxide reductase complex, subunit 1	Vkorc1	0.94306	0.813566	0.381225	0.427075	0.601319	0.759124	0.931281		-2.23473	0.795476	1	1	0.884394	-2.78473	-1.87317
45710	64520	3442	metastasis associated 1	Mta1	1.14496	1.01793	1.45032	1.27041	1.17522	1.03638	0.857891		0.528248	-3.01265	0.999994	0.99255	0.804664	-2.56151	0.73804
45711	64001	41475	cytochrome b-5	Cyb5	0.88804	0.435225	0.449456	0.500119	0.631715	0.781419	0.831401		0.358055	1	1	1	1	0.997168	-1.92267
45712	N/A	N/A	45712	N/A	1.06363	0.897549	1.00747	0.704079	0.853184	0.932545	0.982542		-2.47889	-1.3707	-3.16545	0.982364	-0.977337	-2.3035	-3.11491
45713	363035	18221	BTB (POZ) domain containing 15	Btbd15	1.03742	0.842126	0.843535	0.927357	0.965905	1.00604	0.909746		-2.58157	0.817778	0.809123	-1.22109	-2.64025	-3.15868	-0.545066
45714	309452	1873	nuclear factor of kappa light polypeptide gene enhancer in B-cells 2, p49/p100	Nfkb2	1.17112	0.969241	1.23407	1.02889	1.039	1.01744	1.27691		0.932073	-2.52066	0.99586	-2.62095	-2.23473	-2.96402	0.999489
45715	N/A	N/A	AA955483	N/A	2.31574	2.53102	1.68728	1.05443	0.976719	0.976048	0.857269		1	1	0.999209	-2.76768	-3.09175	-3.08322	-0.789566
45716	305455	68478	Wolf-Hirschhorn syndrome candidate 2 (human)	Whsc2	1.04582	0.846006	1.17343	0.837115	1.14666	1.10411	0.72564		-2.47889	0.653142	0.573367	-3.14537	0.230112	-0.698671	0.998897
45717	361550	10843	GRAM domain containing 1A	Gramd1a	1.21454	0.723548	0.720522	0.600325	0.636608	0.675005	0.75307		0.790745	0.998011	0.998363	1	0.999994	0.999903	0.990221
45718	291182	11501	STARD3 N-terminal like	Stard3nl	0.966596	0.969925	0.872558	0.812672	1.0474	1.1259	1.24471		-2.56151	-2.67806	0.645761	0.981315	-2.11709	0.369907	0.989302
45719	363220	1718	AF4/FMR2 family, member 3 (predicted)	Aff3_predicted	0.998761	0.889937	0.952107	0.9618	0.904374	0.861938	0.716039		-3.17564	-1.97186	-2.95096	-3.00105	-2.16456	-1.44608	0.707725
45720	301000	2502	ubiquitin-activating enzyme E1-like (predicted)	Ube1l_predicted	0.758317	0.869511	0.667502	0.573515	1.15126	1.31043	1.67948		0.986439	0.130065	0.999935	1	0.159548	0.982868	1
45721	300111	41034	sorting and assembly machinery component 50 homolog (S. cerevisiae)	Samm50	0.954015	0.907847	1.33973	1.45753	1.7818	1.71411	0.959533		-2.06912	-0.149918	0.999818	0.999999	1	1	-2.28074
45722	N/A	N/A	AW915454	N/A	0.867528	0.823112	0.894761	0.86577	0.856443	0.726545	0.98851		-1.12259	0.144897	-1.47126	-0.721192	-0.502544	0.866162	-3.15022
45723	316335	32428	similar to RW1 protein (predicted)	RGD1309266_predicted	1.14712	1.08892	1.33061	0.931255	1.03472	0.87839	1.35493		0.358055	-1.00131	0.997343	-1.49645	-2.69656	0.230112	0.458792
45724	499391	11668	similar to gem (nuclear organelle) associated protein 7	LOC499391	1.08833	1.51337	1.40242	1.55503	2.00357	1.38199	1.05284		-1.97186	0.99668	0.963278	0.998564	1	0.95675	-2.67806
45725	N/A	N/A	45725	N/A	1.03433	0.879036	1.05723	1.00589	1.12971	1.06709	1.00144		-2.92377	-0.74385	-1.67294	-1.42092	-2.56151	-2.32609	-3.17564
45726	494521	N/A	AA956627	Kctd10	1.2567	0.938729	1.05477	1.0943	1.05656	1.06337	0.978121		0.959036	-1.84831	-2.18809	-0.929707	-2.11709	-1.89796	-2.98907
45727	303614	41490	AI177408	Smurf2_predicted	1.21207	0.813935	0.902903	0.783865	0.747457	0.783699	0.926921		0.895291	0.937191	-0.399055	0.986034	0.998363	0.986034	-1.27075
45728	24451	31075	heme oxygenase (decycling) 1	Hmox1	1.21757	2.79782	2.39494	1.64675	1.23537	0.964002	1.85539		-0.131994	1	1	0.997737	0.0689248	-2.76768	0.999922
45729	293345	N/A	sim to Ilk protein (LOC293345), mRNA	N/A	1.10612	1.35489	2.1464	1.961	2.18723	2.24809	1.26202		-0.0966867	0.999858	1	1	1	1	0.993607
45730	116675	8715	FGF receptor activating protein 1	Frag1	0.91265	0.578428	0.633171	0.780606	0.813097	0.837214	0.984595		-1.64775	0.999991	0.999734	0.993407	0.564632	0.230112	-3.12182
45731	25332	31089	O-6-methylguanine-DNA methyltransferase	Mgmt	1.11216	0.676734	0.518967	0.674325	0.684827	0.74339	0.902971		-1.12259	0.99861	1	0.998741	0.997878	0.968888	-1.24589
45732	362358	15880	similar to KIAA1862 protein (predicted)	RGD1306967_predicted	0.979133	0.758743	0.967501	0.951924	1.02147	0.984466	0.786467		-2.92377	0.999569	-2.58157	-1.97186	-2.92377	-3.03474	0.996884
45733	300142	36427	similar to RIKEN cDNA 5730502D15 gene (predicted)	RGD1310875_predicted	1.1895	0.913299	1.0133	1.02759	1.1074	0.95276	0.89797		0.830121	-0.67629	-3.09175	-2.84979	-0.319264	-2.21149	-2.97673
45734	64302	748	ribosomal protein L4	Rpl4	0.996446	0.949515	1.06437	1.04122	1.03799	1.11762	0.953687		-3.16821	-1.94731	-1.52167	-2.37073	-2.47889	0.144897	-2.11709
45735	25670	487	interleukin 15	Il15	0.936105	0.647671	0.654788	0.633355	0.721213	0.708845	0.930546		-1.54689	1	0.999999	1	0.999853	0.999941	-1.32063
45736	N/A	N/A	BE097955	N/A	1.06839	0.793786	1.02432	0.653861	1.19296	0.865716	0.962745		-2.45767	0.528248	-3.07431	0.995452	-0.149918	-0.74385	-2.92377
45737	116547	2225	S100 calcium binding protein A8 (calgranulin A)	S100a8	1.07855	1.96303	3.51174	3.12343	3.3044	1.19609	0.790307		-2.64025	0.999649	1	1	1	-0.929707	-0.11425
45738	N/A	N/A	sim to RIKEN cDNA 4933427L07 (LOC291433), mRNA	N/A	1.05049	0.679803	0.743514	0.661934	0.732021	0.724733	0.880541		-0.929707	1	1	1	1	1	0.964273
45739	24162	1217	acid phosphatase 2, lysosomal	Acp2	1.2365	1.11186	1.3372	1.15351	1.30725	0.868277	0.78842		0.707725	-1.09816	0.96619	-0.204771	0.93382	-0.242232	0.845444
45740	N/A	N/A	Von Willebrand factor (Vwf), mRNA	N/A	1.01678	0.793097	1.00246	0.902982	0.791549	0.565165	0.949367		-3.14537	0.0531848	-3.175	-2.32609	0.0844827	0.99861	-2.86525
45741	361995	3447	PRP3 pre-mRNA processing factor 3 homolog (yeast) (predicted)	Prpf3_predicted	1.26148	0.982482	1.20704	1.2195	1.17374	0.926903	0.951586		0.994348	-3.00105	0.953102	0.970574	0.849081	-0.906056	-1.97186
45742	360878	66637	LOC360878 (LOC360878), mRNA	RGD1561025_predicted	1.13069	0.887284	1.01249	0.798342	0.853194	0.825308	0.898502		-0.419424	-0.502544	-3.12832	0.869366	0.296248	0.681404	-0.835797
45743	54223	23149	adenylate cyclase 4	Adcy4	1.59245	1.17604	1.17963	0.857308	0.708645	0.722767	0.876962		0.999999	0.622842	0.785919	0.528248	0.999694	0.999235	0.159548
45744	83833	20671	SWI/SNF related, matrix associated, actin dependent regulator of chromatin, subfamily d, member 2	Smarcd2	0.85732	0.485701	0.656525	0.596643	0.618898	0.733625	0.988073		0.892656	1	1	1	1	0.999986	-3.07431
45745	363136	5099	transmembrane protein 115 (predicted)	Tmem115_predicted	1.21005	1.01268	1.00588	0.88962	0.998567	0.934907	0.863068		0.96619	-3.08322	-3.15466	0.381592	-3.175	-1.19636	0.785919
45746	25192	84369	killer cell lectin-like receptor subfamily B member 1B	Klrb1b	1.02743	0.960677	0.885555	0.73004	0.923518	0.723981	0.982388		-3.01265	-2.81789	-0.882519	0.971385	-1.94731	0.977808	-3.10759
45747	81778	2228	S100 calcium binding protein A10 (calpactin)	S100a10	0.926967	1.39143	1.9671	1.74664	1.42054	2.04858	3.21186		-1.09816	0.999919	1	1	0.999974	1	1
45748	406163	11136	G-protein signalling modulator 3 (AGS3-like, C. elegans)	Gpsm3	1.13656	1.1712	0.937512	0.870675	1.1504	0.906818	1.37362		-0.204771	0.358055	-2.02069	0.0211574	0.0531848	-1.00131	0.99586
45749	N/A	N/A	45749	N/A	1.02742	0.791507	1.0806	1.10971	1.25473	0.843089	1.02803		-3.04521	0.581959	-2.21149	-0.74385	0.749399	-0.204771	-3.03474
45750	171570	N/A	uridine-cytidine kinase 2	Uck2	1.28012	1.22433	1.30042	1.22524	1.25257	1.17968	0.920588		0.978432	0.892656	0.988645	0.895291	0.951825	0.653142	-1.19636
45751	25603	N/A	myristoylated alanine rich protein kinase C substrate	Marcks	0.914379	0.666725	0.89202	1.00715	1.05441	1.18278	1.14096		-1.49645	0.999489	-0.812618	-3.16228	-2.47889	0.283371	-0.399055
45752	290322	10096	similar to hypothetical protein FLJ10871 (predicted)	RGD1311539_predicted	0.951233	0.584131	0.831546	0.894032	1.0556	1.13869	1.07568		-2.14089	1	0.895291	-0.0116003	-1.99632	0.358055	-1.27075
45753	25538	783	ribosomal protein S5	Rps5	0.963371	0.964326	1.06568	1.11195	1.00493	1.17255	0.894498		-2.41461	-2.43624	-1.32063	0.159548	-3.16228	0.872503	0.283371
45754	N/A	N/A	oxysterol binding protein-like 1A (Osbpl1a), mRNA	N/A	1.00641	0.82208	0.789143	0.836634	0.836779	0.778999	0.763731		-3.15466	0.96619	0.995308	0.98519	0.926581	0.997586	0.999154
45755	315191	21295	fibulin 1 (predicted)	Fbln1_predicted	0.917033	1.03764	1.42367	0.755546	0.992687	1.10545	0.856436		-1.29567	-2.75034	0.999209	-3.15868	-3.15868	-0.882519	0.346035
45756	690263	12177	sim to RIKEN cDNA 1810059G22 (LOC309193), mRNA	LOC690263	0.98956	0.773755	0.896105	0.937403	0.930968	0.831506	0.882039		-3.14537	0.938818	-0.835797	-1.87317	-1.94731	0.564632	-0.439959
45757	361673	75144	interferon induced transmembrane protein 3	Ifitm3	1.09715	1.15108	1.36658	1.11944	1.24321	1.11829	0.886081		0.358055	0.93382	1	0.726248	0.999523	0.926581	-0.460659
45758	291359	48274	lymphocyte antigen 86 (predicted)	Ly86_predicted	1.02181	1.30186	1.00943	1.00683	1.0744	1.16918	2.11196		-3.065	0.907621	-3.15466	-3.16545	-2.09316	-0.0450881	1
45759	296953	8088	sim to interferon regulatory factor 5 (LOC296953), mRNA	Irf5_predicted	0.994323	1.19145	1.14517	0.906665	0.932115	1.15013	1.70245		-3.17245	-0.882519	-1.59733	-2.834	-2.67806	-1.52167	0.994348
45760	290851	9374	vacuolar protein sorting 36 (yeast) (predicted)	Vps36_predicted	1.12226	0.881951	1.04126	1.18747	1.66356	1.43571	1.43723		-0.56656	-0.319264	-2.69656	0.499401	0.999998	0.999065	0.999096
45761	691504	N/A	sim to FOG (LOC365021), mRNA	LOC691504	1.93017	2.12917	1.08804	1.14147	1.4746	1.18046	0.908506		1	1	-1.67294	-0.419424	0.998821	0.216356	-1.3707
45762	N/A	N/A	integrin-linked kinase (Ilk), mRNA	N/A	0.976616	0.717236	0.938501	0.833462	0.888807	0.65606	1.04751		-2.81789	0.999996	-1.19636	0.969742	0.518783	0.257093	-1.94731
45763	84391	3320	kinesin heavy chain family, member 2	Kif2	1.2704	0.805494	1.07125	1.01116	1.06076	1.03389	0.977419		0.999554	0.998074	-0.74385	-3.08322	-1.19636	-2.39277	-2.78473
45764	64465	1357	cell division cycle 42 homolog (S. cerevisiae)	Cdc42	1.1418	1.02266	1.01511	0.875569	0.920943	0.94575	0.989846		0.866162	-2.76768	-2.98907	0.866162	-0.0621056	-1.19636	-3.08322
45765	315174	11224	signal peptide, CUB domain, EGF-like 1	Scube1	2.43925	1.3106	0.985209	0.956307	0.964817	0.780943	0.773581		1	0.859545	-2.96402	-2.78473	-2.92377	0.760337	0.804664
45766	60335	306	transglutaminase 1	Tgm1	1.11289	2.11359	1.04181	0.807828	0.952548	0.856728	0.549217		-1.47126	1	-2.86525	0.448247	-2.75034	-0.419424	0.999991
45767	294709	11792	similar to RIKEN cDNA 2410002O22 gene	RGD1306583	1.20299	0.783261	0.751622	0.7795	0.860044	0.94342	1.08107		0.991839	0.999842	0.999992	0.999885	0.943471	-1.09816	-0.242232
45768	361571	34938	similar to RIKEN cDNA 2410004H02	LOC361571	0.908037	0.863065	1.0571	1.07657	1.23683	1.46486	1.2976		-0.261227	0.720187	-1.79843	-1.07381	0.980769	0.999998	0.998195
45769	688405	4272	similar to DOC-1 related protein	LOC688405	0.941316	0.713385	0.943735	1.048	1.33105	1.68881	1.29721		-1.84831	0.999818	-1.94731	-2.32609	0.997809	1	0.992991
45770	295691	N/A	AI072892	N/A	1.37477	0.975901	1.13034	0.965969	1.14206	0.961114	1.01727		0.996349	-2.98907	-0.319264	-2.80146	-0.0793052	-2.69656	-3.08322
45771	114021	4969	EBNA1 binding protein 2	Ebna1bp2	1.05502	1.47546	1.71469	2.02912	1.8198	1.56549	0.910422		-2.06912	0.999989	1	1	1	1	-0.654051
45772	N/A	N/A	AI137731	N/A	0.997605	0.730095	0.872644	1.23829	0.966992	0.531919	2.26667		-3.175	0.622842	-1.62255	-0.338956	-3.0553	0.999285	0.999999
45773	29456	38111	microtubule-associated protein 1b	Map1b	1.277	1.04126	1.11389	1.43618	2.27477	1.58119	1.11355		0.775982	-2.834	-1.29567	0.990221	0.999996	0.999569	-1.32063
45774	315114	12481	C1q and tumor necrosis factor related protein 6	C1qtnf6	1.24494	0.696048	0.625605	0.609521	0.771081	1.13543	1.57711		0.837941	0.998821	0.999986	0.999996	0.953102	-2.5412	0.999975
45775	288771	37706	RNA binding motif, single stranded interacting protein 2	Rbms2	1.02305	0.648777	0.633526	0.653552	0.824885	0.981454	1.124		-2.93754	0.999999	1	0.999999	0.91438	-3.01265	0.0531848
45776	24931	3621	CD8 antigen, beta chain	Cd8b	1.19904	1.08908	1.07357	N/A	0.806864	0.821066	0.923534		-1.34565	-2.75034	-2.58157	N/A	N/A	N/A	N/A
45777	311802	2768	Sjogren's syndrome nuclear autoantigen 1 (predicted)	Ssna1_predicted	1.0034	0.68911	0.98993	0.867023	1.01032	1.15108	0.758436		-3.16545	1	-3.07431	0.95675	-3.07431	0.951825	0.999998
45778	54267	74552	v-maf musculoaponeurotic fibrosarcoma oncogene homolog (avian)	Maf	1.00076	0.891763	0.851139	1.18433	0.987421	1.03865	1.31066		-3.17564	-1.62255	-0.67629	-1.79843	-3.15022	-2.96402	0.660395
45779	84599	4972	transmembrane emp24-like trafficking protein 10 (yeast)	Tmed10	1.08669	1.31381	1.65502	1.7721	1.81898	2.16321	1.36934		-1.12259	0.994348	1	1	1	1	0.999125
45780	N/A	N/A	sim to RIKEN cDNA 6330416G13 gene (LOC298104), mRNA	N/A	0.944976	0.821696	0.782294	0.81327	0.768728	0.954609	1.15751		-2.18809	0.809123	0.96121	0.795476	0.75492	-2.47889	0.270319
45781	81784	5154	signal sequence receptor, gamma	Ssr3	1.36183	1.02005	1.15622	1.09905	1.25804	1.45918	1.26237		0.996783	-3.03474	0.270319	-0.977337	0.935525	0.999842	0.99232
45782	311913	17141	AI715750	RGD1307927_predicted	1.11271	0.878077	0.980622	0.854225	0.948919	0.84123	0.874726		-0.74385	-0.149918	-3.0553	0.358055	-2.37073	0.555755	-0.0621056
45783	N/A	N/A	ribosomal protein L10A (Rpl10a), mRNA	N/A	1.02262	1.02905	1.27206	1.40073	1.29771	1.22309	1.10967		-3.02388	-2.92377	0.93382	0.997946	0.965244	0.780999	-0.835797
45784	310756	10365	similar to capping protein (actin filament) muscle Z-line, alpha 1	LOC310756	1.043	0.908537	0.666369	0.639609	1.09458	1.01002	1.35797		-2.28074	-0.204771	1	1	-0.378853	-3.12182	0.9999
45785	361784	40960	zinc ribbon domain containing, 1	Znrd1	1.32638	1.61217	1.58533	1.53762	1.61502	1.22258	1.05577		0.983358	0.999995	0.999989	0.999956	0.999995	0.775982	-2.3485
45786	286930	8935	discs, large homolog-associated protein 4 (Drosophila)	Dlgap4	1.33463	1.03392	0.908237	0.800887	0.916049	0.760723	1.19874		0.902854	-2.95096	-1.67294	0.573367	-1.89796	0.859545	0.115053
45787	363082	4170	programmed cell death protein 7 (predicted)	Pdcd7_predicted	1.183	0.630133	0.748216	0.747834	0.759932	0.752719	0.844366		0.834071	1	0.999331	0.999331	0.998516	0.999065	0.841731
45788	29307	5255	adrenomedullin receptor	Admr	1.03412	0.848878	0.933679	0.843441	0.830767	0.737321	0.871427		-2.76768	0.00486989	-2.23473	-0.299744	0.230112	0.962257	-0.502544
45789	83611	3591	amyloid beta (A4) precursor protein-binding, family A, member 3	Apba3	1.05949	0.942138	1.5039	1.51209	1.49682	1.46461	0.927134		-1.49645	-1.42092	1	1	1	1	-2.5412
45790	29384	3598	H2A histone family, member Y	H2afy	1.10095	1.02603	1.24108	1.17892	1.38916	1.38727	1.16436		-0.0621056	-2.78473	0.99232	0.907621	0.99999	0.999989	0.845444
45791	361618	20681	stromal interaction molecule 1 (predicted)	Stim1_predicted	1.08611	0.874163	0.558713	0.523444	0.52784	0.607297	0.78924		-0.859098	0.479408	1	1	1	1	0.989923
45792	N/A	N/A	sim to RIKEN cDNA 2310016C16 (LOC294744), mRNA	N/A	1.07326	0.77233	0.742556	0.624612	0.796511	0.713142	0.878804		-0.789566	0.999743	0.999981	1	0.998253	0.999999	0.732199
45793	290448	N/A	AI012655	N/A	1.15673	1.38116	1.6037	1.71421	1.16968	0.85203	0.774061		0.393111	0.999096	0.999999	0.996463	0.546733	0.581959	0.984299
45794	171046	2408	transcription factor E2a	Tcfe2a	1.05596	0.739367	1.02842	1.04958	1.36137	1.25641	0.718647		-1.6981	0.999939	-2.71477	-1.94731	0.99991	0.995728	0.99999
45795	309186	12877	similar to cDNA sequence BC032204 (predicted)	RGD1310168_predicted	1.10838	1.22808	1.3797	1.50897	1.47747	1.45318	1.05747		-0.812618	0.830121	0.997257	0.999951	0.999847	0.999684	-2.25782
45796	114509	N/A	mitogen-activated protein kinase 7	Mapk7	1.12143	0.924292	0.99548	1.17877	1.46632	1.03887	0.917409		-0.439959	-1.49645	-3.16821	0.518783	0.999836	-2.69656	-1.27075
45797	N/A	N/A	BE111695	N/A	1.51882	1.17543	0.990442	0.903216	0.981134	0.79366	1.61822		0.984751	-0.67629	-3.16228	-1.89796	-3.12182	0.333845	0.996573
45798	494342	48241	UDP-Gal:betaGlcNAc beta 1,4-galactosyltransferase, polypeptide 3	B4galt3	1.45226	1.07304	1.20205	0.922034	1.04338	1.05253	1.19177		1	-0.481521	0.993407	-0.0621056	-1.84831	-0.358819	0.988645
45799	363058	N/A	AA900645	N/A	1.29622	0.959686	0.5953	0.556783	0.650066	0.706866	0.610239		0.321484	-2.834	0.999925	0.999993	0.998564	0.981315	0.999824
45800	54293	32440	regulator of G-protein signalling 3	Rgs3	0.888934	0.710358	0.975542	0.801365	0.680972	0.550044	0.737345		-0.56656	0.997427	-3.00105	0.849081	0.999507	1	0.989617
45801	N/A	N/A	AI233853	N/A	1.18916	0.906385	0.761488	0.76168	0.72754	0.840556	1.00213		0.202422	-1.42092	0.920691	0.918635	0.978432	0.216356	-3.175
45802	58962	40949	prostaglandin D2 synthase 2	Ptgds2	1.09162	0.68665	0.935302	0.94507	0.773422	0.779766	0.690179		-2.92377	0.813494	-2.67806	-2.81789	0.333845	0.257093	0.895291
45803	317578	10362	BF409285	RGD1560293_predicted	1.0482	1.11073	1.19109	1.02081	0.959053	0.980611	1.58568		-3.1401	-2.25782	-0.378853	-3.10759	-2.90965	-3.17245	0.99586
45804	59114	3137	solute carrier family 9 (sodium/hydrogen exchanger), isoform 3 regulator 1	Slc9a3r1	1.53459	1.72992	1.881	1.3965	2.07507	2.4038	2.71988		0.992083	0.999734	0.99998	0.9227	0.999999	1	1
45805	24366	3772	fibrinogen, B beta polypeptide	Fgb	0.806125	0.847828	0.94367	N/A	0.83038	0.861929	0.933057		-0.204771	-0.929707	-2.78473	N/A	N/A	N/A	N/A
45806	89825	4355	nucleosome assembly protein 1-like 1	Nap1l1	1.08231	1.21159	1.79492	1.55009	1.50005	1.42843	1.09794		-1.47126	0.780999	1	0.999989	0.999947	0.999523	-1.02538
45807	64537	68528	heparanase	Hpse	0.855822	0.590583	0.665361	0.756251	0.910532	0.979333	1.12001		0.875573	1	1	0.999818	-0.11425	-3.12832	0.381592
45808	293456	33431	component of oligomeric golgi complex 7	Cog7	0.874239	1.1806	0.843842	0.798263	1.15625	0.818747	0.913246		-0.523726	0.18831	0.144897	0.732199	-0.299744	0.528248	-1.62255
45809	24244	55876	calmodulin 3	Calm3	1.09729	0.917404	1.0947	1.39665	1.5617	2.03579	1.13708		-2.14089	-2.25782	-2.18809	0.872503	0.988978	0.999992	-1.42092
45810	25528	7246	protein tyrosine phosphatase, non-receptor type substrate 1	Ptpns1	1.11748	0.989768	1.15788	1.03727	0.931918	1.0778	1.30263		0.296248	-3.10759	0.800116	-2.41461	-1.00131	-0.835797	0.999415
45811	290558	11290	5'-nucleotidase domain containing 2	Nt5dc2	1.15343	1.04073	1.29311	1.4428	1.37593	1.65698	0.878691		0.216356	-2.64025	0.975139	0.999715	0.997809	1	-3.12182
45812	298199	872	adipose differentiation related protein	Adfp	1.1498	0.969713	1.06694	0.949915	1.02454	1.12177	1.06648		0.980208	-2.14089	-0.204771	-0.906056	-2.49989	0.900389	-0.223413
45813	444984	7294	DNA methyltransferase 3A	Dnmt3a	1.01659	1.00905	0.831367	0.862771	0.758907	1.09857	0.865397		-3.14537	-3.16545	-0.149918	-1.52167	0.469178	-2.25782	-1.32063
45814	315311	68419	H35397	Slc4a8	1.046	0.764488	0.974329	1.29607	1.27063	1.15226	1.2778		-2.62095	0.960136	-2.98907	0.946392	0.902854	-0.0621056	0.916532
45815	306766	N/A	AI029316	N/A	0.765087	0.362713	1.2255	1.12777	0.955877	0.86935	0.725703		-0.280398	0.999995	-1.09816	-2.28074	-3.03474	-1.99632	0.230112
45816	25325	478	interleukin 10	Il10	1.55701	1.26799	0.940329	0.709819	1.04872	1.42209	1.55642		0.00486989	-1.74834	-3.0553	-2.32609	-3.10759	-2.37073	0.714013
45817	246249	20403	Rho GTPase activating protein 4	Arhgap4	1.14817	0.939615	1.25431	0.997749	1.41118	1.55108	1.2021		-0.319264	-2.28074	0.790745	-3.175	0.9938	0.999798	0.437543
45818	259221	N/A	oxysterol binding protein-like 1A (Osbpl1a), mRNA	Osbpl1a	1.16449	1.08279	0.750754	0.815428	0.792066	0.900863	0.787047		0.159548	-1.67294	0.979632	0.749399	0.887209	-0.953468	0.907621
45819	306760	8448	docking protein 3 (predicted)	Dok3_predicted	1.04412	1.2677	1.22343	1.13447	1.07506	1.42114	0.908885		-2.84979	0.622842	-0.149918	-1.07381	-2.3035	-1.42092	0.00486989
45820	363984	23168	inhibitor of kappaB kinase epsilon (predicted)	Ikbke_predicted	1.28623	1.59929	0.68482	0.654031	0.70104	0.804518	1.18571		-0.610008	0.830121	0.499401	0.701322	0.358055	-1.04955	-1.67294
45821	94339	3424	matrix metallopeptidase 23	Mmp23	1.34342	0.995806	0.935751	0.950328	0.991045	1.00188	0.957506		0.681404	-3.17394	-2.64025	-2.84979	-3.16545	-3.17564	-2.93754
45822	309001	N/A	similar to KIAA0339 protein	RGD1311624	0.881298	0.573537	1.3307	1.01476	1.18668	1.04369	0.897715		0.509168	1	0.999705	-3.0553	0.907621	-2.23473	0.130065
45823	29195	36063	chondroadherin	Chad	1.16047	2.49662	1.61766	1.54068	1.18571	1.39556	2.51618		-2.5412	0.986034	0.230112	0.437543	-1.34565	-0.835797	0.909925
45824	64470	1448	damage-specific DNA binding protein 1	Ddb1	0.834932	0.707714	1.34506	1.07409	1.27942	1.41267	1.12414		0.174019	0.983358	0.935525	-2.21149	0.780999	0.983358	-1.09816
45825	304656	12183	similar to RIKEN cDNA 4930527D15	RGD1307598	0.876059	0.800026	1.04015	0.990446	1.2801	0.891901	0.881705		-2.45767	-0.74385	-3.065	-3.09987	-3.0553	-2.32609	-2.16456
45826	691898	11424	hypothetical protein LOC691898	LOC691898	1.07136	0.699721	0.575482	0.68577	0.791979	0.796608	0.986377		-1.67294	0.99983	1	0.999937	0.964273	0.895291	-3.09987
45827	406164	48115	pre-B-cell leukemia transcription factor 2	Pbx2	1.80068	1.59544	0.925694	0.903366	0.947473	0.96797	0.865492		1	1	-0.812618	0.00486989	-1.77341	-2.60139	0.75492
45828	57809	6994	ribosomal protein L35a (Rpl35a), mRNA	Rpl35a	0.819938	0.768221	0.951144	0.757644	0.791841	1.32018	1.06802		-0.502544	0.296248	-2.90965	0.415653	-0.0116003	-1.92267	-2.71477
45829	365872	9345	anterior pharynx defective 1a homolog (C. elegans)	Aph1a	1.0909	1.01145	1.41282	1.14944	1.48214	1.49167	1.14989		-1.62255	-3.1401	0.994348	-0.280398	0.998967	0.999182	-0.261227
45830	301020	68296	SWI/SNF related, matrix associated, actin dependent regulator of chromatin, subfamily c, member 1 (predicted)	Smarcc1_predicted	1.00636	0.791375	1.03918	1.24117	1.23501	1.26641	1.0852		-3.17245	-0.149918	-3.03474	-1.72324	-0.460659	-0.131994	-2.56151
45831	299112	2015	polymerase (DNA directed), epsilon 2 (p59 subunit) (predicted)	Pole2_predicted	1.19128	0.65828	0.956641	1.04763	1.21404	2.04455	0.880698		-1.19636	0.869366	-3.00105	-3.00105	-0.859098	0.998309	-1.97186
45832	300678	55	CD3 antigen, gamma polypeptide	Cd3g	0.807581	0.434721	0.761869	0.585141	0.544604	0.713971	1.04603		-0.502544	0.999986	0.18831	0.743772	0.928455	0.765652	-2.98907
45833	297725	9560	transmembrane 7 superfamily member 3	Tm7sf3	0.961355	0.938978	0.710286	0.700888	0.792817	0.975187	0.850838		-2.834	-2.3485	0.988645	0.99255	0.765652	-3.03474	-0.882519
45834	313666	2575	zinc finger and BTB domain containing 17	Zbtb17	1.14389	0.857038	1.18802	0.917608	1.01052	1.05601	0.878558		-0.242232	0.144897	0.437543	-1.52167	-3.14537	-2.41461	-0.358819
45835	24838	31405	troponin T3, skeletal, fast	Tnnt3	1.30713	0.929193	0.688015	0.343608	0.362146	0.370981	0.655721		0.115053	-2.69656	0.780999	1	1	1	0.897868
45836	310674	9448	similar to TNF intracellular domain-interacting protein	RGD1311487	1.11205	0.907957	0.867973	0.745698	0.864545	0.828701	0.955545		-0.56656	-0.859098	0.257093	0.99516	0.321484	0.785919	-2.47889
45837	56064	7531	stromal cell derived factor receptor 1	Sdfr1	1.24287	0.63194	1.05988	0.831214	1.2849	0.93904	0.852939		-2.3035	0.994348	-3.00105	-0.0621056	-3.00105	-3.09987	-2.60139
45838	N/A	N/A	AI058863	N/A	1.29438	0.917413	1.1268	0.849942	1.02056	1.21604	1.02904		0.780999	-1.94731	0.537564	-3.13442	-1.74834	0.270319	-0.67629
45839	N/A	N/A	AI176357	N/A	1.16601	1.0181	1.42109	1.25245	1.24544	1.2174	0.864541		-0.439959	-3.11491	0.977167	0.564632	0.509168	0.270319	-0.588208
45840	300811	3194	BCL2/adenovirus E1B 19kDa-interacting protein 1, NIP2 (predicted)	Bnip2_predicted	1.11792	0.975402	1.41948	1.16894	1.16082	0.984538	1.0643		-0.280398	-2.93754	0.999805	0.573367	0.479408	-3.07431	-1.87317
45841	89806	3957	tyrosine kinase with immunoglobulin-like and EGF-like domains 1	Tie1	1.24822	1.39003	0.840176	0.733328	0.87436	0.674927	0.975711		-0.028253	0.790745	-0.74385	0.707725	-1.49645	0.935525	-3.09987
45842	362454	8407	heme binding protein 1 (predicted)	Hebp1_predicted	0.759126	0.683938	0.798697	0.697098	0.862466	1.01708	1.3343		0.987588	0.999847	0.924663	0.999649	0.308952	-3.07431	0.99255
45843	N/A	N/A	AW141000	N/A	1.03548	1.20527	1.82167	1.44058	1.4441	1.3475	1.21019		-2.92377	0.283371	0.999998	0.991839	0.99232	0.943471	0.564632
45844	360612	26698	secernin 2	Scrn2	0.721789	0.404021	1.20577	0.88798	1.1594	1.01661	1.04648		0.333845	0.99997	-1.24589	-2.25782	-1.8234	-3.15466	-3.02388
45845	84400	2041	proline arginine-rich end leucine-rich repeat protein	Prelp	1.30604	1.68594	0.779166	0.681426	0.776909	0.604819	1.04822		0.775982	0.999784	0.681404	0.986439	0.701322	0.999598	-2.80146
45846	680080	N/A	hypothetical protein LOC680080	LOC680080	0.945688	0.743507	1.11829	1.00661	1.14413	1.25144	0.919901		-3.04521	-0.698671	-2.65929	-3.17394	-2.45767	-1.49645	-2.88038
45847	308392	8378	striatin, calmodulin binding protein 4 (predicted)	Strn4_predicted	1.16001	1.04018	1.03934	0.927847	0.960363	0.958221	0.903183		0.653142	-2.47889	-2.49989	-1.1717	-2.43624	-2.37073	-0.261227
45848	25472	3654	potassium inwardly-rectifying channel, subfamily J, member 8	Kcnj8	1.65871	1.2472	0.969742	0.708853	0.776495	0.605085	1.45704		0.581959	0.0689248	-3.065	0.992083	0.905264	0.707725	-1.47126
45849	299907	30957	similar to Ext1	LOC299907	1.11993	0.791263	1.07712	0.854854	1.06805	1.22769	0.951187		-1.47126	0.518783	-2.32609	-0.545066	-2.49989	0.216356	-2.76768
45850	295934	2711	carbohydrate (keratan sulfate Gal-6) sulfotransferase 1	Chst1	1.2817	0.997072	1.07208	0.896342	1.01745	1.05202	1.16226		0.660395	-3.17394	-2.39277	-1.52167	-0.502544	-3.03474	-0.610008
45851	N/A	N/A	BE112133	N/A	0.989089	0.855798	0.893897	0.969491	1.00641	1.28464	0.822299		-3.15466	-0.56656	-1.49645	-3.01265	-3.16821	0.645761	0.0998585
45852	56778	N/A	Ly6-C antigen	Ly6c	0.960878	0.641958	0.88635	1.03516	1.05297	1.33239	2.47724		-3.08322	0.681404	-2.41461	-3.10759	-3.02388	-0.378853	0.999684
45853	301062	3745	endonuclease G-like 1 (predicted)	Endogl1_predicted	0.842766	0.795698	0.882631	0.868649	0.84984	0.967403	1.09191		-1.74834	-0.502544	-2.06912	-1.8234	-1.47126	-3.08322	-2.58157
45854	295334	4291	breast carcinoma amplified sequence 2 (predicted)	Bcas2_predicted	0.889951	0.86583	0.98987	0.998958	0.932531	1.03674	0.881519		-1.42092	-0.835797	-3.15868	-2.56151	-2.43624	-2.96402	-1.22109
45855	313873	41042	similar to RIKEN cDNA 2810405J04	RGD1305486	1.11852	0.706767	1.64674	1.66274	1.83821	1.70102	1.09615		-2.14089	0.694801	0.975833	0.979632	0.997343	0.987215	-2.45767
45856	367046	N/A	similar to Acyl-CoA dehydrogenase family member 8, mitochondrial precursor (ACAD-8) (predicted)	RGD1564209_predicted	0.974861	1.02252	0.984822	0.868985	0.872673	0.583077	0.685081		-3.09987	-2.80146	-3.15868	-1.8234	-1.99632	-1.02538	-3.16545
45857	25541	37717	sterol carrier protein 2	Scp2	1.40303	1.25677	0.891503	0.79965	0.896557	1.19494	0.945262		0.96121	0.546733	-1.34565	0.499401	-1.47126	-1.49645	-3.14537
45858	N/A	N/A	45858	N/A	0.555886	0.330486	0.875388	0.600208	0.557524	0.743491	0.932598		0.999972	1	0.24369	0.813494	-0.186308	0.765652	-1.67294
45859	29884	9632	Bcl-2-related ovarian killer protein	Bok	1.10123	0.976938	1.00706	0.882634	0.999547	0.814082	0.868492		-2.06912	-3.04521	-3.16545	-0.74385	-3.17585	0.581959	-0.378853
45860	N/A	N/A	AA858878	N/A	1.07446	0.857187	1.24576	1.32533	1.39358	1.59935	0.966722		-1.67294	0.448247	0.997427	0.991839	0.999001	0.999998	-2.78473
45861	54264	31315	v-maf musculoaponeurotic fibrosarcoma oncogene family, protein B (avian)	Mafb	1.18517	1.17189	1.01157	1.16656	1.03791	0.856164	1.02672		-0.11425	-0.319264	-3.15022	-0.419424	-2.90965	-0.378853	-3.04521
45862	287773	8918	helicase with zinc finger domain (predicted)	Helz_predicted	1.2909	1.56916	1.15194	0.985508	1.0528	1.08282	1.00533		0.707725	0.997878	-0.789566	-3.1401	-2.7327	-2.18809	-3.17054
45863	690728	10043	AA893160	LOC690728	1.15169	1.02019	0.751052	1.02714	0.733288	0.951058	0.583455		-1.04955	-3.13442	-2.69656	-1.62255	-3.04521	-3.10759	-0.977337
45864	290679	10029	similar to RIKEN cDNA 4921521J11 (predicted)	RGD1304711_predicted	1.35291	1.11551	1.03131	0.937416	0.981163	1.1115	0.763787		0.907621	-1.44608	-3.00105	-2.45767	-3.17394	-1.54689	0.809123
45865	N/A	N/A	sim to CG31613-PA (LOC364716), mRNA	N/A	1.08838	1.16094	1.28502	1.42518	1.04534	1.77321	1.02935		-1.74834	-0.168023	0.869366	0.804664	-0.186308	0.999998	-2.97673
45866	297336	13183	ubiquitin specific protease 39 (predicted)	Usp39_predicted	3.46841	2.00469	1.8121	1.62229	1.53483	1.25993	1.17494		1	1	0.999995	0.99976	0.998467	0.667522	-0.186308
45867	363283	4882	COP9 (constitutive photomorphogenic) homolog, subunit 8 (Arabidopsis thaliana)	Cops8	1.08586	0.651945	1.10325	1.00764	1.06811	1.25202	1.61786		-2.28074	0.988645	-1.97186	-3.16821	-2.58157	0.283371	0.997168
45868	311328	34926	similar to hypothetical protein FLJ10579	RGD1308697	0.865322	0.937701	0.995953	0.803347	0.760791	0.562563	2.16898		-1.29567	-2.71477	-3.17394	-0.0793052	0.479408	0.998897	0.999995
45869	306998	68359	cell division cycle 2-like 5 (cholinesterase-related cell division controller)	Cdc2l5	1.55096	2.25047	1.19044	1.24802	1.1974	1.08278	0.703055		0.999235	1	0.0998585	0.638252	0.18831	-2.02069	0.987588
45870	366515	N/A	AA925174	LOC366515	1.25727	1.63883	1.6069	1.34941	1.41123	1.31172	0.845789		-0.319264	0.972946	0.960136	0.404464	0.674524	0.159548	-1.24589
45871	24271	68127	carboxypeptidase B1 (tissue)	Cpb1	1.50884	1.9208	1.04939	0.931342	0.829777	1.09027	1.49513		0.862889	0.998467	-1.12259	-2.93754	-2.43624	-2.56151	-2.86525
45872	305845	11226	similar to FLJ20859 protein (predicted)	RGD1559895_predicted	2.11383	1.52477	1.09274	0.970089	1.11573	0.980433	0.8188		0.999999	0.984299	-2.18809	-3.04521	-1.77341	-3.12182	-0.0793052
45873	60661	1786	Max protein	Max	1.05362	0.876958	1.18032	1.32635	1.35594	1.65593	0.952303		-1.52167	0.804664	0.964273	0.999976	0.999995	1	-1.67294
45874	83503	7178	polymerase (RNA) II (DNA directed) polypeptide F	Polr2f	0.824609	0.954378	1.40146	1.21178	1.3847	1.3598	0.807547		-0.698671	-2.96402	0.714013	-0.698671	0.653142	0.555755	-0.378853
45875	29606	37955	proprotein convertase subtilisin/kexin type 7	Pcsk7	1.27308	0.847715	1.58818	1.00816	1.27442	1.09812	1.07014		0.358055	-0.698671	0.992774	-3.16545	0.369907	-2.11709	-2.58157
45876	300786	4851	caseinolytic peptidase X (E.coli)	Clpx	1.24409	1.02203	0.776645	0.784583	0.859584	0.987995	1.49622		-0.631956	-3.13442	-0.186308	-0.319264	-1.64775	-3.16228	0.809123
45877	25124	21428	signal transducer and activator of transcription 1	Stat1	1.32042	0.952669	0.808978	0.847899	1.20521	1.62394	2.12141		0.674524	-2.84979	0.0844827	-0.654051	-0.280398	0.996783	0.999999
45878	64363	1249	v-raf murine sarcoma 3611 viral oncogene homolog	Araf	1.07044	0.659743	0.753655	0.791853	0.811734	0.851145	0.971328		-2.78473	0.998967	0.509168	0.834071	0.590411	-0.0116003	-2.98907
45879	363249	48881	CTD (carboxy-terminal domain, RNA polymerase II, polypeptide A) small phosphatase 1	Ctdsp1	1.26754	1.40681	0.939073	0.99568	1.30072	1.1777	0.841182		-0.319264	0.590411	-2.84979	-3.17394	-0.028253	-1.3958	-1.24589
45880	25438	68215	enolase 3, beta	Eno3	0.936855	0.91724	0.925742	1.07406	1.07138	1.433	0.835155		-1.92267	-1.22109	-1.52167	-1.72324	0.93382	0.999624	0.701322
45881	289443	12997	leucine rich repeat containing 8 family, member C	Lrrc8c	0.874303	1.07137	1.45183	1.15171	1.1877	1.27177	0.85789		-1.52167	-2.65929	0.895291	-1.3958	-0.835797	0.144897	-2.93754
45882	301014	15601	three prime repair exonuclease 1	Trex1	1.42148	1.72895	1.66162	1.51026	1.71384	1.6885	1.27018		0.998195	1	0.999997	0.999842	0.999999	0.999999	0.909925
45883	25363	5	acyl-Coenzyme A dehydrogenase, very long chain	Acadvl	1.7385	1.28925	0.929073	0.870342	0.932795	0.864556	0.983786		0.999375	0.489482	-2.47889	-1.19636	-2.5412	-1.07381	-3.1401
45884	299625	7818	similar to Lmnb2 protein (predicted)	RGD1563803_predicted	1.20424	1.01954	2.72777	1.59949	1.4397	1.87152	0.949663		0.0531848	-3.10759	0.999858	0.999001	0.97904	0.999994	-2.71477
45885	304486	N/A	similar to hypothetical protein FLJ21127 (predicted)	RGD1566266_predicted	1.15134	0.646796	0.762354	0.77022	0.737474	0.653341	0.957811		-0.812618	0.96619	0.790745	0.73804	0.862889	0.564632	-2.86525
45886	N/A	N/A	sim to TRAM2 (LOC301296), mRNA	N/A	0.94001	0.808444	1.26254	1.38981	1.32434	1.1487	1.14946		-2.67806	0.0531848	0.296248	0.866162	0.674524	-1.19636	-1.19636
45887	29619	31406	B-cell translocation gene 2, anti-proliferative	Btg2	1.09816	0.937042	1.23989	0.952256	1.05953	0.882745	1.10868		-1.44608	-2.21149	0.726248	-2.60139	-2.39277	-0.631956	-1.1717
45888	N/A	N/A	sim to Collagen alpha1 (LOC287636), mRNA	N/A	1.02644	0.575507	0.523839	0.621417	0.738338	0.731308	1.35513		-3.12182	0.975833	0.988302	0.916532	0.174019	0.283371	0.202422
[truncated: 6,567 more rows]

## Sheet: Sheet2
CloneID	Unigene	GeneID	HID	Symbol	Name
43890	Rn.97889	29374	4695	Cct4	chaperonin subunit 4 (delta)
43891	Rn.67443	362525	41663	Txndc8	thioredoxin domain containing 8
43892
43893	Rn.6116	498709	86883	RGD1562047_predicted	similar to Cyclin-dependent kinases regulatory subunit 2 (CKS-2) (predicted)
43894	Rn.104193	312903	8621	Tram1	translocation associated membrane protein 1
43895	Rn.11111	29171	48000	Aqp7	aquaporin 7
43896	Rn.9353	362835	76467	Reep6	receptor accessory protein 6
43897	Rn.129626	689284	87098	Rpl38	ribosomal protein L38
43898	Rn.8163	64466	3057	Cited1	Cbp/p300-interacting transactivator with Glu/Asp-rich carboxy-terminal domain 1
43899
43900
43901	Rn.3066	116684	90938	Oplah	5-oxoprolinase (ATP-hydrolysing)
43902	Rn.9959	24839	2465	Tnp1	transition protein 1
43903	Rn.1773	290939	44533	RGD1310128_predicted	similar to DNA segment, Chr 13, Wayne State University 50, expressed (predicted)
43904
43905	Rn.1617	29669	2081	Psma2	proteasome (prosome, macropain) subunit, alpha type 2
43906
43907
43908
43909	Rn.67823	314678		Fhl4	four and a half LIM domains 4
43910
43911
43912	Rn.18273	300219	28697	Troap_predicted	trophinin associated protein (tastin) (predicted)
43913	Rn.10301	29422	60	Chrne	cholinergic receptor, nicotinic, epsilon polypeptide
43914	Rn.9850	24610	7456	Odf1	outer dense fiber of sperm tails 1
43915	Rn.41002	313047	2730	Yars	tyrosyl-tRNA synthetase
43916	Rn.163194	288498	90887	Wipi2	WD repeat domain, phosphoinositide interacting 2
43917	Rn.20884	287475	9368	Med31_predicted	mediator of RNA polymerase II transcription, subunit 31 homolog (yeast) (predicted)
43918	Rn.107458	300677	86074	MGC72942	similar to CG6105-PA
43919	Rn.8645	292023	1213	Aars	alanyl-tRNA synthetase
43920
43921
43922	Rn.21106	500464		RGD1562988_predicted	similar to EHM2 (predicted)
43923	Rn.10404	25345	2068	Prm2	protamine 2
43924
43925	Rn.107176	690845	105310	LOC690845	similar to 40S ribosomal protein S4, X isoform
43926
43927	Rn.106771	361618	20681	Stim1_predicted	stromal interaction molecule 1 (predicted)
43928	Rn.35643	304343	4977	Cops6_predicted	COP9 (constitutive photomorphogenic) homolog, subunit 6 (Arabidopsis thaliana) (predicted)
43929
43930	Rn.203027	25499	68260	Nrd1	nardilysin, N-arginine dibasic convertase 1
43931	Rn.104043	298400	31375	Creb3	cAMP responsive element binding protein 3
43932	Rn.216415	25490	4485	Nedd8	neural precursor cell expressed, developmentally down-regulated gene 8
43933	Rn.18470	309177	8477	Znhit2_predicted	zinc finger, HIT domain containing 2 (predicted)
43934
43935	Rn.100446	312320	4773	Igf2bp3	insulin-like growth factor 2, binding protein 3
43936
43937	Rn.30120	315352	10273	Nxt2_predicted	nuclear transport factor 2-like export factor 2 (predicted)
43938	Rn.9984	29634	22767	Ldhc	lactate dehydrogenase C
43939
43940
43941	Rn.107880	298700	2784	Eif3s4	eukaryotic translation initiation factor 3, subunit 4 (delta)
43942
43943
43944
43945	Rn.110752	296710		Arpc5l	actin related protein 2/3 complex, subunit 5-like
43946
43947
43948
43949	Rn.20235	311325	12198	Traf4af1	TRAF4 associated factor 1
43950
43951	Rn.101923	299850	4667	Dctn2	dynactin 2
43952	Rn.18997	114522	40844	Stag3	stromal antigen 3
43953	Rn.6789	313519	84840	LOC313519	similar to RIKEN cDNA 5330440M15
43954
43955
43956	Rn.9875	25511	6291	Pemt	phosphatidylethanolamine N-methyltransferase
43957
43958
43959
43960	Rn.18101	296849	55897	Pdk3	pyruvate dehydrogenase kinase, isoenzyme 3
43961
43962
43963	Rn.37799	366265	10782	Rab22a_predicted	RAB22A, member RAS oncogene family (predicted)
43964
43965	Rn.204523	303241	62693	Chd3	chromodomain helicase DNA binding protein 3
43966
43967	Rn.79423	288599	32536	Wbscr1	Williams-Beuren syndrome chromosome region 1 homolog (human)
43968	Rn.994	501282	10425	LOC501282	similar to lymphocyte antigen 6 complex, locus E ligand
43969	Rn.33200	309641	8433	Tcp11	t-complex protein 11 (mouse)
43970
43971	Rn.98891	116643	5168	Vcp	valosin-containing protein
43972
43973
43974	Rn.105372	360677	19571	RGD1311925_predicted	similar to BC003940 protein (predicted)
43975
43976	Rn.12128	363869	5153	Ubl3	ubiquitin-like 3
43977	Rn.20951	314457	17549	Ankrd9	ankyrin repeat domain 9
43978
43979	Rn.2833	124440		Rpl41	ribosomal protein L41
43980	Rn.106817	303918	38062	Gtf2e1	general transcription factor II E, polypeptide 1 (alpha subunit)
43981
43982
43983
43984	Rn.3370	290644	38171	Ifi30	interferon gamma inducible protein 30
43985	Rn.66946	311183	9087	Fnbp4	formin binding protein 4
43986	Rn.55043	79462	40849	Txn2	thioredoxin 2
43987	Rn.56270	81640	1235	Amd1	S-adenosylmethionine decarboxylase 1
43988
43989	Rn.99641	362149	3589	RGD1309199	similar to CBF1 interacting corepressor
43990	Rn.107482	689581	5291	LOC689581	similar to Eukaryotic translation initiation factor 5B (eIF-5B) (Translation initiation factor IF-2)
43991	Rn.2392	299809	4696	Cct2	chaperonin containing TCP1, subunit 2 (beta)
43992	Rn.3095	497915	1061	RGD1562380_predicted	similar to GTP-binding protein (predicted)
43993
43994	Rn.12954	316521	5169	Vil1_predicted	villin 1 (predicted)
43995	Rn.102176	288518	41080	RGD1311660_predicted	similar to RIKEN cDNA 1110007L15 (predicted)
43996	Rn.37790	300989	6815	Hemk1_predicted	HemK methyltransferase family member 1 (predicted)
43997	Rn.56138	140670	68176	Ap2b1	adaptor-related protein complex 2, beta 1 subunit
43998
43999
44000	Rn.44246	300741	1825	Mpi	mannose phosphate isomerase (mapped)
44001	Rn.6315	29172	68166	Aqp8	aquaporin 8
44002
44003
44004	Rn.3419	287199	12094	Nudcd2	NudC domain containing 2
44005	Rn.15668	308435	87637	Cic_predicted	capicua homolog (Drosophila) (predicted)
44006	Rn.43808	360596	62199	RGD1560397_predicted	similar to RNA-binding protein Musashi2-S (predicted)
44007
44008	Rn.58980	304862	37753	Tpr	translocated promoter region
44009	Rn.9434	313507	2400	Tal1_predicted	T-cell acute lymphocytic leukemia 1 (predicted)
44010	Rn.23131	297523	18603	Vgll4	vestigial like 4 (Drosophila)
44011
44012
44013	Rn.1820	24230	574	Bzrp	benzodiazepine receptor, peripheral
44014	Rn.144942	304396		LOC304396	similar to hypothetical protein DKFZp434K1815
44015
44016	Rn.6224	361321	37953	Atg12	autophagy-related 12 (yeast)
44017
44018	Rn.216343	29387	7477	Pla2g2c	phospholipase A2, group 2C
44019
44020
44021	Rn.15873	287772	2109	Psmd12	proteasome (prosome, macropain) 26S subunit, non-ATPase, 12
44022
44023
44024	Rn.11965	500255	11073	RGD1560552_predicted	similar to MJ0495-like protein SelB (predicted)
44025
44026	Rn.98159	29646	20162	Adh4	alcohol dehydrogenase 4 (class II), pi polypeptide
44027	Rn.198335	360643	960	Cdc27	cell division cycle 27 homolog (S. cerevisiae)
44028	Rn.107335	290364	7388	Itm2b	integral membrane protein 2B
44029	Rn.6383	83536	8305	Mkln1	muskelin 1, intracellular mediator containing kelch motifs
44030
44031	Rn.15540	287585	31185	Ppm1d_predicted	protein phosphatase 1D magnesium-dependent, delta isoform (predicted)
44032	Rn.162177	361195	104197	Cdc14b_predicted	CDC14 cell division cycle 14 homolog B (S. cerevisiae) (predicted)
44033	Rn.8675	363164	10830	Wdr48_predicted	WD repeat domain 48 (predicted)
44034	Rn.102823	295052	31203	Ccna1	cyclin A1
44035	Rn.37755	313658	10804	Rbaf600	ZUBR1
44036	Rn.1553	297522	6479	Sec13l1	SEC13-like 1 (S. cerevisiae)
44037	Rn.18267	305070	10097	RGD1359339	similar to RIKEN cDNA 2310028N02
44038	Rn.16485	296161	8972	RGD1305440	similar to Rnf37-pending protein
44039	Rn.1416	691966	90843	LOC691966	similar to Sulfide:quinone oxidoreductase, mitochondrial precursor
44040	Rn.203013	292156	9337	Sh3glb1	SH3-domain GRB2-like B1 (endophilin)
44041	Rn.11060	117019	5976	Eif2b4	eukaryotic translation initiation factor 2B, subunit 4 delta
44042	Rn.860	114499	3306	Hdgf	hepatoma-derived growth factor
44043	Rn.93317	301511	4187	Arpc2_predicted	actin related protein 2/3 complex, subunit 2 (predicted)
44044
44045	Rn.36338	299121	10220	Actr10	ARP10 actin-related protein 10 homolog (S. cerevisiae)
44046
44047
44048	Rn.15408	360650	9602	RGD1304846	similar to X83328 protein
44049	Rn.2003	361202	10515	Gkap1	G kinase anchoring protein 1
44050
44051
44052
44053
44054
44055	Rn.100245	360533	23360	Rnf187_predicted	ring finger protein 187 (predicted)
44056	Rn.64258	307526	69488	RGD1307915_predicted	similar to hypothetical protein MGC32132 (predicted)
44057	Rn.64496	66020	101265	Gapdhs	glyceraldehyde-3-phosphate dehydrogenase, spermatogenic
44058	Rn.12074	298767		Dync2li1	dynein cytoplasmic 2 light intermediate chain 1
44059	Rn.92036	288471	39246	Trrap_predicted	transformation/transcription domain-associated protein (predicted)
44060
44061
44062
44063	Rn.6318	81670	91040	Gpt1	glutamic pyruvic transaminase 1, soluble
44064	Rn.162082	304201		RGD1561962_predicted	similar to ecotropic viral integration site 5-like (predicted)
44065	Rn.85462	266718		Qki	quaking homolog, KH domain RNA binding (mouse)
44066	Rn.81507	685462	76808	LOC685462	similar to EMI domain containing 1
44067	Rn.12517	292764	45483	RGD1303117	hypothetical protein LOC292764
44068	Rn.33697	117243	100939	Acsl6	acyl-CoA synthetase long-chain family member 6
44069	Rn.81192	140544	3680	Pcyt1a	phosphate cytidylyltransferase 1, choline, alpha isoform
44070
44071	Rn.106916	294504	5356	Pyp	pyrophosphatase
44072	Rn.15455	25729	14452	Ccne1	cyclin E
44073	Rn.203821	363229	34076	Slc39a10_predicted	solute carrier family 39 (zinc transporter), member 10 (predicted)
44074	Rn.194901	291077	23555	RGD1307537	similar to RIKEN cDNA 4933417A18
44075	Rn.11521	297728	6574	RGD1310606	similar to RIKEN cDNA 1200009B18; EST AA408438
44076	Rn.83200	79449	107127	Rpl21	ribosomal protein L21
44077	Rn.107863	619346	100950	Surf4	surfeit 4
44078	Rn.15020	361653	32601	Armc5	armadillo repeat containing 5
44079	Rn.32677	365215	10426	RGD1309888	similar to RIKEN cDNA 1500002O20
44080	Rn.162025	300215		Lmbr1l	limb region 1-like homolog (mouse)
44081
44082	Rn.11689	290356	8847	Phyhip	phytanoyl-CoA hydroxylase interacting protein
44083
44084	Rn.11085	171293	55616	Ctsd	cathepsin D
44085	Rn.7429	304545	2769	Oasl1	2'-5' oligoadenylate synthetase-like 1
44086
44087
44088	Rn.32934	117152	10202	Cand1	cullin associated and neddylation disassociated 1
44089	Rn.9771	29525	55958	Pitpna	phosphatidylinositol transfer protein, alpha
44090	Rn.11609	317486		RGD1565844_predicted	similar to RIKEN cDNA 1700045I19 (predicted)
44091	Rn.4211	287447	9100	Dullard	Dullard homolog (Xenopus laevis)
44092	Rn.2495	315134	8917	Josd1	Josephin domain containing 1
44093
44094	Rn.36260	114489	3234	Dag1	dystroglycan 1
44095	Rn.14252	116458	40968	Ipo13	importin 13
44096	Rn.144763	291661	12431	RGD1309263_predicted	similar to hypothetical protein PRO1580 (predicted)
44097	Rn.10777	79254	2887	Akap4	A-kinase anchor protein 4
44098
44099	Rn.3612	366468	13154	LOC366468	similar to U7 snRNP-specific Sm-like protein LSM10
44100	Rn.102586	291996	31924	Nob1p	nin one binding protein
44101	Rn.1260	309172	32653	RGD1310323	similar to RIKEN cDNA 1200004M23
44102
44103
44104	Rn.162673	499865	41661	RGD1565206_predicted	similar to RIKEN cDNA 1700095F04 (predicted)
44105	Rn.66996	362963	9249	Rutbc3	RUN and TBC1 domain containing 3
44106	Rn.6832	294232	2658	Dhx16	DEAH (Asp-Glu-Ala-His) box polypeptide 16
44107
44108
44109	Rn.101107	361308	38093	Kif20a_predicted	kinesin family member 20A (predicted)
44110	Rn.139095	361046	4699	Adprtl1	ADP-ribosyltransferase (NAD+; poly (ADP-ribose) polymerase)-like 1
44111
44112	Rn.3289	117035	331	Slc25a20	solute carrier family 25 (mitochondrial carnitine/acylcarnitine translocase), member 20
44113	Rn.17621	305882	9854	RGD1305288	similar to chromosome 14 open reading frame 94
44114
44115
44116
44117
44118
44119	Rn.91202	25529	20626	Ptprd	protein tyrosine phosphatase, receptor type, D
44120
44121	Rn.72680	303604	69110	Map3k3_predicted	mitogen activated protein kinase kinase kinase 3 (predicted)
44122	Rn.53257	303692	4714	St6galnac2	ST6 (alpha-N-acetyl-neuraminyl-2,3-beta-galactosyl-1,3)-N-acetylgalactosaminide alpha-2,6-sialyltransferase 2
44123
44124	Rn.14747	301432	41717	Ppil3	peptidylprolyl isomerase (cyclophilin)-like 3
44125
44126	Rn.92862	56764	41344	LOC56764	dnaj-like protein
44127	Rn.202623	683897		LOC683897	similar to Protein C6orf203
44128	Rn.2850	500987	101313	RGD1566119_predicted	similar to Histone H2A.x (H2a/x) (predicted)
44129
44130	Rn.2854	117543	68178	Decr1	2,4-dienoyl CoA reductase 1, mitochondrial
44131	Rn.18843	297961	41090	Ube2j1_predicted	ubiquitin-conjugating enzyme E2, J1 (predicted)
44132
44133
44134	Rn.43521	502002	62159	RGD1564878_predicted	similar to natural killer cell protease 7 (predicted)
44135	Rn.41469	54240	37340	Chrnd	cholinergic receptor, nicotinic, delta polypeptide
44136	Rn.107698	84509	68143	Ran	RAN, member RAS oncogene family
44137	Rn.203881	84472	7785	Ilf3	interleukin enhancer binding factor 3
44138	Rn.11342	25640	396	Tcf2	transcription factor 2
44139	Rn.140775	679983	88593	LOC679983	similar to germinal histone H4 gene
44140
44141	Rn.4267	338401	36065	Crip2	cysteine-rich protein 2
44142
44143	Rn.21407	304758	14043	Ccnt2_predicted	cyclin T2 (predicted)
44144
44145	Rn.98522	362138	9640	Rbms1	RNA binding motif, single stranded interacting protein 1
44146
44147
44148
44149	Rn.19803	298451	2986	Atp6v0b_predicted	ATPase, H+ transporting, V0 subunit B (predicted)
44150
44151	Rn.11116	81759	2184	Renbp	renin binding protein
44152	Rn.11048	24439	3890	Hagh	hydroxyacyl glutathione hydrolase
44153	Rn.884	300206	32367	RGD1303127	similar to hypothetical protein FLJ20436
44154	Rn.137469	361802	56588	Hsd17b8	hydroxysteroid (17-beta) dehydrogenase 8
44155	Rn.10835	246212	9189	Sipa1l1	signal-induced proliferation-associated 1 like 1
44156	Rn.3065	64187	20319	Arl1	ADP-ribosylation factor-like 1
44157	Rn.18606	291794	107026	Snrpd1_predicted	small nuclear ribonucleoprotein D1 (predicted)
44158
44159
44160	Rn.145356	685888	32661	LOC685888	hypothetical protein LOC685888
44161	Rn.9535	292814	10506	Pdcd5_predicted	programmed cell death 5 (predicted)
44162
44163	Rn.14627	361818	11905	Tsga2	testis specific gene A2
44164	Rn.7102	24818	5656	Tcp1	t-complex protein 1
44165
44166	Rn.6268	293155	40916	RGD1311634_predicted	similar to RIKEN cDNA 3200002M19 (predicted)
44167	Rn.204081	361409	41230	RGD1305243_predicted	similar to hypothetical protein FLJ34389 (predicted)
44168	Rn.10898	83624	3520	Ppig	peptidylprolyl isomerase G
44169	Rn.44916	65158	20628	Rab2	RAB2, member RAS oncogene family
44170	Rn.160929	361419	12256	Lrrc50	leucine rich repeat containing 50
44171
44172	Rn.203143	415064	13035	Bat4	Bat4 gene
44173
44174	Rn.36585	301674	11843	Fbxo11	F-box only protein 11
44175
44176	Rn.103329	299810	4760	Yeats4_predicted	YEATS domain containing 4 (predicted)
44177
44178
44179
44180
44181
44182
44183	Rn.63017	361828	15610	RGD1309570	similar to mKIAA0376 protein
44184	Rn.13608	362594	11240	RGD1310440_predicted	similar to hypothetical protein (predicted)
44185	Rn.119060	499655	1380	RGD1561797_predicted	RGD1561797 (predicted)
44186	Rn.105784	29674	105299	Psma7	proteasome (prosome, macropain) subunit, alpha type 7
44187
44188	Rn.25316	308320	87214	LOC308320	similar to 5730403M16Rik protein
44189
44190
44191	Rn.36745	300120	9911	RGD1560783_predicted	similar to RIKEN cDNA 3110048E14, isoform a (predicted)
44192	Rn.87789	65248	49590	Prkaa1	protein kinase, AMP-activated, alpha 1 catalytic subunit
44193
44194	Rn.6621	306630	6716	RGD1308317_predicted	similar to 1110065L07Rik protein (predicted)
44195	Rn.103854	287768	4290	Smndc1	survival motor neuron domain containing 1
44196
44197	Rn.15383	308335		U2af2	U2 small nuclear ribonucleoprotein auxiliary factor (U2AF) 2
44198	Rn.89308	289196	10384	Tmco1	transmembrane and coiled-coil domains 1
44199	Rn.45268	361946	78520	RGD1307812	similar to transcription factor (p38 interacting protein)
44200	Rn.216913	681913		LOC681913	similar to Maleylacetoacetate isomerase (MAAI) (Glutathione S-transferase zeta 1) (GSTZ1-1)
44201	Rn.167750	85237		Ptp4a2	protein tyrosine phosphatase 4a2
44202
44203
44204
44205	Rn.35994	25035	47921	Cyb5r3	cytochrome b5 reductase 3
44206	Rn.3298	301552	11293	Mrpl44	mitochondrial ribosomal protein L44
44207	Rn.23030	305310	18952	RGD1311593_predicted	similar to RIKEN cDNA 5033405K12 (predicted)
44208
44209
44210	Rn.17113	309656	9003	RGD1307801	similar to RIKEN cDNA 1300018I05
44211
44212	Rn.106721	288783	39087	Ormdl2_predicted	ORM1-like 2 (S. cerevisiae) (predicted)
44213	Rn.770	315714	4074	Loxl1	lysyl oxidase-like 1
44214	Rn.45405	366872	9396	RGD1359593	similar to RIKEN cDNA 4921537D05
44215
44216	Rn.16103	293052	31081	Isg20	interferon stimulated exonuclease 20
44217
44218	Rn.198987	85424	7303	Elf1	E74-like factor 1
44219	Rn.98431	316035	9845	Cmtm6	CKLF-like MARVEL transmembrane domain containing 6
44220
44221
44222	Rn.3741	287383	8440	Eppb9_predicted	endothelial precursor protein B9 (predicted)
44223
44224
44225	Rn.8411	58974	10508	Gabarap	gamma-aminobutyric acid receptor associated protein
44226	Rn.32919	353233	2652	Nsmaf	neutral sphingomyelinase (N-SMase) activation associated factor
44227	Rn.218870	690795	103895	LOC690795	similar to H2A histone family, member J
44228
44229	Rn.2807	316758	21146	Lama1	laminin, alpha 1
44230	Rn.12594	361650	18218	Hirip3	HIRA interacting protein 3
44231	Rn.9090	288753	10532	Diablo	diablo homolog (Drosophila)
44232
44233
44234	Rn.9882	24841		Ton	tonin
44235
44236	Rn.17046	288003	6288	Rfc4_predicted	replication factor C (activator 1) 4 (predicted)
44237
44238	Rn.216499	305851	5207	Supt16h_predicted	suppressor of Ty 16 homolog (S. cerevisiae) (predicted)
44239
44240
44241
44242	Rn.40921	59106	369	Ltbp2	latent transforming growth factor beta binding protein 2
44243
44244
44245
44246	Rn.1202	25581	2096	Psmc2	proteasome (prosome, macropain) 26S subunit, ATPase 2
44247
44248	Rn.26083	54231	37256	Ca2	carbonic anhydrase 2
44249	Rn.3733	83689	38129	Cd164	CD164 antigen
44250	Rn.145152	360799		RGD1560258_predicted	similar to RIKEN cDNA 4930579G22 (predicted)
44251
44252
44253	Rn.98803	292747	1099	Fbl	fibrillarin
44254
44255
44256
44257	Rn.103178	290549	56870	LOC290549	heat shock protein
44258
44259	Rn.38938	298096	11360	Wdr31	WD repeat domain 31
44260	Rn.2550	292781	17716	RGD1304580	similar to Hypothetical protein MGC38513
44261	Rn.173051	691452		LOC691452	hypothetical protein LOC691452
44262	Rn.2509	290632	11401	Mrpl34	mitochondrial ribosomal protein L34
44263
44264
44265
44266
44267	Rn.14789	64630	37857	Snap23	synaptosomal-associated protein 23
44268	Rn.30929	499561	16780	RGD1560629_predicted	similar to RIKEN cDNA A930016P21 (predicted)
44269	Rn.8649	293528	9745	RGD1309025_predicted	similar to hypothetical protein FLJ20003 (predicted)
44270	Rn.103790	307505	1433	Catna1	catenin (cadherin-associated protein), alpha 1
44271	Rn.99955	361054	12243	Ebpl_predicted	emopamil binding protein-like (predicted)
44272
44273	Rn.16508	306400	35136	Grlf1_predicted	glucocorticoid receptor DNA binding factor 1 (predicted)
44274	Rn.32517	25748	17	Alas2	aminolevulinic acid synthase 2
44275
44276
44277	Rn.73067	266975	4751	Sars1	seryl-aminoacyl-tRNA synthetase 1
44278	Rn.63970	294207	32520	Ppp1r11	protein phosphatase 1, regulatory (inhibitor) subunit 11
44279
44280
44281
44282
44283	Rn.107226	84357	10971	Sh3kbp1	SH3-domain kinase binding protein 1
44284	Rn.37157	305494	878	Aebp1_predicted	AE binding protein 1 (predicted)
44285	Rn.14944	311911	49301	Gpr21_predicted	G protein-coupled receptor 21 (predicted)
44286	Rn.4120	360704	3643	Hmgn1	high mobility group nucleosomal binding domain 1
44287	Rn.106	290635	12509	MGC72581	similar to RIKEN cDNA 1110012M11
44288
44289	Rn.162984	363028	12166	Spbc24_predicted	spindle pole body component 24 homolog (S. cerevisiae) (predicted)
44290	Rn.140701	498297	17139	RGD1564833_predicted	similar to 9630058J23Rik protein (predicted)
44291
44292
44293	Rn.23082	294400	12719	RGD1307879_predicted	similar to hypothetical protein D10Ertd438e (predicted)
44294	Rn.42928	29749	68797	Ppp3r2	protein phosphatase 3, regulatory subunit B, alpha isoform (calcineurin B, type II)
44295	Rn.17497	311630	15436	Zswim3_predicted	zinc finger, SWIM domain containing 3 (predicted)
44296	Rn.14904	282845	11839	Rnf34	ring finger protein 34
44297	Rn.24677	363020	10607	RGD1309410_predicted	LOC363020 (predicted)
44298	Rn.6016	94198	2087	Psmb1	proteasome (prosome, macropain) subunit, beta type 1
44299	Rn.22830	360977	31259	Tbrg4	transforming growth factor beta regulated gene 4
44300	Rn.3953	29631	38108	Bet1	blocked early in transport 1 homolog (S. cerevisiae)
44301	Rn.4207	293484	2781	Eif3s8	eukaryotic translation initiation factor 3, subunit 8, 110kDa
44302	Rn.102629	301737	74300	Fert2	fer (fms/fps related) protein kinase, testis specific 2
44303	Rn.91803	29439	4870	Jtb	jumping translocation breakpoint
44304
44305	Rn.100409	303248	13029	Gps2_predicted	G protein pathway suppressor 2 (predicted)
44306	Rn.22173	290850	4255	Mrps31_predicted	mitochondrial ribosomal protein S31 (predicted)
44307	Rn.101929	290046	74524	Hnrpc	heterogeneous nuclear ribonucleoprotein C
44308	Rn.2910	29569	1946	Pcolce	procollagen C-endopeptidase enhancer protein
44309	Rn.12810	362827	104136	Pias4	protein inhibitor of activated STAT, 4
44310	Rn.1965	689134	40767	LOC689134	similar to Protein transport protein SEC61 gamma subunit
44311	Rn.73852	114004	12267	Ppp1r14a	protein phosphatase 1, regulatory (inhibitor) subunit 14A
44312	Rn.163913	690038	31233	LOC690038	similar to Bcl2-associated athanogene 2
44313	Rn.101104	303749	11640	RGD1305007	similar to RIKEN cDNA 1110031I02
44314
44315
44316	Rn.101803	287986	28096	Eif4g1	eukaryotic translation initiation factor 4 gamma, 1
44317	Rn.98280	360819	15906	RGD1305986_predicted	similar to FLJ00052 protein (predicted)
44318	Rn.4182	295922	8645	Mtch2_predicted	mitochondrial carrier homolog 2 (C. elegans) (predicted)
44319	Rn.15183	498533	14243	RGD1561302_predicted	similar to Hypothetical protein A030013D21 (predicted)
44320	Rn.1414	680945	11101	Sdf2l1_predicted	stromal cell-derived factor 2-like 1 (predicted)
44321	Rn.86466	299739	10314	Ndufa12_predicted	NADH dehydrogenase (ubiquinone) 1 alpha subcomplex, 12 (predicted)
44322	Rn.37277	295143	3275	Etfdh	electron-transferring-flavoprotein dehydrogenase
44323
44324
44325	Rn.4213	293860	1119	Flna_predicted	filamin, alpha (predicted)
44326	Rn.2819	29474	40790	Coro1b	coronin, actin-binding protein, 1B
44327
44328	Rn.164480	299811	5091	Cpsf6_predicted	cleavage and polyadenylation specific factor 6, 68kDa (predicted)
44329	Rn.53257	303692	4714	St6galnac2	ST6 (alpha-N-acetyl-neuraminyl-2,3-beta-galactosyl-1,3)-N-acetylgalactosaminide alpha-2,6-sialyltransferase 2
44330	Rn.3471	291339	15693	Commd3	COMM domain containing 3
44331	Rn.25150	299209	12641	RGD1307392_predicted	similar to 1700019E19Rik protein (predicted)
44332	Rn.17553	499390	21391	Sfrs16	splicing factor, arginine/serine-rich 16
44333
44334
44335
44336	Rn.42180	312863	10131	LOC312863	similar to RIKEN cDNA 1810060J02
44337	Rn.6897	361662		Bub3	budding uninhibited by benzimidazoles 3 homolog (S. cerevisiae)
44338	Rn.198539	293719	9283	RGD1309471	similar to hypothetical protein MGC6696
44339	Rn.3792	64372	8262	Timm8b	translocase of inner mitochondrial membrane 8 homolog b (yeast)
44340
44341	Rn.36169	306540	65045	RGD1307172	similar to hypothetical protein MGC33309
44342	Rn.107325	297376	8300	Prss25	protease, serine, 25
44343
44344	Rn.98692	305887	44286	RGD1310211_predicted	similar to CG11030-PA (predicted)
44345	Rn.11122	25260	20235	Gstt1	glutathione S-transferase theta 1
44346
44347	Rn.17592	171009	862	Actn3	actinin alpha 3
44348	Rn.67473	363188		LOC363188	similar to ubiquitin protein ligase E3 component n-recognin 2
44349
44350	Rn.105862	94340	69208	Acsl5	acyl-CoA synthetase long-chain family member 5
44351	Rn.1180	290985	87862	Hbld2	HESB like domain containing 2
44352	Rn.18930	304555	11123	Hps4_predicted	Hermansky-Pudlak syndrome 4 homolog (human) (predicted)
44353
44354	Rn.3631	170943	6519	Slc25a10	solute carrier family 25 (mitochondrial carrier; dicarboxylate transporter), member 10
44355	Rn.13754	84495	31368	Xrcc1	X-ray repair complementing defective repair in Chinese hamster cells 1
44356
44357	Rn.34155	117054		Cd52	CD52 antigen
44358
44359
44360	Rn.163240	360891	84623	Enah	enabled homolog (Drosophila)
44361
44362	Rn.106127	361567	12619	Bcl2l12_predicted	BCL2-like 12 (proline rich) (predicted)
44363	Rn.35208	498402	41774	RGD1561422_predicted	similar to ASC-1 complex subunit P100 (predicted)
44364	Rn.105761	361722	32032	Bscl2	Bernardinelli-Seip congenital lipodystrophy 2 homolog (human)
44365
44366
44367	Rn.217703	499990	41561	RGD1562351_predicted	similar to chromosome 7 open reading frame 23 (predicted)
44368
44369
44370
44371
44372	Rn.103171	297566	1282	Atp6v1e1	ATPase, H+ transporting, V1 subunit E isoform 1
44373	Rn.102003	295461	55968	Sec24b_predicted	SEC24 related gene family, member B (S. cerevisiae) (predicted)
44374
44375	Rn.103300	688777	41432	LOC688777	similar to GrpE protein homolog 2, mitochondrial precursor (Mt-GrpE#2)
44376
44377
44378	Rn.13808	192276	11573	Coro7	coronin 7
44379	Rn.199017	361217	55983	Spin	spindlin
44380
44381
44382	Rn.4225	29753	38223	Ywhae	tyrosine 3-monooxygenase/tryptophan 5-monooxygenase activation protein, epsilon polypeptide
44383
44384	Rn.101957	316916	12767	RGD1307896_predicted	similar to cisplatin resistance related protein CRR9p (predicted)
44385	Rn.207480	498028	75164	LOC498028	similar to testis specific protein, Ddc8
44386	Rn.105421	361385	3059	Ndufb7_predicted	NADH dehydrogenase (ubiquinone) 1 beta subcomplex, 7 (predicted)
44387	Rn.3743	364885		RGD1561455_predicted	similar to Ras GTPase-activating-like protein IQGAP2 (predicted)
44388	Rn.116771	309911	6699	Qrsl1	glutaminyl-tRNA synthase (glutamine-hydrolyzing)-like 1
44389
44390	Rn.86349	291440	32221	Cxxc1	CXXC finger 1 (PHD domain)
44391	Rn.101758	290408	4877	Sugt1	SGT1, suppressor of G2 allele of SKP1 (S. cerevisiae)
44392
44393
44394	Rn.42932	60331	3658	Atxn3	ataxin 3
44395
44396	Rn.203627	295692	44517	Nup35	nucleoporin 35
44397	Rn.90103	301009	9514	Nckipsd_predicted	NCK interacting protein with SH3 domain (predicted)
44398	Rn.98836	316123	1585	Gtf2f1	general transcription factor IIF, polypeptide 1
44399	Rn.6923	291293		Fbxo18_predicted	F-box only protein 18 (predicted)
44400
44401
44402
44403	Rn.7876	306347	4762	Ell_predicted	elongation factor RNA polymerase II (predicted)
44404
44405	Rn.94720	289664	989	Ldb2_predicted	LIM domain binding 2 (predicted)
44406
44407	Rn.7322	313551	11461	RGD1564804_predicted	similar to chromosome 1 open reading frame 50 (predicted)
44408	Rn.18112	301431	5881	Nif3l1	Ngg1 interacting factor 3-like 1 (S. pombe)
44409	Rn.97686	85254	11137	Cdw92	CDW92 antigen
44410
44411	Rn.198943	304361	32447	LOC304361	similar to Hypothetical protein MGC28888
44412	Rn.17063	361645	41672	RGD1307760	similar to RIKEN cDNA 2510027N19
44413	Rn.2115	83789	37714	Rps2	ribosomal protein S2
44414	Rn.29909	287984	2101	Psmd2	proteasome (prosome, macropain) 26S subunit, non-ATPase, 2
44415	Rn.15515	288734	10078	Chfr	checkpoint with forkhead and ring finger domains
44416	Rn.19437	301618	2032	Ppp1r7	protein phosphatase 1, regulatory (inhibitor) subunit 7
44417	Rn.105890	299909	9599	RGD1307697_predicted	similar to 0910001A06Rik protein (predicted)
44418
44419
44420
44421
44422
44423	Rn.15500	114512	40811	Aatf	apoptosis antagonizing transcription factor
44424
44425	Rn.162469	293144	38202	Pold3	polymerase (DNA-directed), delta 3, accessory subunit
44426	Rn.108023	29390	11973	Ptpmt1	protein tyrosine phosphatase, mitochondrial 1
44427	Rn.973	140661	37388	Rplp1	ribosomal protein, large, P1
44428	Rn.10241	79239	1611	Hmox2	heme oxygenase (decycling) 2
44429
44430	Rn.4272	280671	4225	Txndc9	thioredoxin domain containing 9
44431
44432	Rn.23381	314288	40997	Pcnx	pecanex homolog (Drosophila)
44433	Rn.98151	65278	100845	Csnk1g2	casein kinase 1, gamma 2
44434	Rn.8180	338475	70874	Nrep	neuronal regeneration related protein
44435
44436	Rn.2779	364137	5411	Tparl	TPA regulated locus
44437	Rn.34842	360564		Tax1bp3	Tax1 (human T-cell leukemia virus type I) binding protein 3
44438
44439
44440
44441
44442
44443	Rn.114971	314336	9431	Ddx41_predicted	DEAD (Asp-Glu-Ala-Asp) box polypeptide 41 (predicted)
44444	Rn.125669	502418		RGD1559903_predicted	similar to RIKEN cDNA 1700049L16 (predicted)
44445
44446	Rn.3474	246244	4395	Tax1bp1	Tax1 (human T-cell leukemia virus type I) binding protein 1
44447
44448
44449	Rn.30490	362169	16393	Alkbh3	alkB, alkylation repair homolog 3 (E. coli)
44450	Rn.101758	290408	4877	Sugt1	SGT1, suppressor of G2 allele of SKP1 (S. cerevisiae)
44451	Rn.8370	287541	49559	RGD1309400_predicted	hypothetical LOC287541 (predicted)
44452	Rn.24664	360779	20532	Lrch4_predicted	leucine-rich repeats and calponin homology (CH) domain containing 4 (predicted)
44453	Rn.66098	290875	2899	Cdc16	CDC16 cell division cycle 16 homolog (S. cerevisiae)
44454	Rn.94288	361160	41031	Leprotl1	leptin receptor overlapping transcript-like 1
44455
44456	Rn.9158	64352	658	Gstm5	glutathione S-transferase, mu 5
44457	Rn.20810	362941	8130	Fbxl6	F-box and leucine-rich repeat protein 6
44458	Rn.10985	29194	88575	Chka	choline kinase alpha
44459
44460
44461
44462	Rn.163186	363836	43226	Ube2l3_predicted	ubiquitin-conjugating enzyme E2L 3 (predicted)
44463	Rn.18281	64039	75180	Fbxl20	F-box and leucine-rich repeat protein 20
44464	Rn.129142	298675	5468	RGD1306324	similar to RER1 homolog
44465
44466
44467
44468	Rn.203330	289623	105407	Hip2_predicted	huntingtin interacting protein 2 (predicted)
44469	Rn.6018	360572	74812	Rpl23a	ribosomal protein L23a
44470	Rn.7333	313169	73649	Ubap2_predicted	ubiquitin-associated protein 2 (predicted)
44471	Rn.98850	290651	6222	LOC290651	similar to myo-inositol 1-phosphate synthase A1
44472	Rn.145049	311299	10683	Aven_predicted	apoptosis, caspase activation inhibitor (predicted)
44473	Rn.137483	296162	11400	RGD1309979_predicted	similar to chromosome 20 open reading frame 116 (predicted)
44474
44475	Rn.113514	497961	88836	RGD1561602_predicted	similar to nemo like kinase (predicted)
44476	Rn.25166	114846	37971	Gsto1	glutathione S-transferase omega 1
44477	Rn.25546	83422	20979	Miz1	Msx-interacting-zinc finger
44478	Rn.44181	60376	2004	Plrg1	pleiotropic regulator 1, PRL1 homolog (Arabidopsis)
44479
44480	Rn.145214	362706	5482	Rbks_predicted	ribokinase (predicted)
44481	Rn.4214	29421	320	Urod	uroporphyrinogen decarboxylase
44482	Rn.104707	362884	56740	Tmbim4	transmembrane BAX inhibitor motif containing 4
44483
44484	Rn.22437	303514	32698	RGD1564778_predicted	similar to RIKEN cDNA 4121402D02 (predicted)
44485
44486
44487	Rn.20146	362622	11254	Ccdc21	coiled-coil domain containing 21
44488	Rn.17352	304663	4078	Lyl1	lymphoblastic leukemia derived sequence 1
44489	Rn.17106	124461	21414	Pacsin2	protein kinase C and casein kinase substrate in neurons 2
44490
44491	Rn.10165	29530	10746	Amhr2	anti-Mullerian hormone type 2 receptor
44492	Rn.1379	81024	7777	Ica1	islet cell autoantigen 1
44493
44494	Rn.103205	360971	2695	Nipsnap1	4-nitrophenylphosphatase domain and non-neuronal SNAP25-like protein homolog 1 (C. elegans)
44495	Rn.4247	361538	36381	Prodh2	proline dehydrogenase (oxidase) 2
44496	Rn.2786	361808	31131	Snrp1c_predicted	U1 small nuclear ribonucleoprotein 1C (predicted)
44497
44498
44499	Rn.3815	295217		Snapap	SNAP-associated protein
44500
44501	Rn.94939	361745	2308	Smarca2	SWI/SNF related, matrix associated, actin dependent regulator of chromatin, subfamily a, member 2
44502	Rn.185236	359727		Bysl	bystin-like
44503	Rn.23741	260321	36085	Fkbp4	FK506 binding protein 4
44504	Rn.16968	353252	14061	Rdh10	retinol dehydrogenase 10 (all-trans)
44505	Rn.28242	288455	41077	RGD1305831_predicted	similar to chromosome 13 open reading frame 12 (predicted)
44506	Rn.5722	56266	81872	Cyp4f1	cytochrome P450, family 4, subfamily f, polypeptide 1
44507
44508	Rn.122632	499235		LOC499235	LRRGT00141
44509	Rn.3682	290401	55623	Esd	esterase D/formylglutathione hydrolase
44510	Rn.95110	306469	12026	RGD1307325	similar to RIKEN cDNA 4933411K20
44511	Rn.144397	500534	51863	RGD1562911_predicted	similar to hypothetical protein MGC45441 (predicted)
44512
44513	Rn.11716	498662	18348	LOC498662	similar to RIKEN cDNA 2610019F03
44514
44515	Rn.13958	363291	12075	Thap4	THAP domain containing 4
44516	Rn.8525	299707	9364	Ccdc53_predicted	coiled-coil domain containing 53 (predicted)
44517
44518	Rn.24880	116650	2362	Srp54	signal recognition particle 54
44519	Rn.23937	296480	2469	Tpd52l2	tumor protein D52-like 2
44520	Rn.43692	113901	75168	Chia	chitinase, acidic
44521	Rn.100854	308361	23459	Zfp329_predicted	zinc finger protein 329 (predicted)
44522	Rn.145217	362802	15866	Atp6v1c2	ATPase, H+ transporting, V1 subunit C, isoform 2
44523	Rn.16427	312559	14846	Chchd4	coiled-coil-helix-coiled-coil-helix domain containing 4
44524	Rn.162740	500069	10284	Tsga14	testis specific, 14
44525	Rn.6008	94197	48679	Rab14	RAB14, member RAS oncogene family
44526
44527	Rn.83600	207120	31425	Nudt6	nudix (nucleoside diphosphate linked moiety X)-type motif 6
44528	Rn.163081	113956	69255	Pecr	peroxisomal trans-2-enoyl-CoA reductase
44529
44530	Rn.9449	114205	40587	Crcp	calcitonin gene-related peptide-receptor component protein
44531
44532	Rn.74071	296571	8573	Phpt1_predicted	phosphohistidine phosphatase 1 (predicted)
44533	Rn.98601	296279	21620	Tm9sf4	transmembrane 9 superfamily protein member 4
44534	Rn.20937	363000		RGD1565411_predicted	similar to 2610317D23Rik protein (predicted)
44535
44536
44537	Rn.94869	363026	10990	Prmt4	protein arginine N-methyltransferase 4
44538	Rn.205037	500323	10680	RGD1561791_predicted	similar to Poly (ADP-ribose) polymerase family, member 11 (predicted)
44539
44540
44541	Rn.167040	24400	55532	Gnb1	guanine nucleotide binding protein, beta 1
44542
44543	Rn.107537	294336	23233	Pcbp3	poly(rC) binding protein 3
44544
44545	Rn.23593	287269		Clk4	CDC like kinase 4
44546	Rn.22437	303514	32698	RGD1564778_predicted	similar to RIKEN cDNA 4121402D02 (predicted)
44547	Rn.40118	56769	32460	RGD708545	nuclear protein E3-3
44548	Rn.36032	298805	7543	Slc4a1ap_predicted	solute carrier family 4 (anion exchanger), member 1, adaptor protein (predicted)
44549	Rn.40252	293058	12088	RGD1310022	similar to RIKEN cDNA 2610204K14
44550
44551	Rn.34514	297357	68394	Ctnna2_predicted	catenin (cadherin associated protein), alpha 2 (predicted)
44552
44553	Rn.18319	291737	45426	RGD1310199	similar to RIKEN cDNA D030070L09
44554
44555
44556	Rn.5990	25318	1534	Fnta	farnesyltransferase, CAAX box, alpha
44557
44558	Rn.98524	288305	4802	Cct8_predicted	chaperonin subunit 8 (theta) (predicted)
44559	Rn.14671	360972	37836	Fmip	Fms interacting protein
44560
44561	Rn.27306	290647	5837	Lsm4_predicted	LSM4 homolog, U6 small nuclear RNA associated (S. cerevisiae) (predicted)
44562	Rn.11563	303605	12448	Lyk5	protein kinase LYK5
44563	Rn.11310	171070	5110	Ptpn21	protein tyrosine phosphatase, non-receptor type 21
44564	Rn.4328	117280	22991	Hnrpu	heterogeneous nuclear ribonucleoprotein U
44565
44566	Rn.10161	29543	2444	Timp2	tissue inhibitor of metalloproteinase 2
44567
44568	Rn.95230	362095	40806	Gtf3c5_predicted	general transcription factor IIIC, polypeptide 5 (predicted)
44569	Rn.11273	29564	68398	Dync1i1	dynein cytoplasmic 1 intermediate chain 1
44570
44571	Rn.20787	685203		LOC685203	hypothetical protein LOC685203
44572	Rn.19327	85472	2016	Polg	polymerase (DNA directed), gamma
44573	Rn.9981	94188	9010	Zfp423	zinc finger protein 423
44574	Rn.2423	79255	1266	Atf4	activating transcription factor 4
44575	Rn.21088	307852	9948	RGD1308307_predicted	similar to pyruvate dehydrogenase phosphatase regulatory subunit (predicted)
44576	Rn.218843	24737	104049	RT1-Aw2	RT1 class Ib, locus Aw2
44577	Rn.30105	117287	38295	Park7	Parkinson disease (autosomal recessive, early onset) 7
44578
44579	Rn.145219	362849	9539	2008-03-02	membrane-associated ring finger (C3HC4) 2
44580
44581
44582
44583
44584
44585	Rn.41273	296346	9521	RGD1303142	oxidative stress responsive gene
44586
44587
44588
44589
44590	Rn.98723	291691	105287	Brd8	bromodomain containing 8
44591	Rn.11737	362892	14171	Mbd6_predicted	methyl-CpG binding domain protein 6 (predicted)
44592
44593
44594	Rn.11183	29467	3012	Ddit3	DNA-damage inducible transcript 3
44595	Rn.154827	498072	100977	RGD1564519_predicted	similar to High mobility group protein 2 (HMG-2) (predicted)
44596
44597	Rn.16932	289928	10787	RGD1306063_predicted	similar to HT021 (predicted)
44598	Rn.10541	312440	10196	Jmjd1a	jumonji domain containing 1A
44599	Rn.146844	361237	3548	LOC361237	similar to testis-specific chromodomain Y-like protein
44600
[truncated: 7,866 more rows]
