# Supplementary material for: Tamoxifen-elicited uterotrophy: cross-species and cross-ligand analysis of the gene expression program
Source: BMC Med Genomics. 2009 Apr 28;2:19. doi: 10.1186/1755-8794-2-19 (PMC2683873; doi:10.1186/1755-8794-2-19)
Supplement: Additional file 6 — Rat TAM Gene Expression Data. data presented represents averaged fold changes and statistical values per time point for each feature on our array platform for rat tamoxifen [file 1755-8794-2-19-S6.xls]

## Sheet: Supl Tbl 4 - RnTam
Unique ID	Entrez Gene ID	HomoloGene ID	Gene Name	Gene Symbol	2 hr fold change	4 hr fold change	8 hr fold change	12 hr fold change	18 hr fold change	24 hr fold change	72 hr fold change	--	P1(t) 2	P1(t) 4	P1(t) 8	P1(t) 12	P1(t) 18	P1(t) 24	P1(t) 72
43890	29374	4695	chaperonin subunit 4 (delta)	Cct4	1.07734	1.00874	1.10198	1.61671	1.56342	1.47742	0.891673		-8634.8	-4674.87	-879.955	0.999996	0.999975	0.998928	-472.469
43891	362525	41663	thioredoxin domain containing 8	Txndc8	1.14321	1.03756	1.01789	1.19521	1.48149	1.30739	0.850732		-2029.24	-2574.97	-2868.23	-230.561	0.944879	-23.0074	-237.899
43892	N/A	N/A	N/A	N/A	1.0547	1.00156	1.00535	1.0082	1.31641	1.29097	1.01368		-1627.08	-2961.61	-4712.75	-2921.03	0.969369	0.899167	-4557.47
43893	498709	86883	similar to Cyclin-dependent kinases regulatory subunit 2 (CKS-2) (predicted)	RGD1562047_predicted	1.11707	0.952154	0.974019	0.86889	1.24587	1.49164	1.08944		-721.903	-3225.27	-4239.39	-250.017	-6.35108	0.999401	-1500.09
43894	312903	8621	translocation associated membrane protein 1	Tram1	1.03112	0.871022	1.05478	1.34176	1.47767	1.95948	1.12066		-1769.9	-240.555	-1419.65	-0.617261	0.990993	1	-459.092
43895	29171	48000	aquaporin 7	Aqp7	1.11202	1.01655	1.10649	0.820238	0.875544	1.01602	0.77984		-1143.43	-1949.06	-1310.74	-315.098	-844.955	-1950.69	-118.554
43896	362835	76467	receptor accessory protein 6	Reep6	1.17669	0.95159	1.1319	1.14691	1.30436	1.51132	1.05192		-121.539	-1616.15	-385.215	-267.678	-1.40742	0.996608	-1597.51
43897	689284	87098	sim to tweety homolog 2 (LOC287803), mRNA	Rpl38	1.1721	0.967922	0.960437	0.927722	1.07421	1.25088	0.537924		-460.284	-1230.01	-1186.44	-1508.81	-1557.27	-68.5882	0.999713
43898	64466	3057	Cbp/p300-interacting transactivator with Glu/Asp-rich carboxy-terminal domain 1	Cited1	1.06457	0.927618	0.922752	1.95372	1.60483	1.15793	1.03821		-892.528	-753.684	-696.164	1	0.999285	-171.52	-1143.77
43899	N/A	N/A	sim to Oxysterol-binding protein-like protein 10 (LOC316039), mRNA	N/A	1.16972	1.14006	0.991332	0.94584	1.12242	1.02581	1.04247		-125.326	-246.569	-1306.24	-961.623	-353.959	-1232.01	-1104.06
43900	N/A	N/A	N/A	N/A	1.05711	1.09681	1.00769	0.763905	0.893849	0.96838	0.973939		-838.861	-462.913	-1176.84	-0.438748	-301.234	-1054.61	-1095.08
43901	116684	6319	5-oxoprolinase (ATP-hydrolysing)	Oplah	1.14023	1.08269	0.99365	0.696321	0.731909	0.761885	0.751913		-59.6021	-374.59	-1175.64	0.99975	0.995729	0.957531	0.979982
43902	24839	2465	transition protein 1	Tnp1	1.13828	1.13457	1.06516	1.06861	1.2375	1.12695	0.873371		-372.171	-393.567	-558.172	-867.823	-59.9611	-439.956	-335.479
43903	290939	44533	similar to DNA segment, Chr 13, Wayne State University 50, expressed (predicted)	RGD1310128_predicted	1.11522	1.04313	0.969561	0.907067	1.09328	1.02666	0.976262		-21.3454	-381.469	-517.25	-27.1509	-45.2251	-570.479	-595.558
43904	252893	N/A	dynein, axonemal, heavy polypeptide 7	Dnah7	1.11489	1.15117	1.01305	0.793089	1.22819	1.15143	1.10311		-77.8605	-32.5465	-715.291	0.840647	0.2901	-18.9157	-116.061
43905	29669	2081	proteasome (prosome, macropain) subunit, alpha type 2	Psma2	1.06301	1.01441	1.08922	1.12837	1.36978	1.43094	1.10757		-248.243	-695.829	-92.3811	-13.7363	0.999979	0.999999	-40.1725
43906	N/A	N/A	sim to putative C6.1A-like protease (LOC299769), mRNA	N/A	1.16528	0.967031	0.989988	0.95007	1.30589	1.1837	1.10075		-160.172	-663.149	-732.739	-573.453	-1.11262	-55.1428	-306.848
43907	N/A	N/A	sim to RIKEN cDNA 4930511I11 (LOC294301), mRNA	N/A	1.30663	1.00065	0.977753	0.84028	1.40383	1.21108	0.907304		-20.6147	-381.461	-366.6	-150.935	-8.06351	-56.1209	-233.883
43908	N/A	N/A	BE101296	N/A	1.12624	1.06703	0.887621	0.646078	0.691499	0.612958	0.792266		-40.0528	-189.879	-39.579	0.999995	0.999832	1	0.753261
43909	314678	N/A	four and a half LIM domains 4	Fhl4	0.991351	0.990253	0.8723	1.17248	0.818075	0.792442	1.18311		-379.289	-378.699	-97.1034	-60.9044	-17.9223	-8.59932	-114.366
43910	N/A	N/A	diacylglycerol kinase, gamma (Dgkg), mRNA	N/A	1.14983	0.969856	0.983205	0.91359	1.1767	0.968856	1.00806		-8.10567	-312.391	-358.75	-71.3891	-1.83758	-308.168	-376.232
43911	499280	75251	similar to MAPK-interacting and spindle-stabilizing protein (predicted)	RGD1565431_predicted	1.20638	1.1303	0.905074	0.421531	0.52991	0.467803	0.761488		-3.32513	-48.1207	-94.5079	1	1	1	0.913401
43912	300219	28697	trophinin associated protein (tastin) (predicted)	Troap_predicted	1.1039	1.00141	1.03487	0.796199	1.1765	1.24236	1.08037		-47.7398	-381.3	-293.634	0.948295	-1.3496	0.899612	-104.414
43913	29422	60	cholinergic receptor, nicotinic, epsilon polypeptide	Chrne	1.1016	1.09566	1.02634	0.871452	1.06501	1.23645	0.891106		-79.8749	-94.1252	-339.276	-17.8478	-193.693	0.401225	-42.8221
43914	24610	7456	outer dense fiber of sperm tails 1	Odf1	1.06871	1.01093	1.1133	1.25283	1.46171	1.38764	0.99805		-192.083	-374.406	-66.838	0.478901	0.999818	0.997238	-381.241
43915	313047	2730	tyrosyl-tRNA synthetase	Yars	1.09318	1.0285	1.13471	1.65158	2.17313	1.82718	0.945386		-83.4201	-326.13	-19.6788	1	1	1	-205.541
43916	288498	69189	WD repeat domain, phosphoinositide interacting 2	Wipi2	1.03597	0.891693	0.879002	0.741118	1.14393	1.17061	1.23836		-386.189	-102.447	-70.5021	0.892765	-51.5579	-29.9989	-3.32793
43917	287475	9368	mediator of RNA polymerase II transcription, subunit 31 homolog (yeast) (predicted)	Med31_predicted	1.08295	0.983374	0.937511	0.610854	0.759775	0.690306	0.729345		-27.3873	-391.2	-68.9091	1	0.999998	1	1
43918	300677	86074	similar to CG6105-PA	MGC72942	0.975304	0.866244	0.913854	1.07308	1.30251	1.50884	0.95586		-358.486	-0.0333258	-30.7202	-83.2549	0.999903	1	-220.448
43919	292023	1213	alanyl-tRNA synthetase	Aars	0.981111	0.950278	1.27162	1.92207	2.32893	2.2562	1.23944		-415.181	-267.35	0.935393	1	1	1	0.721759
43920	N/A	N/A	sim to cell adhesion molecule nectin-3 beta (LOC363780), mRNA	N/A	1.06082	1.01949	0.983349	1.19729	1.52564	1.40362	1.00487		-284.037	-425.12	-430.206	-8.98766	0.999838	0.9914	-445.035
43921	N/A	N/A	sim to RIKEN cDNA C730036B01 (LOC365924), mRNA	N/A	1.15235	1.01185	1.0754	1.03749	1.04475	0.997447	0.922743		-0.795863	-426.843	-86.9126	-289.542	-242.633	-445.476	-61.3277
43922	682100	N/A	similar to erythrocyte membrane protein band 4.1 like 4B isoform 2	LOC682100	1.23577	0.98068	1.07387	0.558793	0.829581	0.714987	0.594934		-1.39257	-423.863	-226.122	1	-5.69538	0.9925	0.999999
43923	25345	2068	protamine 2	Prm2	1.05253	0.994734	0.973355	0.847173	0.963603	1.01434	0.937667		-277.357	-444.136	-234.828	-4.31	-347.285	-430.091	-211.593
43924	N/A	N/A	N/A	N/A	1.01144	1.08813	0.939163	1.02903	1.31537	1.39833	1.37295		-264.863	-129.233	-178.678	-246.498	0.579036	0.965165	0.925478
43925	690845	88467	similar to 40S ribosomal protein S4, X isoform	LOC690845	1.11287	1.03294	1.07155	0.705166	0.818981	0.8366	0.824035		-60.5298	-233.039	-142.24	0.997494	-1.48805	-4.81872	-2.19811
43926	N/A	N/A	N/A	N/A	1.04329	0.961368	1.00622	0.856345	0.931615	0.979099	0.82959		-237.39	-241.378	-267.76	-54.8657	-190.76	-260.368	-27.6987
43927	361618	20681	stromal interaction molecule 1 (predicted)	Stim1_predicted	1.10137	1.01404	0.964527	0.619979	0.795801	0.659032	0.706415		-114.714	-261.212	-223.576	0.999997	0.405856	0.999937	0.998077
43928	304343	4977	COP9 (constitutive photomorphogenic) homolog, subunit 6 (Arabidopsis thaliana) (predicted)	Cops6_predicted	1.01632	0.971711	0.995836	1.01852	1.23447	1.35995	1.0649		-252.643	-221.931	-267.384	-248.309	0.916262	0.999813	-109.427
43929	N/A	N/A	sim to nuclear factor related to kappa B binding protein (LOC315523), mRNA	N/A	1.0321	1.00872	0.998174	0.922686	1.00258	1.08845	0.938268		-223.947	-264.805	-268.304	-85.2598	-268.142	-75.477	-129.779
43930	25499	68260	nardilysin, N-arginine dibasic convertase 1	Nrd1	1.09681	1.04953	1.05699	0.971715	1.07688	1.09763	1.02329		-11.5378	-109.16	-82.8876	-194.588	-34.329	-10.9768	-218.085
43931	298400	31375	cAMP responsive element binding protein 3	Creb3	1.09419	1.04363	1.12304	1.10823	1.32933	1.27444	1.02262		-44.7549	-176.94	-14.5147	-26.6382	0.999172	0.988071	-239.219
43932	25490	4485	neural precursor cell expressed, developmentally down-regulated gene 8	Nedd8	1.01016	0.904958	1.03823	1.10858	1.35406	1.40661	1.11725		-257.413	-5.81378	-151.657	-4.49201	0.999999	1	-2.20469
43933	309177	8477	zinc finger, HIT domain containing 2 (predicted)	Znhit2_predicted	1.21997	1.08359	0.982224	1.02085	1.1199	1.20035	0.949199		-12.8986	-159.37	-261.48	-259.257	-96.3787	-20.405	-215.084
43934	N/A	N/A	sim to FKSG26 protein (LOC292082), mRNA	N/A	1.00356	0.960365	0.95645	1.17313	1.12575	1.1996	1.10094		-268.161	-231.609	-224.495	-29.9873	-78.2911	-16.042	-118.185
43935	312320	4773	insulin-like growth factor 2, binding protein 3	Igf2bp3	1.14085	0.950938	1.05296	0.860549	1.00063	1.07046	1.13455		-14.6932	-171.795	-167.88	-6.2858	-268.449	-119.396	-18.503
43936	60336	N/A	cyclic AMP phosphoprotein, 19 kDa (Arpp19), mRNA	Arpp19	1.07713	0.951702	1.0496	1.13264	1.34892	1.4342	1.21975		-11.2911	-50.6204	-53.8451	0.862328	1	1	0.999943
43937	315352	10273	nuclear transport factor 2-like export factor 2 (predicted)	Nxt2_predicted	1.12303	1.0763	1.03536	0.768798	0.870178	0.944818	1.28038		-22.7588	-85.4041	-175.245	0.978159	-8.80782	-123.745	0.94875
43938	29634	22767	lactate dehydrogenase C	Ldhc	1.19765	0.887321	0.932963	0.918186	1.18492	1.02802	0.877603		-2.0837	-28.4786	-107.112	-75.3213	-3.78692	-193.349	-19.5617
43939	N/A	N/A	asparaginase-like sperm autoantigen (Gliap), mRNA	N/A	1.12111	1.06689	1.02677	0.817863	0.9907	1.07749	1.02624		-6.92648	-69.114	-178.248	0.963829	-211.319	-48.0775	-179.58
43940	N/A	N/A	N/A	N/A	1.0383	0.963608	0.924473	0.959458	1.19023	1.49303	1.26955		-158.774	-160.102	-57.7326	-148.723	0.242868	0.999999	0.983067
43941	298700	2784	eukaryotic translation initiation factor 3, subunit 4 (delta)	Eif3s4	1.03791	1.14449	1.00908	1.22899	1.45341	1.24097	0.866889		-179.491	-20.5797	-214.154	-0.491266	0.999421	0.0126763	-15.6663
43942	N/A	N/A	N/A	N/A	1.05928	1.01719	1.02763	1.13262	1.38882	1.25908	0.889645		-117.957	-205.177	-188.695	-14.2345	0.999642	0.910565	-19.4474
43943	N/A	N/A	sim to Tnfaip2 protein (LOC299340), mRNA	N/A	0.851862	0.787693	1.05747	1.34742	1.14821	0.955014	0.873611		-35.8522	-4.29554	-172.62	0.110596	-56.1779	-185.619	-59.5264
43944	64520	N/A	metastasis associated 1	Mta1	1.11801	0.894386	1.01475	1.0125	1.10586	1.1152	1.08279		-71.3261	-71.2277	-212.335	-213.509	-87.3319	-74.8509	-122.198
43945	296710	N/A	sim to RIKEN cDNA 2010015J01 (LOC296710), mRNA	Arpc5l	1.08785	0.93928	1.09759	1.07352	1.36367	1.4153	1.15777		-4.62532	-25.1977	-1.73781	-14.0451	1	1	0.980395
43946	N/A	N/A	sim to Fus1 protein (LOC302337), mRNA	N/A	1.11262	1.07635	0.976907	0.827403	1.00534	0.904582	0.938508		-86.7476	-139.468	-207.06	-13.403	-216.048	-96.3455	-155.947
43947	N/A	N/A	sim to hypothetical protein FLJ14813 (LOC307169), mRNA	N/A	1.1354	1.02359	1.02809	0.96792	1.15797	1.13835	1.04443		-25.961	-200.913	-194.824	-187.068	-13.1396	-23.8605	-167.071
43948	N/A	N/A	sim to SRY (sex determining region Y)-box 5 isoform a (LOC312831), mRNA	N/A	1.19862	1.08168	1.05927	0.6509	0.61758	0.519081	0.58978		-2.97277	-94.3197	-137.894	0.999964	0.999997	1	1
43949	311325	12198	TRAF4 associated factor 1	Traf4af1	1.10879	1.01471	0.916673	0.830075	1.1387	1.27382	1.03345		-30.6676	-207.873	-53.2127	0.209621	-10.2977	0.96179	-176.121
43950	N/A	N/A	protein kinase C and casein kinase substrate in neurons 2 (Pacsin2), mRNA	N/A	1.04113	1.04479	1.09598	1.25095	1.42399	1.35631	0.884985		-151.311	-141.851	-36.0708	0.959974	0.999986	0.99973	-9.50005
43951	299850	4667	dynactin 2	Dctn2	1.07427	1.06935	1.02345	0.870104	1.03126	1.08912	1.09296		-70.6264	-80.9004	-192.01	-3.55722	-175.246	-44.8383	-39.4483
43952	114522	40844	stromal antigen 3	Stag3	1.07874	1.03714	1.04704	0.837036	1.04112	0.960383	0.947959		-61.86	-129.45	-113.348	-0.464325	-123.134	-122.926	-99.9947
43953	500528	77410	similar to GC-rich promoter binding protein 1-like 1	LOC500528	1.13173	0.998841	0.939023	0.672762	0.775256	0.69466	0.968193		-19.9342	-162.508	-92.8829	0.999909	0.901033	0.999553	-140.011
43954	N/A	N/A	N/A	N/A	1.00166	1.068	1.09247	0.931684	1.15532	1.13649	0.941221		-162.19	-111.068	-82.0792	-104.691	-27.4327	-39.8002	-117.637
43955	N/A	N/A	N/A	N/A	1.11857	1.06639	1.06103	0.770736	1.04007	0.971994	0.804046		-37.5093	-108.119	-106.833	0.795254	-135.006	-147.477	-0.168515
43956	25511	6291	phosphatidylethanolamine N-methyltransferase	Pemt	1.1792	1.03507	1.13041	0.934952	1.21427	1.40037	1.66542		-6.19703	-139.912	-26.1477	-91.874	-1.46032	0.995172	0.999998
43957	N/A	N/A	N/A	N/A	1.0225	1.01107	0.978038	0.633765	0.709337	0.680932	0.753271		-155.945	-160.898	-155.969	0.999022	0.932224	0.985124	0.428903
43958	N/A	N/A	sim to Nyd-sp12 protein; spermatogenesis-related protein (LOC365757), mRNA	N/A	1.15519	1.13545	1.05258	1.04931	1.11193	1.06361	0.95263		-14.1876	-24.2043	-117.953	-122.465	-42.4593	-102.329	-121.894
43959	N/A	N/A	N/A	N/A	1.09195	1.09156	1.08541	0.838169	0.977884	0.93654	0.925488		-28.1729	-28.567	-35.273	0.631953	-144.522	-60.468	-41.3813
43960	296849	55897	pyruvate dehydrogenase kinase, isoenzyme 3 (mapped)	Pdk3	1.03452	1.09531	1.04134	0.793058	0.988774	1.12486	0.921921		-127.1	-29.3166	-114.598	0.975834	-158.153	-9.66144	-41.1071
43961	N/A	N/A	sim to hypothetical protein 4931432L23 (LOC361964), mRNA	N/A	1.21333	1.08784	1.1309	0.923353	1.10144	1.09171	1.1742		-3.61072	-77.4173	-34.298	-83.4591	-61.5141	-72.7157	-11.9308
43962	N/A	N/A	N/A	N/A	1.19321	0.966022	0.978895	0.90868	1.14083	0.989098	0.980977		-1.97554	-136.748	-152.163	-44.6622	-14.7364	-159.729	-154.073
43963	366265	10782	AW144345	Rab22a_predicted	1.08837	1.08299	1.02988	0.914537	1.08885	1.07914	0.988862		-23.9361	-29.5685	-127.852	-19.4104	-23.4753	-34.1771	-156.961
43964	N/A	N/A	N/A	N/A	1.0778	0.957151	1.00699	1.2951	1.56193	2.2169	1.27131		-32.9098	-93.0125	-160.23	0.99968	1	1	0.998795
43965	303242	72110	dynein-like protein 2	DLP2	1.0965	1.03858	1.01301	1.04231	1.12993	1.15286	1.29243		-32.7138	-122.981	-157.307	-116.424	-10.1241	-3.68277	0.989027
43966	N/A	N/A	sim to putative transcription factor ZNF131 (LOC310375), mRNA	N/A	1.16155	1.09826	1.25602	1.17323	1.28874	1.11672	0.847069		-6.71566	-45.3565	0.728534	-4.26125	0.92086	-28.1237	-3.11606
43967	288599	32536	Williams-Beuren syndrome chromosome region 1 homolog (human)	Wbscr1	1.04841	0.979696	1.04984	1.16857	1.43759	1.34029	1.04476		-100.434	-148.322	-97.6806	-0.6497	0.999993	0.999478	-107.461
43968	501282	10425	similar to lymphocyte antigen 6 complex, locus E ligand	LOC501282	1.13842	0.960104	1.03026	1.00224	1.13152	1.30884	1.39958		-1.93276	-104.282	-127.962	-162.319	-3.08673	0.999661	0.999996
43969	309641	8433	t-complex protein 11 (mouse)	Tcp11	1.05037	0.890922	1.01638	0.863248	1.11188	1.24467	1.15393		-119.456	-31.1748	-157.12	-11.5876	-40.1197	0.137844	-13.2572
43970	N/A	N/A	sim to peroxiredoxin 6 (LOC287416), mRNA	N/A	1.07664	1.05903	1.00345	0.860036	0.964325	1.04747	1.30899		-86.8461	-111.119	-162.314	-13.0245	-139.419	-126.655	0.829245
43971	116643	5168	valosin-containing protein	Vcp	1.07106	0.957363	1.15081	1.38673	1.59757	1.72256	1.26133		-41.7535	-93.0799	-0.0629196	0.999998	1	1	0.998033
43972	257646	12449	AA892299	LOC257646	1.10468	1.03773	1.00073	0.995946	1.04866	1.00398	1.02175		-34.108	-130.078	-143.58	-162.102	-112.801	-162.121	-133.149
43973	N/A	N/A	N/A	N/A	1.06693	1.1434	1.10096	1.04315	1.24077	1.18011	1.08163		-71.2177	-7.84259	-31.4191	-106.271	0.779274	-1.38439	-51.7023
43974	360677	19571	similar to BC003940 protein (predicted)	RGD1311925_predicted	1.14157	1.05662	1.05374	0.926149	1.11682	1.15524	0.922714		-4.56904	-77.6529	-82.3452	-44.2109	-13.0626	-2.21458	-39.4512
43975	N/A	N/A	N/A	N/A	1.11908	1.05606	1.02977	0.867897	1.09845	1.12014	0.943896		-1.65971	-50.8945	-105.827	0.631442	-7.13905	-1.50371	-45.0428
43976	363869	5153	ubiquitin-like 3	Ubl3	1.13922	1.06848	1.03329	0.758149	0.929474	0.923472	1.00284		-6.14266	-62.1962	-116.672	0.996817	-51.9772	-43.2678	-143.368
43977	314457	17549	ankyrin repeat domain 9	Ankrd9	1.02032	1.02042	1.05113	0.879894	1.13266	1.10643	0.988014		-130.918	-130.803	-81.9064	-3.95746	-4.82218	-15.3017	-138.897
43978	N/A	N/A	N/A	N/A	1.06361	1.04317	1.02724	0.974114	1.22316	1.23849	0.996319		-55.2673	-91.2261	-119.39	-120.436	0.957205	0.980948	-143.092
43979	124440	N/A	ribosomal protein L41	Rpl41	1.00928	1.06732	1.04417	0.92168	1.12684	1.17583	0.916476		-140.332	-47.1209	-87.3385	-25.5543	-3.5859	0.603938	-20.0877
43980	303918	38062	general transcription factor II E, polypeptide 1 (alpha subunit)	Gtf2e1	1.12871	1.0236	1.13731	1.05684	1.21077	1.29745	1.07903		0.819267	-106.148	0.910601	-41.6365	0.999797	1	-6.56599
43981	N/A	N/A	dihydropyrimidinase (Dpys), mRNA	N/A	1.07408	1.02087	0.99729	0.97724	1.19206	1.24611	1.04886		-16.7092	-119.129	-143.128	-113.878	0.993371	0.999861	-53.9754
43982	N/A	N/A	sim to TF-1 apoptosis related protein 19 (LOC366089), mRNA	N/A	1.0034	0.994535	1.09116	1.10989	1.3422	1.398	1.04209		-143.223	-142.629	-27.6895	-13.9882	0.99967	0.999973	-98.4272
43983	N/A	N/A	sim to F-box only protein 30; F-box domain protein (LOC308283), mRNA	N/A	1.08762	1.03368	1.07414	0.913145	1.09402	1.09566	0.922472		-43.5808	-118.774	-60.1238	-35.7709	-36.8458	-35.246	-47.6688
43984	290644	38171	interferon gamma inducible protein 30	Ifi30	0.934119	1.0399	1.08907	0.756747	0.987786	0.96738	1.07651		-45.4445	-97.6295	-24.1636	0.999719	-138.185	-108.755	-37.5525
43985	311183	9087	formin binding protein 4	Fnbp4	1.09641	0.932869	1.12067	0.965768	1.00873	1.02256	0.984903		-55.7479	-83.3271	-34.1916	-125.074	-142.36	-135.668	-139.85
43986	79462	40849	thioredoxin 2	Txn2	0.992658	1.02646	1.08992	1.06147	1.21816	1.26693	0.904896		-142.469	-130.138	-50.4338	-86.3709	-0.130381	0.805646	-35.4348
43987	81640	1235	S-adenosylmethionine decarboxylase 1	Amd1	0.992535	1.0466	1.19811	1.41721	1.39687	1.50261	0.915491		-142.454	-107.215	-1.43366	0.99905	0.998056	0.999947	-48.8426
43988	N/A	N/A	sim to hypoxia-inducible factor 1, alpha subunit inhibitor; factor inhibiting HIF1 (LOC368022), mRNA	N/A	0.851897	0.937999	0.980244	1.18977	1.40543	1.32673	1.09535		-21.3332	-104.886	-139.246	-15.4205	0.890297	0.245677	-76.3884
43989	362149	3589	similar to CBF1 interacting corepressor	RGD1309199	1.24916	1.00617	0.939954	0.744768	1.1423	1.49133	1.02007		0.119881	-142.94	-90.9033	0.9585	-18.5652	0.999644	-136.927
43990	689581	5291	WW domain containing E3 ubiquitin protein ligase 2 (predicted)	LOC689581	1.12244	1.04241	1.22998	1.30783	1.49109	1.56378	1.01378		-8.19795	-97.7181	0.930469	0.998402	0.999999	1	-137.666
43991	299809	4696	chaperonin containing TCP1, subunit 2 (beta)	Cct2	1.05158	1.01883	1.05512	1.42262	1.61694	1.70889	1.03026		-63.8703	-128.206	-57.2249	1	1	1	-107.642
43992	497915	1061	similar to GTP-binding protein (predicted)	RGD1562380_predicted	1.03941	1.00007	1.04064	1.01065	1.24139	1.24238	0.996354		-100.609	-143.592	-98.4348	-139.776	0.97395	0.975229	-143.133
43993	N/A	N/A	N/A	N/A	1.08579	1.0102	1.02309	0.858274	1.08735	1.04475	0.962899		-57.8542	-141.581	-133.706	-6.78774	-56.0767	-110.606	-118.151
43994	316521	5169	sim to villin (LOC316521), mRNA	Vil1_predicted	1.1933	0.973629	1.01593	0.926786	1.30887	1.14977	1.29301		-9.70019	-134.616	-140.385	-85.6408	0.429439	-26.2536	0.127199
43995	288518	41080	similar to RIKEN cDNA 1110007L15 (predicted)	RGD1311660_predicted	1.1411	1.05963	1.15172	1.15304	1.49636	1.63114	1.04466		-11.1866	-86.3181	-7.74534	-7.38409	0.999971	1	-107.324
43996	300989	6815	HemK methyltransferase family member 1 (predicted)	Hemk1_predicted	1.15197	1.07038	1.03854	0.941577	1.10881	1.25922	0.994387		-10.5161	-56.101	-80.1746	-95.7319	-28.9189	0.435536	-93.8957
43997	140670	68176	adaptor-related protein complex 2, beta 1 subunit	Ap2b1	1.12488	0.864496	0.870272	1.11327	1.10114	1.27487	1.49118		-20.5974	-9.30978	-11.4369	-26.4929	-33.7442	0.536085	0.999565
43998	N/A	N/A	sim to Restricted expression proliferation associated protein 100 (p100) (Differentially expressed in lung cells 2) (DIL-2) (Targeting protein for Xklp2) (Protein FLS353) (Hepatocellular carcinoma-associated antigen 519) (LOC311546), mRNA	N/A	1.17862	1.11238	1.06994	0.854351	1.13814	1.41406	1.03393		-8.35962	-33.6134	-61.8945	-10.2088	-20.8088	0.981503	-85.0019
43999	N/A	N/A	sim to chromodomain helicase DNA binding protein 6; helicase C-terminal domain- and SNF2 N-terminal domain-containing protein (LOC311607), mRNA	N/A	0.97488	1.01134	0.861529	0.788399	0.881827	0.921817	1.06246		-89.5136	-93.2864	-17.0148	-0.814937	-27.6397	-55.9813	-70.5223
44000	300741	1825	mannose phosphate isomerase (mapped)	Mpi	1.22254	1.10244	0.954282	0.962964	1.29036	1.30952	1.01072		-1.21509	-35.3999	-74.9557	-81.1785	0.684673	0.821664	-93.1151
44001	29172	68166	aquaporin 8	Aqp8	1.18739	1.04083	1.06705	1.0588	1.96694	1.55336	1.39204		-14.0085	-84.6979	-71.2566	-75.8574	0.999998	0.993611	0.775045
44002	N/A	N/A	prohibitin (Phb), mRNA	N/A	0.995093	1.01	1.10369	1.38313	1.52165	1.72795	0.949444		-93.8488	-92.6684	-19.0645	0.999508	0.999997	1	-60.0432
44003	N/A	N/A	sim to growth factor receptor bound protein 2-associated protein 1 (LOC361388), mRNA	N/A	1.12858	1.00119	0.908481	0.767929	0.947568	0.958119	0.827876		-2.97244	-94.2016	-11.059	0.999184	-47.3717	-60.9171	0.906177
44004	287199	12094	NudC domain containing 2	Nudcd2	1.16593	1.00306	1.08881	0.797344	1.34965	1.47102	0.965721		-3.14715	-94.1039	-33.2079	0.810319	0.994561	0.999928	-78.8378
44005	308435	87637	capicua homolog (Drosophila) (predicted)	Cic_predicted	0.972897	1.03873	0.968035	0.827603	1.10164	0.864109	0.763279		-89.7151	-85.7896	-87.9806	-9.89495	-51.5866	-24.3419	-0.478204
44006	360596	62199	sim to RNA-binding protein Musashi2-L (LOC360596), mRNA	RGD1560397_predicted	1.03722	0.92581	0.958846	0.830713	1.0292	1.26859	1.16761		-65.2636	-19.0298	-58.0408	0.949714	-74.9805	0.998575	0.644631
44007	N/A	N/A	sim to 4933402K05Rik protein (LOC293783), mRNA	N/A	1.02578	0.962404	0.625962	0.78242	0.872022	1.0109	1.18226		-91.9786	-93.8138	-8.77768	-39.5524	-71.6676	-94.1541	-72.2272
44008	304862	37753	translocated promoter region	Tpr	1.20804	1.08289	1.21864	1.12954	1.22699	1.10695	0.912318		0.266272	-35.143	0.506791	-9.67925	0.64059	-19.1921	-25.6027
44009	313507	2400	AI112988	Tal1_predicted	1.04226	1.05107	1.04193	0.954938	0.944588	0.889524	0.878977		-55.8789	-44.3698	-56.3193	-49.3507	-35.283	-1.23815	-0.102391
44010	297523	18603	vestigial like 4 (Drosophila)	Vgll4	0.974401	1.14713	0.931652	0.525214	0.546768	0.602535	0.648375		-86.729	-9.92772	-51.125	1	1	0.999998	0.999959
44011	N/A	N/A	sim to bromodomain-containing female sterile homeotic-like protein (LOC305123), mRNA	N/A	1.16404	1.13384	1.00243	1.52829	2.02467	1.77806	1.03471		-7.59356	-16.7489	-94.171	0.999852	1	1	-82.6556
44012	N/A	N/A	N/A	N/A	1.02449	0.908101	0.997168	0.656508	1.10335	1.24791	1.17487		-89.7994	-44.3421	-94.1711	0.997443	-43.0169	-1.59574	-11.8935
44013	24230	574	benzodiazepine receptor, peripheral	Bzrp	1.15749	1.07792	1.07257	0.597779	0.69433	0.920317	1.13859		-22.1076	-63.8634	-67.1046	0.999643	0.940321	-58.5706	-29.9244
44014	304396	N/A	similar to hypothetical protein DKFZp434K1815	LOC304396	1.0587	0.968355	0.980054	0.874429	1.11549	1.15648	0.936041		-47.7542	-75.7667	-86.4784	-2.11905	-8.16188	-0.83278	-37.9877
44015	N/A	N/A	N/A	N/A	1.12214	1.03653	1.07846	0.894169	1.11442	1.04121	0.968743		-10.9527	-76.0134	-36.8733	-12.3866	-14.0268	-71.8003	-79.6216
44016	361321	37953	autophagy-related 12 (yeast)	Atg12	1.06457	1.01769	1.01967	0.809055	0.872949	0.789655	0.866891		-32.2191	-90.0297	-84.748	0.992097	-0.0693931	0.998522	0.291168
44017	N/A	N/A	AI385287	N/A	1.08261	1.02663	1.08261	0.905821	1.10655	0.991466	0.813393		-41.9023	-86.1044	-41.9053	-27.0273	-25.4939	-93.3322	0.215897
44018	29387	7477	phospholipase A2, group 2C	Pla2g2c	1.18025	0.924553	1.08653	0.813416	0.965087	0.933361	0.855253		-0.403473	-32.7494	-36.9875	0.801665	-75.5808	-41.4888	-1.129
44019	N/A	N/A	colony stimulating factor 1(macrophage) (Csf1), mRNA	N/A	1.14269	0.862207	1.01371	1.0084	1.24757	0.884384	1.01534		-21.0218	-14.8701	-92.7307	-93.6638	-1.20885	-26.2812	-92.3579
44020	N/A	N/A	N/A	N/A	1.03344	1.02492	0.981496	1.07265	1.16206	1.16307	1.05078		-77.6899	-84.5573	-88.5304	-39.6587	-1.59716	-1.50075	-60.9613
44021	287772	2109	proteasome (prosome, macropain) 26S subunit, non-ATPase, 12	Psmd12	1.10708	0.992926	1.15538	1.68254	1.85051	1.80698	1.04352		-1.6993	-92.4184	0.865704	1	1	1	-47.2543
44022	N/A	N/A	N/A	N/A	1.03948	1.08359	1.05065	0.895847	0.999152	0.959294	0.913191		-74.8138	-35.481	-64.803	-15.387	-94.2231	-72.2559	-27.1522
44023	N/A	N/A	sim to transketolase (LOC290685), mRNA	N/A	1.01303	1.0533	1.04595	0.669278	0.748105	0.658885	0.826636		-92.3311	-68.0219	-73.802	0.999796	0.967986	0.9999	-0.932985
44024	500255	11073	similar to MJ0495-like protein SelB (predicted)	RGD1560552_predicted	1.16268	1.0819	1.12182	1.06884	1.32937	1.41438	0.861069		-0.438822	-26.3651	-6.36823	-37.6832	0.999301	0.999983	-0.522533
44025	N/A	N/A	N/A	N/A	1.06268	1.01376	0.991838	0.862534	1.31755	1.1668	0.98711		-68.7563	-92.7355	-93.6916	-15.2831	0.610306	-13.0493	-92.8815
44026	29646	20162	alcohol dehydrogenase 4 (class II), pi polypeptide	Adh4	1.0654	0.982383	0.939206	0.59549	0.850995	0.91837	0.836976		-20.8025	-83.4065	-21.4201	1	0.964424	-6.22073	0.990526
44027	360643	960	AI045565	Cdc27	1.17648	0.991039	1.07003	0.910962	1.1369	1.18705	1.02265		0.997221	-90.153	-8.3711	-0.476234	0.928748	0.998833	-71.7396
44028	290364	7388	integral membrane protein 2B	Itm2b	1.08159	1.05317	0.934512	0.440748	0.374516	0.410446	0.816023		-24.5931	-52.0241	-34.414	1	1	1	0.940036
44029	83536	8305	muskelin 1, intracellular mediator containing kelch motifs	Mkln1	1.05684	0.987859	1.03023	0.760883	0.864129	0.819413	1.03936		-15.6804	-86.105	-55.4077	1	0.99349	0.999971	-38.8531
44030	N/A	N/A	AI111707	N/A	0.972828	0.916704	0.972548	1.05984	1.12175	1.2626	1.21741		-87.0797	-43.3973	-86.9355	-66.4484	-24.675	0.263661	-1.61691
44031	287585	31185	protein phosphatase 1D magnesium-dependent, delta isoform (predicted)	Ppm1d_predicted	1.07611	1.02514	0.989908	0.786279	0.844288	0.824567	1.00454		-14.5117	-75.5938	-69.3466	0.999879	0.968711	0.994943	-71.4326
44032	361195	75343	CDC14 cell division cycle 14 homolog B (S. cerevisiae) (predicted)	Cdc14b_predicted	1.04172	0.952354	1.00821	0.787153	1.01374	0.903974	0.930348		-54.0013	-47.8207	-71.1364	0.927643	-69.6856	-12.9147	-29.6579
44033	363164	10830	WD repeat domain 48 (predicted)	Wdr48_predicted	1.07141	0.987992	1.05515	0.993106	1.07962	1.10032	0.983481		-12.7884	-68.1589	-25.0934	-70.6921	-8.54954	-2.3801	-64.9099
44034	295052	31203	cyclin A1	Ccna1	1.05381	0.944892	1.00371	0.837472	0.976048	1.01357	0.968114		-66.3358	-65.4278	-71.9343	-28.7304	-70.7191	-71.5764	-69.7558
44035	313658	10804	ZUBR1	Rbaf600	1.06565	1.03606	1.03054	0.990786	1.03505	1.05617	1.05601		-33.5271	-56.6375	-60.535	-70.7913	-57.3819	-40.8502	-40.9798
44036	297522	6479	SEC13-like 1 (S. cerevisiae)	Sec13l1	1.08841	1.0392	1.25303	1.53482	2.25139	3.06755	1.30349		-27.3189	-58.7848	0.781306	0.999986	1	1	0.963372
44037	305070	10097	similar to RIKEN cDNA 2310028N02	RGD1359339	1.05005	1.17234	1.08558	1.23238	1.45256	1.51447	0.903812		-37.2755	N/A	-11.485	0.992252	1	1	-39.0765
44038	296161	8972	similar to Rnf37-pending protein	RGD1305440	1.1145	0.953645	1.11449	0.89305	1.04617	0.899539	0.904504		-13.2135	-51.6817	-13.2167	-11.3813	-53.3338	-14.2787	-16.7889
44039	691966	90843	sim to sulfide quinone reductase-like (LOC317630), mRNA	LOC691966	0.998918	0.978499	1.01819	0.598357	0.70016	0.767026	1.04094		-71.938	-62.3895	-65.2246	1	1	0.999926	-44.3814
44040	292156	9337	SH3-domain GRB2-like B1 (endophilin)	Sh3glb1	1.13909	0.937598	1.17439	1.07768	1.41953	1.51625	1.80455		-5.61058	-38.2866	-1.12086	-30.8341	0.999772	0.999992	1
44041	117019	5976	eukaryotic translation initiation factor 2B, subunit 4 delta	Eif2b4	1.06168	1.03184	1.06947	0.991895	1.17791	1.15405	1.05044		-35.901	-59.361	-30.0524	-71.0321	0.232247	-1.01643	-44.8884
44042	114499	3306	hepatoma-derived growth factor	Hdgf	1.01874	0.876104	1.08575	1.11016	1.48592	1.29612	0.976177		-63.4524	0.66751	-6.41127	-1.08549	1	0.999982	-58.2236
44043	301511	4187	actin related protein 2/3 complex, subunit 2 (predicted)	Arpc2_predicted	1.10167	0.968258	1.12864	1.32277	1.58051	1.46938	1.50235		-0.775395	-45.3535	0.702486	1	1	1	1
44044	N/A	N/A	N/A	N/A	1.10936	0.991237	1.08809	0.952027	1.14796	1.20283	1.1933		-2.65514	-70.2708	-8.50983	-34.5894	0.502272	0.978325	0.962185
44045	299121	10220	ARP10 actin-related protein 10 homolog (S. cerevisiae)	Actr10	1.03137	0.929055	0.984244	1.1953	1.239	1.25493	1.27482		-53.4546	-13.7455	-66.5006	0.970237	0.997759	0.999121	0.999723
44046	N/A	N/A	sim to testis specific protein (LOC299920), mRNA	N/A	1.1716	1.07466	0.970805	0.890314	1.07233	1.11046	1.03465		-5.2767	-34.252	-63.3691	-10.6574	-35.7774	-15.1828	-60.8375
44047	N/A	N/A	N/A	N/A	1.01456	1.05969	1.08191	1.12549	1.26202	1.60727	1.43345		-69.3776	-40.1988	-24.7944	-6.59532	0.959415	1	0.99996
44048	360650	9602	similar to X83328 protein	RGD1304846	1.24579	0.941296	0.892732	0.838008	1.13227	1.24002	1.14716		-0.315045	-50.9909	-21.7789	-3.90287	-17.2411	-0.528818	-12.6133
44049	361202	10515	G kinase anchoring protein 1	Gkap1	1.09656	1.05987	1.06225	0.573911	0.774948	0.782006	1.00713		-26.1374	-47.8927	-46.3958	1	0.883254	0.82925	-71.5243
44050	685322	N/A	sim to Ubiquinol-cytochrome C reductase complex 7.2 kDa protein (Cytochrome C1, nonheme 7 kDa protein) (Complex III subunit X) (7.2 kDa cytochrome c1-associated protein subunit) (HSPC119) (LOC364188), mRNA	LOC685322	0.982281	0.935012	0.994953	0.922675	1.21714	1.40072	1.06315		-66.2233	-22.7275	-71.4852	-13.8845	0.971735	0.999997	-27.5637
44051	N/A	N/A	N/A	N/A	1.05369	1.03349	0.999822	0.922043	1.08789	1.20974	1.03002		-41.6866	-57.8694	-71.9631	-19.6055	-17.7558	0.826189	-60.3521
44052	N/A	N/A	sim to mammalian ependymin related protein-2 (LOC291180), mRNA	N/A	0.991999	1.0258	0.81535	0.803085	0.963056	0.909266	0.754068		-71.6345	-68.0473	-1.67836	0.137419	-61.9095	-32.6155	0.790075
44053	N/A	N/A	N/A	N/A	1.12795	1.02091	1.00344	0.837637	1.12476	1.10122	0.983162		-7.54001	-65.2314	-71.7692	0.812952	-3.0913	-8.98512	-67.3564
44054	N/A	N/A	N/A	N/A	1.08012	0.982638	1.01936	0.878016	0.953586	0.963747	0.960195		-49.9939	-70.1233	-69.7645	-17.7967	-59.5054	-64.1499	-65.7557
44055	360533	23360	ring finger protein 187 (predicted)	Rnf187_predicted	1.03742	1.00492	1.03084	0.826853	1.01858	1.06606	0.865117		-42.4139	-71.2803	-50.0891	0.997644	-62.9542	-14.8208	0.911841
44056	307526	69488	similar to hypothetical protein MGC32132 (predicted)	RGD1307915_predicted	1.02592	1.0169	0.971193	0.917244	1.02374	1.00161	0.995898		-62.0261	-67.5126	-59.2895	-13.7326	-63.5069	-71.9211	-71.6873
44057	66020	56402	glyceraldehyde-3-phosphate dehydrogenase, spermatogenic	Gapdhs	1.04631	0.968587	1.08156	0.904467	1.10748	1.11516	0.98486		-59.4886	-65.4533	-40.8191	-28.5557	-27.6924	-24.2757	-70.4189
44058	298767	N/A	dynein cytoplasmic 2 light intermediate chain 1	Dync2li1	1.06676	1.08765	0.898488	0.694051	0.614006	0.591499	0.658696		-34.389	-20.8469	-9.72517	0.999976	1	1	0.999999
44059	288471	39246	transformation/transcription domain-associated protein (predicted)	Trrap_predicted	1.17684	1.01033	1.00337	0.713634	0.8431	0.835465	0.829942		-0.965425	-70.8071	-71.839	0.999547	-0.428756	0.0241459	0.266052
44060	N/A	N/A	sim to phospholysine phosphohistidine inorganic pyrophosphate phosphata (5M590) (LOC361663), mRNA	N/A	1.00885	1.05244	1.07934	1.22909	1.60689	2.57168	1.24056		-70.8674	-43.1434	-23.236	0.918139	1	1	0.950878
44061	117557	N/A	tropomyosin isoform 6	Tpm3	1.14074	0.999918	1.0858	1.04044	1.2038	1.45296	1.00686		-3.07888	-71.9635	-21.3209	-54.0403	0.643587	0.999988	-71.349
44062	N/A	N/A	sim to Tes protein (LOC298326), mRNA	N/A	1.20421	0.91372	0.934002	1.27381	0.729187	0.749172	1.0004		-3.07193	-34.3507	-47.0079	0.299349	0.950731	0.865241	-71.9625
44063	81670	80197	glutamic pyruvic transaminase 1, soluble	Gpt1	1.17481	0.92795	1.22927	1.05189	0.797949	0.881727	0.764697		-0.755502	-29.4781	0.769563	-47.6695	0.90943	-5.83316	0.989505
44064	304201	N/A	AI058378	RGD1561962_predicted	1.10839	0.931227	1.00559	0.875126	0.982218	0.931042	0.989896		-7.98333	-24.906	-71.9254	-1.46549	-67.2003	-24.7607	-70.4003
44065	266718	N/A	AI171782	Qki	1.19245	1.01324	1.05773	0.889027	0.980971	0.94332	0.890992		0.920537	-68.6455	-30.8567	-1.48646	-65.074	-28.8389	-1.78829
44066	685462	76808	similar to EMI domain containing 1	LOC685462	1.08923	0.984687	1.01655	0.714355	0.809808	0.801548	0.696451		-14.9954	-68.2938	-67.828	0.999984	0.966537	0.981787	0.999997
44067	292764	45483	hypothetical protein LOC292764	RGD1303117	1.05853	0.99618	1.1215	1.16209	1.36529	1.45561	1.08086		-24.699	-71.6094	-0.477611	0.857459	0.999999	1	-9.89531
44068	117243	69181	acyl-CoA synthetase long-chain family member 6	Acsl6	1.0086	0.961446	1.01231	0.970456	1.09756	1.17535	0.926636		-70.3396	-44.6882	-68.6901	-54.483	-5.13752	0.900113	-12.3732
44069	140544	3680	phosphate cytidylyltransferase 1, choline, alpha isoform	Pcyt1a	1.17221	0.956927	1.01873	0.88425	1.10641	1.09855	0.96153		0.129105	-48.7577	-67.1248	-3.49702	-9.58172	-12.5964	-52.8057
44070	N/A	N/A	N/A	N/A	1.03334	1.06263	1.04953	0.992185	1.167	1.27608	0.970361		-58.0829	-34.7484	-45.2773	-71.0829	-0.130414	0.990739	-60.0818
44071	294504	68874	pyrophosphatase (mapped)	Pyp	1.09902	1.03848	1.17809	1.25606	1.77737	2.17243	1.23307		-13.3387	-54.6649	0.192356	0.972086	1	1	0.923054
44072	25729	14452	cyclin E	Ccne1	1.09852	1.04196	1.03386	0.822295	1.15187	1.34658	1.13518		-17.5753	-54.6869	-60.0769	0.629611	-2.79344	0.997843	-5.51502
44073	363229	34076	solute carrier family 39 (zinc transporter), member 10 (predicted)	Slc39a10_predicted	1.00928	0.910811	0.953435	0.694126	0.868046	1.0804	0.765209		-71.3883	-32.041	-58.1496	0.99369	-11.4645	-41.2332	0.73932
44074	291077	23555	sim to RIKEN cDNA 4933417A18 (LOC291077), mRNA	RGD1307537	1.11446	1.03832	1.04642	0.847914	0.999406	1.10649	0.897832		-8.58876	-55.4124	-49.2364	0.0924688	-71.9589	-11.2745	-8.7921
44075	297728	6574	similar to RIKEN cDNA 1200009B18; EST AA408438	RGD1310606	1.1796	1.04205	1.13321	1.10927	1.34646	1.21261	0.912064		0.742954	-47.4266	-1.30001	-5.30398	0.999943	0.951372	-9.3061
44076	79449	88346	ribosomal protein L21	Rpl21	0.972849	0.901309	0.891185	0.792809	0.81258	0.91676	0.811008		-59.61	-5.15026	-2.65344	0.996219	0.981566	-11.4714	0.983702
44077	619346	6052	surfeit 4	Surf4	1.03622	1.06028	0.961108	0.763035	0.893166	0.922128	0.817047		-54.9416	-34.8744	-51.4748	0.998869	-4.93009	-18.1572	0.934413
44078	361653	32601	armadillo repeat containing 5	Armc5	1.05914	1.00893	1.0271	0.952525	1.09542	1.08175	0.848065		-15.5743	-53.8969	-42.0551	-29.0023	-2.86103	-5.08217	0.984444
44079	365215	10426	similar to RIKEN cDNA 1500002O20	RGD1309888	1.0404	1.03155	1.04666	0.879316	1.09179	1.10798	0.958665		-35.3969	-42.08	-30.5957	0.128508	-6.13765	-2.56067	-33.3027
44080	300215	N/A	limb region 1-like homolog (mouse)	Lmbr1l	1.04892	1.13259	0.913211	0.64813	0.66017	0.586169	0.76599		-39.5384	-5.58687	-16.4523	0.999997	0.999991	1	0.984704
44081	N/A	N/A	sim to eukaryotic translation initiation factor 4 gamma, 3 (LOC298573), mRNA	N/A	1.13526	1.02882	1.12285	0.946939	1.11708	1.14454	0.969706		-3.06318	-48.1015	-5.1219	-32.7344	-6.34843	-1.948	-46.9196
44082	290356	8847	phytanoyl-CoA hydroxylase interacting protein	Phyhip	1.10267	1.0459	1.01871	0.86794	0.865102	0.788019	0.849135		-8.57754	-37.3237	-51.9178	-0.638899	-0.411547	0.989553	0.418848
44083	497954	6086	sim to Dph2l1 protein (LOC287523), mRNA	RGD1564623_predicted	1.06996	0.954991	1.19387	1.2903	1.38294	1.32179	0.896303		-27.2513	-39.8608	0.227081	0.980049	0.999431	0.994118	-8.6825
44084	171293	55616	cathepsin D	Ctsd	1.11198	1.01845	1.05393	0.753415	0.905755	0.812729	0.802832		-12.1728	-53.1017	-38.1561	0.987505	-14.8205	0.62228	0.775866
44085	304545	2769	2'-5' oligoadenylate synthetase-like 1	Oasl1	1.56263	1.05485	0.912136	0.852583	1.76218	1.0225	1.04425		0.885322	-54.1546	-34.8649	-19.8889	0.996473	-54.4762	-55.0068
44086	N/A	N/A	sim to RIKEN cDNA 5830484J08 (LOC295538), mRNA	N/A	1.02044	1.1242	1.06989	0.968223	1.23255	1.34806	1.01894		-53.0776	-12.1179	-33.3112	-49.4146	0.224581	0.978095	-53.4242
44087	N/A	N/A	sim to 2010003J03Rik protein (LOC293673), mRNA	N/A	1.24006	1.1266	0.928981	0.600014	0.816645	0.727937	0.734652		0.582216	-9.77516	-28.4803	0.999999	0.315539	0.995014	0.992433
44088	117152	10202	cullin associated and neddylation disassociated 1	Cand1	1.09998	1.04178	1.22163	1.39523	1.51248	1.64938	1.11773		-13.3045	-42.5496	0.741762	0.999689	0.999995	1	-7.89661
44089	29525	55958	phosphatidylinositol transfer protein, alpha	Pitpna	1.06249	1.02069	1.07486	1.13729	1.44024	1.62972	1.55483		-27.6369	-51.291	-20.6986	-2.18122	0.99999	1	1
44090	317486	32703	similar to RIKEN cDNA 1700045I19 (predicted)	RGD1565844_predicted	1.12038	1.07315	0.971558	0.880383	1.08552	0.971596	0.925983		-13.4704	-32.0213	-50.6634	-9.37363	-26.4349	-50.676	-28.9184
44091	287447	9100	Dullard homolog (Xenopus laevis)	Dullard	1.06259	0.999105	1.01424	0.968534	1.23562	1.28121	0.897608		-20.5032	-55.5824	-52.6252	-42.04	0.99418	0.999508	-2.1269
44092	315134	8917	Josephin domain containing 1	Josd1	1.05812	1.03522	0.961138	0.91338	0.932049	0.944076	0.949373		-21.7233	-38.9543	-35.423	-4.92477	-13.0125	-20.9782	-25.0805
44093	N/A	N/A	N/A	N/A	1.02665	0.912196	1.11458	2.45903	1.85651	1.98078	1.1563		-51.5277	-22.2551	-15.5901	1	1	1	-5.64881
44094	114489	3234	dystroglycan 1	Dag1	1.20011	1.01307	1.22528	1.06195	1.19096	1.0589	0.934831		0.60825	-53.9689	0.857473	-29.6334	0.43895	-31.4102	-25.2516
44095	116458	40968	importin 13	Ipo13	0.941416	1.13558	1.04814	0.97842	1.1463	1.10983	1.02068		-38.224	-10.7671	-44.2691	-52.9252	-8.36244	-18.4054	-53.2366
44096	291661	12431	similar to hypothetical protein PRO1580 (predicted)	RGD1309263_predicted	1.24458	1.03924	1.0507	0.917837	1.14825	1.04521	0.784788		-1.86776	-48.6631	-44.6357	-28.8757	-10.2608	-46.6418	0.402285
44097	79254	2887	A-kinase anchor protein 4	Akap4	0.992308	1.0762	1.05296	1.04696	1.46435	1.31442	1.52795		-55.0788	-24.1946	-36.7721	-40.0738	0.999968	0.991662	0.999996
44098	N/A	N/A	cysteine string protein (Csp), mRNA	N/A	1.11329	1.10496	1.05745	0.856486	0.989049	1.00468	0.832145		-20.7725	-23.663	-42.2116	-4.92155	-54.91	-55.471	-3.32489
44099	366468	13154	similar to U7 snRNP-specific Sm-like protein LSM10	LOC366468	1.17228	1.052	0.858479	0.775592	0.933587	0.994094	0.956183		-2.00611	-40.0074	-2.72023	0.93047	-30.4505	-55.3441	-42.9805
44100	291996	31924	nin one binding protein	Nob1p	1.20638	1.08839	1.15496	1.17669	1.27869	1.1648	0.870091		0.926324	-10.7195	0.16393	0.693052	0.997924	0.465833	-0.0765557
44101	309172	32653	similar to RIKEN cDNA 1200004M23	RGD1310323	1.07172	1.07135	0.959127	0.64932	0.995834	0.946686	0.986575		-14.7204	-14.9177	-34.1633	1	-55.3221	-24.1174	-52.8056
44102	N/A	N/A	hypothetical protein RDA279 (Rda279), mRNA	N/A	1.16614	1.06077	0.938676	0.667786	0.86312	0.875323	0.803861		-0.412503	-30.2071	-27.5791	0.999997	-0.863969	-2.30412	0.93602
44103	N/A	N/A	N/A	N/A	1.01993	0.917686	1.00335	0.701587	0.813474	0.692095	0.865883		-54.5048	-38.2958	-55.5631	0.73411	-6.59116	0.814108	-19.6863
44104	499865	41661	similar to RIKEN cDNA 1700095F04 (predicted)	RGD1565206_predicted	1.17242	1.03979	1.03231	0.803441	0.991459	0.897983	0.807861		-5.63185	-45.1188	-48.3885	0.770709	-55.0345	-11.6337	0.709835
44105	362963	9249	RUN and TBC1 domain containing 3	Rutbc3	1.15739	1.09635	1.05632	0.711123	0.974148	1.04436	1.57045		-2.4647	-16.736	-36.1636	0.999483	-50.3632	-42.4149	0.999998
44106	294232	2658	DEAH (Asp-Glu-Ala-His) box polypeptide 16	Dhx16	1.19218	0.917587	1.01307	0.981145	1.16823	0.988015	0.969029		-0.102383	-19.2669	-54.2478	-52.7412	-1.41561	-54.4309	-48.154
44107	N/A	N/A	sim to Ral-A exchange factor RalGPS2 (LOC304887), mRNA	N/A	1.05575	0.921101	1.23394	2.01058	2.33404	2.08975	1.06543		-35.1677	-19.5901	0.819807	1	1	1	-29.8
44108	362616	19231	similar to EAPG6122 (predicted)	RGD1563673_predicted	1.11382	0.972624	1.1542	1.21932	1.44403	1.51514	1.68497		-0.72954	-42.892	0.822865	0.996711	1	1	1
44109	361308	38093	kinesin family member 20A (predicted)	Kif20a_predicted	1.11794	1.08862	0.978009	0.971003	1.19435	1.25336	1.21869		-12.1224	-22.8833	-52.2698	-49.9086	-0.718287	0.730243	0.183667
44110	361046	4699	ADP-ribosyltransferase (NAD+; poly (ADP-ribose) polymerase)-like 1	Adprtl1	1.13272	1.17638	1.13803	0.933598	1.20531	1.04654	0.932854		-14.3679	-5.52464	-12.9637	-36.6846	-2.43628	-46.2983	-36.3328
44111	N/A	N/A	sim to Mel18 and Bmi1 like ring finger (LOC309457), mRNA	N/A	1.16274	1.01053	1.03737	0.923058	1.24495	1.1914	1.02835		-7.29212	-55.043	-49.2041	-31.2231	-0.224942	-3.4452	-51.7871
44112	117035	331	solute carrier family 25 (mitochondrial carnitine/acylcarnitine translocase), member 20	Slc25a20	1.12062	1.00727	1.04578	0.704604	0.989713	1.25918	1.07874		-2.53495	-54.9115	-34.7863	0.999997	-54.2106	0.9949	-14.6881
44113	305882	9854	similar to chromosome 14 open reading frame 94	RGD1305288	1.09872	1.01132	0.842532	0.382604	0.813072	1.17617	0.843809		-30.9394	-55.126	-8.10475	1	-3.18227	-9.89909	-8.38726
44114	N/A	N/A	N/A	N/A	1.09584	1.02713	0.929915	0.679429	0.928477	0.956061	0.867244		-8.45607	-45.4148	-12.8122	1	-12.031	-31.5581	0.574495
44115	N/A	N/A	sim to HMG-box transcription factor BBX (LOC303970), mRNA	N/A	1.04121	1.00231	0.910416	0.457758	0.64105	0.718566	0.776655		-47.1154	-55.5645	-22.9614	1	0.999897	0.988291	0.755528
44116	N/A	N/A	sim to troponin C, cardiac muscle - mouse (LOC290561), mRNA	N/A	0.945822	1.02183	0.987416	0.970089	0.967891	0.967622	0.919923		-34.2555	-51.6663	-54.1333	-48.1014	-47.0378	-46.9036	-18.8973
44117	N/A	N/A	sim to p66 alpha homolog (LOC290669), mRNA	N/A	1.10467	0.924647	1.09451	1.68817	1.79963	1.47593	1.32582		-13.3536	-22.8929	-17.1586	1	1	0.99996	0.991533
44118	N/A	N/A	BF417566	N/A	1.08007	1.05624	1.06927	1.07996	1.16986	1.2091	1.03497		-13.2526	-26.8433	-18.7591	-13.3041	0.66225	0.951947	-41.6294
44119	25529	20626	protein tyrosine phosphatase, receptor type, D	Ptprd	0.983468	0.847034	0.97299	0.930717	1.18238	1.00982	1.04727		-55.0774	-25.8991	-54.2105	-46.7682	-21.9221	-55.4163	-51.7491
44120	N/A	N/A	N/A	N/A	1.15685	1.03318	1.09904	0.974245	1.2114	1.08704	0.920861		0.159261	-43.6393	-7.52031	-47.6136	0.933992	-11.681	-12.1253
44121	303604	69110	mitogen activated protein kinase kinase kinase 3 (predicted)	Map3k3_predicted	1.1212	1.00587	1.07809	0.839146	0.997287	0.940557	1.09648		-2.73841	-55.1611	-15.6108	0.832168	-55.5009	-23.8282	-8.27524
44122	303692	4714	ST6 (alpha-N-acetyl-neuraminyl-2,3-beta-galactosyl-1,3)-N-acetylgalactosaminide alpha-2,6-sialyltransferase 2	St6galnac2	1.05877	1.10719	0.992646	0.839895	1.02934	1.16559	1.16613		-18.6782	-1.40462	-54.5747	0.981217	-41.9006	0.912814	0.915626
44123	N/A	N/A	Smhs1 protein (Smhs1), mRNA	N/A	1.09418	1.11525	0.992752	1.03182	1.17023	1.2962	1.16278		-7.78006	-2.90815	-54.8724	-43.6705	0.673963	0.999445	0.533183
44124	301432	41717	peptidylprolyl isomerase (cyclophilin)-like 3	Ppil3	1.111	1.00595	1.14491	1.25176	2.0797	2.13807	1.26138		-12.8922	-55.3323	-4.88172	0.594736	1	1	0.855404
44125	N/A	N/A	sim to PTK9 protein tyrosine kinase 9 (LOC315265), mRNA	N/A	1.08293	0.969064	1.27854	1.8776	2.44546	2.79813	3.01578		-24.703	-48.9356	0.902622	1	1	1	1
44126	56764	41344	dnaj-like protein	LOC56764	1.07297	0.963657	0.946022	0.786551	1.22498	0.894704	0.766312		-27.5016	-47.0122	-36.2285	0.837075	0.283538	-12.5141	0.945897
44127	N/A	N/A	AA944552	N/A	1.06233	1.06719	1.03294	0.750557	1.04036	0.946056	0.780115		-26.386	-23.506	-44.7963	0.999536	-40.3238	-29.6729	0.995441
44128	500987	68227	similar to Histone H2A.x (H2a/x) (predicted)	RGD1566119_predicted	1.10074	0.960962	1.11517	1.25788	1.70494	1.81972	1.13819		-20.6373	-46.7802	-15.5335	0.575493	0.999999	1	-9.22575
44129	N/A	N/A	sim to WD repeat membrane protein (LOC305349), mRNA	N/A	1.11829	0.979128	0.889091	0.652803	0.686592	0.747571	0.969402		-13.2826	-52.785	-11.4251	0.999938	0.999405	0.974741	-49.6822
44130	117543	68178	2,4-dienoyl CoA reductase 1, mitochondrial	Decr1	1.08452	1.0023	1.06543	0.768137	0.723694	0.708743	1.03303		-3.44692	-55.4708	-10.4749	0.999998	1	1	-35.6725
44131	297961	41090	ubiquitin-conjugating enzyme E2, J1 (predicted)	Ube2j1_predicted	1.12958	1.05679	1.00908	1.03109	1.13053	1.01347	0.826774		-3.53493	-31.6734	-54.756	-46.7161	-3.38942	-53.7742	0.793192
44132	N/A	N/A	BE098849	N/A	1.12264	1.03128	1.1661	1.02666	1.35579	1.30315	1.10774		-5.70746	-47.2259	-0.541443	-49.3503	0.999226	0.993447	-9.44216
44133	N/A	N/A	N/A	N/A	1.09209	1.04172	1.09213	1.286	1.39818	1.26895	0.842112		-11.5567	-39.4764	-11.5416	0.996212	0.999973	0.991731	0.670051
44134	502002	62159	similar to natural killer cell protease 7 (predicted)	RGD1564878_predicted	1.14315	1.04892	1.08884	1.57427	1.90838	1.99405	1.56632		-10.1266	-47.8578	-27.7659	0.999889	1	1	0.999864
44135	54240	37340	cholinergic receptor, nicotinic, delta polypeptide	Chrnd	1.03089	1.13723	1.12173	1.09326	1.34226	1.26065	0.932599		-51.6549	-15.275	-19.7863	-29.7426	0.814422	-0.322424	-37.8458
44136	84509	68143	RAN, member RAS oncogene family	Ran	1.06902	0.882919	1.27373	2.37956	2.71493	3.42002	1.20969		-23.8007	-2.73572	0.989507	1	1	1	0.827841
44137	84472	7785	interleukin enhancer binding factor 3	Ilf3	1.08619	1.04677	1.06038	1.32961	1.59135	1.81141	0.835783		-6.49425	-28.7431	-18.8817	0.999991	1	1	0.980311
44138	25640	396	transcription factor 2	Tcf2	1.17645	1.03305	1.04423	0.956252	1.04376	0.979293	0.8967		0.118264	-31.6611	-26.8003	-37.0471	-27.016	-35.8908	-3.30835
44139	679983	88593	AA956968	LOC679983	1.15412	1.06495	0.967433	0.923003	1.23985	1.27416	1.09255		-3.85514	-25.274	-34.7798	-19.2386	0.526971	0.830954	-16.4469
44140	24674	N/A	Calcineurin subunit A alpha	Ppp3ca	1.14776	1.06183	1.04088	0.901309	1.07566	0.947527	0.913021		-2.81589	-24.1555	-30.1192	-9.15418	-19.1649	-26.5252	-12.8698
44141	338401	36065	cysteine-rich protein 2	Crip2	1.04832	1.04899	0.92726	0.530574	0.687172	0.779363	0.903413		-25.523	-25.2238	-13.056	1	0.999996	0.995198	-5.26284
44142	N/A	N/A	sim to RIKEN cDNA 1810012H11 (LOC303237), mRNA	N/A	0.932252	0.898634	0.994949	0.923351	1.22723	1.04532	0.856455		-30.9913	-22.6681	-39.2796	-28.9152	-5.14709	-35.7543	-12.3986
44143	304758	14043	AW434038	Ccnt2_predicted	0.988669	1.06981	0.774425	0.715294	0.85034	0.770114	0.927834		-39.0693	-31.2121	-2.23048	0.680672	-10.4523	-0.821943	-29.5878
44144	N/A	N/A	transmembrane protein 8 (five membrane-spanning domains) (Tmem8), mRNA	N/A	0.978707	1.09298	0.917813	0.851362	1.09146	1.13677	0.860308		-36.1894	-9.62597	-10.6211	0.287224	-10.0585	-1.80207	-0.753207
44145	362138	9640	RNA binding motif, single stranded interacting protein 1	Rbms1	1.19483	1.02291	1.07196	0.966006	1.1581	1.05931	1.09149		0.708867	-35.7825	-16.2825	-31.5657	-0.219119	-21.4211	-9.70319
44146	497078	36393	sim to RIKEN cDNA 1700113O17 (LOC317358), mRNA	LOC497078	1.01439	1.03901	1.11126	1.26607	1.52967	1.85482	0.95587		-37.6636	-28.8667	-3.64002	0.994163	1	1	-25.5957
44147	N/A	N/A	asparaginase-like sperm autoantigen (Gliap), mRNA	N/A	1.12088	1.027	1.09366	0.944375	1.16922	1.26299	1.15982		-5.16968	-35.212	-11.4029	-23.668	-0.383911	0.954535	-0.889082
44148	N/A	N/A	N/A	N/A	1.14335	1.0205	0.976105	0.848111	1.26286	1.26463	1.16517		-4.20391	-37.3703	-36.577	-0.987122	0.849861	0.858256	-1.93087
44149	298451	2986	ATPase, H+ transporting, V0 subunit B (predicted)	Atp6v0b_predicted	1.05498	1.05551	1.16159	0.960873	1.28038	1.24911	1.21094		-18.1927	-17.9316	0.757254	-25.5838	0.999568	0.9977	0.981971
44150	N/A	N/A	AA875056	N/A	1.18103	1.05594	0.99911	0.711505	0.869602	1.02625	0.785057		0.619513	-17.9146	-39.3202	0.999999	0.539824	-32.8702	0.999315
44151	81759	2184	renin binding protein	Renbp	1.07137	1.03575	1.07255	0.781633	0.944178	0.990096	0.873099		-9.88378	-27.4329	-9.45062	0.999766	-15.078	-38.2019	0.596896
44152	24439	3890	hydroxyacyl glutathione hydrolase	Hagh	1.05358	1.03709	1.12469	0.864047	1.16225	1.36269	1.13555		-18.7524	-27.3844	-0.41524	0.711589	0.775613	0.999994	0.151354
44153	300206	32367	similar to hypothetical protein FLJ20436	RGD1303127	1.03524	1.02059	1.04398	0.992491	1.1013	1.03443	0.8495		-25.0698	-33.6286	-19.6499	-38.4938	-0.760679	-25.5723	0.983115
44154	361802	56588	hydroxysteroid (17-beta) dehydrogenase 8	Hsd17b8	0.953957	1.16644	1.12586	0.90054	1.12401	0.9388	0.994852		-30.6955	-12.6084	-20.0053	-23.182	-20.3794	-32.4302	-39.2777
44155	246212	9189	signal-induced proliferation-associated 1 like 1	Sipa1l1	1.28776	1.0331	0.946934	0.909205	1.38045	1.02749	0.901107		-0.943974	-37.1771	-33.5978	-24.3845	0.62993	-37.8234	-22.2069
44156	64187	20319	ADP-ribosylation factor-like 1	Arl1	1.09982	1.0961	1.03811	0.823068	1.06314	1.02318	1.09306		-7.787	-8.73584	-30.5883	0.857793	-20.1137	-35.7798	-9.56057
44157	291794	5053	small nuclear ribonucleoprotein D1 (predicted)	Snrpd1_predicted	1.11834	0.992867	0.975523	0.853548	1.19943	1.52359	0.945188		-2.46914	-38.8958	-34.4533	0.599898	0.88497	1	-19.9139
44158	N/A	N/A	N/A	N/A	1.02306	1.02905	1.04016	1.00269	0.820402	0.94354	1.05858		-35.5307	-33.5139	-29.0764	-39.273	0.919928	-20.421	-20.966
44159	N/A	N/A	oxysterol binding protein-like 1A (Osbpl1a), mRNA	N/A	1.05718	0.968823	1.03449	0.840295	1.02222	1.0854	0.827611		-20.9382	-32.0217	-31.0753	0.779125	-35.6182	-10.031	0.901026
44160	685888	32661	hypothetical protein LOC685888	LOC685888	1.12733	1.07054	1.14655	0.697545	0.964277	1.15331	0.9566		-3.4914	-18.2307	-1.43517	0.999961	-31.5542	-0.942244	-28.3531
44161	292814	10506	programmed cell death 5 (predicted)	Pdcd5_predicted	1.17131	0.970536	1.11604	1.12372	1.56924	1.71404	0.968854		0.998456	-23.7808	0.856441	0.921996	1	1	-22.4023
44162	N/A	N/A	N/A	N/A	1.0828	1.02546	1.07046	1.04675	1.28033	1.32742	0.915857		-10.0105	-32.1164	-8.98925	-20.2149	0.999901	0.999993	-3.17785
44163	361818	11905	testis specific gene A2	Tsga2	1.03422	0.997547	0.973516	0.801918	1.10105	0.962164	0.834145		-31.3718	-39.281	-34.0531	0.979774	-6.20376	-29.229	0.830272
44164	24818	5656	similar to T-complex protein 1, alpha subunit (TCP-1-alpha) (CCT-alpha) (predicted)	Tcp1	1.04156	0.97117	1.12691	1.78491	1.9639	1.97466	0.911926		-22.6125	-29.5312	0.361463	1	1	1	-2.03989
44165	N/A	N/A	N/A	N/A	1.02786	0.967574	1.09306	1.12925	1.49883	1.47168	0.936035		-34.8821	-33.0979	-16.146	-3.67768	0.999994	0.999984	-19.7343
44166	293155	40916	similar to RIKEN cDNA 3200002M19 (predicted)	RGD1311634_predicted	1.10222	1.045	0.955886	0.971037	1.15701	1.05863	0.978965		-7.35851	-27.8866	-27.4079	-33.7266	-0.408891	-22.1379	-36.2871
44167	361409	41230	similar to mixed lineage kinase domain-like	RGD1305243_predicted	1.09664	1.09072	1.07914	1.01387	1.14407	1.15895	0.999967		-5.71259	-7.15938	-10.6489	-37.6669	-0.0827766	0.431964	-39.3285
44168	83624	3520	peptidylprolyl isomerase G	Ppig	1.22592	1.02685	1.0485	0.857053	1.16991	1.04366	0.891661		0.878826	-34.9044	-26.8967	-0.144254	-0.0229253	-28.8539	-4.15206
44169	65158	20628	RAB2, member RAS oncogene family	Rab2	1.13387	1.09584	1.10603	0.967892	1.18211	1.17355	1.06036		-2.7797	-10.0315	-7.47838	-33.015	0.261865	-0.00308036	-22.4252
44170	361419	12256	leucine rich repeat containing 50	Lrrc50	1.12552	1.20808	1.08204	0.559763	0.654866	0.770175	0.998472		-7.01921	0.153592	-18.3041	1	0.99997	0.953182	-39.3171
44171	N/A	N/A	N/A	N/A	1.05048	1.07167	1.30879	1.17344	1.14593	1.21839	0.964407		-21.2391	-11.6797	0.999835	0.825387	0.337254	0.982457	-28.142
44172	24737	88802	sim to BAT4 (LOC294248), mRNA	RT1-Aw2	1.12784	1.01237	0.93344	0.700778	0.893777	0.900047	1.00913		-1.40526	-38.0621	-14.2068	0.999996	-2.37297	-3.46834	-38.6312
44173	N/A	N/A	N/A	N/A	1.13658	0.978891	1.0737	0.863917	1.12942	1.21365	0.985366		-0.744802	-35.6629	-13.3888	0.259234	-1.30584	0.939162	-37.5323
44174	301674	11843	F-box only protein 11	Fbxo11	1.40108	1.13197	1.14821	0.787579	1.04406	0.851867	0.806977		0.767575	-15.2516	-12.1216	-0.713705	-35.0365	-9.24419	-2.02393
44175	N/A	N/A	N/A	N/A	1.01852	1.037	0.950725	0.713614	0.955789	0.982819	0.790841		-37.0983	-31.2988	-25.3138	0.999907	-27.6259	-37.3323	0.976982
44176	299810	4760	YEATS domain containing 4 (predicted)	Yeats4_predicted	1.07166	1.03488	1.01091	0.863531	1.08623	1.1029	0.931754		-15.0842	-31.0414	-38.4035	0.0951729	-10.0066	-5.70253	-14.4766
44177	310649	N/A	AA849531	N/A	1.20238	1.12212	1.11528	0.845773	0.90941	0.803003	0.849103		0.72031	-3.86703	-4.98728	0.396441	-8.33061	0.949773	0.281713
44178	N/A	N/A	N/A	N/A	1.24889	1.05665	0.983941	0.998277	1.194	1.05236	0.973179		0.479412	-28.8432	-38.2859	-39.3165	-1.23921	-30.1406	-36.4609
44179	N/A	N/A	phosphodiesterase 8A (Pde8a), mRNA	N/A	0.965776	1.02233	0.995029	0.981173	0.990044	0.967891	1.07471		-33.7532	-36.98	-39.2053	-37.575	-38.8343	-34.3858	-20.5167
44180	N/A	N/A	N/A	N/A	0.967874	0.988671	0.94964	0.871538	0.776419	1.01537	0.948247		-36.5678	-38.9812	-32.7853	-10.9482	-2.21574	-38.7081	-26.3566
44181	N/A	N/A	sim to testase 2 (LOC290773), mRNA	N/A	1.11727	1.03113	0.996826	0.835898	1.10088	1.01758	0.959327		-8.1833	-34.852	-39.2774	-0.0692761	-12.1174	-37.8203	-31.8626
44182	N/A	N/A	sim to Alpha-1 catenin (Cadherin-associated protein) (Alpha E-catenin) (LOC307505), mRNA	N/A	1.01191	1.00048	0.976955	1.05099	1.03673	0.991563	1.46574		-38.5156	-39.3272	-36.2715	-27.2543	-32.4147	-38.91	0.999963
44183	361828	15610	similar to mKIAA0376 protein	RGD1309570	1.08005	1.00217	1.00271	0.841849	0.932045	0.902508	0.927922		-15.6134	-39.2995	-39.2833	0.291013	-18.1686	-7.61077	-16.4423
44184	362594	11240	similar to hypothetical protein (predicted)	RGD1310440_predicted	1.17603	1.11209	1.16621	0.975432	1.25292	1.03624	0.837559		-7.23398	-19.0297	-8.60243	-37.782	-1.10631	-36.2278	-5.1374
44185	686524	N/A	hypothetical protein LOC686524	LOC686524	1.07674	1.01346	1.18326	1.44923	1.56338	1.5811	0.985853		-12.131	-37.8294	0.768278	0.999999	1	1	-37.6318
44186	29674	2086	proteasome (prosome, macropain) subunit, alpha type 7	Psma7	0.991064	1.19918	1.04349	1.08357	1.28089	1.24739	0.97683		-38.837	0.511866	-29.6692	-14.5304	0.97711	0.917879	-36.099
44187	N/A	N/A	N/A	N/A	1.06631	0.962202	1.12442	1.08261	1.51719	1.49949	0.904692		-27.5594	-34.5879	-12.0878	-22.8636	0.999052	0.998515	-16.6183
44188	308320	87214	similar to 5730403M16Rik protein	LOC308320	1.09381	1.22572	0.97111	0.768136	1.26935	1.19333	0.761021		-23.4556	-4.68482	-35.3316	-0.684097	-1.88458	-8.0199	-0.368863
44189	N/A	N/A	sim to four and a half LIM domains 1; Four-and-a-half LIM domains 1 (LOC314678), mRNA	N/A	1.16184	1.10228	0.998131	0.950428	1.22114	1.06292	1.0677		0.174264	-6.03945	-39.3012	-23.623	0.932767	-18.9008	-16.9148
44190	N/A	N/A	sim to cDNA sequence BC012312 (LOC361426), mRNA	N/A	1.08573	1.00273	1.04826	1.26329	1.47005	1.2764	0.946167		-4.28463	-39.233	-19.1529	0.999769	1	0.999893	-14.6082
44191	300120	9911	AI236524	RGD1560783_predicted	1.07263	1.07044	1.01612	0.676643	0.68396	0.639472	0.834352		-6.34015	-7.05885	-35.7511	1	1	1	0.995486
44192	65248	49590	protein kinase, AMP-activated, alpha 1 catalytic subunit	Prkaa1	1.07496	1.04338	1.14122	0.93696	1.1542	1.10329	1.11009		-18.5309	-30.294	-2.99384	-21.3414	-1.72514	-9.79467	-17.8974
44193	N/A	N/A	sim to hypothetical protein MGC18873 (LOC301067), mRNA	N/A	1.06071	0.987369	1.04005	0.942956	1.14471	1.03425	1.02849		-21.9964	-37.4594	-30.3576	-22.0836	-1.52753	-32.5054	-34.4402
44194	306630	6716	similar to 1110065L07Rik protein (predicted)	RGD1308317_predicted	1.12254	1.00309	1.00243	0.855763	1.11836	1.04423	1.01856		-0.363071	-39.2216	-39.2621	0.869545	-0.65903	-23.0633	-35.6971
44195	287768	4290	survival motor neuron domain containing 1	Smndc1	1.12614	1.06844	1.19671	1.27426	1.40155	1.251	1.0884		0.670376	-6.83028	0.997012	0.999983	1	0.999923	-1.96959
44196	N/A	N/A	sim to hypothetical protein MGC34741 (LOC363072), mRNA	N/A	1.07659	1.05965	1.03067	0.788483	0.808935	0.861343	0.88275		-10.372	-17.2814	-31.4092	0.998283	0.991204	0.626758	-0.350614
44197	308335	N/A	U2 small nuclear ribonucleoprotein auxiliary factor (U2AF) 2	U2af2	1.06814	1.04157	1.03865	0.803423	1.04696	1.06368	1.01741		-19.5164	-30.0629	-31.4494	0.926389	-27.972	-21.2653	-37.4704
44198	289196	10384	transmembrane and coiled-coil domains 1	Tmco1	1.03473	1.00769	1.07452	0.896898	1.02187	1.06631	0.829514		-34.4414	-39.0665	-21.9156	-10.3319	-37.2862	-24.65	-0.208233
44199	361946	78520	similar to transcription factor (p38 interacting protein)	RGD1307812	1.16261	1.1205	1.13096	0.720853	0.816585	0.760313	0.752283		-1.53768	-6.8979	-5.07283	0.998722	0.640624	0.98429	0.990399
44200	360720	N/A	AI169075	N/A	1.12935	1.08804	1.02603	0.608745	0.671149	0.736365	0.825259		-0.26075	-5.9833	-33.0151	1	1	0.99999	0.980237
44201	85237	N/A	protein tyrosine phosphatase type IVA, member 2 (Ptp4a2), mRNA	Ptp4a2	1.06803	0.998844	1.12082	0.982266	1.23296	1.19385	0.911735		-18.8799	-39.3195	-4.22677	-37.2365	0.909903	0.584534	-9.27057
44202	N/A	N/A	N/A	N/A	0.923271	1.05377	1.10772	0.814807	1.29609	1.09657	1.12622		-28.9208	-34.4439	-23.768	-5.17341	-1.17685	-26.1167	-22.6655
44203	N/A	N/A	sim to Retinoblastoma-binding protein 8 (RBBP-8) (CtBP interacting protein) (CtIP) (Retinoblastoma-interacting protein and myosin-like) (RIM) (LOC291787), mRNA	N/A	1.17539	1.10832	1.18093	1.48484	1.31759	1.07711	0.852967		-1.55174	-11.502	-1.19599	0.99982	0.965592	-20.6787	-1.76559
44204	N/A	N/A	sim to CAD protein (LOC362709), mRNA	N/A	1.13389	0.888389	1.01888	1.23132	1.62489	1.85302	0.816316		-7.68098	-9.25688	-37.9211	0.204998	0.999989	1	0.0555761
44205	25035	47921	cytochrome b5 reductase 3	Cyb5r3	1.0314	1.00123	0.952762	0.574373	0.621087	0.729997	0.983662		-32.2011	-39.316	-24.1367	1	1	0.999942	-37.1534
44206	301552	11293	mitochondrial ribosomal protein L44	Mrpl44	1.13387	0.940962	0.988308	0.792052	1.00862	0.970588	1.06589		0.0947884	-14.3226	-37.8586	0.999006	-38.5382	-30.7918	-12.9538
44207	305310	18952	similar to RIKEN cDNA 5033405K12 (predicted)	RGD1311593_predicted	1.04403	0.877184	1.02501	1.11271	1.27578	1.43971	1.14206		-30.5962	-3.76209	-36.2061	-8.47941	0.938329	0.999789	-3.50552
44208	N/A	N/A	N/A	N/A	0.909403	1.25897	1.0505	0.944599	0.955883	0.676696	0.988408		-18.9542	0.0808558	-32.278	-30.1977	-33.3202	0.995992	-38.8945
44209	N/A	N/A	N/A	N/A	1.12837	1.0884	1.20316	1.25644	1.53729	1.08485	0.936788		-2.63573	-10.8435	0.776351	0.975372	1	-11.9551	-18.2723
44210	309656	9003	similar to RIKEN cDNA 1300018I05	RGD1307801	0.972078	1.19855	0.952933	0.935784	1.23187	1.0193	0.933934		-37.0623	-3.37263	-33.1229	-28.4215	-1.24469	-38.2784	-27.8707
44211	N/A	N/A	N/A	N/A	1.21811	1.11565	0.94593	0.761376	1.0802	1.07071	0.933166		-2.5824	-17.4642	-29.2442	0.486826	-26.2347	-28.6189	-28.3924
44212	288783	39087	ORM1-like 2 (S. cerevisiae) (predicted)	Ormdl2_predicted	1.03693	1.01557	1.07293	0.761573	0.923387	1.20942	0.995528		-29.6596	-36.3443	-7.73312	0.999989	-4.80461	0.994684	-39.0679
44213	315714	4074	lysyl oxidase-like 1	Loxl1	1.07295	1.08097	1.0969	0.998921	1.13827	1.17582	1.19938		-18.4101	-15.5589	-10.6322	-39.3214	-2.80824	-0.144197	0.495162
44214	366872	9396	similar to RIKEN cDNA 4921537D05	RGD1359593	1.44052	1.23517	1.33825	0.692304	0.847208	0.636881	0.532553		-0.382854	-11.1051	-3.36638	-0.320737	-18.0225	0.705983	0.992452
44215	N/A	N/A	sim to HEC protein (LOC301701), mRNA	N/A	1.16357	0.980262	0.94692	0.711216	1.43394	1.34654	0.961369		-4.88813	-37.9339	-30.0424	0.987649	0.994176	0.938153	-34.1638
44216	293052	31081	interferon stimulated exonuclease 20	Isg20	1.45067	1.04495	1.0911	0.911913	0.915482	0.882422	0.969139		-0.0358256	-37.1008	-31.2881	-30.454	-27.2668	-24.5958	-38.1795
44217	N/A	N/A	N/A	N/A	1.08197	1.00083	0.964803	1.02804	1.29585	1.41789	1.00886		-4.4467	-39.3191	-25.1441	-30.1136	0.999983	1	-38.2703
44218	85424	7303	E74-like factor 1 (ets domain transcription factor) (Elf1), mRNA	Elf1	1.09749	1.07445	1.05399	0.998898	1.10416	0.998131	1.19227		-3.19854	-9.11459	-17.951	-39.3148	-2.16386	-39.2891	0.963714
44219	316035	9845	CKLF-like MARVEL transmembrane domain containing 6	Cmtm6	1.04868	1.02003	1.17855	1.1648	1.22813	1.26662	1.46307		-14.9648	-33.195	0.993638	0.98313	0.99981	0.999986	1
44220	N/A	N/A	sim to replication factor C (LOC289628), mRNA	N/A	1.06332	1.01885	1.03775	0.917579	1.07984	0.908267	0.922402		-17.0968	-36.3894	-28.9933	-7.64962	-10.6885	-4.99661	-9.30422
44221	N/A	N/A	N/A	N/A	1.05751	0.933003	0.95549	1.09246	1.32959	1.17229	1.54741		-32.5353	-29.3913	-34.6781	-24.5159	0.425073	-8.57701	0.993385
44222	287383	8440	endothelial precursor protein B9 (predicted)	Eppb9_predicted	1.1037	1.12956	1.07244	0.951893	1.03843	1.07218	1.05058		-11.7402	-6.97494	-19.1025	-30.829	-27.0793	-19.1685	-24.4542
44223	N/A	N/A	N/A	N/A	1.0491	1.05579	0.987435	0.883449	1.13159	1.29956	0.990056		-24.369	-18.5373	-30.3849	-1.73261	-1.76305	0.996201	-30.7115
44224	N/A	N/A	sim to DNA polymerase iota (LOC291526), mRNA	N/A	1.10125	1.09836	1.05492	0.71207	1.19727	1.15827	1.21291		-9.84088	-14.761	-21.9081	0.998862	0.0620394	-1.82908	0.414889
44225	58974	10508	gamma-aminobutyric acid receptor associated protein	Gabarap	0.988619	0.917148	1.12538	0.980278	1.10332	1.40864	1.32762		-30.3452	-5.67571	-0.899373	-28.5674	-3.32068	0.999996	0.999841
44226	353233	2652	neutral sphingomyelinase (N-SMase) activation associated factor	Nsmaf	1.11741	1.02891	0.997578	0.719817	0.831141	0.822339	0.723147		-1.79927	-26.1611	-31.2224	0.999986	0.926731	0.95972	0.999982
44227	690795	70814	histone H4 variant H4-v.1 (predicted)	LOC690795	1.00787	0.923275	0.958579	0.774732	1.13659	1.37556	1.2414		-30.8869	-8.9648	-22.0096	0.997283	-0.818959	0.99993	0.975992
44228	N/A	N/A	sim to eukaryotic translation elongation factor 1 beta 2 (LOC363241), mRNA	N/A	1.06353	0.910138	0.900848	1.24229	1.56014	1.88707	1.08179		-17.8773	-8.45175	-6.21284	0.892969	0.999998	1	-12.5858
44229	316758	21146	laminin, alpha 1 (predicted)	Lama1_predicted	1.04686	1.03204	1.00426	1.20963	1.46083	1.40718	0.910546		-18.8686	-24.5917	-31.1264	0.968052	1	0.999998	-3.60979
44230	361650	18218	HIRA interacting protein 3	Hirip3	1.18191	0.979009	1.11789	1.00584	1.53068	1.50092	0.735297		0.960347	-27.2974	-0.189701	-30.945	1	1	0.999998
44231	288753	10532	diablo homolog (Drosophila)	Diablo	1.10617	1.01139	1.06797	1.03929	1.17771	1.28727	0.909053		-0.596413	-29.9583	-7.44349	-19.1212	0.970758	0.999959	-1.15084
44232	N/A	N/A	RAB11a, member RAS oncogene family (Rab11a), mRNA	N/A	1.15767	1.14225	0.992559	0.947335	1.14728	1.04898	0.807584		-3.30192	-5.01874	-31.2492	-23.1597	-4.40759	-24.7287	0.434265
44233	N/A	N/A	sim to Type I inositol-1,4,5-trisphosphate 5-phosphatase (5PTASE) (LOC365382), mRNA	N/A	1.08081	1.00154	1.10088	1.30859	1.52781	1.54499	0.782685		-2.60984	-31.2331	-0.254336	0.999998	1	1	0.999987
44234	24841	N/A	tonin	Ton	1.12209	1.13857	1.06277	1.07276	1.36483	1.27269	0.950651		-7.27641	-4.83984	-20.8256	-18.2143	0.990253	0.839792	-23.6044
44235	N/A	N/A	sim to RIKEN cDNA 2810403A07 (LOC361980), mRNA	N/A	1.09335	0.996235	1.07311	1.09374	1.32968	1.42655	1.1031		-2.96142	-31.1346	-7.44651	-2.89936	0.999984	1	-1.63427
44236	288003	6288	replication factor C (activator 1) 4 (predicted)	Rfc4_predicted	1.08904	1.05509	1.14972	0.815998	1.46955	2.02289	0.863706		-10.1806	-19.0865	-0.635725	0.904236	0.999993	1	-0.236196
44237	N/A	N/A	hypothetical LOC305452 (LOC305452), mRNA	N/A	1.06599	1.04129	0.99036	0.789091	0.818179	0.866082	0.817021		-21.0061	-26.648	-30.9774	0.688371	-0.0241166	-4.04295	0.0202402
44238	305851	5207	retinitis pigmentosa GTPase regulator interacting protein 1	Supt16h_predicted	1.1263	1.0331	1.13077	1.10598	1.33202	1.26465	0.921065		-2.02478	-25.7066	-1.60483	-4.72026	0.999258	0.987158	-8.99867
44239	N/A	N/A	Msx-interacting-zinc finger (Miz1), mRNA	N/A	1.05847	0.999056	1.07108	0.969884	1.18445	1.07763	0.961578		-17.029	-31.2575	-12.8804	-26.2048	0.672645	-10.9248	-23.4066
44240	N/A	N/A	sim to RIKEN cDNA 4930404J24 (LOC365361), mRNA	N/A	N/A	1.54697	1.03514	N/A	1.07517	0.560184	N/A		N/A	N/A	N/A	N/A	0.128166	-7.6355	N/A
44241	N/A	N/A	sim to RIKEN cDNA 2610507L03 (LOC292811), mRNA	N/A	1.05272	0.883079	0.796297	0.77931	0.881432	0.867186	0.914774		-21.3776	-3.18943	0.925845	0.972414	-2.95267	-1.31389	-9.98416
44242	59106	369	latent transforming growth factor beta binding protein 2	Ltbp2	1.18696	1.05343	0.847756	0.811737	0.741213	0.81783	1.06299		-1.88424	-24.4485	-2.3906	-0.00701032	0.952487	-0.258402	-22.2891
44243	N/A	N/A	sim to ubiquitin-associated protein 2 (LOC313169), mRNA	N/A	1.07407	1.03967	1.06241	0.792675	0.905171	1.00299	1.45843		-14.1726	-24.7085	-17.711	0.959835	-6.65947	-31.2193	0.999974
44244	N/A	N/A	sim to CG18437-PA (LOC316460), mRNA	N/A	1.12572	1.12471	0.999075	0.790843	1.04201	1.10147	0.979758		0.286565	0.248467	-31.2544	0.99974	-18.4325	-1.32856	-27.4274
44245	114507	31412	sim to mitochondrial ribosomal protein S6 (LOC288253), mRNA	Slc5a3	1.11619	1.08938	1.06874	0.891853	1.17948	1.15726	1.08433		-4.05476	-9.24117	-15.0054	-3.36202	0.367541	-0.381944	-10.5203
44246	25581	2096	proteasome (prosome, macropain) 26S subunit, ATPase 2	Psmc2	1.01664	1.02677	1.12712	1.38343	1.5872	1.78279	1.04725		-29.5359	-27.0316	-1.21295	0.999971	1	1	-20.076
44247	N/A	N/A	N/A	N/A	0.967856	1.04196	1.10401	0.997064	1.23375	1.23232	1.05936		-23.8064	-20.3235	-2.32017	-31.1937	0.993415	0.992906	-13.4106
44248	54231	37256	carbonic anhydrase 2	Ca2	1.05501	1.06885	0.992992	0.846605	1.13316	1.38893	1.08334		-19.4459	-15.02	-31.0067	0.396062	-2.06981	0.999815	-10.8309
44249	83689	38129	CD164 antigen	Cd164	1.02094	0.958666	1.03791	1.40863	1.70852	1.70102	2.48535		-30.2531	-27.2854	-28.1252	0.972263	0.999971	0.999965	1
44250	360799	N/A	similar to RIKEN cDNA 4930579G22 (predicted)	RGD1560258_predicted	1.06782	0.974481	0.972675	1.05472	1.38046	1.3675	0.784555		-9.7095	-26.0622	-25.3682	-14.4738	0.999998	0.999996	0.999525
44251	N/A	N/A	N/A	N/A	1.06512	1.0067	1.04241	0.926243	1.16148	1.18325	0.918802		-10.5704	-30.8829	-19.5308	-6.2548	0.806745	0.937627	-4.29909
44252	N/A	N/A	sim to RIKEN cDNA 2810417J12 gene (LOC287103), mRNA	N/A	1.01629	1.00031	0.991019	1.01473	1.23265	1.48765	0.940801		-29.3323	-31.2621	-30.6476	-29.6722	0.990489	1	-12.6551
44253	292747	1099	fibrillarin	Fbl	1.0722	0.91694	1.17016	1.74543	2.02182	2.14068	1.02139		-7.14434	-3.00542	0.926391	1	1	1	-27.2879
44254	N/A	N/A	N/A	N/A	1.0816	0.975925	1.0411	1.22207	1.00481	0.956388	0.999303		-10.0431	-28.0069	-23.1631	0.923684	-31.1297	-21.6515	-31.26
44255	N/A	N/A	sim to SSC2 (LOC361231), mRNA	N/A	1.13819	0.986759	1.10523	0.900033	1.33531	1.52722	1.19972		0.282051	-29.8421	-2.00996	-1.37255	0.99997	1	0.966401
44256	N/A	N/A	N/A	N/A	1.11664	0.973385	1.09335	0.954009	1.1703	1.1858	1.04085		-1.90821	-26.6693	-5.43679	-19.2914	0.670569	0.834565	-22.0411
44257	290549	56870	selenoprotein K	LOC290549	1.08254	1.0585	1.04907	0.921454	1.18566	1.0869	0.970751		-1.16822	-6.64792	-10.469	-0.849188	0.998505	-0.674654	-20.5313
44258	N/A	N/A	N/A	N/A	1.06888	1.02848	1.04845	0.808938	0.860565	0.978025	1.02546		-9.80801	-25.4295	-17.4223	0.995113	0.77362	-27.468	-26.4906
44259	298096	11360	WD repeat domain 31	Wdr31	1.0295	1.1014	1.03133	0.914661	1.09986	1.24936	0.928956		-26.1226	-4.19567	-25.539	-5.71717	-4.46202	0.989704	-9.88894
44260	292781	17716	similar to Hypothetical protein MGC38513	RGD1304580	1.25201	0.998034	1.07141	1.11043	1.21442	1.14993	0.565132		0.96234	-31.2424	-14.0915	-4.86474	0.835084	-0.729273	1
44261	691452	N/A	similar to TSG118.1 (predicted)	LOC691452	1.0823	1.09265	1.0557	0.621806	0.785897	0.733796	0.719659		-14.2229	-11.6302	-21.5786	0.999998	0.917868	0.995969	0.998341
44262	290632	11401	mitochondrial ribosomal protein L34	Mrpl34	0.972156	1.02146	0.9551	0.554832	0.760461	0.812896	0.868048		-23.8323	-26.8102	-15.273	1	0.999994	0.999004	0.882416
44263	N/A	N/A	N/A	N/A	1.04059	1.11228	1.10982	0.767315	0.975384	1.00753	1.25239		-25.6593	-7.61032	-8.07461	0.968297	-28.9281	-31.0434	0.832233
44264	N/A	N/A	sim to hypothetical protein FLJ14904 (LOC364039), mRNA	N/A	1.08667	1.06006	1.06722	0.797465	1.11297	1.09321	0.8798		-20.3204	-25.2769	-24.0014	-0.846776	-15.3164	-19.0553	-6.85709
44265	N/A	N/A	sim to hypothetical protein FLJ20330 (LOC306842), mRNA	N/A	1.04068	0.993473	0.995182	0.914045	0.993663	1.0882	0.978579		-22.136	-30.972	-31.1043	-5.33704	-30.9887	-6.58952	-28.2295
44266	N/A	N/A	neurexin 1 (Nrxn1), mRNA	N/A	1.03479	0.981193	1.07704	1.08183	1.30219	1.17228	1.12047		-23.5961	-28.6607	-8.31114	-7.03623	0.999677	0.801022	-0.981552
44267	64630	37857	synaptosomal-associated protein 23	Snap23	1.10237	1.06011	1.13112	1.01765	1.08114	1.09872	1.14095		-4.87726	-16.179	-1.28574	-29.4583	-9.63232	-5.55312	-0.604632
44268	499561	16780	similar to RIKEN cDNA A930016P21 (predicted)	RGD1560629_predicted	1.02727	1.05313	1.03067	0.618087	0.834888	0.791387	0.85502		-23.4628	-10.8289	-21.7749	1	0.997475	0.999968	0.983115
44269	293528	9745	similar to hypothetical protein FLJ20003 (predicted)	RGD1309025_predicted	1.10723	1.10863	1.10894	0.875341	1.19191	1.15002	0.988058		-10.8044	-10.5205	-10.4586	-4.98811	-0.901499	-4.08635	-30.8019
44270	307505	1433	catenin (cadherin-associated protein), alpha 1	Catna1	1.07614	1.11386	1.13014	0.984339	0.995443	1.08039	1.34292		-12.5894	-4.24901	-2.22	-29.9679	-31.1522	-11.3874	0.999066
44271	361054	12243	emopamil binding protein-like (predicted)	Ebpl_predicted	1.02385	1.09896	1.05377	0.928432	1.07436	1.12147	1.30126		-29.2244	-12.5013	-22.4296	-16.0599	-16.7927	-6.33002	0.960095
44272	N/A	N/A	N/A	N/A	1.06409	1.18277	0.978887	0.87759	1.26625	1.3176	1.08404		-19.7565	-0.622703	-29.6088	-3.97407	0.866631	0.974136	-14.4266
44273	306400	35136	BF414035	Grlf1_predicted	1.04279	1.05645	1.04256	1.01275	1.21086	1.13711	0.962485		-24.5521	-20.6557	-24.6149	-30.5782	0.568689	-3.03501	-25.5623
44274	25748	17	aminolevulinic acid synthase 2	Alas2	1.01947	1.11716	0.931954	0.992728	1.24221	1.1647	0.905323		-29.5538	-4.82139	-14.8119	-31.0119	0.903366	-0.435518	-7.01211
44275	N/A	N/A	AI230826	N/A	1.11158	1.04039	1.07078	0.850638	1.23229	1.13759	0.924054		-3.20003	-22.8914	-12.3661	0.620015	0.966799	-0.691757	-9.05386
44276	N/A	N/A	sim to endosomal protein (LOC314764), mRNA	N/A	1.09412	1.01968	1.12465	1.17211	1.28452	1.29233	0.981962		-5.15188	-28.7392	-1.08675	0.712031	0.99851	0.998969	-29.0501
44277	266975	4751	seryl-aminoacyl-tRNA synthetase 1	Sars1	0.999943	1.01931	1.11549	1.33903	1.76374	1.75611	1.2486		-31.2628	-28.0164	-0.358634	0.999994	1	1	0.999078
44278	294207	32520	protein phosphatase 1, regulatory (inhibitor) subunit 11	Ppp1r11	1.07256	1.00224	1.00338	1.02725	1.18035	1.18149	1.12435		-7.79565	-31.2185	-31.1621	-25.4754	0.939613	0.943227	-0.056167
44279	N/A	N/A	sim to 4933427D14Rik protein (LOC360560), mRNA	N/A	1.12806	1.06218	1.00871	0.813701	1.11943	0.989516	1.00406		0.310496	-10.333	-30.5517	0.997538	-0.0614028	-30.2192	-31.1066
44280	N/A	N/A	sim to testis-enriched protein tyrosine phosphatase (LOC360836), mRNA	N/A	1.11383	1.05001	0.92268	0.9863	1.20324	1.09536	0.998603		-3.86021	-20.5187	-9.61182	-30.2246	0.798179	-7.18304	-31.252
44281	N/A	N/A	sim to seipin (LOC361722), mRNA	N/A	1.07276	0.979391	1.01028	0.703244	0.868042	0.901745	0.994691		-6.75964	-27.3287	-30.2628	1	0.817997	-0.680917	-30.9889
44282	N/A	N/A	N/A	N/A	1.10452	0.95378	1.09868	1.18717	1.4054	1.42029	1.06156		-0.694531	-14.8211	-1.25057	0.984233	1	1	-9.50286
44283	84357	10971	SH3-domain kinase binding protein 1	Sh3kbp1	1.12528	1.06257	1.1201	0.801669	1.15968	1.09264	1.40212		-1.03636	-13.8774	-1.47969	0.991315	0.50342	-5.45014	0.999993
44284	305494	878	AE binding protein 1 (predicted)	Aebp1_predicted	1.06951	0.956258	1.11058	0.9273	0.989445	1.01631	1.23395		-16.8406	-23.7533	-6.88004	-14.3288	-30.7819	-30.1558	0.799484
44285	311911	49301	BF417793	Gpr21_predicted	1.0864	0.969758	1.02707	0.821299	0.862461	0.832741	0.969992		0.0994902	-17.8554	-20.4581	0.999982	0.997637	0.99993	-18.0117
44286	360704	3643	high mobility group nucleosomal binding domain 1	Hmgn1	1.09881	0.962962	1.03999	1.04664	1.32613	1.41783	0.948646		-0.383197	-17.706	-16.9277	-13.6499	0.999999	1	-10.31
44287	290635	12509	similar to RIKEN cDNA 1110012M11	MGC72581	1.08492	1.04362	1.01173	0.698045	0.897183	0.989538	1.1299		-5.74646	-19.705	-30.1998	1	-1.20452	-30.396	-0.148452
44288	N/A	N/A	tryptophan hydroxylase 2 (Tph2), mRNA	N/A	1.0932	0.983697	1.09506	0.876621	1.3019	1.07901	0.959487		-14.4726	-30.4498	-14.0492	-5.73489	0.878634	-17.8344	-26.4669
44289	363028	12166	spindle pole body component 24 homolog (S. cerevisiae) (predicted)	Spbc24_predicted	1.02854	1.08161	1.04242	1.41055	1.78521	1.77468	1.24773		-24.827	-5.1393	-18.9352	1	1	1	0.998798
44290	498297	17139	AA956871	RGD1564833_predicted	1.07857	1.06648	0.920576	0.560771	0.619577	0.60761	0.764244		-9.60836	-13.3174	-7.58908	1	1	1	0.999165
44291	N/A	N/A	N/A	N/A	1.21933	0.992291	0.991087	0.818989	1.0493	1.04142	0.959806		0.995393	-30.7013	-30.5137	0.995819	-15.5673	-19.0318	-18.8289
44292	N/A	N/A	sim to KIAA1195 protein (LOC363790), mRNA	N/A	1.29359	1.06532	1.04607	0.807073	0.864164	0.954762	0.898951		0.687836	-18.8482	-24.1796	0.758992	-1.80292	-23.8336	-7.4204
44293	294400	12719	AI103050	RGD1307879_predicted	1.03089	0.970391	1.03397	0.966187	1.17381	1.08685	1.16053		-22.1371	-22.3184	-20.62	-20.1126	0.981526	-2.07494	0.956664
44294	29749	68797	glutamate receptor, ionotropic, N-methyl-D-aspartate 3A	Ppp3r2	1.07483	0.969835	1.08464	0.998521	1.24998	1.17009	1.10144		-6.37814	-23.5017	-4.07261	-31.2419	0.999253	0.927258	-1.48874
44295	311630	15436	zinc finger, SWIM domain containing 3 (predicted)	Zswim3_predicted	1.0581	1.06536	0.962497	0.925655	1.1057	1.0191	1.33388		-14.4273	-11.8256	-21.92	-7.31173	-2.44829	-28.6521	0.999937
44296	282845	11839	ring finger protein 34	Rnf34	1.08546	1.02139	1.09783	0.965383	1.09892	1.01683	1.10133		-0.619526	-24.993	0.267616	-16.8455	0.319196	-27.1961	0.420798
44297	363020	10607	LOC363020 (predicted)	RGD1309410_predicted	1.02055	0.999317	1.00734	0.824433	0.923683	0.81459	0.952382		-29.9834	-31.2613	-31.0945	-0.174231	-16.5951	0.199328	-24.5957
44298	94198	2087	proteasome (prosome, macropain) subunit, beta type 1	Psmb1	1.02883	0.97541	1.00754	1.24175	1.56023	1.57007	1.13458		-27.6124	-28.4204	-30.9925	0.909975	0.999999	0.999999	-2.4704
44299	360977	31259	transforming growth factor beta regulated gene 4	Tbrg4	1.10658	1.00226	1.12381	1.43676	1.70012	1.59092	1.07316		-0.507513	-31.209	0.386509	1	1	1	-5.80544
44300	29631	38108	blocked early in transport 1 homolog (S. cerevisiae)	Bet1	1.12562	0.950356	0.97244	0.865558	1.08769	1.40117	1.21359		0.742954	-10.8496	-22.7146	0.963416	-1.38495	1	0.999323
44301	293484	2781	eukaryotic translation initiation factor 3, subunit 8, 110kDa	Eif3s8	1.00514	0.903634	0.999053	1.55772	1.93652	1.66227	1.21668		-31.0885	-3.38296	-31.2568	1	1	1	0.953037
44302	301737	74300	tyrosine protein kinase FLK	Flk	1.17781	0.952704	1.10749	1.02245	1.37481	1.56627	1.13178		0.0957279	-21.8656	-6.34838	-28.9961	0.999361	0.999999	-2.81928
44303	29439	4870	jumping translocation breakpoint	Jtb	1.01925	0.978193	1.1074	1.21505	1.31288	1.38348	0.956233		-24.3856	-22.4346	0.904169	0.999995	1	1	-7.96001
44304	N/A	N/A	hypothetical LOC311496 (LOC311496), mRNA	N/A	1.16666	1.03701	1.11553	1.06936	1.18203	1.19695	0.99353		-0.476004	-25.7718	-5.38589	-16.2298	0.0990626	0.4515	-31.0704
44305	303248	13029	G protein pathway suppressor 2 (predicted)	Gps2_predicted	1.04866	0.970285	1.10538	0.986142	1.20461	1.13412	1.0005		-21.7287	-26.991	-6.15485	-30.2939	0.714809	-2.16772	-31.2615
44306	290850	4255	mitochondrial ribosomal protein S31 (predicted)	Mrps31_predicted	1.18437	1.04437	1.08249	0.880489	1.09914	1.04072	0.860127		0.877858	-20.0446	-7.07357	-0.109436	-3.64224	-21.4701	0.66209
44307	290046	74524	heterogeneous nuclear ribonucleoprotein C	Hnrpc	1.1269	0.913833	1.15235	1.53173	1.54713	1.36841	1.00378		0.186052	-2.62019	0.779522	1	1	0.999998	-31.1311
44308	29569	1946	procollagen C-endopeptidase enhancer protein	Pcolce	0.972643	1.01018	0.95952	0.736294	0.969159	1.01544	1.04402		-27.7642	-30.7712	-24.033	0.998908	-26.8727	-30.1496	-23.4911
44309	362827	41071	protein inhibitor of activated STAT, 4	Pias4	1.05759	1.0495	0.980541	0.881618	1.07904	0.928366	0.913905		-9.86566	-13.2544	-27.11	0.765117	-3.54911	-3.94861	-1.19912
44310	689134	40767	sim to SEC61, gamma subunit (LOC367253), mRNA	LOC689134	1.03089	0.958081	1.01976	1.13251	1.47691	1.88982	1.19138		-22.2316	-15.9306	-27.142	0.738795	1	1	0.993563
44311	114004	12267	protein phosphatase 1, regulatory (inhibitor) subunit 14A	Ppp1r14a	1.04083	1.05998	1.05113	0.899932	1.00502	0.931026	0.885307		-23.3686	-16.8984	-19.9096	-4.01844	-31.1201	-12.3866	-1.80591
44312	690038	31233	sim to zinc finger protein 451; coactivator for steroid receptors (LOC316312), mRNA	LOC690038	1.03107	0.949057	1.0558	1.37301	1.36121	1.51068	1.2142		-23.1472	-13.0291	-12.1635	0.999999	0.999999	1	0.99596
44313	303749	11640	similar to RIKEN cDNA 1110031I02	RGD1305007	1.07318	1.00818	0.928243	0.847667	0.996674	0.924741	0.958599		-7.98901	-30.6983	-6.83918	0.925442	-31.1678	-5.8091	-19.1878
44314	301910	N/A	guanine nucleotide binding protein, beta 1 (Gnb1), mRNA	N/A	1.02731	0.920085	1.0587	1.07857	1.14618	1.01932	0.923		-20.1442	0.179556	-4.23428	-0.480596	0.993493	-25.039	-0.0518658
44315	N/A	N/A	sim to DNA-directed RNA polymerase II 140 kDa polypeptide (RNA polymerase II subunit 2) (RPB2) (LOC289561), mRNA	N/A	1.01739	0.933687	1.00476	1.03623	1.18774	1.26521	1.10082		-28.3926	-6.79541	-31.0354	-20.7646	0.981382	0.999815	-1.20604
44316	287986	28096	eukaryotic translation initiation factor 4 gamma, 1	Eif4g1	1.12916	1.01427	1.09756	0.918879	1.12956	1.17291	0.996927		0.169006	-29.526	-2.43286	-3.96875	0.185056	0.911471	-31.1786
44317	360819	15906	similar to FLJ00052 protein (predicted)	RGD1305986_predicted	1.1395	1.05126	1.10479	0.9399	1.10448	0.973829	0.983359		0.500856	-15.4006	-1.52662	-10.5207	-1.56066	-25.5972	-28.8544
44318	295922	8645	mitochondrial carrier homolog 2 (C. elegans) (predicted)	Mtch2_predicted	1.0723	0.982394	1.14679	1.21215	1.61324	1.81217	1.26117		-9.39845	-28.9143	0.412721	0.975478	1	1	0.997966
44319	N/A	N/A	AA901088	N/A	1.11738	1.05957	1.20806	1.01564	1.41633	1.3872	1.28625		-11.0378	-23.5434	-1.12871	-30.63	0.987911	0.974373	0.66398
44320	680945	11101	sim to SDF2 like protein 1 (LOC287936), mRNA	LOC680945	1.05273	0.971083	1.10676	1.16818	1.54904	2.00457	1.38579		-21.4094	-27.624	-7.12456	-0.480972	0.999997	1	0.999303
44321	299739	10314	NADH dehydrogenase (ubiquinone) 1 alpha subcomplex, 12 (predicted)	Ndufa12_predicted	1.06448	0.934221	1.06977	1.02405	1.5487	1.64756	1.05504		-14.8495	-12.9335	-13.1343	-28.0579	1	1	-18.0779
44322	295143	3275	electron-transferring-flavoprotein dehydrogenase	Etfdh	1.14259	1.04389	0.927059	0.764792	0.927912	1.1073	1.07156		-0.128828	-21.0719	-9.1712	0.999344	-9.44928	-3.2046	-11.2722
44323	N/A	N/A	AA819697	N/A	1.15724	1.00068	0.967295	1.08724	1.25412	1.19153	1.17476		0.0753527	-31.2601	-25.3337	-8.27227	0.983301	0.762534	0.532525
44324	N/A	N/A	sim to RIKEN cDNA 2810413P16 (LOC360956), mRNA	N/A	1.10875	0.843582	0.879563	0.885419	1.01827	1.02736	1.45121		0.376612	0.99656	0.899719	0.834277	-27.1685	-22.8978	1
44325	293860	1119	filamin, alpha (predicted)	Flna_predicted	1.0517	0.91577	0.871619	1.22302	1.20406	1.31908	1.53033		-19.7481	-7.68925	-0.541542	0.918404	0.823339	0.998531	1
44326	29474	40790	coronin, actin-binding protein, 1B	Coro1b	1.04107	0.941059	0.998603	0.878563	1.10185	1.19217	1.55134		-16.8528	-7.61945	-31.2394	0.843005	-0.333729	0.995238	1
44327	N/A	N/A	sim to RIKEN cDNA 1700038F02 (LOC364745), mRNA	N/A	1.09822	0.957607	1.01246	0.92358	1.17404	1.1881	1.26474		-4.54178	-20.8048	-21.4866	-7.91729	0.715912	0.848171	0.995699
44328	299811	5091	cleavage and polyadenylation specific factor 6, 68kDa (predicted)	Cpsf6_predicted	1.1211	1.09062	0.849681	0.725202	0.864834	0.959869	0.866898		-2.69063	-6.86599	0.334044	0.999612	-0.304594	-17.1372	-0.422636
44329	303692	4714	ST6 (alpha-N-acetyl-neuraminyl-2,3-beta-galactosyl-1,3)-N-acetylgalactosaminide alpha-2,6-sialyltransferase 2	St6galnac2	1.09502	1.01351	1.03048	0.981453	1.04472	0.904981	0.794304		-0.935254	-20.91	-16.3821	-19.7391	-11.623	-0.198265	0.999852
44330	291339	15693	COMM domain containing 3	Commd3	1.12259	0.934712	1.0491	0.744595	1.01491	1.06931	0.989638		0.567477	-4.38151	-9.94557	0.999999	-20.5873	-4.49547	-21.3982
44331	299209	12641	similar to 1700019E19Rik protein (predicted)	RGD1307392_predicted	1.07425	1.00336	1.02083	0.875942	0.904427	0.917392	0.908399		-3.6447	-22.1395	-19.2094	0.840673	-0.115117	-1.35994	-0.416896
44332	499390	21391	similar to SWAP2	LOC499390	1.21802	0.978724	1.07733	0.828432	0.950618	0.754237	0.684497		0.994703	-19.4443	-4.3309	0.990305	-10.5818	0.999985	1
44333	N/A	N/A	adenosine kinase (Adk), mRNA	N/A	1.0796	0.93017	0.998151	1.11562	1.1788	1.28819	1.16504		-1.78484	-2.45148	-22.1949	0.60894	0.993357	0.999995	0.983307
44334	292656	N/A	macrophage migration inhibitory factor (Mif), mRNA	N/A	1.07575	0.941213	1.13366	1.23801	1.38094	1.86304	1.19399		-7.16621	-10.2345	-0.251727	0.985735	0.999977	1	0.896771
44335	N/A	N/A	sim to coiled-coil protein (LOC312927), mRNA	N/A	1.12	1.03545	1.04438	1.03658	1.18796	1.22886	1.18445		-0.177049	-16.1281	-13.502	-15.8014	0.955041	0.994664	0.946165
44336	312863	10131	similar to RIKEN cDNA 1810060J02	LOC312863	1.03112	0.958679	0.956472	0.828556	1.02781	1.09008	1.2		-15.9184	-11.7955	-10.9825	0.997557	-17.0086	-1.18097	0.996227
44337	361662	N/A	budding uninhibited by benzimidazoles 3 homolog (S. cerevisiae)	Bub3	1.0868	1.01373	0.994308	0.931586	1.22018	1.27295	1.0071		-1.93838	-20.8997	-21.987	-4.06743	0.998176	0.999921	-21.8604
44338	293719	9283	Bernardinelli-Seip congenital lipodystrophy 2 homolog (human)	RGD1309471	1.02716	1.03533	1.01321	0.955342	1.09721	1.08218	0.993728		-15.8579	-12.6078	-20.4946	-8.29683	0.298896	-0.716915	-21.8152
44339	64372	8262	translocase of inner mitochondrial membrane 8 homolog b (yeast)	Timm8b	0.962141	1.03907	1.10685	1.25954	1.44777	1.43783	1.04323		-10.531	-10.6418	0.701036	0.999997	1	1	-9.03876
44340	N/A	N/A	N/A	N/A	1.08734	0.989457	1.28961	1.59089	1.6764	1.46267	1.06595		-2.17959	-21.4555	0.999951	1	1	1	-6.1065
44341	306540	65045	similar to hypothetical protein MGC33309	RGD1307172	1.0981	1.10335	1.03833	0.690478	0.721706	0.588602	0.732295		-8.16172	-7.33644	-18.9171	0.99953	0.996822	1	0.994095
44342	297376	8300	sim to serine protease OMI (LOC297376), mRNA	Prss25	1.12386	1.06292	1.06886	0.719254	1.0072	0.940298	0.870899		0.572699	-6.10198	-4.71378	1	-21.8355	-5.95819	0.892257
44343	N/A	N/A	sim to hypothetical protein FLJ32743 (LOC364899), mRNA	N/A	1.08871	1.03655	1.09803	0.9481	1.03957	0.924407	0.9744		-8.31557	-18.6628	-6.7308	-15.1246	-18.1218	-9.60202	-20.2882
44344	305887	44286	similar to CG11030-PA (predicted)	RGD1310211_predicted	1.09974	1.0357	1.11076	1.21257	1.27507	1.09132	0.824646		-1.9656	-16.2931	-0.942053	0.983396	0.999313	-3.01894	0.983457
44345	25260	20235	glutathione S-transferase theta 1	Gstt1	1.10273	1.06173	1.03441	0.611845	0.557802	0.567363	1.0798		-4.55563	-12.393	-18.4469	1	1	1	-8.48608
44346	N/A	N/A	I-branching beta-1,6-acetylglucosaminyltransferase (Ignt), mRNA	N/A	1.11104	0.959028	0.9617	1.04617	1.26984	1.14966	1.14568		0.184071	-12.0922	-13.0788	-10.9396	0.999939	0.905831	0.881101
44347	171009	862	actinin alpha 3	Actn3	1.08723	1.03509	1.0359	1.01159	1.16225	1.28756	1.04311		-3.16251	-16.1285	-15.8922	-21.4426	0.84916	0.99979	-13.748
44348	363188	N/A	similar to ubiquitin protein ligase E3 component n-recognin 2	LOC363188	1.10518	0.985489	1.03617	0.958251	1.07305	1.08303	1.02979		-1.98734	-21.1717	-16.6846	-14.7047	-7.131	-5.12905	-18.2728
44349	N/A	N/A	N/A	N/A	1.16116	0.999562	0.994322	1.01428	1.15754	1.14833	1.0938		0.524092	-22.2246	-22.0791	-21.3328	0.449989	0.210352	-4.17489
44350	94340	69208	acyl-CoA synthetase long-chain family member 5	Acsl5	1.108	0.95998	1.16057	1.39541	1.67661	1.68331	1.41226		-1.19987	-14.6355	0.776502	0.999998	1	1	0.999999
44351	290985	87862	HESB like domain containing 2	Hbld2	0.999922	0.978951	0.990429	1.08227	1.26597	1.19859	1.07542		-22.2254	-19.7089	-21.686	-4.07458	0.999262	0.974602	-5.36226
44352	304555	11123	Hermansky-Pudlak syndrome 4 homolog (human) (predicted)	Hps4_predicted	1.09392	0.928691	1.07391	1.23785	1.35781	1.53321	1.50388		-3.801	-6.84083	-7.45083	0.986738	0.999944	1	1
44353	N/A	N/A	N/A	N/A	0.983503	0.953268	1.19504	1.07174	1.29258	1.46779	0.993795		-19.7864	-8.46295	0.998401	-2.72096	0.999998	1	-21.8664
44354	170943	6519	solute carrier family 25 (mitochondrial carrier; dicarboxylate transporter), member 10	Slc25a10	1.13651	0.907385	1.05913	0.689186	0.987473	1.09783	0.916916		-1.64844	-5.42324	-13.662	0.999954	-21.7103	-6.07469	-7.28039
44355	84495	31368	X-ray repair complementing defective repair in Chinese hamster cells 1	Xrcc1	1.19601	0.983641	1.08512	0.757065	0.825907	0.859138	0.910601		0.773412	-21.2042	-6.95905	0.998444	0.871599	0.262894	-4.76003
44356	362484	N/A	BG372563	Plekhf2_predicted	1.06286	0.978386	0.97016	0.841044	0.903956	0.984645	0.937228		-7.63777	-19.3892	-17.0972	0.972128	-0.743	-20.7542	-6.62067
44357	117054	N/A	CD52 antigen	Cd52	1.07977	1.02208	0.992544	0.931769	1.04405	1.04163	0.965713		-2.202	-18.6128	-21.7669	-3.2673	-11.126	-11.9681	-14.1334
44358	N/A	N/A	N/A	N/A	1.05997	1.03394	1.01316	1.0701	1.16752	1.22527	1.11483		-6.5216	-14.9087	-20.903	-4.13699	0.972706	0.999275	0.39502
44359	N/A	N/A	sim to LMBR2 (LOC311936), mRNA	N/A	1.12221	1.04517	1.01816	0.977747	1.17753	1.07955	1.11648		-0.332503	-13.8094	-20.5367	-19.6424	0.887879	-5.2196	-0.678158
44360	360891	84623	enabled homolog (Drosophila)	Enah	1.08848	1.01874	1.03859	1.28513	1.33334	1.21583	1.11165		-7.30677	-21.0767	-17.8269	0.986307	0.997761	0.823055	-3.79819
44361	N/A	N/A	AI072359	N/A	1.09065	1.02628	0.999289	1.04011	1.15743	1.10384	1.18215		-4.5452	-19.3353	-22.2231	-16.1374	0.477247	-2.70701	0.812654
44362	361567	12619	BCL2-like 12 (proline rich) (predicted)	Bcl2l12_predicted	1.03268	0.987606	1.03286	1.02946	1.1871	1.23277	1.13432		-15.78	-21.1088	-15.7229	-16.8111	0.986842	0.999153	0.722524
44363	498402	41774	similar to ASC-1 complex subunit P100 (predicted)	RGD1561422_predicted	1.10085	1.0403	1.01349	1.13538	1.49312	1.54364	1.29226		-4.27934	-16.9159	-21.5381	-0.886462	0.999998	1	0.995442
44364	361722	32032	Bernardinelli-Seip congenital lipodystrophy 2 homolog (human)	Bscl2	1.07037	0.923215	1.01484	0.724355	0.853203	1.00683	0.988992		-6.06119	-3.58318	-20.9223	0.999999	0.920845	-21.9408	-21.4801
44365	N/A	N/A	N/A	N/A	1.01703	0.997197	1.01562	1.07205	1.24399	1.07933	1.18381		-20.8991	-22.1877	-21.1033	-7.78856	0.990519	-6.25582	0.853509
44366	N/A	N/A	N/A	N/A	1.0727	1.00338	1.0008	0.987637	1.09509	1.03803	1.04609		-2.31512	-22.1153	-22.2192	-20.7729	0.00308264	-12.0959	-9.13875
44367	499990	41561	AI178326	RGD1562351_predicted	1.09558	1.01579	1.0136	0.912641	1.03435	0.942504	1.17517		-5.51363	-21.3413	-21.5652	-5.49122	-18.4064	-12.4493	0.426628
44368	N/A	N/A	N/A	N/A	1.12452	1.00197	1.08526	1.23284	1.34974	1.37929	1.2131		-1.58495	-22.2101	-6.71868	0.952815	0.999602	0.999878	0.895918
44369	N/A	N/A	N/A	N/A	1.07058	1.02639	1.02132	1.04286	1.26127	1.12006	1.097		-13.5613	-20.6799	-21.1989	-18.4328	0.802366	-5.58056	-8.9177
44370	N/A	N/A	N/A	N/A	1.09246	1.07273	1.11441	0.874473	1.04988	0.988124	0.989055		-7.98376	-11.688	-4.69012	-1.80835	-16.3212	-21.8155	-21.8771
44371	N/A	N/A	N/A	N/A	1.0824	1.08012	1.19093	0.782915	0.892322	0.864314	0.635707		-14.2764	-14.6127	-2.29914	0.391735	-8.86333	-4.83252	0.999147
44372	297566	1282	ATPase, H+ transporting, V1 subunit E isoform 1	Atp6v1e1	1.08107	1.03776	1.10079	0.903388	1.16226	1.35522	1.12106		-4.67117	-15.716	-1.852	-1.25542	0.799872	0.999987	-0.276827
44373	295461	55968	SEC24 related gene family, member B (S. cerevisiae) (predicted)	Sec24b_predicted	1.08916	1.08464	1.12306	0.911581	1.15581	1.19266	1.02254		-2.825	-3.50568	0.0504741	-1.84176	0.799432	0.969776	-19.416
44374	N/A	N/A	sim to WD repeat membrane protein (LOC305349), mRNA	N/A	1.1707	1.0504	0.955697	0.907122	1.11784	1.17317	1.09909		0.934796	-10.9185	-12.1593	-0.932583	0.0353672	0.942963	-1.22435
44375	688777	41432	similar to GrpE protein homolog 2, mitochondrial precursor (Mt-GrpE#2)	LOC688777	1.15001	0.953835	1.03888	0.982262	1.32802	1.26741	1.05964		0.797796	-11.5882	-14.5474	-20.2446	0.999987	0.999677	-8.32958
44376	N/A	N/A	sim to RIKEN cDNA 2610528H13 (LOC361059), mRNA	N/A	1.15162	0.979481	1.13208	1.30773	1.31973	1.33115	1.09121		0.950794	-18.821	0.832766	0.999998	0.999999	0.999999	-0.697639
44377	N/A	N/A	N/A	N/A	1.12647	0.988078	1.12228	0.970456	1.19881	1.10551	1.11157		-0.357845	-21.5109	-0.596602	-18.1211	0.941941	-1.95759	-1.38208
44378	192276	11573	coronin 7	Coro7	1.07257	1.06068	0.931667	0.689991	0.850378	0.997934	1.09462		-2.83928	-5.38247	-2.70595	1	0.9922	-22.1871	-0.274914
44379	361217	55983	sim to spindlin (LOC361217), mRNA	Spin	1.03554	1.0045	0.999664	0.867862	1.10992	1.05408	1.24572		-17.0312	-22.1275	-22.2249	0.461007	-1.73915	-12.1255	0.991934
44380	26295	9675	O-linked N-acetylglucosamine (GlcNAc) transferase (UDP-N-acetylglucosamine:polypeptide-N-acetylglucosaminyl transferase)	Ogt	1.31563	1.07547	1.04607	0.668623	0.637011	0.621006	1.01483		0.861446	-14.3554	-18.7962	0.998444	0.99974	0.999899	-21.8307
44381	N/A	N/A	N/A	N/A	1.16877	1.00234	1.01272	0.737876	0.768502	0.804438	0.93393		0.251294	-22.2057	-21.6543	0.999368	0.994878	0.951058	-10.3687
44382	29753	38223	tyrosine 3-monooxygenase/tryptophan 5-monooxygenase activation protein, epsilon polypeptide	Ywhae	1.12804	1.04712	1.18352	1.28422	1.59139	1.70097	1.33307		-0.746504	-14.526	0.798536	0.997527	1	1	0.999711
44383	N/A	N/A	sim to LATS homolog 1 (LOC308265), mRNA	N/A	1.0058	1.09736	1.05156	1.03882	1.24095	1.23547	1.10905		-22.1567	-9.99681	-17.597	-19.4372	0.427172	0.343864	-8.2252
44384	316916	12767	similar to cisplatin resistance related protein CRR9p (predicted)	RGD1307896_predicted	1.09013	1.01185	1.22271	1.55779	1.82932	2.06639	1.34391		-2.80795	-21.4161	0.993104	1	1	1	0.999987
44385	29543	2444	tissue inhibitor of metalloproteinase 2	Timp2	1.02525	0.930802	1.14895	0.948518	1.52117	1.52975	1.09491		-19.5367	-7.60887	0.271123	-12.4512	0.999999	1	-3.8766
44386	361385	3059	NADH dehydrogenase (ubiquinone) 1 beta subcomplex, 7 (predicted)	Ndufb7_predicted	1.02208	0.941644	1.04381	0.99093	1.47954	1.59387	1.07802		-20.3221	-11.276	-15.7455	-21.8818	0.999998	1	-7.66866
44387	364885	N/A	BF555895	RGD1561455_predicted	1.16214	1.07722	1.03642	0.824185	1.08668	0.918955	0.989039		0.35093	-6.97279	-17.0304	0.953092	-5.1705	-4.91039	-21.6703
44388	309911	6699	glutaminyl-tRNA synthase (glutamine-hydrolyzing)-like 1	Qrsl1	1.08932	1.01406	1.06221	0.972483	1.23139	1.1949	0.966709		-0.96214	-20.6441	-5.49883	-16.5515	0.999684	0.996615	-14.3998
44389	N/A	N/A	N/A	N/A	1.15465	0.99311	1.00243	0.876196	1.07925	1.06146	1.00647		0.755658	-21.9478	-22.1909	0.539601	-4.69438	-8.69934	-21.9833
44390	291440	32221	CXXC finger 1 (PHD domain)	Cxxc1	1.03161	0.983798	0.983875	0.773069	1.00506	0.943773	0.871148		-13.9121	-19.5335	-19.5577	1	-21.953	-4.25284	0.981516
44391	290408	4877	SGT1, suppressor of G2 allele of SKP1 (S. cerevisiae)	Sugt1	1.05385	1.03625	1.00838	1.01614	1.27583	1.28146	0.914964		-2.3648	-8.28045	-21.0552	-18.221	1	1	0.852132
44392	N/A	N/A	sim to 1700001M19Rik protein (LOC363691), mRNA	N/A	1.17517	0.991245	1.03453	0.773667	0.907537	0.913536	0.893148		0.85701	-21.8217	-16.917	0.999522	-2.09796	-2.98356	-0.592321
44393	N/A	N/A	sim to chemokine-like factor super family 2A; chemokine-like factor superfamily 2-1b; chemokine-like factor (LOC307616), mRNA	N/A	1.09209	0.986945	0.975483	0.775105	0.779521	0.800377	0.887421		-6.44405	-21.6261	-20.1606	0.990472	0.987399	0.955052	-2.02744
44394	60331	3658	ataxin 3	Atxn3	0.995114	1.03109	1.0925	1.09539	1.42539	1.60082	1.10073		-22.0749	-17.0462	-2.13633	-1.79769	1	1	-1.25189
44395	N/A	N/A	sim to CG31122-PA (LOC316406), mRNA	N/A	0.932593	1.13761	1.03719	0.923555	1.40142	1.27266	1.23281		-11.9691	-2.42684	-18.7619	-9.93858	0.999137	0.938721	0.778078
44396	295692	44517	nucleoporin 35	Nup35	1.01597	0.978604	1.03792	1.12255	1.55885	1.66614	0.771867		-20.9392	-19.8896	-16.0009	-0.412344	1	1	0.999594
44397	301009	9514	NCK interacting protein with SH3 domain (predicted)	Nckipsd_predicted	0.876736	1.07015	1.10085	1.06746	1.4008	1.31434	0.993121		-5.74029	N/A	-10.8748	-15.9849	0.975834	0.810303	-13.1488
44398	316123	1585	general transcription factor IIF, polypeptide 1	Gtf2f1	1.08303	0.993368	1.11226	1.8141	1.89817	1.91629	1.03403		-8.7304	-22.0817	-4.08468	1	1	1	-18.8645
44399	291293	N/A	F-box only protein 18 (predicted)	Fbxo18_predicted	1.06663	0.994142	1.03568	0.763581	0.981288	0.899373	0.897967		-5.73909	-21.9797	-14.9661	0.999987	-19.8142	0.0164598	0.0972363
44400	N/A	N/A	N/A	N/A	1.12586	0.988075	0.834674	0.768695	0.932091	0.819886	0.911172		-4.95002	-21.8911	-0.138945	0.934262	-13.208	0.35308	-8.91685
44401	N/A	N/A	sim to DnaJ homolog subfamily B member 4 (LOC295549), mRNA	N/A	1.13758	0.95119	0.901416	0.902001	0.75075	0.737057	0.867973		-1.44695	-15.2314	-4.22591	-4.31991	0.997306	0.998918	-0.590289
44402	360462	7869	similar to AL023001 protein (predicted)	RGD1305160	1.09532	0.969477	1.00721	0.789463	1.02182	1.10963	1.01047		-1.06312	-16.2318	-21.8531	0.999874	-19.0841	-0.0481635	-21.4493
44403	306347	4762	elongation factor RNA polymerase II (predicted)	Ell_predicted	1.08852	1.03016	1.04778	0.970172	0.953581	0.895687	0.917923		-4.0551	-18.1218	-13.4284	-17.9786	-13.1806	-0.906177	-3.91307
44404	N/A	N/A	sim to tripartite motif-containing 45 (LOC295323), mRNA	N/A	1.06661	0.962192	0.992196	0.978352	1.04578	1.13481	1.14168		-9.53258	-16.4381	-21.9498	-20.1644	-14.7951	-0.32604	-0.0266205
44405	289664	989	LIM domain binding 2 (predicted)	Ldb2_predicted	1.10327	1.07888	0.94439	0.592776	0.689227	0.683249	0.83316		-3.42974	-7.47835	-12.0112	1	0.999996	0.999997	0.865851
44406	310806	89026	BE120558	Cdc14a_predicted	0.961788	0.965672	1.03283	0.961036	1.2127	1.36795	1.04955		-18.3553	-19.0569	-19.4861	-18.2134	0.572585	0.997255	-16.5529
44407	313551	11461	similar to chromosome 1 open reading frame 50 (predicted)	RGD1564804_predicted	0.877827	1.10572	0.929169	0.713514	0.994855	1.10866	1.08809		-2.04172	-5.73865	-10.8588	0.999384	-22.1471	-5.32102	-8.61155
44408	301431	5881	Ngg1 interacting factor 3-like 1 (S. pombe)	Nif3l1	1.05668	0.969588	1.08146	1.10809	1.19704	1.20322	1.00285		-10.2457	-17.4381	-4.53903	-1.11864	0.965176	0.974527	-22.1797
44409	85254	11137	CDW92 antigen	Cdw92	1.09142	1.04878	1.04441	0.925643	1.19154	1.10044	0.94187		-5.36203	-14.6616	-15.7228	-7.38848	0.788859	-3.98361	-11.5078
44410	N/A	N/A	N/A	N/A	1.07385	1.05828	0.993095	0.767502	1.07099	0.92013	0.997964		-1.82207	-4.95275	-21.7388	1	-2.26667	-0.387539	-22.1829
44411	304361	32447	similar to TSC22 domain family protein 4 (TSC22-related-inducible leucine zipper protein 2)	LOC304361	0.969268	1.03506	0.908512	0.65859	0.784306	0.655605	0.795228		-18.638	-14.5283	-0.276072	1	0.999966	1	0.999901
44412	361645	41672	similar to RIKEN cDNA 2510027N19	RGD1307760	1.08053	0.976604	0.920518	0.949651	0.935322	1.00863	0.776942		-12.1809	-21.0109	-11.1704	-17.0103	-14.2002	-22.0614	0.877129
44413	83789	37714	Bcl2-like 1	Rps2	1.01678	0.959354	0.828175	1.05725	1.45246	1.87858	1.05219		-20.8845	-15.1015	0.958944	-11.0775	0.999999	1	-12.429
44414	287984	2101	proteasome (prosome, macropain) 26S subunit, non-ATPase, 2	Psmd2	1.02465	0.944237	0.993913	1.31085	1.8025	1.99549	1.22588		-13.2719	-0.820385	-21.5162	1	1	1	1
44415	288734	10078	checkpoint with forkhead and ring finger domains	Chfr	0.963268	0.919324	0.869942	0.897853	1.20326	1.35844	1.33829		-17.4864	-6.55099	-0.246807	-2.81108	0.821553	0.999625	0.999169
44416	301618	2032	protein phosphatase 1, regulatory (inhibitor) subunit 7	Ppp1r7	1.07594	0.978201	1.09326	1.02477	1.2737	1.38271	1.21225		-1.98886	-18.0885	-0.201096	-17.2447	0.999993	1	0.999549
44417	299909	9599	similar to 0910001A06Rik protein (predicted)	RGD1307697_predicted	1.18252	0.942032	1.06573	1.14617	1.58036	1.53185	1.41604		0.573413	-12.263	-11.3031	-0.4934	1	0.999999	0.999948
44418	N/A	N/A	N/A	N/A	0.936852	1.01799	0.935646	1.09898	1.18152	1.20751	1.21998		-7.92319	-20.5843	-7.59816	-2.31765	0.902557	0.97234	0.985039
44419	N/A	N/A	sim to zinc-finger helicase (LOC303241), mRNA	N/A	0.946295	0.932312	0.931475	1.11146	1.08337	1.22681	1.28939		-17.0566	-14.5055	-14.3467	-8.39258	-12.7304	0.0251238	0.785791
44420	N/A	N/A	stromal antigen 3 (Stag3), mRNA	N/A	1.04009	0.960034	0.958176	0.872655	0.994385	1.04185	0.852211		-18.6589	-18.4099	-18.0759	-2.45904	-22.1457	-18.3731	-0.770814
44421	N/A	N/A	sim to Hook1 protein (LOC313370), mRNA	N/A	1.06131	0.998575	0.969345	1.12141	1.07913	1.25892	1.29914		-13.0256	-22.2186	-19.2004	-2.83383	-9.2427	0.959534	0.990865
44422	N/A	N/A	Wnt inhibitory factor 1 (Wif1), mRNA	N/A	1.06599	0.912205	1.00058	1.01065	1.18163	1.21079	1.22904		-7.64188	-2.18858	-22.2235	-21.5856	0.932505	0.984798	0.994102
44423	114512	40811	apoptosis antagonizing transcription factor	Aatf	1.08859	0.947221	1.13496	1.51031	1.80482	1.5635	0.966062		-1.39829	-7.87089	0.788793	1	1	1	-14.6203
44424	N/A	N/A	sim to no mitochondrial derivative CG5395-PA (LOC309532), mRNA	N/A	1.15008	0.96182	1.10081	1.24876	1.37361	1.17567	1.01027		0.691509	-14.947	-1.64553	0.997989	0.999996	0.911968	-21.6259
44425	293144	38202	polymerase (DNA-directed), delta 3, accessory subunit	Pold3	1.11331	0.967023	1.00867	0.846415	1.20287	1.15755	0.980738		0.584368	-14.0165	-21.5555	0.995179	0.998882	0.975677	-19.0317
44426	29390	11973	protein tyrosine phosphatase, mitochondrial 1	Ptpmt1	1.06802	1.00851	1.08624	1.11911	1.46387	1.42201	0.92752		-3.21629	-21.5465	-0.682797	0.762801	1	1	-1.576
44427	140661	37388	ribosomal protein, large, P1	Rplp1	1.02715	0.913381	0.895644	0.846204	1.0966	1.18516	0.864321		-10.7789	0.966056	0.997025	0.999998	0.972042	0.999999	0.99997
44428	79239	1611	heme oxygenase (decycling) 2	Hmox2	1.05638	0.965936	1.01851	1.07974	1.25192	1.2755	1.12586		-5.50974	-12.8218	-19.0512	-1.09155	0.999986	0.999997	0.881533
44429	N/A	N/A	N/A	N/A	0.981694	0.956072	1.03746	1.06704	1.35245	1.44484	1.05668		-20.1328	-12.3873	-15.0237	-6.49825	0.999996	1	-9.19588
44430	280671	4225	thioredoxin domain containing 9	Txndc9	1.09853	0.992345	1.11142	1.08495	1.21271	1.3028	1.17594		-3.38009	-21.9553	-1.89372	-5.52155	0.950419	0.999142	0.756051
44431	N/A	N/A	sim to RIKEN cDNA 4631426H08 (LOC303519), mRNA	N/A	0.989324	1.06353	1.1111	1.01201	1.21819	1.19717	1.0379		-21.8438	-12.5705	-4.0408	-21.7544	0.819878	0.626204	-18.0551
44432	314288	40997	pecanex homolog (Drosophila)	Pcnx	1.07221	1.04155	0.999736	0.90907	1.07922	1.10472	1.22089		-3.8197	-12.37	-22.2249	-0.365727	-2.60047	-0.818055	0.998935
44433	65278	84368	casein kinase 1, gamma 2	Csnk1g2	1.08386	0.940749	0.9487	0.982448	1.10241	1.07855	1.08433		-10.4556	-14.4118	-16.1063	-21.4301	-7.31966	-11.4342	-10.3703
44434	338475	70874	neuronal regeneration related protein	Nrep	0.967679	0.942598	0.794434	0.4295	0.434174	0.507002	0.677624		-15.8107	-7.32932	0.999729	1	1	1	1
44435	N/A	N/A	sim to hypothetical protein FLJ25785 (LOC295928), mRNA	N/A	1.04607	1.01641	0.928722	0.697487	0.878918	0.938291	0.970743		-10.4474	-20.6175	-4.59415	1	0.582257	-6.98898	-17.3146
44436	364137	5411	TPA regulated locus	Tparl	0.990678	1.02102	1.03437	0.915382	1.08163	1.14626	1.17066		-21.3336	-18.1625	-13.0444	0.0384186	-0.803961	0.974339	0.995673
44437	360564	N/A	Tax1 (human T-cell leukemia virus type I) binding protein 3	Tax1bp3	1.02934	1.03655	1.01364	0.99361	1.21612	1.06117	1.37049		-17.2287	-15.0115	-21.0159	-21.9487	0.995867	-7.5492	0.999999
44438	N/A	N/A	N/A	N/A	1.08977	1.02516	0.994693	0.697757	0.977899	0.887317	0.958698		-2.60648	-18.7226	-22.0512	1	-19.3466	0.254517	-13.5616
44439	N/A	N/A	N/A	N/A	1.01029	0.926559	0.94365	0.875063	1.04769	0.999862	0.951103		-21.7319	-6.33087	-10.8136	0.155141	-13.9708	-22.2253	-12.9816
44440	N/A	N/A	N/A	N/A	1.04486	0.930167	1.0884	0.940923	0.914549	0.915908	0.92565		-18.0871	-12.6855	-10.3031	-14.8616	-12.0875	-9.71871	-14.2518
44441	N/A	N/A	N/A	N/A	1.18562	1.16102	0.865305	0.737968	0.842459	0.810611	0.969808		-1.60968	-3.22341	-3.66456	0.951953	-1.53704	0.0761529	-20.5399
44442	N/A	N/A	sim to Aa2-041 (LOC308720), mRNA	N/A	1.13218	1.03597	0.995947	0.934539	1.14128	1.11618	0.989969		-2.08813	-18.5461	-22.1723	-11.8844	-1.40131	-3.68562	-21.9003
44443	314336	9431	DEAD (Asp-Glu-Ala-Asp) box polypeptide 41 (predicted)	Ddx41_predicted	1.09193	1.09908	1.08415	1.17151	1.15891	1.14912	0.863286		-4.57548	-3.52162	-5.91431	0.669851	0.452677	0.198784	0.440779
44444	502418	77578	similar to RIKEN cDNA 1700049L16 (predicted)	RGD1559903_predicted	0.956342	1.03689	1.15218	0.815825	1.03687	1.28232	0.862665		-15.4421	-17.4851	0.0536827	0.946096	-17.4908	0.994893	0.266201
44445	689116	80243	similar to nuclear cap binding protein subunit 2	LOC689116	1.08221	1.02143	1.1675	0.962702	1.24262	1.35571	0.997		-7.55553	-20.5713	0.339225	-17.3378	0.962397	0.999596	-22.1909
44446	246244	4395	Tax1 (human T-cell leukemia virus type I) binding protein 1	Tax1bp1	1.40037	1.11382	1.28602	1.08499	1.35419	1.16941	1.00972		0.981392	-8.63406	0.69417	-12.9569	0.941579	-2.81845	-22.0572
44447	N/A	N/A	N/A	N/A	1.1868	1.05795	1.13204	0.759054	0.968452	0.890148	0.820035		0.679769	-12.8423	-1.15617	0.998215	-18.7976	-1.81873	0.908563
44448	299331	N/A	heat shock protein 1, alpha (Hspca), mRNA	Hspca	1.26639	0.976538	1.30829	2.40366	2.21771	2.08031	1.07338		0.808665	-20.9665	0.942051	1	1	1	-13.233
44449	362169	16393	alkB, alkylation repair homolog 3 (E. coli)	Alkbh3	1.06776	1.04666	1.09434	1.27045	1.31986	1.38229	0.998149		-6.24923	-12.096	-1.73401	0.999735	0.999982	0.999999	-22.2031
44450	290408	4877	SGT1, suppressor of G2 allele of SKP1 (S. cerevisiae)	Sugt1	1.05744	0.990814	1.03486	0.906731	1.10295	1.26252	0.893299		-9.91087	-21.7413	-16.411	-1.51088	-1.50241	0.998915	-0.282029
44451	287541	49559	hypothetical LOC287541 (predicted)	RGD1309400_predicted	1.13059	0.977864	1.03485	1.05779	1.21387	1.22853	0.725791		0.619995	-18.9189	-15.2438	-8.02124	0.996743	0.998631	1
44452	360779	20532	leucine-rich repeats and calponin homology (CH) domain containing 4 (predicted)	Lrch4_predicted	1.08688	0.990881	1.00423	0.85481	1.07466	1.00514	0.885779		-7.42344	-21.9341	-22.1633	0.191477	-9.82832	-22.1337	-1.8907
44453	290875	2899	CDC16 cell division cycle 16 homolog (S. cerevisiae)	Cdc16	1.12836	0.992201	1.11635	1.12169	1.24484	1.36019	0.996528		0.41027	-21.8299	-0.0431981	0.187633	0.998913	0.999998	-22.1468
44454	361160	41031	leptin receptor overlapping transcript-like 1	Leprotl1	1.01143	1.02482	1.11624	0.986781	1.23252	1.35948	1.32129		-21.7006	-19.8884	-2.08453	-21.5094	0.961546	0.99981	0.999078
44455	N/A	N/A	sim to RIKEN cDNA 4930511I11 (LOC294301), mRNA	N/A	1.00892	1.08853	1.04402	1.03463	1.21741	1.46712	1.29508		-21.8628	-4.83867	-15.0967	-17.4546	0.961292	0.999999	0.998851
44456	64352	658	glutathione S-transferase, mu 5	Gstm5	0.911555	1.28179	1.17186	0.418153	0.457281	0.429493	0.568147		-7.74603	0.944771	-0.526422	1	1	1	1
44457	362941	8130	F-box and leucine-rich repeat protein 6	Fbxl6	1.05143	0.966917	1.0127	0.589518	0.794926	0.903623	0.8788		-13.2046	-17.584	-21.5044	1	0.993519	-2.38536	-0.122024
44458	29194	88575	choline kinase alpha	Chka	1.12284	1.04615	1.14862	0.970786	1.02979	0.938761	0.8182		0.500533	-11.2548	0.879696	-16.571	-16.6658	-5.76777	0.998499
44459	N/A	N/A	testis-specific heat shock protein-related gene hst70 (Hspt70), mRNA	N/A	1.0218	0.905492	0.931054	2.35986	1.11729	0.707361	1.32463		-21.5831	-11.9377	-16.113	1	-10.2232	0.945436	0.657965
44460	N/A	N/A	sim to serologically defined colon cancer antigen 1 isoform a (LOC299114), mRNA	N/A	1.1947	1.12147	1.10748	0.935244	1.12792	0.972004	0.886942		-0.158988	-5.27958	-7.16672	-13.7034	-4.52116	-20.3727	-4.57136
44461	N/A	N/A	N/A	N/A	1.02935	1.12857	1.1329	0.843037	1.25685	1.03687	0.857309		-21.5216	-9.54323	-9.03308	-3.97894	-0.606899	-20.607	-5.58901
44462	363836	43226	ubiquitin-conjugating enzyme E2L 3 (predicted)	Ube2l3_predicted	1.02433	0.891094	0.943839	1.16433	1.37949	1.55874	1.57766		-17.765	0.69892	-6.01006	0.978525	1	1	1
44463	64039	75180	F-box and leucine-rich repeat protein 20	Fbxl20	0.962294	1.00569	0.833751	0.630912	0.734708	0.7679	0.998702		-16.6038	-22.0847	0.888954	1	0.9999	0.998742	-22.218
44464	298675	5468	similar to RER1 homolog	RGD1306324	1.0216	0.977282	1.02574	1.01854	1.37478	1.49949	1.1754		-18.5034	-17.9822	-17.1537	-21.3866	1	1	0.991627
44465	N/A	N/A	N/A	N/A	1.18125	0.911474	1.0232	0.96105	1.21673	1.03119	1.07457		0.574394	-5.08644	-20.3322	-17.0184	0.887537	-18.9464	-9.24466
44466	N/A	N/A	sim to methyl-CpG binding domain protein 3-like 1; methyl-CpG binding domain protein 3-like (LOC300389), mRNA	N/A	1.16687	0.994768	1.17702	1.06616	1.29185	1.19762	1.03104		-0.164761	-22.138	0.149617	-12.3494	0.983514	0.561713	-17.8225
44467	N/A	N/A	N/A	N/A	1.08615	0.864896	0.994147	1.05328	1.21173	1.2838	1.0267		-12.9649	-4.05959	-22.165	-17.9679	-0.748542	0.643216	-21.0393
44468	289623	3903	huntingtin interacting protein 2 (predicted)	Hip2_predicted	1.04473	1.01531	1.17527	1.25681	1.47543	1.38567	1.13698		-11.2118	-20.4671	0.982736	0.999895	1	1	0.824246
44469	N/A	N/A	sim to 60S ribosomal protein L23a (LOC360572), mRNA	N/A	1.00653	1.03777	1.0938	1.19659	1.52161	1.46187	1.07146		-21.9853	-15.639	-2.59336	0.965461	1	1	-6.50319
44470	313169	73649	ubiquitin-associated protein 2 (predicted)	Ubap2_predicted	1.07197	0.97785	1.00313	1.30051	1.53391	1.54964	1.27968		-12.238	-20.8895	-22.1096	0.971378	0.999982	0.999989	0.943756
44471	290651	6222	similar to myo-inositol 1-phosphate synthase A1	LOC290651	1.12408	1.00016	1.5569	2.92471	3.00789	2.90287	2.56406		-1.0094	-22.2253	1	1	1	1	1
44472	311299	10683	apoptosis, caspase activation inhibitor (predicted)	Aven_predicted	1.08161	1.06227	1.17282	1.31694	1.73378	1.77477	1.08934		-10.6966	-12.5888	0.248201	0.996196	1	1	-7.05037
44473	296162	11400	similar to chromosome 20 open reading frame 116 (predicted)	RGD1309979_predicted	1.07214	1.09485	1.03515	0.786297	1.08055	1.3746	1.03507		-6.32164	-2.43448	-11.2565	0.999293	-4.63006	0.999996	-16.3805
44474	N/A	N/A	sim to RAB22, member RAS oncogene family (LOC366265), mRNA	N/A	1.09826	0.944077	0.974631	1.11532	1.23292	1.25323	1.22451		-0.413926	-5.24955	-12.4715	0.361783	0.999082	0.999716	0.998503
44475	497961	22489	similar to nemo like kinase (predicted)	RGD1561602_predicted	1.13966	1.05621	0.949223	0.688795	1.06424	1.02041	0.976754		-10.6816	-14.4467	-15.0099	-0.237028	-13.8892	-15.2656	-15.2184
44476	114846	37971	glutathione S-transferase omega 1	Gsto1	1.0708	1.01998	1.01009	1.07091	1.2938	1.33976	1.13385		-3.08841	-13.5376	-14.897	-3.07168	0.999979	0.999998	0.777478
44477	83422	20979	Msx-interacting-zinc finger	Miz1	1.13021	0.933929	1.0274	1.09616	1.25034	1.31735	0.997105		-0.210356	-5.97222	-13.3065	-2.60859	0.990897	0.99951	-15.3733
44478	60376	2004	pleiotropic regulator 1, PRL1 homolog (Arabidopsis)	Plrg1	1.08268	1.00704	1.09683	0.990266	1.1257	1.1501	0.824985		-1.03988	-15.1185	-0.0318722	-14.8583	0.784785	0.949681	0.999002
44479	N/A	N/A	sim to RIKEN cDNA 4930558O21 (LOC365762), mRNA	N/A	1.12432	1.11874	1.02361	0.855974	1.12931	0.976189	0.876358		-3.99224	-4.49369	-14.6187	-1.12482	-3.56978	-14.5685	-2.67555
44480	362706	5482	ribokinase (predicted)	Rbks_predicted	1.11203	1.06834	1.06258	0.900873	1.12887	1.15326	1.04317		-1.02152	-6.06902	-7.04542	-1.15995	-0.122723	0.556378	-10.5688
44481	29421	320	uroporphyrinogen decarboxylase	Urod	1.0021	1.08624	1.13501	1.22493	1.64849	1.58441	1.23847		-15.3849	-3.46019	0.107807	0.979309	1	1	0.988722
44482	362884	56740	transmembrane BAX inhibitor motif containing 4	Tmbim4	1.0995	1.06316	1.08172	0.965833	1.07285	1.16545	1.06219		0.0607922	-3.69892	-1.19516	-9.85582	-2.21455	0.978814	-3.87028
44483	N/A	N/A	BF408291	N/A	1.17504	1.11535	1.01022	0.801825	0.7135	0.702671	0.907864		0.913561	-0.218539	-15.0052	0.997571	0.999999	0.999999	-1.06992
44484	303514	32698	similar to RIKEN cDNA 4121402D02 (predicted)	RGD1564778_predicted	1.04351	1.16062	1.0815	0.779537	0.963802	0.864909	0.898135		-11.6615	0.122519	-5.93614	0.987752	-12.5043	-0.00654522	-2.36362
44485	N/A	N/A	sim to protein kinase, cAMP dependent, catalytic, beta; cAMP-dependent protein kinase C beta (LOC293508), mRNA	N/A	1.01117	1.01398	0.918445	0.824097	0.825089	0.900852	1.32326		-15.2085	-15.1019	-7.36153	0.35312	0.328981	-5.00275	0.966726
44486	N/A	N/A	N/A	N/A	1.07554	0.942273	0.931703	1.02983	1.06689	0.991009	1.26539		-1.72391	-3.85619	-1.99987	-11.0847	-2.90914	-14.9295	0.99997
44487	362622	11254	coiled-coil domain containing 21	Ccdc21	1.02242	1.04312	1.00673	0.899997	1.0456	1.0474	0.885729		-13.5653	-9.7106	-15.2218	-0.347762	-9.20107	-8.83319	0.359344
44488	304663	4078	lymphoblastic leukemia derived sequence 1	Lyl1	0.996411	0.957006	0.948816	0.904522	1.10928	0.992339	1.24076		-15.351	-9.62391	-7.84607	-0.903695	-0.65899	-15.18	0.995833
44489	124461	21414	protein kinase C and casein kinase substrate in neurons 2	Pacsin2	1.05512	0.94753	0.985147	0.928998	1.05931	0.987816	1.02644		-6.16877	-6.11616	-14.3549	-2.5584	-5.33673	-14.6904	-12.4351
44490	N/A	N/A	N/A	N/A	0.697779	1.01992	1.09126	0.966138	1.94004	0.964233	0.948096		0.782407	-15.3823	-12.8634	-14.6793	0.999122	-14.1438	-13.2337
44491	29530	10746	anti-Mullerian hormone type 2 receptor	Amhr2	1.14338	0.937338	0.830476	0.827685	1.01398	0.854876	0.96355		-5.85131	-13.6216	-3.90917	-2.0027	-15.2423	-4.0165	-14.312
44492	81024	7777	islet cell autoantigen 1	Ica1	0.964284	1.07611	1.08829	1.14843	1.23751	1.04756	1.06527		-12.6579	-6.88435	-5.23068	-0.376372	0.925041	-11.1779	-8.48985
44493	81513	N/A	hypothetical gene supported by NM_030855 (LOC360304), mRNA	Lig1	1.10313	0.921342	1.0051	0.844228	1.33167	1.65702	0.871148		0.608372	-0.120062	-15.2168	0.998595	1	1	0.98059
44494	360971	2695	4-nitrophenylphosphatase domain and non-neuronal SNAP25-like protein homolog 1 (C. elegans)	Nipsnap1	1.05833	1.09004	0.950118	0.582339	0.833249	0.968391	0.652752		-8.78804	-4.0847	-9.75875	1	0.854087	-12.8728	1
44495	361538	36381	proline dehydrogenase (oxidase) 2	Prodh2	1.16502	1.05809	0.956889	1.11842	1.24871	1.18619	1.05793		0.0599047	-9.78038	-13.1914	-2.33429	0.937846	0.507405	-9.80453
44496	361808	31131	U1 small nuclear ribonucleoprotein 1C (predicted)	Snrp1c_predicted	1.02641	0.922648	1.01437	1.16837	1.46869	1.59117	0.989943		-13.7209	-5.01251	-14.8759	0.497796	0.999994	1	-15.1344
44497	N/A	N/A	N/A	N/A	1.2778	0.985472	1.00753	0.999875	1.22647	1.42969	0.993883		0.911424	-15.0475	-15.3059	-15.3991	0.625753	0.998977	-15.3367
44498	690089	N/A	hypothetical protein LOC690089	LOC690089	1.03665	0.92178	0.99187	0.915124	1.15602	1.29459	1.02404		-9.68296	-1.02675	-15.0376	-0.410501	0.955665	0.999991	-12.5897
44499	295217	N/A	SNAP-associated protein	Snapap	1.08159	1.07756	1.07787	0.635187	0.811872	0.760246	0.840151		-2.90306	-3.4385	-3.39553	1	0.995762	0.999939	0.965149
44500	N/A	N/A	sim to ligase III, DNA, ATP-dependent (LOC303369), mRNA	N/A	1.00231	0.946851	0.875338	0.935424	1.1115	1.0549	1.10335		-15.3841	-8.85909	0.02933	-6.7087	-1.61893	-9.0703	-2.31462
44501	361745	2308	SWI/SNF related, matrix associated, actin dependent regulator of chromatin, subfamily a, member 2	Smarca2	1.11269	1.0356	0.930255	0.407816	0.500384	0.514956	0.774749		-1.46937	-12.2487	-5.71117	1	1	1	0.997498
44502	359727	N/A	bystin-like (Bysl), mRNA	Bysl	1.07899	0.886386	1.38497	2.13579	2.68502	2.49839	1.02753		-7.86373	-2.62698	0.9976	1	1	1	-14.1423
44503	260321	36085	FK506 binding protein 4 (59 kDa) (Fkbp4), mRNA	Fkbp4	1.08186	0.998321	1.21123	1.30644	1.56123	1.4521	1.10631		-4.07504	-15.3901	0.960406	0.999438	1	0.999999	-1.46765
44504	353252	14061	retinol dehydrogenase 10 (all-trans)	Rdh10	0.95061	0.974878	1.27413	4.20433	2.56674	1.89546	1.42305		-10.7776	-14.076	0.971069	1	1	1	0.999828
44505	288455	41077	similar to chromosome 13 open reading frame 12 (predicted)	RGD1305831_predicted	1.09027	1.0047	1.05114	1.12359	1.29632	1.34827	1.11809		-3.55521	-15.3351	-9.59148	-0.705769	0.998213	0.999797	-1.03398
44506	56266	81872	cytochrome P450, family 4, subfamily F, polypeptide 2	Cyp4f2	0.981895	0.939945	1.26859	0.992419	1.13665	1.14151	0.928293		-14.924	-10.732	0.796302	-15.3156	-3.08663	-2.73407	-9.13357
44507	N/A	N/A	N/A	N/A	0.998269	1.02707	0.957325	0.751579	0.875244	0.900054	1.02552		-15.3846	-12.2999	-8.4316	0.999996	0.833029	0.185588	-12.6068
44508	499235	N/A	BF417835	LOC499235	1.10622	1.0577	1.29579	1.58722	1.75938	1.86018	1.19557		-0.593962	-6.71817	0.999846	1	1	1	0.974156
44509	290401	55623	esterase D/formylglutathione hydrolase (mapped)	Esd	1.18085	1.05357	1.05938	1.02901	1.34719	1.58295	1.02543		0.989225	-5.83638	-4.66205	-11.552	0.999999	1	-12.3384
44510	306469	12026	similar to RIKEN cDNA 4933411K20	RGD1307325	1.16044	1.06969	1.03347	0.870757	1.12584	1.13056	0.944205		0.798631	-5.05261	-11.8585	0.656795	0.112853	0.267984	-6.90693
44511	500534	51863	similar to hypothetical protein MGC45441 (predicted)	RGD1562911_predicted	0.946082	1.1544	1.09934	0.77507	1.14482	0.851354	0.89296		-13.9838	-4.6902	-9.26516	0.288166	-5.3907	-3.38202	-7.42832
44512	N/A	N/A	sim to EXTL2 (LOC310803), mRNA	N/A	1.00256	1.0384	1.10763	0.74478	0.940464	1.07898	0.923317		-15.3818	-12.0495	-2.25941	0.999457	-8.00024	-5.58799	-5.0214
44513	498662	18348	similar to RIKEN cDNA 2610019F03	LOC498662	1.07068	0.926214	1.11609	1.11503	1.50769	1.48145	1.24365		-2.0601	-1.02948	0.71399	0.695563	1	1	0.999929
44514	N/A	N/A	sim to karyopherin beta 3; Ran_GTP binding protein 5; importin beta-3 subunit (LOC306182), mRNA	N/A	1.01487	0.96957	1.01457	1.52846	1.57145	1.5451	1.14742		-15.0013	-13.7301	-15.0173	0.999977	0.999993	0.999986	-1.19381
44515	363291	12075	THAP domain containing 4	Thap4	1.1609	0.99391	1.10626	0.832037	1.07054	1.00233	0.945691		-0.0285966	-15.3169	-3.36661	0.714185	-7.86246	-15.3872	-9.82514
44516	299707	9364	coiled-coil domain containing 53 (predicted)	Ccdc53_predicted	1.06684	0.960731	0.896842	0.480085	0.591818	0.71051	0.979173		-6.45308	-11.0697	-0.916875	1	1	0.999991	-14.0606
44517	N/A	N/A	N/A	N/A	1.07823	1.02207	0.937756	0.821155	0.940617	1.00447	1.04674		-9.59951	-14.8988	-11.5935	-0.0079545	-11.2765	-15.3738	-12.9497
44518	116650	2362	signal recognition particle 54	Srp54	1.0848	0.979376	1.08951	1.02805	1.23555	1.44544	1.42813		-1.96996	-13.5846	-1.48891	-12.3449	0.99835	1	1
44519	296480	2469	tumor protein D52-like 2	Tpd52l2	1.06901	1.07082	1.01721	0.805674	1.04666	1.1963	0.89796		-6.00481	-5.7125	-14.4924	0.989458	-9.96576	0.923714	-0.945022
44520	113901	75168	chitinase, acidic	Chia	1.09776	1.01617	0.945893	0.762753	0.986618	1.08917	0.788006		-2.02741	-14.5623	-7.82321	0.999666	-14.8039	-2.93306	0.997716
44521	308361	23459	zinc finger protein 329 (predicted)	Zfp329_predicted	1.13252	1.10026	0.972989	0.738193	1.16342	1.21748	1.12133		-1.06359	-3.69149	-12.245	0.999062	0.171526	0.862752	-1.79151
44522	362802	15866	ATPase, H+ transporting, V1 subunit C, isoform 2	Atp6v1c2	1.14711	1.07295	1.24725	0.884594	0.923226	0.944294	0.821393		-0.519914	-7.49086	0.939408	-1.39401	-6.06125	-9.57318	0.831837
44523	312559	14846	coiled-coil-helix-coiled-coil-helix domain containing 4	Chchd4	0.971123	0.959238	1.08852	1.34256	1.67259	1.52964	1.00118		-12.6538	-10.3548	-2.73763	0.999617	1	1	-15.3942
44524	500069	10284	testis specific, 14	Tsga14	1.05848	0.975973	0.938974	1.0637	1.32753	1.33392	1.01181		-7.37624	-13.4724	-6.39845	-6.43799	0.999886	0.999915	-14.927
44525	94197	48679	RAB14, member RAS oncogene family	Rab14	0.990826	0.984703	0.953031	0.880951	1.03246	1.14143	1.09318		-15.0849	-14.5357	-8.75184	0.409935	-12.0149	0.548457	-1.93187
44526	N/A	N/A	N/A	N/A	1.19688	0.908625	1.12937	1.38165	2.01969	2.77564	1.34275		0.30246	-5.29641	-2.59351	0.997133	1	1	0.99056
44527	207120	31425	nudix (nucleoside diphosphate linked moiety X)-type motif 6	Nudt6	1.1634	1.10012	1.07073	0.841995	1.20607	0.951211	0.918242		-4.3059	-9.38001	-11.9506	-2.87062	-1.99305	-13.4453	-10.3687
44528	113956	69255	peroxisomal trans-2-enoyl-CoA reductase	Pecr	1.08945	1.02559	1.06847	0.769959	0.833954	0.907191	1.01371		-0.174717	-11.8256	-2.23614	0.999998	0.998878	0.417509	-14.2642
44529	N/A	N/A	N/A	N/A	1.06437	1.04665	0.981541	0.765986	0.936604	0.893238	0.951399		-7.60091	-10.582	-14.4665	0.998235	-7.06226	-1.15244	-9.83567
44530	114205	40587	calcitonin gene-related peptide-receptor component protein	Crcp	1.00372	0.976542	1.06497	0.908521	1.05017	0.97616	0.831611		-15.3545	-13.6735	-6.61336	-1.89867	-9.27045	-13.6195	0.944699
44531	N/A	N/A	sim to mKIAA0055 protein (LOC296121), mRNA	N/A	0.992504	1.04905	1.09216	0.968834	1.21478	1.32203	1.18011		-15.1592	-8.11576	-1.4147	-11.6546	0.993392	0.999977	0.958884
44532	296571	8573	phosphohistidine phosphatase 1 (predicted)	Phpt1_predicted	1.104	1.02029	1.00903	0.797235	1.21447	1.62074	1.00049		-2.90614	-14.4205	-15.1981	0.974782	0.887567	1	-15.3986
44533	296279	21620	transmembrane 9 superfamily protein member 4	Tm9sf4	0.913699	0.857708	0.825254	0.853955	1.21497	1.43096	1.16821		-10.9404	-5.65159	-3.07257	-5.32156	-2.92374	0.805316	-5.50143
44534	363000	N/A	similar to 2610317D23Rik protein (predicted)	RGD1565411_predicted	1.12123	1.0175	1.01844	0.875064	1.09133	0.95034	0.7841		0.997779	-11.5813	-11.2247	0.999788	0.946609	-0.885639	1
44535	N/A	N/A	sim to Fig-1 protein (LOC308575), mRNA	N/A	1.06079	0.955885	0.966022	0.788599	0.945972	0.893198	0.922048		-6.86573	-9.6336	-11.7002	0.998382	-7.54058	-0.27695	-3.19001
44536	N/A	N/A	sim to protein phosphatase with EF-hands-2 (LOC305246), mRNA	N/A	1.0161	0.955548	0.945136	0.828965	1.1925	1.25651	1.19274		-14.5304	-9.60108	-7.41343	0.968392	0.940213	0.997028	0.940866
44537	363026	10990	protein arginine N-methyltransferase 4	Prmt4	1.03302	0.989377	1.02522	1.03691	1.44005	1.5052	1.00332		-8.74289	-14.49	-11.0529	-7.59572	1	1	-15.3093
44538	500323	10680	similar to Poly (ADP-ribose) polymerase family, member 11 (predicted)	RGD1561791_predicted	1.10081	0.938533	0.969875	0.917359	1.09476	0.980512	0.908542		-4.78651	-9.33066	-13.7124	-6.04444	-5.47924	-14.6774	-4.80249
44539	N/A	N/A	N/A	N/A	1.05655	0.944831	1.06609	0.96915	1.17559	1.01815	0.937861		-7.70152	-7.3602	-5.38238	-12.317	0.870741	-14.3082	-5.96401
44540	361900	N/A	biliverdin reductase A (Blvra), mRNA	N/A	1.05705	0.913928	1.04033	0.766772	0.994719	1.03338	0.85376		-9.39771	-4.06829	-11.9921	0.995788	-15.3304	-12.9616	0.450166
44541	301910	N/A	guanine nucleotide binding protein, beta 1 (Gnb1), mRNA	N/A	0.986486	0.83097	1.061	1.25943	1.33083	1.38362	1.2399		-14.9114	0.872178	-8.33727	0.985759	0.999182	0.999897	0.969049
44542	498998	90486	sim to 60S ribosomal protein L26 (LOC287417), mRNA	RGD1565215_predicted	0.966161	0.96618	0.947663	0.648959	0.730475	0.719498	0.729165		-12.5601	-12.5631	-9.35298	1	0.999798	0.99991	0.999817
44543	294336	23233	poly(rC) binding protein 3	Pcbp3	0.980605	1.02747	1.01398	0.834817	0.900323	0.888437	0.741922		-14.3803	-13.5068	-14.8782	0.858237	-1.83376	-0.818023	0.999661
44544	N/A	N/A	N/A	N/A	1.08375	1.01776	1.31786	1.47022	1.6102	1.46858	0.747891		-6.68026	-14.8017	0.989397	0.999923	0.999999	0.999919	0.994376
44545	287269	78723	CDC like kinase 4	Clk4	1.23781	1.16387	1.10845	0.777201	0.836311	0.766801	0.727779		0.897479	-0.0472496	-3.37788	0.980534	0.598892	0.989346	0.999047
44546	303514	32698	similar to RIKEN cDNA 4121402D02 (predicted)	RGD1564778_predicted	0.971433	0.976314	1.06012	0.84985	1.03855	0.883386	0.931749		-11.9408	-12.9415	-5.39537	0.968302	-9.97611	0.666486	-3.1928
44547	56769	32460	nuclear protein E3-3	RGD708545	1.07244	0.956142	1.0761	0.920162	1.1593	1.07466	0.744664		-1.23561	-6.02877	-0.854131	-0.0398351	0.991281	-0.997457	1
44548	298805	7543	solute carrier family 4 (anion exchanger), member 1, adaptor protein (predicted)	Slc4a1ap_predicted	1.02718	1.10392	1.00951	0.793067	0.936881	0.945746	0.841634		-12.4927	-0.37102	-15.3574	0.999609	-4.33527	-6.15828	0.979003
44549	293058	12088	similar to RIKEN cDNA 2610204K14	RGD1310022	1.053	0.95913	0.949626	0.840602	1.08835	1.09486	0.92043		-8.70982	-10.6262	-8.70114	0.906593	-3.14902	-2.42472	-3.37963
44550	N/A	N/A	sim to RIKEN cDNA 4931407K02 (LOC315179), mRNA	N/A	1.10283	1.02696	1.12602	0.961453	1.16897	1.19375	1.08214		-1.0849	-12.9607	0.145312	-10.5612	0.869539	0.959534	-3.17145
44551	N/A	N/A	BE108479	N/A	1.04203	1.04028	1.11596	0.920424	0.996792	1.09255	1.06059		-10.9491	-11.2537	-0.943958	-3.69943	-15.3673	-2.97459	-7.64551
44552	N/A	N/A	N/A	N/A	0.979669	0.935455	1.08263	1.09316	1.235	1.26753	1.1194		-13.1005	-2.54648	-0.947994	-0.167971	0.99981	0.999976	0.717685
44553	291737	45426	similar to RIKEN cDNA D030070L09	RGD1310199	1.1118	0.997063	1.10146	1.03585	1.18306	1.22682	1.1371		-0.911991	-15.3703	-1.6973	-11.7622	0.886515	0.983981	0.241755
44554	N/A	N/A	N/A	N/A	1.05095	1.0621	1.1301	0.966174	1.22025	1.14714	0.942133		-8.17521	-6.02939	0.366729	-11.3832	0.99153	0.702148	-6.1533
44555	N/A	N/A	N/A	N/A	1.01295	1.00279	1.01175	2.14528	1.25037	1.181	1.4667		-15.0979	-15.3849	-15.1504	1	0.872069	0.0563202	0.999847
44556	25318	1534	farnesyltransferase, CAAX box, alpha	Fnta	1.14189	1.1537	1.12386	0.863144	1.10466	1.06381	0.872351		-0.123157	0.24395	-0.985532	0.360466	-2.44923	-7.83255	0.0301462
44557	24177	36278	BE109044	Afp	1.12431	0.990261	1.1028	1.25063	1.58475	1.68033	0.994637		-0.92917	-15.1408	-2.5876	0.981487	1	1	-15.3207
44558	288305	4802	chaperonin subunit 8 (theta) (predicted)	Cct8_predicted	1.0982	0.978731	1.11633	1.43006	1.75528	1.67353	0.94643		0.823191	-11.5145	0.958716	1	1	1	-1.99218
44559	360972	37836	Fms interacting protein	Fmip	1.06972	0.967965	1.00596	1.17531	1.30349	1.31507	1.22186		-3.00119	-10.6772	-15.2129	0.983212	0.999992	0.999996	0.999003
44560	N/A	N/A	N/A	N/A	1.10087	1.02101	1.00933	1.00515	1.18847	1.20477	1.00348		0.13846	-13.1206	-14.9149	-15.2492	0.995187	0.998291	-15.3303
44561	290647	5837	LSM4 homolog, U6 small nuclear RNA associated (S. cerevisiae) (predicted)	Lsm4_predicted	1.04577	0.92273	1.05141	1.17045	1.49555	1.73762	1.12955		-8.36477	-1.85576	-7.14223	0.955757	1	1	0.625182
44562	303605	12448	protein kinase LYK5	Lyk5	1.08281	1.03046	1.0206	0.884443	1.0386	1.0765	1.00512		-6.00448	-13.4935	-14.4883	-1.3052	-12.4744	-6.88083	-15.3404
44563	171070	5110	protein tyrosine phosphatase, non-receptor type 21	Ptpn21	1.03919	0.937349	1.05386	1.18019	1.23212	1.2477	1.07003		-12.2685	-8.05753	-10.0749	0.537521	0.923523	0.956483	-7.57241
44564	117280	22991	heterogeneous nuclear ribonucleoprotein U	Hnrpu	1.18821	1.00102	1.19378	1.21945	1.48361	1.48506	1.02827		0.408595	-15.397	0.498876	0.771929	0.99996	0.999962	-13.9069
44565	688386	87015	cytochrome c oxidase, subunit 7a 3 (Cox7a3), mRNA	LOC688386	1.07179	0.955971	0.962786	1.01443	1.32279	1.47212	1.00969		-1.59159	-6.35368	-8.2491	-14.0947	1	1	-14.7939
44566	29543	2444	tissue inhibitor of metalloproteinase 2	Timp2	0.978614	0.963848	0.919016	0.716434	0.670817	0.704146	1.0913		-14.4253	-12.7385	-5.58969	0.999593	0.999982	0.999822	-5.19194
44567	N/A	N/A	sim to RIKEN cDNA 4933439F11 (LOC287741), mRNA	N/A	0.964387	0.930399	0.972605	0.804394	0.831443	0.908299	1.04232		-8.86443	-1.37919	-11.1484	0.999948	0.999196	0.393035	-7.46641
44568	362095	40806	general transcription factor IIIC, polypeptide 5 (predicted)	Gtf3c5_predicted	1.14061	1.00727	1.04248	0.960227	0.989227	0.878735	0.822334		-0.0990324	-15.2544	-11.2725	-11.4439	-15.0776	-0.198652	0.93281
44569	29564	68398	dynein cytoplasmic 1 intermediate chain 1	Dync1i1	1.101	1.02337	1.04098	0.823373	1.00678	1.11799	0.959095		0.521372	-12.1046	-7.39649	0.999806	-15.0859	0.835155	-6.95975
44570	N/A	N/A	kelch-like protein C3IP1 (C3ip1), mRNA	N/A	1.02082	1.01385	1.06159	0.849015	0.952068	0.943006	0.963508		-13.7252	-14.6298	-5.76301	0.947944	-7.97198	-5.97697	-10.5794
44571	685203	N/A	BE102310	LOC685203	1.13105	1.01964	1.03841	0.859549	0.993403	1.0325	0.998304		0.604795	-13.7895	-10.1615	0.922855	-15.2036	-11.4199	-15.3862
44572	85472	2016	polymerase (DNA directed), gamma	Polg	1.09661	0.905992	1.11697	0.943837	1.22881	1.63441	1.23492		-2.8396	-2.1373	-1.10594	-8.13826	0.969235	1	0.976156
44573	94188	9010	zinc finger protein 423	Zfp423	1.00367	1.04536	1.00693	0.768919	1.02111	1.10866	1.03835		-15.3677	-11.4044	-15.2878	0.993442	-14.4091	-2.8133	-12.4082
44574	79255	1266	activating transcription factor 4	Atf4	1.084	1.03719	1.17605	2.00261	2.00035	1.59764	1.00916		-2.73315	-10.983	0.921106	1	1	1	-15.0788
44575	307852	9948	similar to pyruvate dehydrogenase phosphatase regulatory subunit (predicted)	RGD1308307_predicted	0.953866	0.924975	0.988313	0.945673	1.31084	1.09677	1.18878		-9.88044	-4.47752	-14.9831	-8.26352	0.999309	-2.588	0.869024
44576	24737	88802	RT1 class Ib, locus Aw2	RT1-Aw2	1.1184	1.19496	1.12284	0.866024	0.957506	0.990875	1.74149		-4.93729	-0.390779	-4.53048	-2.15501	-13.0189	-15.2844	0.999998
44577	117287	38295	Parkinson disease (autosomal recessive, early onset) 7	Park7	1.03428	0.988191	0.986465	0.872861	1.23786	1.25067	1.19144		-10.9745	-14.7662	-14.5716	0.822037	0.998834	0.999428	0.984603
44578	N/A	N/A	coagulation factor VIII (F8), mRNA	N/A	1.05024	0.93467	1.04578	0.892374	0.994996	1.02926	1.16104		-7.03736	-3.33503	-8.03038	0.525233	-15.2746	-11.7697	0.945599
44579	362849	9539	membrane-associated ring finger (C3HC4) 2	37681	1.04654	1.04555	0.919209	0.578895	0.574309	0.659808	0.947366		-7.66291	-7.8909	-1.01306	1	1	1	-5.70177
44580	N/A	N/A	N/A	N/A	1.05119	1.01041	1.05985	0.851455	0.983302	0.893959	0.950822		-10.4004	-15.142	-9.0352	0.478468	-14.7285	-1.81959	-10.3166
44581	N/A	N/A	sim to mKIAA1606 protein (LOC361981), mRNA	N/A	1.10377	0.970415	1.01897	0.919186	1.02231	1.00418	1.14931		-0.182214	-11.6365	-13.8019	-1.32405	-13.2394	-15.3163	0.876154
44582	N/A	N/A	AI717674	N/A	0.999737	1.06793	1.03274	1.05953	0.748769	0.750443	1.03746		-15.3988	-4.39779	-11.4739	-5.89459	0.99999	0.999989	-10.4919
44583	N/A	N/A	sim to hypothetical protein FLJ13448 (LOC301416), mRNA	N/A	1.10911	1.00238	1.17831	1.61621	1.34291	1.42219	1.06241		-4.07324	-15.3887	0.0109339	0.999998	0.993293	0.999449	-9.88449
44584	N/A	N/A	sim to hypothetical protein FLJ20254 (LOC362711), mRNA	N/A	1.10114	0.997572	1.05185	1.038	1.22882	1.2582	1.19863		0.327117	-15.3626	-5.41385	-8.77566	0.999811	0.999972	0.998592
44585	296346	9521	oxidative stress responsive gene	RGD1303142	1.06033	1.07406	1.07858	0.814904	1.0415	1.02338	0.910823		-6.35439	-4.03975	-3.39165	0.994029	-10.0925	-13.4393	-1.28461
44586	N/A	N/A	sim to EGF-like-domain, multiple 5 (LOC313270), mRNA	N/A	1.13676	0.929849	1.06424	0.9493	1.26435	1.56433	1.03483		-4.33126	-8.51257	-14.0861	-12.5591	0.508971	0.999479	-15.3077
44587	N/A	N/A	ADP-ribosylation factor 3 (Arf3), mRNA	N/A	1.0009	0.784851	0.963896	1.16962	1.24657	1.15871	1.35101		-15.3985	-0.18388	-14.3635	-4.20347	-0.812234	-4.92243	0.669263
44588	N/A	N/A	sim to D330021B20 protein (LOC316685), mRNA	N/A	1.30322	1.06445	1.0365	0.993113	1.10298	1.04861	1.01951		0.998367	-7.45648	-12.147	-15.2642	-2.35059	-10.1528	-14.3744
44589	N/A	N/A	galactose transporter (LOC287642), mRNA	N/A	1.09825	1.01264	1.06325	1.12273	1.36658	1.39737	1.05917		-3.23052	-14.9894	-8.06152	-1.15996	0.999769	0.999581	-8.72796
44590	291691	41790	bromodomain containing 8	Brd8	1.07266	1.0277	1.06018	0.643061	0.746065	0.638106	0.582422		-7.41416	-13.796	-9.29245	0.999999	0.998078	0.999999	1
44591	362892	14171	methyl-CpG binding domain protein 6 (predicted)	Mbd6_predicted	1.15841	1.00122	0.956617	0.611423	0.838057	0.795605	0.760586		0.41589	-15.395	-10.7761	1	0.840286	0.987533	0.998842
44592	N/A	N/A	sim to KIAA0732 protein (LOC303309), mRNA	N/A	1.06456	0.930889	0.884898	0.866724	0.754587	0.615811	0.820406		-12.5466	-11.7718	-6.98977	-5.17605	0.51157	0.997666	-1.64402
44593	N/A	N/A	sim to microsomal triglyceride transfer protein (LOC310900), mRNA	N/A	1.09714	1.07043	0.986334	0.839548	0.980902	1.05765	0.952704		-4.19882	-6.94542	-14.8689	0.779037	-14.4459	-8.99967	-10.745
44594	29467	3012	DNA-damage inducible transcript 3	Ddit3	1.0952	1.07184	1.00229	0.794138	1.14172	0.729634	0.553665		-3.82944	-6.96703	-15.3861	0.979373	-0.343706	0.999709	1
44595	498072	N/A	N-Acetyltransferase-2 (Nat2), mRNA	RGD1564519_predicted	1.11337	0.949451	0.919174	0.588317	1.09211	1.50843	1.07937		-5.31975	-12.0669	-8.05982	0.999995	-7.58158	0.999538	-9.05879
44596	N/A	N/A	N/A	N/A	1.10738	1.06092	1.05524	0.818329	1.15083	1.21728	0.926125		-2.23107	-8.33798	-9.28162	0.938264	0.153027	0.925804	-5.4174
44597	289928	10787	similar to HT021 (predicted)	RGD1306063_predicted	1.06408	1.16528	1.09067	1.03399	1.24729	1.2999	1.17482		-7.06702	0.673629	-3.2113	-12.3143	0.98963	0.998959	0.776758
44598	312440	10196	jumonji domain containing 1A	Jmjd1a	1.12816	1.0647	1.02216	0.889679	1.17253	0.995984	0.859615		0.519226	-4.87477	-13.4172	0.416495	0.947987	-15.3279	0.915894
44599	361237	3548	similar to testis-specific chromodomain Y-like protein	LOC361237	1.04562	0.980426	0.998057	0.86695	1.15809	1.12419	1.02958		-10.4149	-14.2638	-15.3877	0.451037	0.538991	-0.556428	-13.0352
44600	N/A	N/A	sim to DKFZP434I092 protein (LOC315034), mRNA	N/A	1.06059	1.07613	0.997855	1	1.05812	1.08292	0.947227		-6.59483	-4.02213	-15.382	-15.0184	-7.05216	-3.09743	-7.509
44601	362757	69201	retinol dehydrogenase 11	Rdh11	1.03215	0.971291	0.946459	0.57826	0.746602	0.737236	0.848768		-9.27465	-10.0268	-3.1386	1	1	1	0.998837
44602	291978	6838	dihydrouridine synthase 2-like, SMM1 homolog (S. cerevisiae) (predicted)	Dus2l_predicted	1.10454	0.985943	1.0996	0.888161	1.04955	0.93158	0.860884		-0.00543293	-14.4245	-0.263721	0.651127	-7.12825	-2.75433	0.950065
44603	364674	27087	similar to MGC37193 protein	RGD1311681	1.02749	0.988089	0.976503	0.822483	0.936821	0.946377	1.10922		-8.78877	-13.8095	-10.014	0.999999	-0.000478796	-1.13375	0.971224
44604	116653	N/A	CAP, adenylate cyclase-associated protein, 2 (yeast)	Cap2	1.10441	0.998738	1.09529	1.15104	1.09625	1.12798	0.919133		0.789371	-15.386	0.605209	0.99365	0.629964	0.962464	0.360717
44605	113960	55945	Cdc42 binding protein kinase beta	Cdc42bpb	1.06867	1.07915	1.06984	1.10944	1.16657	1.10741	1.12105		-6.16557	-4.56189	-5.97609	-1.31129	0.715356	-1.46635	-0.571384
44606	29460	4577	testis specific protein kinase 1	Tesk1	1.02521	0.99162	1.36865	1.47451	1.5957	1.55394	1.04384		-12.9258	-15.0945	0.999998	1	1	1	-9.13718
44607	N/A	N/A	N/A	N/A	1.04991	1.17538	0.896279	0.630732	0.657287	0.630418	0.885759		-10.849	0.383913	-2.36486	0.999999	0.999996	0.999999	-1.39318
44608	690229	41226	similar to WD repeat domain 74	LOC690229	1.08837	1.07856	1.20335	1.42757	1.66573	1.60149	0.984324		0.520754	0.0732836	0.999951	1	1	1	-13.3169
44609	N/A	N/A	N/A	N/A	1.07195	0.960104	0.988215	0.863285	1.09752	1.25724	1.15037		-5.73566	-11.0201	-14.9694	0.582964	-2.42842	0.993593	0.432817
44610	498407	69087	transcription factor Pur-beta	pur-beta	0.992539	0.907668	1.03774	1.18884	1.16253	1.20298	1.00095		-15.2746	-3.78592	-12.6207	0.576707	0.041476	0.732874	-15.3971
44611	N/A	N/A	sim to 2700038E08Rik protein (LOC293725), mRNA	N/A	1.04201	0.929506	0.923957	0.83562	1.20922	1.29532	1.31339		-10.3211	-4.2267	-3.33213	0.958503	0.977062	0.999638	0.999847
44612	84485	3762	copper chaperone for superoxide dismutase	Ccs	1.06366	0.920822	0.94553	0.838403	0.963592	1.07	1.11205		-4.0405	-1.1012	-5.17065	0.99378	-9.61115	-3.00919	0.386201
44613	296134	32726	mitochondrial ribosomal protein S5 (predicted)	Mrps5_predicted	1.09889	1.05238	0.888001	0.920068	1.10962	1.25203	1.2207		-1.12472	-7.78425	0.290172	-2.26139	-0.405554	0.994881	0.992661
44614	81530	68265	pyruvate dehydrogenase kinase, isoenzyme 2	Pdk2	1.08143	1.00955	1.00527	0.976297	0.980117	0.992863	1.19979		-7.94786	-15.2508	-15.3537	-14.4784	-14.7479	-15.3148	0.226044
44615	296988	N/A	AI406379	Mkrn1	1.11637	0.988596	0.971601	0.657997	0.752649	0.735757	0.884649		-0.241275	-14.9117	-12.5681	1	0.999946	0.999987	0.295
44616	N/A	N/A	sim to hypothetical protein MGC47816 (LOC362428), mRNA	N/A	1.05836	0.984219	1.02026	0.683224	0.791082	0.794029	0.9694		-8.32333	-14.6763	-14.2652	0.999998	0.993118	0.991606	-12.8152
44617	307616	88508	chemokine-like factor super family 1	Cklfsf1	1.04136	0.968869	1.0343	0.869593	1.01047	1.02825	1.00776		-7.23538	-9.74678	-9.14933	0.982168	-14.6569	-10.8039	-14.9862
44618	N/A	N/A	sim to Mc7-pending protein (LOC362172), mRNA	N/A	1.04072	1.03472	1.08555	0.649459	0.739599	0.882682	0.968247		-10.4171	-11.5754	-2.72303	1	0.999982	0.366152	-11.9325
44619	297893	68426	histone deacetylase 1 (predicted)	Hdac1_predicted	1.0491	1.04874	1.09849	1.0721	1.30981	1.45018	1.26386		-7.29138	-7.37111	-0.365325	-3.00725	0.999989	1	0.999859
44620	361719	N/A	LOC361719 (predicted)	RGD1308106_predicted	0.989065	1.06931	1.07983	1.00924	1.25676	1.19492	0.981074		-15.3682	-5.62941	-4.03808	-15.1143	0.996363	0.937659	-14.2079
44621	89784	3315	isopentenyl-diphosphate delta isomerase	Idi1	1.23008	0.994804	1.66232	3.57662	3.44458	5.0426	4.26876		0.135147	-15.3659	0.999963	1	1	1	1
44622	298762	3463	cytochrome c oxidase subunit VIIa polypeptide 2 like (predicted)	Cox7a2l_predicted	0.995593	0.98094	0.898945	0.567669	0.736261	0.748848	1.04248		-15.2823	-13.3257	0.606582	1	1	1	-7.79553
44623	N/A	N/A	N/A	N/A	1.04873	0.993037	0.993519	0.772062	1.03746	1.08051	1.00132		-6.82417	-15.1341	-15.1694	0.999991	-9.50172	-1.46448	-15.3896
44624	N/A	N/A	brain acyl-CoA hydrolase (Bach), mRNA	N/A	1.0031	0.98693	0.949374	1.25093	2.06358	2.47086	1.00704		-15.3673	-14.833	-8.55699	0.994619	1	1	-15.2362
44625	N/A	N/A	sim to E3 ubiquitin ligase (LOC304294), mRNA	N/A	1.07817	0.954874	0.952675	0.904594	1.01841	0.977601	0.952238		-5.58243	-10.5658	-10.1641	-2.34931	-14.5223	-14.0676	-10.0836
44626	24530	68042	lecithin cholesterol acyltransferase	Lcat	1.15402	0.968871	1.07411	0.927352	0.96769	0.947524	0.864208		0.95483	-10.6909	-2.10427	-1.5968	-10.387	-5.24404	0.962586
44627	116782	31099	protocadherin gamma subfamily C, 3	Pcdhgc3	1.02309	0.977988	0.963949	0.81682	0.768188	0.710726	0.910196		-12.9864	-13.097	-9.89842	0.998721	0.999985	1	-0.314639
44628	N/A	N/A	sim to p30 DBC protein; deleted in breast cancer 1 (LOC361849), mRNA	N/A	1.17844	1.05821	1.28114	1.09303	1.16934	1.01931	1.0023		0.265744	-10.0026	0.972924	-5.2149	0.0435581	-14.6608	-15.3882
44629	309098	55980	a disintegrin and metalloprotease domain 8 (predicted)	Adam8_predicted	0.962942	0.941802	0.959084	0.897255	1.16367	1.02366	1.25985		-12.7394	-9.53256	-12.2089	-3.01305	-0.154573	-14.3197	0.941603
44630	315959	10021	BE108886	Msl2l1_predicted	1.07325	1.05946	1.08601	0.865017	0.981262	0.968096	0.923291		-1.34125	-3.36615	-0.216252	0.985565	-13.1597	-9.6896	-0.421777
44631	292082	5701	similar to FKSG26 protein (predicted)	RGD1309054_predicted	1.04068	1.06686	1.00677	0.998221	0.90104	0.972592	0.811214		-10.342	-5.30969	-15.2251	-15.387	-0.523957	-12.6965	0.994871
44632	N/A	N/A	N/A	N/A	1.05563	1.00478	1.04242	0.977067	1.18959	1.24665	1.14374		-9.29599	-15.3392	-11.4484	-13.7861	0.773118	0.974429	-0.11786
44633	309686	12724	protein O-fucosyltransferase 2 (predicted)	Pofut2_predicted	1.05291	1.0099	1.00214	0.971971	1.23876	1.39076	1.29141		-10.3471	-15.1777	-15.3886	-13.6496	0.930685	0.999712	0.989585
44634	290279	5952	similar to RIKEN cDNA 2510005D08 (predicted)	RGD1306762_predicted	1.08849	1.04697	0.982333	1.16617	1.33477	1.48734	1.0516		-0.393573	-6.67576	-13.5937	0.985938	1	1	-5.61134
44635	304850	2199	ring finger protein 2	Rnf2	1.03283	0.936734	1.07478	0.870664	1.13321	1.25137	1.08186		-8.10406	-0.656542	-0.0441572	0.996765	0.988211	0.999999	0.352731
44636	293060	23529	BTB (POZ) domain containing 1	Btbd1	1.16473	0.980805	1.01162	0.772052	0.839595	0.887714	1.13125		0.922633	-13.8239	-14.8199	0.999932	0.9808	0.483729	0.587677
44637	293652	1867	NADH dehydrogenase (ubiquinone) Fe-S protein 8 (predicted)	Ndufs8_predicted	1.00455	0.910037	0.976828	1.00622	1.33908	1.51564	1.13271		-15.1531	0.935703	-10.0057	-14.9432	1	1	0.997457
44638	N/A	N/A	N/A	N/A	1.10355	0.936837	1.06652	0.878936	1.04611	0.988405	0.849333		-2.18631	-6.84419	-6.99121	-0.0774809	-10.4887	-15.0094	0.748254
44639	24566	7360	Macrophage stimulating 1 (hepatocyte growth factor-like)	Mst1	1.0622	1.02203	1.08686	0.866405	1.05131	0.942238	0.959089		-10.8406	-14.7116	-7.86276	-1.80909	-12.1004	-10.9474	-13.0189
44640	N/A	N/A	N/A	N/A	1.20324	0.962519	1.4066	2.17139	2.05313	1.85017	0.95987		0.515248	-12.8971	0.99915	1	1	1	-12.5592
44641	N/A	N/A	BG381014	N/A	1.09879	0.984664	1.01908	0.834608	1.05392	1.06113	0.909757		0.605274	-13.6696	-12.884	0.999722	-3.72041	-2.39535	0.615443
44642	65160	990	chloride channel, nucleotide-sensitive, 1A	Clns1a	1.04502	0.995897	1.03507	0.880979	1.10794	1.19544	0.914186		-10.2745	-15.3451	-12.0231	0.0833999	-1.35627	0.919993	-2.63942
44643	N/A	N/A	myelin-associated glycoprotein (Mag), mRNA	N/A	1.14425	0.976031	1.03128	0.928786	1.05098	1.16955	1.10182		0.592601	-13.3583	-12.2431	-3.9632	-8.44675	0.868526	-1.19618
44644	63836	55857	actinin alpha 4	Actn4	1.0257	1.01099	1.05767	1.52371	1.45434	1.3115	1.09117		-14.5192	-15.2318	-11.5488	0.999709	0.998264	0.924812	-7.63731
44645	N/A	N/A	sim to HRAS-like suppressor; Harvey rat sarcoma virus oncogene related suppressor (LOC288025), mRNA	N/A	1.02891	1.07025	0.993654	0.916557	1.09286	1.27496	1.17614		-12.5773	-4.76468	-15.2446	-2.02587	-1.84365	0.999368	0.915645
44646	299602	N/A	cell division cycle 34 homolog (S. cerevisiae) (predicted)	Cdc34_predicted	1.03641	0.903139	1.19425	1.56094	2.09194	1.96724	1.46355		-12.3076	-2.22182	0.824051	1	1	1	0.999995
44647	N/A	N/A	sim to UDP-N-acteylglucosamine pyrophosphorylase 1 homolog (LOC304954), mRNA	N/A	1.04171	0.993112	1.09039	1.20542	1.39947	1.43449	1.39633		-7.84401	-15.107	-0.202507	0.999086	1	1	1
44648	117541	10079	smu-1 suppressor of mec-8 and unc-52 homolog (C. elegans)	Smu1	1.0995	0.984407	1.0599	1.03177	1.18352	1.21036	1.02374		0.815515	-13.2581	-1.64163	-8.4835	0.999822	0.999981	-11.0238
44649	295663	41756	similar to RIKEN cDNA 1700048E23	MGC93920	1.09252	0.97403	1.04498	0.998316	1.12655	1.15922	1.10234		-0.00933351	-11.5775	-6.88857	-15.3812	0.860572	0.983082	0.411288
44650	N/A	N/A	sim to KIAA1391 protein (LOC363407), mRNA	N/A	1.19006	1.06517	1.06891	0.67173	0.713331	0.67558	0.744402		0.734132	-7.98494	-7.39934	0.999996	0.999912	0.999995	0.999203
44651	619573	13135	hypothetical protein LOC619573	LOC619573	1.09282	0.997123	1.03082	0.904375	0.956739	0.883056	0.966554		0.830039	-15.3091	-7.99651	0.943396	-3.69475	0.994853	-6.73971
44652	N/A	N/A	sim to guanine nucleotide exchange factor (RCC1 related) (LOC365244), mRNA	N/A	1.02245	1.0909	1.02867	0.865376	1.16669	1.07477	0.916599		-14.0301	-3.50061	-13.2408	0.431203	0.623856	-5.6778	-3.48971
44653	N/A	N/A	N/A	N/A	1.01828	1.00423	0.92288	0.868614	1.15408	1.16767	1.24875		-14.664	-15.3584	-5.80685	-0.245357	-0.145247	0.243554	0.951378
44654	N/A	N/A	suppressor of K+ transport defect 3 (Skd3), mRNA	N/A	1.03404	1.02324	1.09969	1.0566	1.3117	1.48831	1.05748		-12.1805	-13.7903	-2.03293	-8.13585	0.99956	1	-7.97818
44655	365266	56461	ATPase, class V, type 10A	Atp10a	1.02398	1.10423	1.02624	0.843326	0.987557	1.12954	1.07992		-14.0175	-2.7337	-13.7634	0.715073	-15.0004	-0.838718	-5.63543
44656	N/A	N/A	sim to gem (nuclear organelle) associated protein 5; hypothetical protein C330013N08 (LOC303160), mRNA	N/A	1.08824	1.0258	1.19566	1.17704	1.32976	1.36672	1.00146		-2.36495	-13.1178	0.965742	0.916124	0.999953	0.999992	-15.3911
44657	117515	3243	septin 2	37865	1.02796	1.0259	1.08157	0.913154	1.15675	1.46222	1.14391		-12.1066	-12.524	-1.89553	-0.659941	0.923658	1	0.847051
44658	N/A	N/A	N/A	N/A	1.13608	1.09284	0.977433	0.804422	1.0576	0.884108	0.730531		-3.77586	-7.9261	-14.7425	0.436954	-11.841	-4.17938	0.972949
44659	65170	10476	secretory carrier membrane protein 4	Scamp4	1.08055	0.965737	1.09228	1.13755	1.29767	1.22559	0.88222		-3.19546	-11.3343	-1.85002	0.524097	0.999812	0.993027	0.432758
44660	367930	21924	similar to RNA binding motif protein, X-linked 2 (predicted)	RGD1562693_predicted	1.18449	1.00251	1.10953	1.12347	1.44194	1.4149	1.01287		0.65393	-15.3836	-2.46004	-1.37783	0.999975	0.999935	-15.0002
44661	252891	11906	steroid receptor RNA activator 1	Sra1	1.10374	0.941638	1.02131	0.877902	1.16421	1.35055	0.963072		-0.652883	-5.75198	-13.6677	0.639987	0.891951	0.999992	-10.5237
44662	287208	2485	tetratricopeptide repeat domain 1	Ttc1	1.01987	1.01439	0.912481	0.768168	0.791107	0.832197	1.02048		-14.3009	-14.8102	-2.87176	0.998663	0.993348	0.909225	-14.236
44663	287607	N/A	AW532339	Mtmr4_predicted	1.02331	1.0088	1.08016	0.9531	1.33112	1.23452	0.983364		-12.6618	-14.9698	-1.34991	-6.51896	0.999999	0.999728	-13.8831
44664	113965	55888	L-3-hydroxyacyl-Coenzyme A dehydrogenase, short chain	Hadhsc	1.16478	1.01496	0.93195	0.534887	0.691538	0.938782	0.916716		0.833507	-14.6038	-4.53366	1	1	-5.81478	-2.21928
44665	301634	12175	hypothetical LOC301634	RGD1309973	1.28697	1.03242	0.968802	0.960812	1.08945	1.04227	0.953702		0.886839	-13.9597	-13.978	-13.2001	-7.54672	-13.0535	-12.3981
44666	315136	8619	chromobox homolog 6	Cbx6	0.954737	0.939971	0.901795	0.547583	0.684965	0.6421	0.691625		-12.7843	-11.0392	-6.02042	0.999999	0.997815	0.999805	0.99688
44667	N/A	N/A	sim to RIKEN cDNA 5730466C23 (LOC307801), mRNA	N/A	1.05913	0.883388	0.98535	0.753674	0.953163	0.862881	1.00057		-7.77347	-0.0592149	-14.725	0.999741	-9.578	0.618465	-15.3981
44668	24737	88802	NK receptor 1c7 (1C7), mRNA	RT1-Aw2	1.08272	1.02366	0.961192	0.753492	0.927528	0.908153	0.844936		-6.00881	-14.2099	-12.23	0.996856	-6.64148	-3.76777	0.520661
44669	361940	38169	progesterone receptor membrane component 2	Pgrmc2	0.988427	0.9937	1.07258	0.761673	0.980686	1.0994	1.01616		-14.3812	-15.0919	-0.847076	1	-12.7072	0.635847	-13.5259
44670	499956	41203	similar to Uridine-cytidine kinase 1-like 1 (predicted)	RGD1565465_predicted	1.10906	1.04697	1.15911	1.70165	1.70538	1.38064	0.994664		-1.87481	-10.4833	0.439749	1	1	0.999922	-15.3192
44671	N/A	N/A	preproenkephalin, related sequence (Penk-rs), mRNA	N/A	0.992191	1.14516	0.944448	1.25988	1.06105	0.801044	0.618377		-15.3536	-6.27762	-13.1538	-0.706824	-12.9992	-1.01518	0.995468
44672	171350	37638	poly(A) binding protein, cytoplasmic 1	Pabpc1	1.111	1.09351	0.879957	0.796461	1.13515	1.04418	1.07069		-1.73869	-3.42913	-0.241164	0.986894	-0.294182	-10.9678	-6.54733
44673	N/A	N/A	sim to KIAA1424 protein (LOC307178), mRNA	N/A	1.12041	1.027	1.03339	0.722225	0.944946	0.865012	0.883927		-2.64406	-14.0472	-13.3918	0.998933	-10.1544	-0.510527	-1.82628
44674	N/A	N/A	N/A	N/A	1.07687	0.985577	1.05216	0.832981	1.07922	0.976924	1.00124		-3.50509	-14.5755	-7.81301	0.979778	-3.18318	-13.3603	-15.393
44675	N/A	N/A	N/A	N/A	1.15623	1.11428	0.916995	0.873856	1.08292	1.01398	0.952849		-4.93248	-8.25337	-10.6638	-5.7972	-12.0344	-15.2428	-13.6101
44676	N/A	N/A	N/A	N/A	1.38326	1.32638	1.24382	0.649928	0.495975	0.474306	0.478013		-1.09435	-2.37254	-5.27377	0.495368	0.994683	0.997674	0.990723
44677	81923	37756	cysteine-rich secretory protein 2	Crisp2	1.10118	0.942493	1.14597	0.868081	1.22907	0.99678	1.22706		-2.45166	-7.95564	-1.07246	0.331481	0.967207	-15.3692	0.964373
44678	N/A	N/A	N/A	N/A	1.00529	1.14424	1.0326	0.710851	0.871573	0.856845	0.855068		-15.292	0.642295	-11.8901	0.999999	0.688803	0.874704	0.88828
44679	310467	N/A	AI228452	N/A	1.21333	1.13308	0.910314	0.633094	0.777402	0.758356	0.935918		-0.156943	-4.15978	-7.44706	0.999808	0.77386	0.895093	-11.9001
44680	353256	7748	general transcription factor II I	Gtf2i	1.02602	1.04751	0.977399	0.613921	0.775759	0.77293	0.841283		-11.4973	-3.41874	-7.5187	1	0.999999	0.999999	0.999094
44681	N/A	N/A	sim to desmocollin Desc1a precursor (LOC291759), mRNA	N/A	1.087	1.10492	1.07457	0.778113	1.08272	1.0149	1.06137		-4.8462	-3.51763	-5.8243	0.970991	-4.29839	-9.31292	-6.14678
44682	360871	2939	myelin protein zero-like 1	Mpzl1	1.07038	1.03696	0.98344	0.712419	0.831042	0.901556	0.981692		-5.0277	-7.98978	-9.2105	0.999671	0.759488	-1.94818	-9.13217
44683	N/A	N/A	sim to RIKEN cDNA 2610528H13 (LOC361059), mRNA	N/A	1.17189	0.967918	1.14034	1.16815	1.40999	1.29689	1.05019		0.614156	-8.06501	-0.0231769	0.564597	0.99993	0.995546	-7.66543
44684	288414	2188	replication factor C (activator 1) 3	Rfc3	1.06748	0.959025	0.974199	0.871372	1.52518	1.59385	0.951231		-6.22987	-8.03395	-8.7779	-1.07595	0.999878	0.999979	-7.45104
44685	300772	22953	protein inhibitor of activated STAT 1 (predicted)	Pias1_predicted	1.22555	1.16237	1.00985	0.727133	0.882642	0.896545	0.745425		0.896973	0.278824	-9.43814	0.999368	-0.594005	-1.44043	0.997995
44686	289740	5984	similar to PES1 protein	LOC289740	1.0512	0.99874	1.01295	1.3138	1.39048	1.23038	0.827845		-5.8888	-9.56445	-9.26808	0.99934	0.999971	0.978902	0.947577
44687	289150	19618	similar to hypothetical gene supported by BC007071	RGD1311868	1.02644	0.9545	0.936088	0.826636	1.1101	1.11483	0.902785		-7.85172	-5.04917	-2.50163	0.994543	0.24706	0.384961	0.166556
44688	365594	N/A	BF281959	N/A	1.15451	1.06567	1.05983	0.747342	1.01243	0.899943	1.02136		0.14456	-5.2697	-5.82759	0.998048	-9.3583	-1.61044	-8.9678
44689	29667	N/A	splicing factor, arginine/serine-rich 5 (Sfrs5), mRNA	Sfrs5	1.18081	1.08575	1.01871	0.872042	0.698213	0.634832	0.695924		0.612333	-3.42902	-9.10026	-0.0491348	0.999926	0.999999	0.999937
44690	N/A	N/A	N/A	N/A	1.10535	0.99739	1.14827	0.951073	0.938008	0.854305	0.827912		-3.96795	-9.56182	-1.57702	-7.71763	-6.73435	-0.730459	0.1723
44691	114022	41098	glutaredoxin 2 (thioltransferase)	Glrx2	1.11422	1.03455	1.09372	0.970221	1.23562	1.28805	1.0499		0.648603	-6.49049	-0.0983927	-7.04165	0.999516	0.999976	-4.24776
44692	292994	2445	tight junction protein 1 (predicted)	Tjp1_predicted	0.879972	0.808053	0.889469	0.72397	0.638598	0.754209	0.599514		-4.62881	-0.936835	-5.21953	0.732616	0.984269	0.401898	0.996713
44693	363088	74359	cyclin B2	Ccnb2	1.1247	0.86988	0.882058	0.719715	1.30503	1.50535	1.21404		-3.86749	-2.58439	-3.37716	0.947878	0.727209	0.994975	-0.3799
44694	170538	55963	protein kinase C, delta	Prkcd	1.02555	1.06373	1.07004	0.734831	0.882411	0.735003	0.909752		-8.15391	-3.54259	-2.85367	0.999991	0.581206	0.999991	-0.552712
44695	60443	40710	epsin 2	Epn2	1.12228	1.06667	0.998289	0.720477	0.932659	0.832735	0.875414		0.296829	-3.32114	-9.56054	0.999997	-2.73831	0.977574	0.687231
44696	299899	2785	eukaryotic translation initiation factor 3, subunit 3 gamma	Eif3s3	1.03618	1.08638	0.939033	0.657097	0.79191	0.821087	0.907705		-6.21423	-0.459375	-2.28429	1	0.99991	0.998765	0.254935
44697	N/A	N/A	sperm protein SSP411 (SSP411), mRNA	N/A	1.13197	1.01888	0.97333	0.635942	0.79771	0.841785	0.89008		0.418749	-8.83636	-8.10087	1	0.997136	0.943121	0.201841
44698	24915	N/A	reversion induced LIM gene	Ril	1.07595	1.0867	0.886275	0.531772	0.614057	0.537474	0.662406		-3.29339	-2.33416	-0.00892104	1	1	1	1
44699	N/A	N/A	casein kinase 1 gamma 2 isoform (Csnk1g2), mRNA	N/A	0.985931	0.906751	0.938395	0.956776	1.0365	0.96316	1.23107		-9.42947	-4.70648	-7.12644	-8.30397	-8.71663	-8.63876	0.231867
44700	360739	21600	RAN binding protein 1 (predicted)	Ranbp1_predicted	1.10569	0.953889	1.32035	2.04231	2.78809	2.64881	1.13343		-1.62672	-6.69623	0.998021	1	1	1	-0.270724
44701	361816	11077	zinc finger, AN1-type domain 3	Zfand3	1.0777	0.885697	0.985561	1.03026	1.24222	1.09395	1.28279		-5.65063	-2.20518	-9.38177	-8.81034	0.697902	-4.44537	0.888263
44702	81756	55698	RAB13, member RAS oncogene family	Rab13	1.10257	1.04208	1.02168	0.713396	1.00396	1.21993	1.41574		-0.2529	-6.08597	-8.47534	0.999999	-9.52824	0.994274	1
44703	362711	9801	similar to hypothetical protein FLJ20254	RGD1311324	1.04966	1.01378	1.15717	1.19279	1.4858	1.84854	1.19923		-6.24474	-9.25102	0.550709	0.874645	0.999998	1	0.90151
44704	80754	23489	rabaptin, RAB GTPase binding effector protein 2	Rabep2	1.09724	1.0684	1.04349	0.678696	1.00813	0.97927	0.969685		0.434521	-1.2438	-4.47096	1	-9.31407	-7.98985	-6.46682
44705	192252	11329	RS21-C6 protein	Rs21c6	1.14531	1.05045	1.11272	0.854992	1.10819	1.11258	0.957312		0.63619	-5.52371	-0.214808	0.865167	-0.415919	-0.220547	-6.22615
44706	N/A	N/A	N/A	N/A	0.974884	0.931457	1.15683	1.2441	1.34765	1.58404	1.15157		-8.29206	-2.97437	0.761405	0.994689	0.999949	1	0.705313
44707	290925	10180	similar to RIKEN cDNA 2410022L05 (predicted)	RGD1565675_predicted	1.04689	1.02401	1.10202	0.817939	0.987256	1.07225	0.880299		-6.61148	-8.67169	-1.53236	0.953731	-9.29685	-3.98516	0.0340606
44708	64469	74984	solute carrier family 30 (zinc transporter), member 4	Slc30a4	1.08752	1.01198	1.04389	0.950949	1.19403	1.25068	1.24658		-4.02449	-9.40706	-7.65378	-7.0604	0.524121	0.904243	0.891963
44709	64314	7254	caspase 2	Casp2	1.10335	1.06948	0.914313	0.60144	0.745202	0.788129	0.81317		-0.710667	-3.41432	-1.3027	1	0.999932	0.998205	0.989514
44710	N/A	N/A	Glutamate receptor interacting protein (Grip1), mRNA	N/A	1.03805	0.903308	0.948215	0.917119	1.21014	1.13352	1.01869		-7.85182	-1.95975	-6.69055	-3.16777	0.828025	-0.583414	-9.1153
44711	N/A	N/A	N/A	N/A	1.31094	1.007	1.13585	1.05553	1.4104	1.19924	1.21749		0.886664	-9.53111	-2.48126	-7.60771	0.988542	-0.183716	0.167975
44712	58819	55733	thioredoxin reductase 1	Txnrd1	1.10306	0.941811	1.18871	2.01082	2.03086	1.91999	1.36004		-0.992659	-4.56067	0.907073	1	1	1	0.999933
44713	N/A	N/A	sim to KIAA1838 protein (LOC308218), mRNA	N/A	1.02829	0.980784	1.00273	0.929953	1.01718	1.01399	0.86153		-8.23022	-8.89666	-9.55362	-3.30977	-9.04645	-9.21763	0.681148
44714	25062	352	glycerol-3-phosphate dehydrogenase 2, mitochondrial	Gpd2	1.17381	0.847983	1.1521	1.19576	1.617	1.44017	1.2466		-1.6756	-1.47613	-2.58364	-0.942439	0.999306	0.977943	0.144367
44715	360554	41046	ring finger protein 167	Rnf167	1.06024	1.04499	0.983685	0.645864	0.689513	0.634343	0.644678		-3.90367	-5.81491	-8.93248	1	1	1	1
44716	298917	41674	hypertrophic agonist responsive protein B64	Harpb64	1.02604	1.0654	1.04566	0.783846	0.864307	0.896251	0.85297		-7.92962	-2.89359	-5.38973	0.99981	0.907568	0.376202	0.957133
44717	301512	846	angio-associated migratory protein (predicted)	Aamp_predicted	1.01868	0.969908	1.03763	1.07491	1.10968	1.12443	0.945184		-8.38699	-6.66591	-5.62275	-0.887067	0.648621	0.844529	-2.62682
44718	140671	47915	phosphorylase kinase, gamma 2 (testis)	Phkg2	1.11983	1.03307	1.02996	0.658464	0.905028	0.826249	0.807901		0.600978	-6.86493	-7.28396	1	0.214139	0.996675	0.999287
44719	N/A	N/A	BE108565	N/A	1.15241	1.00795	1.09473	0.790839	0.927239	0.858094	0.892378		-0.0584483	-9.48674	-4.50606	0.964377	-4.33231	0.254122	-1.31836
44720	363192	14290	male-enhanced antigen	Klhdc3	0.999777	1.02992	1.03991	1.09193	1.59114	1.86244	0.94906		-9.56727	-8.07952	-7.09528	-1.86252	1	1	-5.58594
44721	117021	43155	nucleoporin 155	Nup155	0.905037	1.10082	1.05029	0.835422	1.21772	1.17598	1.03853		-4.78348	-5.04031	-8.11633	-0.602617	-0.124976	-1.24763	-8.67873
44722	304839	N/A	AA818023	N/A	1.0808	1.03461	1.12193	1.15721	1.26316	1.12456	0.856204		-1.10583	-6.6654	0.63291	0.937661	0.999819	0.67612	0.964782
44723	N/A	N/A	N/A	N/A	1.10176	1.05147	0.981854	0.817133	0.900143	0.862003	0.889478		-0.998743	-5.65416	-8.92923	0.980613	-0.508675	0.734783	0.023978
44724	502479	5782	similar to lactation elevated 1	LOC502479	1.3208	1.10388	0.942102	0.848043	0.806731	0.881009	0.77116		-0.716483	-7.31237	-8.67917	-2.86875	-2.49826	-6.1356	-1.14288
44725	363707	7056	signal recognition particle 68 (predicted)	Srp68_predicted	1.05599	1.03888	0.993274	1.05635	1.2109	1.12451	0.94746		-4.04101	-6.32298	-9.4455	-3.99543	0.993997	0.567664	-4.10958
44726	171413	10410	spermatogenesis associated 6	Spata6	1.25547	1.14452	1.06209	0.757791	0.874462	0.92541	0.847301		0.949128	-0.333884	-5.85927	0.993789	-0.366582	-4.19522	0.490361
44727	N/A	N/A	sim to NYD-SP28 protein (LOC362995), mRNA	N/A	1.09714	1.03765	1.02543	0.771517	0.894602	0.907731	1.21218		-0.620346	-6.73647	-8.14372	0.999839	0.250491	-0.380686	0.989807
44728	296128	32463	START domain containing 7 (predicted)	Stard7_predicted	1.1156	1.01438	1.19514	1.02752	1.24007	1.23967	0.905562		0.848943	-8.73846	0.999272	-6.87813	0.999967	0.999966	0.700871
44729	N/A	N/A	cell cycle protein p55CDC (Cdc20), mRNA	N/A	1.10619	0.909224	1.10222	0.847488	1.44296	1.60716	1.13068		-1.91391	-2.34545	-2.17899	0.597861	0.999947	1	-0.61939
44730	N/A	N/A	sim to caspr5 protein isoform 1 (LOC304725), mRNA	N/A	1.09212	1.00883	1.07125	1.29626	1.45944	1.43945	0.99804		-1.6939	-9.41887	-3.53275	0.999058	0.999999	0.999997	-9.55992
44731	N/A	N/A	N/A	N/A	1.12917	1.01687	1.09669	1.01354	1.18213	1.15264	0.998405		0.120494	-9.04601	-1.41021	-9.22716	0.876574	0.616915	-9.56249
44732	N/A	N/A	N/A	N/A	1.13898	0.934338	1.00366	1.01316	1.11646	1.05299	0.889265		0.275591	-3.88399	-9.49269	-9.26306	-0.486143	-5.73659	-0.159008
44733	50567	1795	solute carrier family 3 (activators of dibasic and neutral amino acid transport), member 2	Slc3a2	1.04002	0.987102	1.10305	1.62286	1.33217	1.08595	0.816328		-6.36366	-9.15398	-0.239341	1	0.999978	-1.26171	0.995466
44734	295229	70948	apolipoprotein A-I binding protein (predicted)	Apoa1bp_predicted	1.09586	0.993244	0.992752	0.741279	0.85632	0.855507	0.833451		0.856553	-9.28876	-9.2472	1	0.999637	0.99967	0.999976
44735	N/A	N/A	karyopherin (importin) alpha 2 (Kpna2), mRNA	N/A	0.997164	0.919003	1.23212	1.41643	1.83474	2.04571	1.23032		-9.54439	-0.701059	0.998682	1	1	1	0.998546
44736	314630	41391	REX1, RNA exonuclease 1 homolog (S. cerevisiae)	Rexo1	1.07732	1.02997	1.07067	1.15136	1.18931	1.11583	0.942409		-2.71234	-7.92726	-3.36717	0.677182	0.93155	-0.18102	-4.40285
44737	N/A	N/A	N/A	N/A	1.08831	0.99933	1.05584	1.10338	1.16666	1.2016	0.955122		-2.61396	-9.56663	-5.73544	-1.51656	0.622621	0.889514	-6.65208
44738	259170	N/A	Barentsz	Casc3	1.03056	0.969838	1.12006	1.0804	1.20078	0.996009	0.909401		-7.52682	-7.46322	0.371302	-1.68622	0.985165	-9.52719	-0.392881
44739	685729	N/A	similar to dimerization cofactor of hepatocyte nuclear factor 1 (HNF1) from muscle	LOC685729	1.14762	1.06573	0.931511	0.764781	0.800466	0.830829	0.839179		0.159016	-4.95984	-4.20313	0.996838	0.97296	0.862982	0.793817
44740	N/A	N/A	sim to hypothetical protein (LOC362093), mRNA	N/A	1.08413	0.959646	1.02752	1.22972	1.34125	1.13666	0.890258		-6.0423	-8.50035	-9.08896	0.134654	0.906108	-2.87545	-3.60686
44741	288591	12907	similar to transmembrane protein induced by tumor necrosis factor alpha	RGD1311474	1.00169	1.03568	1.11625	1.04267	1.23705	1.30397	0.915738		-9.5593	-6.63065	0.455916	-5.66633	0.998923	0.99997	-0.492024
44742	29492	7865	notch gene homolog 2 (Drosophila)	Notch2	1.07725	1.02257	0.987278	0.756668	0.926393	0.863598	0.833896		-2.48215	-8.44224	-9.18204	0.999946	-1.9443	0.856792	0.979137
44743	84354	23411	single stranded DNA binding protein 3	Ssbp3	1.10612	1.0181	1.131	1.14383	1.35567	1.39004	1.06964		-1.0133	-9.00265	0.0566255	0.384456	0.999865	0.999966	-3.95052
44744	362634	32020	complement component 1, q subcomponent, gamma polypeptide	C1qg	1.03955	1.00003	1.06776	0.848299	0.914893	0.809114	1.34966		-8.1151	-9.56736	-5.9499	0.11943	-3.92399	0.795532	0.991891
44745	140922	3515	thioredoxin-like 1	Txnl1	1.12077	1.00295	1.04882	1.16184	1.46442	1.47625	1.15172		0.777288	-9.53685	-4.04626	0.979033	1	1	0.9617
44746	287178	15484	similar to dendritic cell-derived ubiquitin-like protein (predicted)	RGD1305506_predicted	0.978889	0.988856	1.01608	0.933895	1.14318	1.12046	0.988779		-8.70778	-9.32249	-9.07732	-3.50497	0.504557	-0.0990183	-9.31913
44747	292098	11583	piggyBac transposable element derived 5 (predicted)	Pgbd5_predicted	1.06948	0.975778	1.08054	1.1835	1.50126	1.41438	1.04841		-0.860058	-7.29834	-0.0875035	0.998451	1	1	-3.37427
44748	679811	9057	sim to KIAA0922 protein (LOC295157), mRNA	LOC679811	1.21699	1.06221	1.01335	0.736172	0.695269	0.743838	0.922753		0.356728	-6.95171	-9.42217	0.977646	0.996971	0.968324	-5.39973
44749	60571	40954	MYB binding protein (P160) 1a	Mybbp1a	1.0806	1.09055	1.23583	2.33805	2.40263	2.03078	0.904926		-2.40029	-1.58875	0.991156	1	1	1	-0.670496
44750	362791	4692	Cd27 binding protein (Hindu God of destruction) (predicted)	Siva_predicted	1.07139	0.987876	1.0554	0.844129	1.08178	1.22983	0.801871		-2.66364	-9.21265	-4.48717	0.960702	-1.70022	0.995656	0.998152
44751	364380	56937	abhydrolase domain containing 4 (predicted)	Abhd4_predicted	1.08564	1.05172	0.999746	0.931906	1.04936	1.03438	0.982308		-2.17751	-5.65534	-9.56724	-3.3263	-5.92627	-7.57185	-8.96588
44752	N/A	N/A	N/A	N/A	1.11575	1.0285	1.15716	0.986539	1.14763	1.05377	0.8659		0.122903	-7.86869	0.841864	-9.14383	0.76026	-4.79222	0.825038
44753	N/A	N/A	sim to 60S ribosomal protein L38 (LOC366919), mRNA	N/A	1.17328	1.06637	1.02448	0.950312	1.22163	1.27684	0.588373		-0.982714	-6.97323	-9.15107	-7.84674	0.182128	0.735749	0.999977
44754	N/A	N/A	sim to ubiquitin-protein ligase Nedd4-2 (LOC291553), mRNA	N/A	1.02136	1.06932	0.987963	0.872499	1.31242	1.05953	0.851214		-9.01147	-5.18281	-9.38133	-0.268501	0.992333	-6.07951	0.413298
44755	N/A	N/A	N/A	N/A	1.00401	1.06956	0.996082	0.887696	1.23863	1.18952	0.849639		-9.5547	-6.55588	-9.55518	-2.76577	0.538807	-0.266266	-0.60713
44756	N/A	N/A	sim to RIKEN cDNA 2500002L14; EST C77350 (LOC297337), mRNA	N/A	1.09322	1.01684	1.1125	0.803863	1.08432	1.12982	1.2191		-1.03176	-8.94578	-0.0448561	0.996928	-1.68194	0.460347	0.989917
44757	84588	4093	claudin 11	Cldn11	1.06613	1.19633	1.00923	0.787178	0.916193	0.905704	0.939831		-3.72551	0.956445	-9.38988	0.998461	-1.41867	-0.634217	-3.95805
44758	84551	8166	solute carrier family 7 (cationic amino acid transporter, y+ system), member 8	Slc7a8	0.989797	0.937273	1.01137	0.716545	0.763049	0.651937	0.813848		-9.38644	-4.37422	-9.34788	0.99996	0.998868	1	0.970005
44759	N/A	N/A	sim to meiosis-specific nuclear structural protein 1 (LOC363093), mRNA	N/A	1.13287	0.925602	1.07057	0.730272	1.16134	0.966761	0.938935		-1.54014	-5.02814	-5.81781	0.994381	-0.409826	-8.4787	-6.26386
44760	689008	N/A	fibrillin-2 (Fbn2), mRNA	LOC689008	0.99568	0.923413	0.900525	1.37204	1.25146	1.2442	1.29889		-9.5474	-4.63231	-2.60951	0.996335	0.877457	0.849927	0.968502
44761	691318	86888	similar to Serine/threonine-protein phosphatase 2A 56 kDa regulatory subunit gamma isoform (PP2A, B subunit, B gamma isoform) (PP2A, B subunit, B56 gamma isoform) (PP2A, B subunit, PR61 gamma isoform) (PP2A, B subunit, R5 gamma isoform) (PP2A, B su...	LOC691318	1.13894	1.0477	0.953858	1.00613	1.51647	1.71013	1.4576		0.5937	-5.71357	-5.63071	-9.48419	1	1	1
44762	361352	32623	PQ loop repeat containing 1	Pqlc1	0.992565	1.0623	0.922046	1.11794	1.00882	1.05972	0.875402		-9.45726	-4.3854	-2.1917	-0.177213	-9.4151	-4.67494	0.499035
44763	116668	7435	myelin transcription factor 1-like	Myt1l	0.792656	0.760637	0.907944	0.937466	1.51672	0.872934	0.942549		-0.707062	-0.185546	-5.55021	-8.28522	0.904506	-5.00185	-7.19306
44764	29699	3064	protein kinase, cAMP-dependent, regulatory, type 2, alpha	Prkar2a	0.997955	0.918293	0.895963	1.25586	1.3194	1.23292	1.44174		-9.56559	-6.9205	-5.56306	-0.485355	0.377174	-0.986279	0.90102
44765	499281	19268	similar to leucine rich repeat containing 27 (predicted)	RGD1559981_predicted	1.37399	1.05136	1.15632	0.847329	1.2082	0.987223	1.04161		0.67964	-8.87343	-3.7925	-3.68516	-1.82157	-9.50058	-9.31388
44766	N/A	N/A	cold shock domain protein A (Csda), mRNA	N/A	1.03977	1.04743	1.23315	1.59419	1.6899	1.63821	0.969922		-5.83566	-4.73022	0.999259	1	1	1	-7.07953
44767	29748	68099	protein phosphatase 3, regulatory subunit B, alpha isoform (calcineurin B, type I)	Ppp3r1	0.988012	0.927543	1.08428	0.928991	1.20245	1.52213	1.80166		-9.3992	-7.90244	-7.6668	-7.96501	-2.86592	0.902483	0.997251
44768	N/A	N/A	cytosolic sorting protein PACS-1 (Pacs1), mRNA	N/A	1.09709	1.15079	1.04873	0.796075	1.14201	1.13998	1.20203		-0.84129	0.75903	-5.55311	0.998075	0.653083	0.623145	0.975365
44769	315973	49896	acyl-Coenzyme A dehydrogenase family, member 11 (predicted)	Acad11_predicted	1.20381	1.07739	1.00295	0.64111	0.562175	0.819674	0.876547		0.584944	-5.00513	-9.55787	0.999986	1	0.731439	-0.914419
44770	360632	23585	similar to RIKEN cDNA 1300010M03 (predicted)	RGD1561189_predicted	1.07031	1.02446	0.976497	0.784154	0.835881	0.839842	1.17655		-5.05167	-8.83839	-8.86018	0.975482	0.698007	0.642686	0.46053
44771	294337	1391	procollagen, type VI, alpha 1 (predicted)	Col6a1_predicted	1.05285	1.08795	0.947393	1.02289	1.30167	1.38812	2.57041		-6.99572	-4.05575	-6.77561	-9.01007	0.977348	0.998362	1
44772	N/A	N/A	sim to DCRC-1 (LOC288238), mRNA	N/A	1.06428	1.09469	0.892925	0.494278	0.599483	0.56112	0.823245		-3.83275	-1.11017	0.0992569	1	1	1	0.983257
44773	290868	3704	similar to glutaminyl-tRNA synthetase (predicted)	Qars	1.04133	1.06052	0.89354	0.671107	0.756155	0.87067	1.14531		-7.59014	-5.85182	-1.26597	0.999984	0.995913	-0.0798546	-0.17729
44774	N/A	N/A	N/A	N/A	1.01247	1.05213	0.991274	0.92136	0.913238	0.960542	1.01065		-9.29783	-5.88075	-9.43173	-2.54024	-1.78511	-7.06249	-9.36999
44775	N/A	N/A	hypothetical LOC289568 (LOC289568), mRNA	N/A	0.99309	0.95505	0.963627	0.700786	0.99402	0.799734	1.02621		-9.49175	-6.72605	-7.61826	0.999971	-9.51074	0.978803	-8.5645
44776	54400	10293	blocked early in transport 1 homolog (S. cerevisiae) like	Bet1l	1.03956	0.955886	0.887782	0.699222	0.870713	0.994143	1.0131		-7.86201	-7.33249	-1.15406	0.999795	-0.270186	-9.5246	-9.35915
44777	685620	41306	sim to RIKEN cDNA 1110020J08 (LOC296749), mRNA	LOC685620	1.03308	0.99238	0.919624	0.781864	0.940625	1.03003	0.917089		-7.17049	-9.41722	-1.05329	0.999768	-3.32481	-7.54103	-0.849698
44778	84491	37690	quiescin Q6	Qscn6	1.04699	0.910201	0.867887	0.7326	0.819691	0.912686	1.79706		-7.96143	-4.34396	-1.33535	0.980817	0.393324	-4.55225	0.999999
44779	171139	40847	translocase of inner mitochondrial membrane 9 homolog (yeast)	Timm9	1.17615	1.03824	1.36061	1.50585	1.58528	1.2752	0.734766		0.756137	-7.45025	0.999806	0.999999	1	0.994432	0.999809
44780	312516	8021	germ cell-less homolog 1 (Drosophila)	Gmcl1	1.10096	0.958407	1.05902	0.995477	1.23533	1.41744	1.11909		-1.15176	-6.65724	-4.90199	-9.52832	0.985859	0.999993	-0.23903
44781	291689	N/A	CDC23 (cell division cycle 23, yeast, homolog)	Cdc23	1.01267	1.13128	1.08431	0.574958	0.643018	0.749463	0.622824		-9.51509	-1.10005	-4.17341	1	0.999992	0.993702	0.999998
44782	N/A	N/A	AI178331	N/A	1.07549	1.02302	1.07593	0.657556	0.794866	0.633634	0.720914		-3.74708	-8.75585	-3.70516	0.999999	0.986823	1	0.999907
44783	N/A	N/A	BF558300	N/A	1.07473	1.11896	1.02508	0.916827	0.981853	0.870436	0.797514		-0.972909	0.770952	-7.59295	0.0284973	-8.43455	0.958822	0.999938
44784	58838	N/A	linker of T-cell receptor pathways	Lnk	0.875265	1.03075	1.14924	0.929502	0.867078	0.847479	0.500143		-1.57808	-8.79623	-1.28278	-5.82688	-1.11747	-0.254037	1
44785	N/A	N/A	sim to Arginyl-tRNA synthetase (LOC287191), mRNA	N/A	1.06943	0.980819	1.03823	1.45927	1.60212	1.60689	1.04154		-0.311248	-7.79519	-4.35819	1	1	1	-3.76543
44786	N/A	N/A	BE111365	N/A	1.15168	0.94677	0.988047	0.808675	0.841091	0.775894	0.837377		0.247104	-5.92445	-9.35122	0.956294	0.77058	0.993502	0.807841
44787	N/A	N/A	oxysterol binding protein-like 1A (Osbpl1a), mRNA	N/A	1.00943	1.04821	0.911642	0.655584	0.769716	0.82549	0.779493		-9.38625	-5.87494	-1.1246	1	0.999506	0.974906	0.998976
44788	293886	N/A	AI111695	N/A	1.03102	0.888568	0.928637	0.785795	0.882792	0.972776	0.865555		-8.27341	-0.646875	-3.97271	0.986977	-0.349799	-8.49757	0.295587
44789	64528	3300	cis-Golgi matrix protein GM130	Golga2	1.10506	1.0047	0.983762	0.845472	0.919028	1.04238	1.05271		0.296636	-9.49927	-8.76915	0.987911	-0.462413	-5.4173	-3.9506
44790	N/A	N/A	cytochrome P450, subfamily 2F, polypeptide 1 (Cyp2f1), mRNA	N/A	1.0445	1.11454	1.09742	1.05664	1.15603	1.18163	0.881497		-6.58361	-0.483612	-1.44489	-5.23116	0.635726	0.861634	0.220189
44791	170588	3991	acyl-CoA thioesterase 8	Acot8	1.00494	1.12667	1.04241	0.7426	0.875701	0.899552	0.956407		-9.52394	-0.100765	-6.90354	0.999794	0.331628	-0.736664	-6.56628
44792	300441	43895	RGD1563250 (predicted)	RGD1563250_predicted	1.17214	1.17951	0.977721	0.483006	0.635265	0.777596	0.929384		0.916431	0.940339	-8.4488	1	1	0.999635	-2.35531
44793	361261	12219	similar to 5730405I09Rik protein (predicted)	RGD1565969_predicted	1.05658	0.97545	1.04079	0.750742	0.991299	1.32006	1.17898		-5.93495	-8.68939	-7.45046	0.998522	-9.45442	0.997714	0.664727
44794	N/A	N/A	N/A	N/A	1.10555	0.972152	0.977192	0.83764	1.04029	0.927452	1.125		-3.75279	-8.90571	-9.12082	0.0211344	-8.31398	-5.70677	-2.54669
44795	N/A	N/A	sim to bromodomain-containing female sterile homeotic-like protein (LOC305123), mRNA	N/A	1.15004	0.888359	0.954774	0.929007	1.2202	0.962791	1.28767		-0.458734	-1.97031	-7.50546	-4.96201	0.764441	-8.50024	0.96752
44796	N/A	N/A	sim to 9630010P11Rik protein (LOC292820), mRNA	N/A	0.893756	1.165	0.886868	0.811259	1.06275	1.0711	0.909812		-7.85882	-0.518206	-2.76484	0.67401	-6.65095	-6.01118	-3.89841
44797	305589	11284	B-cell CLL/lymphoma 11A (zinc finger protein)	Bcl11a	1.01153	0.928738	0.956429	0.714062	0.663417	0.637178	0.766144		-9.50204	-7.18199	-8.62572	0.900491	0.984798	0.994895	0.50509
44798	299732	6820	leukotriene A4 hydrolase	Lta4h	0.980557	1.05624	0.921719	0.732847	0.972186	1.28572	1.32175		-8.35569	-3.19399	-0.446507	1	-7.22629	0.999983	0.999998
44799	N/A	N/A	sim to hypothetical protein FLJ10466 (LOC301295), mRNA	N/A	0.943643	0.91349	0.892048	0.593044	0.727839	0.828285	1.1234		-5.80251	-2.68702	-1.03042	1	0.999486	0.836063	-0.914114
44800	289034	10757	similar to RIKEN cDNA 1300007B12; clone MNCb-2755	RGD1309892	1.13641	1.02543	1.07485	1.0669	1.16306	1.32597	1.24415		0.923554	-7.49545	-0.880082	-1.59829	0.984883	0.999999	0.99991
44801	361309	22978	similar to polyadenylate-binding protein-interacting protein 2	LOC361309	1.12449	1.03221	0.950203	0.485404	0.520132	0.604729	0.904172		0.258348	-7.58042	-5.18531	1	1	1	-0.43494
44802	N/A	N/A	low density lipoprotein receptor-related protein 2 (Lrp2), mRNA	N/A	1.05299	0.995971	0.957962	0.821678	0.718378	0.652964	0.371396		-8.56341	-9.5609	-8.86146	-1.62738	0.736043	0.966671	1
44803	297337	9537	similar to RIKEN cDNA 2500002L14; EST C77350	MGC94464	1.1013	1.06276	1.13231	0.838136	1.03798	1.04486	1.2445		-0.624368	-3.89538	0.476189	0.961412	-6.88674	-6.05361	0.996477
44804	300463	10756	sim to RIKEN cDNA 5031400M07 (LOC300463), mRNA	RGD1307343	1.04999	1.06741	0.933661	0.607136	0.658462	0.74189	0.786275		-5.35107	-3.29466	-2.90964	1	1	0.999977	0.999175
44805	N/A	N/A	sim to MAP/microtubule affinity-regulating kinase 2 isoform a; ELKL motif kinase 1; ELKL motif kinase (LOC290818), mRNA	N/A	1.09355	1.02363	0.902164	0.625538	0.825152	0.861674	0.929146		-2.85158	-8.84584	-1.80702	1	0.847692	0.264865	-4.3112
44806	N/A	N/A	sim to RIKEN cDNA 4833417L20 (LOC298801), mRNA	N/A	1.21586	0.999079	1.03614	0.797225	1.11762	0.969138	0.917761		-0.515283	-9.56678	-8.84847	0.507559	-3.80053	-8.91199	-5.57689
44807	499328	88537	riboflavin kinase	Rfk	1.12783	0.971807	0.998341	0.95461	1.27526	1.16935	1.45715		-0.592889	-8.44214	-9.56334	-6.86371	0.986973	0.519229	0.999979
44808	502663	85994	similar to Small EDRK-rich factor 2 (4F5rel)	LOC502663	1.08176	0.955458	0.845196	0.834958	0.937123	1.21282	1.34585		-1.66269	-5.56753	0.959965	0.980167	-3.07483	0.990579	0.999986
44809	81677	1671	inositol 1,4,5-trisphosphate 3-kinase A	Itpka	1.19254	1.0528	0.959626	0.968494	0.983106	0.971443	0.891633		-0.718021	-7.98062	-8.51832	-8.92054	-9.37973	-9.0344	-3.77689
44810	N/A	N/A	N/A	N/A	1.01694	1.10404	1.01057	0.697863	0.809268	0.857291	0.887429		-9.00847	-0.756592	-9.34452	0.999998	0.990539	0.818099	0.178961
44811	N/A	N/A	sim to RIKEN cDNA 5730565F05 (LOC288661), mRNA	N/A	1.11443	1.01185	1.05389	0.845198	0.970021	0.914992	0.897333		0.0437155	-9.25044	-4.83271	0.947808	-7.63337	-1.02674	0.0432871
44812	293524	3162	Bcl2-associated athanogene 3	Bag3	1.04426	1.02549	1.11249	1.34823	1.09302	1.09419	1.19223		-5.73782	-8.06576	0.186372	0.999992	-0.705542	-0.635255	0.97957
44813	64664	48276	ADP-ribosylation factor-like 3	Arl3	1.04602	1.00747	1.03665	1.12429	1.25566	1.19319	1.13976		-6.08406	-9.45103	-7.17245	0.172515	0.996889	0.948832	0.534566
44814	296119	10633	DTW domain containing 1	Dtwd1	1.15765	1.07363	0.957205	0.634408	0.68738	0.758398	0.772832		0.895529	-2.17529	-5.63465	1	1	0.99997	0.999898
44815	362187	12245	similar to 2810027O19Rik protein (predicted)	RGD1560583_predicted	1.16864	1.05459	1.08419	0.746815	0.947902	1.09866	0.937885		0.923118	-4.52003	-1.43717	0.999982	-4.47338	-0.489968	-3.13837
44816	N/A	N/A	hypothetical protein (LOC288750), mRNA	N/A	1.50989	0.979968	1.10616	0.846069	1.33668	1.22315	1.14457		0.979282	-9.28495	-7.2909	-0.821207	0.916283	0.131381	-2.28873
44817	N/A	N/A	sim to ring finger protein 10 (LOC288710), mRNA	N/A	1.01247	1.01795	1.00704	0.879974	1.05946	1.12152	1.46634		-9.3295	-9.08352	-9.49042	-0.0908846	-5.48717	-0.662386	0.999992
44818	N/A	N/A	sim to signal peptidase 12kDa (LOC290555), mRNA	N/A	1.06128	1.00747	1.01578	0.988962	1.29298	1.36309	0.900381		-4.64607	-9.46234	-9.11092	-9.33522	0.998797	0.999937	-0.609807
44819	N/A	N/A	IIIG9 protein (Iiig9), mRNA	N/A	1.08642	1.02498	0.964886	0.825331	1.01714	0.907627	0.951823		-1.89196	-8.38411	-7.24299	0.974811	-8.98729	-0.838684	-5.59838
44820	81525	37631	nuclear factor of kappa light chain gene enhancer in B-cells inhibitor, beta	Nfkbib	1.06178	1.05243	0.994853	0.940381	0.990613	0.99147	1.01437		-4.77037	-5.79348	-9.51928	-4.59625	-9.40759	-9.43537	-9.20574
44821	N/A	N/A	sim to M-phase phosphoprotein 9; M phase phosphoprotein 9 (LOC288654), mRNA	N/A	1.03771	1.05333	0.988345	0.958592	1.27035	1.16907	1.02174		-7.26926	-5.54002	-9.30899	-6.67819	0.996817	0.790761	-8.72377
44822	291796	3780	ubiquitin specific protease 14	Usp14	1.05459	1.02838	1.12539	1.43793	1.59914	1.5861	0.974637		-4.97055	-8.00321	0.25636	0.999999	1	1	-8.23245
44823	N/A	N/A	N/A	N/A	1.06974	1.05065	1.02449	0.92641	1.10762	0.915394	0.891047		-1.31717	-3.60061	-7.62569	-0.537466	0.614102	0.160659	0.827647
44824	246282	43144	zinc finger protein 91	Zfp91	1.12677	0.888598	1.08549	1.1639	1.47686	1.34475	0.994848		-1.97392	-2.05054	-4.73971	-0.420841	0.999644	0.98637	-9.54137
44825	N/A	N/A	N/A	N/A	1.05115	0.989764	1.08864	0.962106	1.49942	1.1962	1.06128		-7.16221	-9.45107	-4.05022	-8.0469	0.999932	0.509201	-6.32834
44826	261730	2670	serine/threonine kinase 6	Stk6	1.02341	1.06522	0.942859	0.753023	1.06187	1.11705	1.17162		-8.93987	-5.72921	-6.1396	0.993541	-6.02721	-1.74005	0.260804
44827	29210	21083	Eph receptor A3	Epha3	1.20768	1.07337	1.01669	0.775674	1.14264	0.96115	0.984468		-1.03115	-7.26409	-9.42535	0.434055	-3.48634	-8.78057	-9.12136
44828	N/A	N/A	N/A	N/A	1.31105	1.01128	1.05526	0.807667	1.16931	1.19995	0.950237		0.45929	-9.50577	-8.24243	-0.428033	-2.51166	-1.40608	-8.36601
44829	N/A	N/A	sim to RIKEN cDNA 4930511O11 (LOC311399), mRNA	N/A	0.937059	1.11222	1.07349	0.923725	1.02685	0.92917	0.804714		-8.27141	-6.46155	-8.04494	-7.69931	-9.3395	-7.94294	-1.58383
44830	N/A	N/A	AA925876	N/A	1.13603	1.01449	1.08556	0.8612	0.93291	1.01534	1.04443		0.856393	-8.93307	-0.563669	0.963328	-1.63632	-8.86012	-5.05277
44831	N/A	N/A	sim to hypothetical protein MGC38950 (LOC313417), mRNA	N/A	1.18613	1.02399	1.01956	0.867253	1.06435	1.09195	1.10386		0.852684	-8.62791	-8.92988	0.515179	-4.60185	-2.05589	-1.23967
44832	290652	7720	FK506 binding protein 8	Fkbp8	1.06693	1.00073	0.944209	0.767127	0.855812	0.847701	1.02627		-4.52794	-9.56648	-5.34088	0.997979	0.664012	0.772531	-8.50987
44833	N/A	N/A	sim to Restricted expression proliferation associated protein 100 (p100) (Differentially expressed in lung cells 2) (DIL-2) (Targeting protein for Xklp2) (Protein FLS353) (Hepatocellular carcinoma-associated antigen 519) (LOC311546), mRNA	N/A	1.07821	0.948442	0.933122	0.716991	1.37789	1.68846	1.31526		-4.62237	-6.71442	-5.19092	0.99917	0.998588	1	0.989679
44834	N/A	N/A	sim to monocarboxylate transporter 7B splice variant (LOC303772), mRNA	N/A	1.21796	0.961759	1.27172	0.973725	1.16602	1.10536	1.05158		0.776857	-7.933	0.955225	-8.76907	0.0796273	-2.58795	-6.99709
44835	310612	N/A	similar to interleukin enhancer binding factor 2	LOC310612	1.13427	1.04424	1.10427	1.20743	1.30479	1.23656	0.64835		0.392835	-6.35299	-0.703574	0.969527	0.999603	0.991593	1
44836	171073	7355	hepatoma-derived growth factor, related protein 2	Hdgfrp2	1.09091	0.950864	1.099	1.20276	1.46498	1.37303	0.971161		-2.43385	-6.1902	-1.83454	0.890782	0.999994	0.999831	-8.27134
44837	297994	3190	Bcl2-associated athanogene 1 (predicted)	Bag1_predicted	1.09963	0.955797	1.04718	1.24964	1.48182	1.55099	1.24676		-0.236106	-5.34613	-5.22063	0.999184	1	1	0.999051
44838	N/A	N/A	N/A	N/A	0.996618	0.893484	1.02263	0.792605	0.700469	0.796313	1.16501		-9.56055	-4.25486	-9.27449	0.35661	0.973074	0.286732	-1.9858
44839	287375	11092	flightless I homolog (Drosophila)	Fliih	1.03477	1.03951	1.11862	1.21676	1.38542	1.44387	1.24272		-7.3827	-6.85153	-0.0150169	0.981813	0.99999	0.999999	0.994353
44840	690516	10712	AW531722	LOC690516	1.17494	1.0728	1.04808	0.928598	1.21997	1.14436	1.17149		0.855906	-3.28993	-6.0243	-2.89102	0.977989	0.529717	0.834579
44841	N/A	N/A	sim to UPF2 regulator of nonsense transcripts homolog; regulator of nonsense transcripts 2; yeast Upf2p homolog (LOC361271), mRNA	N/A	1.11785	1.04927	1.08824	0.804717	1.06199	1.06659	0.806688		-1.66903	-7.1085	-3.71954	0.907601	-5.99632	-5.5848	0.898575
44842	94167	3606	peroxiredoxin 6	Prdx6	1.04656	1.00331	0.984625	0.775316	0.909931	0.97228	1.32954		-6.6826	-9.54947	-9.18083	0.996255	-1.78899	-8.35028	0.999199
44843	N/A	N/A	AA925539	N/A	1.08178	1.03094	1.01516	0.892986	1.14382	1.15186	1.0777		-2.19896	-7.7835	-9.09963	0.0340135	0.604222	0.711777	-2.56604
44844	84599	4972	transmembrane emp24-like trafficking protein 10 (yeast)	Tmed10	1.03888	0.958518	0.985016	1.12692	1.23984	1.57029	1.46427		-6.42845	-5.84863	-8.99511	0.562333	0.99827	1	1
44845	N/A	N/A	N/A	N/A	1.11861	0.990948	0.983402	1.11749	1.33729	1.36107	1.17311		0.176279	-9.37806	-8.9404	0.140741	0.999964	0.999988	0.916257
44846	N/A	N/A	sim to 2,5-oligoadenylate synthetase-like 9 (LOC304545), mRNA	N/A	1.09943	1.05023	1.11366	0.9117	1.15444	1.48344	1.17362		-1.93904	-6.4368	-2.07926	-2.12207	0.363267	0.999995	0.656984
44847	293502	32011	kinesin family member 22	Kif22	1.07359	0.98776	1.06902	0.833889	1.43605	1.71391	1.22667		-4.99053	-9.38567	-5.39434	0.653556	0.999788	1	0.84486
44848	298687	11916	aurora kinase A interacting protein 1	Aurkaip1	1.10577	0.9609	1.1005	1.01768	1.43065	1.44517	1.05016		0.877419	-3.83766	0.822831	-8.0633	1	1	-2.30048
44849	291659	36193	IK cytokine	Ik	1.13072	1.03281	1.08634	0.986197	1.15861	1.29582	0.940708		0.686418	-7.091	-0.956439	-9.05388	0.917622	0.999938	-3.13233
44850	58945	37844	dynein light chain LC8-type 1	Dynll1	1.02547	0.88461	1.14406	1.53448	1.73295	1.71769	1.30333		-7.54762	0.87691	0.943988	1	1	1	0.999997
44851	362567	9806	protein O-linked mannose beta1,2-N-acetylglucosaminyltransferase	Pomgnt1	1.03092	1.05146	1.05987	1.13033	1.42979	1.36704	1.10067		-7.18266	-4.32293	-3.23364	0.74856	1	0.999999	0.0270313
44852	298385	1776	mago-nashi homolog, proliferation-associated (Drosophila) (predicted)	Magoh_predicted	1.10021	0.939468	1.12596	1.68058	1.70647	1.60311	0.948713		-0.296215	-3.17732	0.542793	1	1	1	-4.43532
44853	498406	57043	similar to mitochondrial ribosomal protein S24 (predicted)	Mrps24_predicted	1.04086	1.01846	1.05465	0.777811	1.14633	1.23523	0.97396		-6.20406	-8.74903	-4.40354	0.999816	0.807903	0.997611	-7.93893
44854	362987	5141	RAB, member of RAS oncogene family-like 2A	Rabl2a	1.15971	1.05133	1.0167	0.826635	1.04716	1.082	0.8544		0.769355	-5.52951	-9.01847	0.971879	-6.021	-2.28091	0.850531
44855	N/A	N/A	sim to zinc finger protein 296 (LOC365511), mRNA	N/A	1.06855	1.06367	1.15062	0.892214	1.07086	1.07773	1.01417		-2.91537	-3.45497	0.818266	0.349696	-2.67327	-2.00946	-9.0927
44856	290232	8264	TERF1 (TRF1)-interacting nuclear factor 2	Tinf2	1.04725	1.07082	1.07915	0.922299	1.18246	1.27612	0.855756		-5.36854	-2.53958	-1.75175	-1.33448	0.965402	0.999698	0.93191
44857	N/A	N/A	dynein-like protein 8 (Dlp8), mRNA	N/A	1.13129	1.13979	1.16118	0.966335	1.41485	1.60071	1.33697		-2.00792	-1.58631	-0.722146	-8.56062	0.996798	0.999972	0.974897
44858	298019	2815	catenin (cadherin associated protein), alpha-like 1 (predicted)	Ctnnal1_predicted	1.06795	0.953934	0.86814	0.61269	0.575134	0.486124	0.549045		-6.10823	-7.60706	-0.812006	0.999994	0.999999	1	1
44859	685612	N/A	BE112719	LOC685612	0.925046	0.972595	0.992928	0.840436	1.10468	0.988855	0.975473		-5.59827	-8.94583	-9.52559	-0.138622	-3.92946	-9.46353	-9.06781
44860	N/A	N/A	sim to hypothetical protein FLJ10300 (LOC314523), mRNA	N/A	0.994951	1.01883	0.953191	0.859031	0.873564	0.945431	1.00696		-9.49545	-8.63353	-4.78758	0.945712	0.855942	-3.6556	-9.43295
44861	N/A	N/A	BF559782	N/A	1.10455	0.995106	0.930104	0.81322	0.88431	0.932472	0.901251		-1.40794	-9.52775	-3.74423	0.962838	-0.155777	-4.00769	-1.11092
44862	N/A	N/A	sim to RIKEN cDNA 1700088E04; DNA segment, Human EST J0827E04; Mus EST J0827E04; DNA segment, EST J0827E04 (LOC315126), mRNA	N/A	1.1113	1.09278	1.05741	1.21426	1.31513	1.16799	0.982402		-0.84847	-2.0272	-5.37298	0.947711	0.999073	0.704445	-9.03372
44863	307652	11797	similar to RIKEN cDNA 2310065K24	RGD1307433	1.09308	1.07507	1.08871	0.991007	1.08256	1.11868	1.33261		-1.93633	-3.48283	-2.27484	-9.42376	-2.79161	-0.442121	0.999601
44864	N/A	N/A	homocysteine-inducible, endoplasmic reticulum stress-inducible, ubiquitin-like domain member 1 (Herpud1), mRNA	N/A	1.04314	1.06174	0.98763	0.793779	1.07503	1.00395	1.13002		-5.72864	-3.31123	-9.15644	0.999564	-1.90205	-9.52529	0.6685
44865	N/A	N/A	microtubule-associated protein 1 light chain 3 alpha (Map1lc3a), mRNA	N/A	1.10984	1.06121	1.05096	1.13525	1.01504	0.830602	1.30081		-0.84851	-4.882	-5.99772	0.153771	-9.17766	0.930153	0.998615
44866	296136	229	nephronophthisis 1 (juvenile) homolog (human) (predicted)	Nphp1_predicted	1.16622	1.08768	1.01792	0.733193	0.761406	0.803564	0.752524		0.815769	-1.84779	-8.94468	0.999966	0.999696	0.993553	0.999846
44867	N/A	N/A	mob protein (Mob), mRNA	N/A	0.990472	1.04972	0.964725	0.839538	1.00702	1.02291	1.29705		-9.36408	-5.45876	-7.05588	0.957497	-9.45835	-8.48129	0.9997
44868	289780	6498	DEAD (Asp-Glu-Ala-Asp) box polypeptide 56	Ddx56	1.09952	1.00608	1.07743	1.56005	2.27014	2.08391	1.09356		-0.889954	-9.48961	-2.57665	1	1	1	-1.27065
44869	N/A	N/A	AA923842	N/A	1.11529	0.866002	1.11026	1.03837	1.70269	1.4981	1.08809		-0.717613	0.497921	-0.97693	-7.42567	1	0.999999	-2.48197
44870	619573	13135	hypothetical protein LOC619573	LOC619573	1.04838	1.05549	1.00123	0.992253	1.22781	1.3175	1.09577		-5.24353	-4.32967	-9.56354	-9.41554	0.996302	0.999959	-0.587539
44871	500441	13074	similar to testes development-related NYD-SP22 isoform 1 (predicted)	RGD1561916_predicted	N/A	1.06433	1.005	0.86897	1.05232	1.02626	0.849432		N/A	0.823701	N/A	0.53368	-5.77262	-1.88009	-9.52196
44872	N/A	N/A	N/A	N/A	0.976098	0.926331	1.02124	1.03759	1.24027	1.09076	1.06618		-8.69837	-3.5613	-8.90438	-7.66052	0.966475	-2.60502	-4.83777
44873	294964	31093	NADH dehydrogenase (ubiquinone) 1 beta subcomplex, 5 (predicted)	Ndufb5_predicted	0.989592	0.943665	0.978763	1.04502	1.29743	1.54618	1.09084		-9.36919	-4.96251	-8.75931	-6.57933	0.99866	1	-1.99307
44874	N/A	N/A	sim to Anillin (LOC363031), mRNA	N/A	1.31955	0.966924	0.958403	1.02003	1.57886	1.81078	1.50023		0.827617	-8.87106	-8.47952	-9.31954	0.999193	0.99999	0.995931
44875	287766	16297	similar to RIKEN cDNA 4732496G21 gene	RGD1309655	1.28819	1.1434	1.01538	0.526928	0.628404	0.533295	0.707006		0.97159	-0.629797	-9.30042	1	0.999997	1	0.999434
44876	N/A	N/A	BF395113	N/A	1.0512	1.05246	0.876978	0.718075	0.733716	0.585745	0.608393		-7.24508	-7.14696	-1.03498	0.997907	0.995001	1	0.999998
44877	N/A	N/A	sim to hypothetical protein FLJ20511 (LOC292008), mRNA	N/A	1.07582	1.13601	1.14099	0.783918	0.87926	0.865084	0.659602		-3.61238	0.0515174	0.189	0.994352	0.0896018	0.50222	0.999999
44878	N/A	N/A	acetyl-Coenzyme A acyltransferase 1 (peroxisomal 3-oxoacyl-Coenzyme A thiolase) (Acaa1), mRNA	N/A	1.05251	1.0819	0.892416	0.539891	0.673643	0.849327	0.79109		-5.54295	-2.4704	-0.111476	1	1	0.864507	0.996544
44879	N/A	N/A	sim to MOP-3 (LOC304470), mRNA	N/A	1.08122	0.961843	1.05792	1.06475	1.09326	1.07155	1.15658		-4.67666	-8.0383	-6.62952	-6.05806	-3.72055	-5.48364	-0.336638
44880	N/A	N/A	WD repeat domain 7 (Wdr7), mRNA	N/A	0.992519	1.09612	0.94703	0.801956	0.987839	1.09909	1.02198		-9.488	-2.54782	-6.14274	0.958307	-9.35546	-2.33007	-8.92104
44881	N/A	N/A	N-myc downstream-regulated gene 2 (Ndrg2), mRNA	N/A	1.06906	1.09606	0.902984	0.676451	0.735679	0.744929	0.814745		-6.32201	-4.32276	-3.53887	0.999244	0.983648	0.974695	0.561226
44882	315792	N/A	similar to modulator of estrogen induced transcription	RGD1307526	1.29433	1.05959	1.24121	1.05816	1.22158	1.15979	0.849614		0.937375	-6.84819	0.751207	-6.95557	0.595513	-0.637131	-0.13614
44883	499076	75071	similar to protein phosphatase 1, regulatory subunit 12C	LOC499076	1.13767	0.995012	0.965821	0.902028	1.05431	1.0319	0.912359		0.821524	-9.4946	-6.58897	0.300701	-3.96049	-7.06388	-0.191473
44884	299507	6564	similar to HCV NS3-transactivated protein 1 (predicted)	RGD1306332_predicted	1.08955	0.962178	1.04999	1.22453	1.53424	1.37546	1.03364		-1.04333	-6.48556	-5.10469	0.995001	1	0.999997	-7.19225
44885	362366	23059	FK506 binding protein 14	Fkbp14	1.00141	0.99811	0.999396	0.755122	1.08892	1.49481	1.13881		-9.56189	-9.55743	-9.56635	0.999988	-0.73043	1	0.797452
44886	361443	11989	similar to RIKEN cDNA 2310079N02 (predicted)	RGD1306192_predicted	1.09676	1.0491	0.979404	0.636239	0.803663	0.839835	0.933274		-1.9633	-6.43428	-8.88408	0.999999	0.97768	0.836804	-4.13222
44887	81916	4213	PDZK1 interacting protein 1	Pdzk1ip1	1.1503	1.04922	0.965323	0.963726	1.2266	1.51908	1.45926		-2.53322	-8.25463	-9.07712	-8.76906	-0.109656	0.996298	0.987587
44888	498425	84793	similar to U2 small nuclear ribonucleoprotein auxiliary factor 35 kDa subunit related-protein 1 (U2(RNU2) small nuclear RNA auxillary factor 1-like 1) (SP2)	LOC498425	1.12564	1.15851	0.968635	0.692753	0.779839	0.869842	0.944141		0.95528	0.995899	-5.67607	1	0.999999	0.992095	-1.47437
44889	27100	55884	growth factor, erv1 homolog (S. cerevisiae)	Gfer	1.06579	1.05147	1.23479	1.10063	1.59488	1.47157	1.06898		-5.96979	-7.15319	0.823876	-3.17502	0.999995	0.999838	-5.6999
44890	N/A	N/A	N/A	N/A	1.21833	1.15676	1.02679	0.831041	1.01582	1.08478	1.0148		0.800526	-0.0919524	-8.75762	0.691054	-9.27429	-4.037	-9.31004
44891	287280	38775	S-phase kinase-associated protein 1A	Skp1a	1.02565	1.05288	1.0883	1.08469	1.28501	1.37593	1.24832		-8.06397	-4.64676	-1.0475	-1.31098	0.999802	0.999998	0.998731
44892	N/A	N/A	N/A	N/A	1.06466	1.06605	1.02816	0.869093	1.06591	1.16827	1.08602		-4.05019	-3.899	-8.11785	0.655436	-3.91415	0.828357	-1.99289
44893	N/A	N/A	sim to Smarcal1 protein (LOC316477), mRNA	N/A	1.17054	0.993217	0.950776	0.691854	1.28719	1.20599	1.22661		-0.020984	-9.51812	-7.18808	0.999568	0.955622	0.578441	0.756247
44894	360823	23814	ankyrin repeat domain 13	Ankrd13	1.07845	1.05406	1.03548	0.961329	1.25426	1.28835	1.08851		-2.84276	-5.41637	-7.47618	-6.97296	0.99416	0.998651	-1.97883
44895	309927	N/A	similar to ribosomal protein L24	LOC309927	1.05219	1.03702	0.927751	0.765113	0.987382	0.943242	0.932271		-2.84573	-5.26198	-0.260732	1	-8.90523	-1.81891	-0.62341
44896	246333	8315	proprotein convertase subtilisin/kexin type 1 inhibitor	Pcsk1n	1.0789	1.0804	0.988433	0.835539	0.979394	0.964909	0.896852		-2.71718	-2.58011	-9.30382	0.940401	-8.74747	-7.34048	-0.315724
44897	29479	1907	outer dense fiber of sperm tails 2	Odf2	0.980906	0.922007	1.00487	0.991564	1.25862	1.23407	1.10362		-8.55056	-0.905241	-9.49953	-9.36243	0.999716	0.998907	0.106326
44898	311483	68138	ribosome binding protein 1 homolog 180kDa (dog) (predicted)	Rrbp1_predicted	1.10453	0.951318	1.19027	1.53987	1.69662	2.10657	1.3746		-1.11251	-5.94391	0.886451	1	1	1	0.999935
44899	N/A	N/A	AW535651	N/A	1.04508	1.08578	1.12182	0.950836	1.21283	1.36683	1.07245		-4.99994	-0.584635	0.689868	-4.06	0.997937	1	-1.63001
44900	54299	88618	nuclear receptor co-repressor 1	Ncor1	1.09031	1.03953	1.04554	0.91239	0.951973	0.921136	0.873681		-2.05267	-7.17314	-6.53591	-1.63087	-5.99793	-2.43151	0.41095
44901	688611	77362	similar to centrin 4	LOC688611	1.30539	1.07148	1.02759	0.897545	1.18204	1.12406	1.02777		0.956574	-5.8874	-8.54726	-2.76773	0.0162215	-2.17871	-8.87169
44902	170496	4064	lipocalin 2	Lcn2	1.04805	1.01101	1.01101	0.831615	1.09227	1.21425	1.14092		-6.88618	-9.39908	-9.39903	0.815504	-2.83422	0.874772	-0.187002
44903	N/A	N/A	sim to diacylglycerol O-acyltransferase 2-like 1; diacylglycerol O-acyltransferase 2-like (LOC363261), mRNA	N/A	1.18776	1.02196	1.16666	0.95529	1.09216	1.12835	1.26183		-0.0773148	-9.16474	-0.652822	-7.90174	-4.63476	-2.30642	0.800232
44904	N/A	N/A	N/A	N/A	1.09686	1.12177	1.1214	0.869776	1.18227	1.29655	1.44042		-3.91865	-2.28778	-2.30907	-0.93982	0.033952	0.946286	0.998973
44905	N/A	N/A	AI059776	N/A	N/A	N/A	1.01669	1.34759	1.6161	1.38272	0.93508		N/A	N/A	N/A	0.869941	0.996668	0.603153	-9.54923
44906	N/A	N/A	ubiquitin-conjugating enzyme E2N (homologous to yeast UBC13) (Ube2n), mRNA	N/A	1.10887	1.10952	1.0149	0.908537	1.06404	1.01461	0.878709		-1.95359	-1.9123	-9.28533	-2.50451	-5.59976	-9.29567	-0.493708
44907	N/A	N/A	N/A	N/A	1.0966	1.0142	0.90171	0.739963	0.917087	0.89809	0.763514		-0.820963	-9.12067	-0.187333	0.99998	-1.22466	-0.00966731	0.999865
44908	315329	69517	similar to expressed sequence AW556797 (predicted)	RGD1305138_predicted	1.06703	0.973212	1.06781	1.21188	1.49907	1.53231	1.11758		-3.62735	-8.1183	-3.54446	0.978158	1	1	-0.037576
44909	N/A	N/A	N/A	N/A	0.912933	0.930854	0.837057	0.697883	0.738074	0.69978	1.12795		-5.20489	-6.58695	-0.506117	0.98911	0.939588	0.988135	-3.21192
44910	296076	37738	signal recognition particle 14 (predicted)	Srp14_predicted	1.07906	1.05858	0.993256	0.733973	0.9579	1.00321	1.18738		-1.16055	-3.2701	-9.42945	0.999999	-5.26338	-9.53618	0.989371
44911	688591	N/A	similar to Ferritin light chain 1 (Ferritin L subunit 1)	LOC688591	1.15271	1.09993	1.07681	1.02035	1.3354	1.43795	1.28471		0.946292	0.192409	-1.13949	-8.34005	0.999998	1	0.999975
44912	N/A	N/A	N/A	N/A	1.1635	1.0889	0.925296	0.91001	1.34873	1.30111	1.25792		0.487801	-2.82801	-3.63781	-2.06763	0.999325	0.996069	0.980618
44913	361695	11837	similar to 2410001H17Rik protein (predicted)	RGD1305824_predicted	1.05786	1.03676	1.05539	0.700914	0.986946	1.1464	1.28663		-5.11515	-7.41793	-5.38966	0.999994	-9.25204	0.47615	0.998101
44914	N/A	N/A	sim to RIKEN cDNA 2410011G03 (LOC299739), mRNA	N/A	1.08597	1.04589	0.972028	0.968399	1.23379	1.51081	1.04095		-3.61453	-7.23529	-8.56068	-8.2963	0.911753	0.99999	-7.65414
44915	81528	1909	8-oxoguanine DNA-glycosylase 1	Ogg1	1.01498	1.01506	0.946312	0.757241	1.11117	1.26246	1.10189		-8.94796	-8.94139	-3.67921	0.99999	0.360794	0.999775	0.0459031
44916	N/A	N/A	sim to alpha-catenin related protein (LOC298019), mRNA	N/A	1.15755	1.07238	0.943798	0.504689	0.604233	0.578455	0.627278		-0.688495	-5.83539	-6.83108	1	0.999995	0.999999	0.99998
44917	81816	37761	ubiquitin-conjugating enzyme E2B, RAD6 homolog (S. cerevisiae)	Ube2b	1.14882	1.08065	0.946486	0.495906	0.574949	0.53667	0.743321		-0.0225353	-3.92189	-6.16627	1	1	1	0.998388
44918	N/A	N/A	N/A	N/A	1.12788	1.06048	1.01846	0.768662	1.07033	0.945947	0.914373		-3.89763	-6.96358	-9.27931	0.925256	-6.2415	-7.20073	-4.51393
44919	N/A	N/A	N/A	N/A	N/A	1.00115	0.995893	0.760053	0.906441	0.964907	0.859912		N/A	0.816537	N/A	0.999972	-0.0857006	-6.83944	-9.56487
44920	N/A	N/A	sim to mKIAA0800 protein (LOC315987), mRNA	N/A	1.0737	0.867503	0.981353	0.994905	1.03373	1.04332	0.98039		-4.58818	0.0577883	-9.09824	-9.53204	-8.1804	-7.40237	-9.04934
44921	303970	10634	bobby sox homolog (Drosophila) (predicted)	Bbx_predicted	1.04856	1.00891	0.922882	0.478804	0.631323	0.681715	0.769981		-5.91379	-9.40973	-2.21856	1	1	0.999999	0.99938
44922	85311	9294	phosphatidylserine-specific phospholipase A1	Pspla1	1.33796	1.08447	1.12857	0.777993	0.807148	0.647628	0.903404		0.992399	-4.34128	-1.39814	0.962727	0.854444	0.999983	-2.6644
44923	24943	448	proteolipid protein	Plp	1.24139	1.105	1.28746	0.823571	0.96341	0.857884	0.753095		0.937008	-2.10341	0.986646	0.847513	-7.86159	0.332122	0.996649
44924	360725	36143	sorting nexin 4 (predicted)	Snx4_predicted	1.14395	1.09102	1.04016	0.846823	0.898819	0.967361	0.939421		0.568134	-1.57043	-6.84244	0.901637	-0.32157	-7.54564	-4.03323
44925	N/A	N/A	sim to testicular condensing enzyme (LOC287440), mRNA	N/A	1.02647	1.16523	1.05229	0.920949	1.11121	1.16981	1.0133		-8.3029	0.788345	-5.53733	-2.09782	-0.475243	0.823415	-9.22732
44926	363139	9293	zinc finger, MYND domain-containing 10	Zmynd10	1.07843	1.07777	0.977588	0.700937	0.800112	0.760362	0.821178		-3.07051	-3.13285	-8.67589	0.999992	0.989969	0.999327	0.962913
44927	363160	N/A	similar to Oligosaccharyl transferase 3 CG7748-PA	RGD1311563	1.0992	0.998568	1.05372	1.08522	1.2132	1.4266	1.37998		-0.753738	-9.56277	-4.97876	-1.71209	0.984358	0.999999	0.999993
44928	361834	12495	similar to RIKEN cDNA 1700040L02 (predicted)	RGD1306739_predicted	1.06687	1.10564	1.03137	0.748669	0.9013	0.949618	1.02817		-3.5708	-0.499292	-7.70009	0.999932	-0.31604	-5.16345	-8.02844
44929	301575	11186	integral membrane protein 2C	Itm2c	1.15566	1.04792	1.00534	0.783735	1.02061	1.1645	1.10401		0.312259	-6.77483	-9.52518	0.988818	-8.96505	0.475554	-1.79084
44930	25677	31344	male germ cell-associated kinase	Mak	0.875687	1.02877	0.987457	0.889144	1.05872	0.98591	1.02007		-6.79452	-9.53433	-9.52346	-5.94857	-8.70752	-9.51191	-9.49495
44931	N/A	N/A	restin (Rsn), mRNA	N/A	1.1342	1.02597	1.09647	0.855066	0.937772	0.997305	1.08616		-2.17756	-9.03705	-4.49981	-0.704417	-8.37131	-9.56133	-7.28056
44932	361387	8714	zinc finger protein 330 (predicted)	Zfp330_predicted	1.18319	1.04533	1.02303	1.0834	1.14045	1.04159	0.945122		0.984098	-5.16719	-8.15359	-0.930142	0.848624	-5.69767	-3.45037
44933	N/A	N/A	sim to Ierepo4-pending protein (LOC362154), mRNA	N/A	1.16197	0.995269	1.22458	1.33309	1.45101	1.32022	0.853427		0.14252	-9.53892	0.86145	0.995867	0.99991	0.993681	0.342966
44934	361711	21265	D4, zinc and double PHD fingers family 2 (predicted)	Dpf2_predicted	1.07923	1.00048	1.05501	0.998772	1.07842	0.942209	1.00192		-0.851244	-9.56661	-3.37861	-9.56234	-0.912494	-2.58024	-9.55515
44935	N/A	N/A	sim to RIKEN cDNA 1700030K01 (LOC294594), mRNA	N/A	1.04036	1.05991	1.06009	1.05795	1.3156	1.17155	1.03374		-6.67783	-4.33382	-4.31367	-4.56347	0.999318	0.885187	-7.43529
44936	297436	11920	coiled-coil-helix-coiled-coil-helix domain containing 6 (predicted)	Chchd6_predicted	1.05609	1.01104	1.02411	1.06784	1.4009	1.51363	1.02104		-4.77052	-9.30769	-8.40167	-3.43419	0.999996	1	-8.66347
44937	308993	7550	selenophosphate synthetase 2	Sephs2	0.989341	0.977861	1.28402	1.01428	1.33871	1.21066	1.0159		-9.33505	-8.59228	0.998927	-9.16406	0.999904	0.972232	-9.07071
44938	N/A	N/A	sim to RIKEN cDNA 2310046M08 (LOC368104), mRNA	N/A	1.06733	1.04586	1.01887	0.934377	1.14258	1.51809	1.49456		-5.65509	-7.47666	-9.16783	-5.96281	-0.648417	0.999975	0.999951
44939	114768	7584	urate oxidase	Uox	0.966001	1.12875	1.06865	1.04429	1.1626	1.2369	1.15447		-7.81204	-0.285965	-4.46118	-6.95277	0.551621	0.968418	0.41556
44940	N/A	N/A	sim to transcription elongation regulator 1; transcription factor CA150; TATA box binding protein (TBP)-associated factor, RNA polymerase II, S, 150kD; TATA box-binding protein-associated factor 2S (LOC307474), mRNA	N/A	1.30046	1.12589	1.35999	1.31126	1.43199	1.49283	0.964289		0.935926	-2.28601	0.986595	0.951612	0.998011	0.999593	-8.43581
44941	299075	42466	trafficking protein particle complex 6B (predicted)	Trappc6b_predicted	1.12147	1.05122	1.19625	0.987603	1.31261	1.28465	0.933598		-0.366655	-6.03258	0.896877	-9.29949	0.998996	0.996895	-3.92914
44942	296394	2865	dolichol-phosphate (beta-D) mannosyltransferase 1 (predicted)	Dpm1_predicted	1.17448	1.08543	1.03902	0.811429	1.04338	1.05189	0.890844		0.987099	-0.422313	-5.68845	0.999596	-5.0292	-3.79042	0.759678
44943	290796	9398	transmembrane protein 66	Tmem66	1.07745	1.00359	1.00336	0.998722	1.09395	1.30829	1.27937		-3.00256	-9.5431	-9.54606	-9.56427	-1.63266	0.999345	0.997765
44944	58934	1951	programmed cell death 2	Pdcd2	1.04882	0.996292	1.00699	0.999215	1.18763	1.03489	0.914132		-4.46323	-9.5243	-9.41689	-9.56544	0.991204	-6.48691	-0.130124
44945	N/A	N/A	sim to ankyrin repeat and SOCS box-containing protein 9 (LOC367785), mRNA	N/A	1.07886	0.972632	1.04806	1.02864	1.21294	1.21768	1.00292		-0.736963	-7.21006	-4.18174	-7.1371	0.999046	0.999287	-9.5378
44946	N/A	N/A	N/A	N/A	1.059	0.926478	0.913297	0.809778	1.39365	1.67168	1.3404		-5.26068	-3.2178	-1.93247	0.974515	0.999951	1	0.999612
44947	N/A	N/A	N/A	N/A	1.12384	1.01179	1.02316	0.925815	1.20252	1.03863	1.02888		0.375507	-9.24538	-8.39371	-1.9102	0.981569	-6.66832	-7.81185
44948	N/A	N/A	N/A	N/A	1.15025	0.944807	1.02698	1.0157	1.15476	1.13975	1.08493		0.851244	-3.85925	-7.88133	-8.95499	0.879821	0.758214	-1.20895
44949	N/A	N/A	AI227912	N/A	1.05862	0.909909	1.02097	1.09613	1.24023	1.38763	1.21935		-1.09421	0.829986	-7.44976	0.791767	0.999997	1	0.999987
44950	305127	12971	zinc finger protein 644 (predicted)	Zfp644_predicted	1.18131	1.05176	1.15646	0.972095	1.0635	0.981203	0.927325		0.991674	-3.78657	0.964137	-7.20575	-2.29323	-8.42734	-1.49078
44951	312651	12819	WD repeat domain 10	Wdr10	1.13057	1.05735	1.03517	0.775021	0.826701	0.766913	1.10785		0.122357	-5.13502	-7.55819	0.998492	0.955737	0.999152	-0.800022
44952	N/A	N/A	sim to 5830411E10Rik protein (LOC363227), mRNA	N/A	1.07689	0.968314	1.17432	1.65388	1.4872	1.37836	1.73618		-3.88842	-8.11112	0.633999	1	0.999995	0.999765	1
44953	N/A	N/A	N/A	N/A	1.16021	1.07532	1.1187	1.01469	1.13049	1.10953	1.01059		0.920006	-1.89056	0.445481	-9.01021	0.671166	0.182718	-9.27276
44954	299186	22692	D4, zinc and double PHD fingers, family 3 (predicted)	Dpf3_predicted	1.02675	0.98889	1.06685	0.965668	1.06831	1.09151	1.00956		-8.75925	-9.41753	-5.58614	-8.19483	-5.45619	-3.48919	-9.45847
44955	287115	5513	sim to RIKEN cDNA 1700012G19 gene (LOC287115), mRNA	RGD1307773_predicted	0.99494	0.983305	1.1871	0.968699	1.34306	1.51916	1.12166		-9.52712	-9.13289	0.78476	-8.10146	0.999325	0.999999	-0.656765
44956	N/A	N/A	N/A	N/A	1.2673	1.059	1.10349	0.86593	1.24653	1.12003	0.85117		0.847494	-6.9972	-3.70126	-0.955289	0.74497	-2.64173	-0.307522
44957	293571	N/A	sim to TRAF-binding protein (LOC293571), mRNA	N/A	1.08264	1.13745	1.10143	0.815181	0.890849	0.900573	0.812795		-2.33838	0.407927	-0.970328	0.984249	-0.000674414	-0.491753	0.986528
44958	286899	37494	heat shock factor binding protein 1	Hsbp1	1.0399	0.990045	1.01158	0.708694	0.787103	0.808896	0.933733		-5.0069	-9.17836	-9.05582	1	0.999991	0.999921	-0.969437
44959	303565	16304	glucose 6 phosphatase, catalytic, 3	G6pc3	1.07608	0.957447	1.03797	1.00775	1.27618	1.40976	1.01969		-0.570012	-4.27599	-5.3278	-9.33416	0.999994	1	-8.16999
44960	N/A	N/A	N/A	N/A	1.09787	0.993093	0.924195	1.12691	1.07806	1.08613	1.15664		-0.654907	-9.45411	-1.76332	0.441514	-2.10839	-1.43483	0.841836
44961	291670	9517	CXXC finger 5	Cxxc5	1.04105	1.09316	1.1433	0.891506	1.08312	0.934019	0.876228		-6.74268	0.0882696	0.93666	0.786528	-0.437229	-1.40515	0.928696
44962	362578	11546	coiled-coil domain containing 23	Ccdc23	1.14729	1.0841	1.11465	0.907762	1.03997	0.976494	0.915619		0.86053	-1.09325	0.372445	-0.0802295	-6.11807	-8.12655	-0.560225
44963	N/A	N/A	N/A	N/A	0.98312	0.993922	1.08671	0.97806	1.26096	1.08263	1.01585		-9.2097	-9.52077	-3.73134	-8.9676	0.954499	-4.07266	-9.11245
44964	362304	37636	similar to ORC5-related protein	LOC362304	1.17336	1.03766	1.07238	0.775712	0.866343	0.838138	0.866009		0.788925	-7.3711	-3.66056	0.998002	0.57675	0.900725	0.583371
44965	N/A	N/A	N/A	N/A	0.982747	0.940754	1.20417	0.96533	1.20612	1.17075	1.16964		-9.37506	-7.43955	-0.462228	-8.80015	-0.415371	-1.48821	-1.52997
44966	246120	41528	RDCR-0918-3 protein	LOC246120	1.05637	1.0281	0.997953	0.800676	0.892041	0.865834	1.07264		-3.11082	-7.262	-9.55306	0.999873	0.756919	0.963468	-1.31465
44967	N/A	N/A	N/A	N/A	1.01759	1.13602	1.0435	0.923862	1.0513	1.13193	1.12443		-8.97113	0.396475	-6.49634	-2.31224	-5.58959	0.300392	0.0885559
44968	64531	10161	synaptojanin 2 binding protein	Synj2bp	1.23882	1.07556	1.04332	0.830715	1.09661	1.17427	1.06298		0.861264	-5.03654	-7.72301	0.627905	-3.34405	0.190306	-6.11581
44969	296566	N/A	chloride intracellular channel 3	Clic3	1.12626	1.06976	1.42119	0.702041	0.798486	0.945734	0.655658		-1.85576	-5.86266	0.998768	0.998876	0.855559	-6.85497	0.99993
44970	114632	31260	small inducible cytokine subfamily E, member 1	Scye1	1.09368	1.00277	1.13255	1.48073	1.51327	1.3836	0.755244		0.521714	-9.53323	0.959232	1	1	1	1
44971	58835	39318	3-phosphoglycerate dehydrogenase	Phgdh	0.934812	1.05734	0.981034	0.897707	1.80375	2.10933	0.809378		-5.76071	-6.77554	-9.18896	-2.43936	1	1	0.799797
44972	N/A	N/A	sim to hypothetical protein FLJ20276 (LOC313331), mRNA	N/A	1.32172	1.0244	1.12406	0.755316	1.01138	1.12309	0.888619		0.705687	-9.25843	-4.32626	0.717014	-9.4985	-4.37915	-4.25686
44973	290642	41702	similar to hypothetical protein BC013949 (predicted)	RGD1310931_predicted	1.10104	0.916454	1.12481	1.4876	1.87582	2.08832	1.27841		-0.671218	-1.29029	0.280266	1	1	1	0.999227
44974	306840	40825	sirtuin 5 (silent mating type information regulation 2 homolog) 5 (S. cerevisiae)	Sirt5	1.04408	0.963546	1.01668	0.941947	1.12499	1.2159	0.897977		-5.47179	-6.3384	-8.82363	-3.16731	0.633339	0.996591	0.387898
44975	293448	37764	sim to Ubiquinol-cytochrome C reductase complex core protein 2, mitochondrial precursor (Complex III subunit II) (LOC293448), mRNA	Uqcrc2	1.08194	0.967119	1.09066	1.05315	1.4074	1.50372	0.985982		-2.53507	-7.63018	-1.82022	-5.52585	0.99999	1	-9.19089
44976	287392	12896	tektin 3	Tekt3	0.858045	1.02455	1.09942	1.06109	1.294	1.50608	0.715193		-0.790021	-9.08374	-4.23686	-7.00181	0.896484	0.999484	0.992352
44977	29630	4560	proteasome (prosome, macropain) 28 subunit, alpha	Psme1	1.0569	0.978393	1.06938	0.900666	1.10343	1.24587	1.07238		-2.588	-7.8909	-1.21006	0.707478	0.573701	0.999945	-0.945977
44978	287716	2111	glucose-6-phosphatase, catalytic	Psme3	0.978048	0.922149	1.20834	1.66937	2.05406	1.91071	1.2596		-8.93802	-3.7414	0.802721	1	1	1	0.962247
44979	171414	23182	polyamine modulated factor 1 binding protein 1	Pmfbp1	1.41307	0.978583	1.12933	1.05707	1.53168	1.35422	1.03099		0.978598	-9.1569	-4.37218	-7.73135	0.998287	0.925386	-8.97276
44980	303612	5221	polymerase (DNA directed), gamma 2, accessory subunit (predicted)	Polg2_predicted	1.02762	0.943142	1.00246	1.04949	1.22037	1.02148	0.842998		-9.08651	-5.91119	-9.55938	-6.90515	0.867262	-8.98625	0.618591
44981	25756	22548	carnitine palmitoyltransferase 1b, muscle	Cpt1b	0.967663	1.20845	0.987733	0.861793	1.16544	1.20302	1.01813		-8.08698	0.872737	-9.34403	0.392767	0.480511	0.846945	-9.1002
44982	N/A	N/A	A kinase (PRKA) anchor protein (gravin) 12 (Akap12), mRNA	N/A	0.998563	0.959546	0.94304	0.941292	1.05894	0.983176	0.989821		-9.5609	-5.42694	-2.93119	-2.69607	-3.11069	-8.70679	-9.24547
44983	689074	N/A	sim to CG33130-PA (LOC288373), mRNA	LOC689074	1.06966	1.00509	1.0086	0.685898	0.90583	0.853783	0.80599		-4.56878	-9.52823	-9.45647	0.999986	-1.72944	0.598134	0.963415
44984	N/A	N/A	sim to eukaryotic translation initiation factor 4E like 3; DNA segment, human D0S6743E (LOC363275), mRNA	N/A	1.11166	0.962161	1.0416	1.23252	1.66211	1.75864	1.62185		-0.224699	-6.81295	-6.54557	0.982064	1	1	1
44985	N/A	N/A	sim to RIKEN cDNA 2810002D13 gene (LOC311346), mRNA	N/A	1.10384	1.03983	0.93381	0.661841	0.8666	0.938182	1.0082		0.564557	-4.81425	-0.790485	1	0.986997	-1.23964	-9.29038
44986	60353	1219	acrosomal vesicle protein 1	Acrv1	1.13557	1.01855	1.03436	0.78575	1.11875	0.999812	0.991168		-0.678739	-9.1479	-8.21938	0.970188	-1.47953	-9.56732	-9.46802
44987	N/A	N/A	N/A	N/A	1.07777	1.0268	1.01409	0.836885	0.986743	1.10242	1.43654		-1.40929	-7.72672	-9.01382	0.99105	-9.06279	0.0764117	1
44988	N/A	N/A	sim to Hypothetical protein KIAA0419 (LOC361634), mRNA	N/A	1.10515	1.11496	1.12124	0.872776	1.03297	0.986179	1.06778		-2.06422	-1.46099	-1.12393	-0.138626	-8.23745	-9.30811	-5.13697
44989	N/A	N/A	N/A	N/A	1.04248	1.06414	0.96816	0.87608	1.04036	0.933935	1.08891		-5.6154	-2.77586	-6.94792	0.847909	-5.91389	-2.06873	-0.605177
44990	361625	10764	BE105203	Nrip3_predicted	1.058	1.1719	1.03652	0.886317	1.02381	1.00429	0.960092		-4.7013	0.866924	-7.21084	0.263398	-8.47542	-9.52916	-6.63777
44991	313771	11550	similar to BC002216 protein	MGC94339	1.08273	0.997339	1.03893	0.886887	1.24172	1.33981	1.20134		-1.93403	-9.55159	-6.79492	0.354909	0.995752	0.999955	0.972301
44992	300257	1972	prefoldin 5 (predicted)	Pfdn5_predicted	1.06006	1.05774	0.986914	0.677403	0.902175	0.952703	0.921009		-4.69765	-4.95877	-9.23414	0.999999	-0.650652	-5.88365	-2.15528
44993	117089	7642	nerve growth factor receptor (TNFRSF16) associated protein 1	Ngfrap1	1.09374	1.04233	1.00612	0.653436	0.884026	1.03278	0.859933		-0.668746	-5.99936	-9.47257	1	0.626604	-7.22552	0.912798
44994	25203	68982	cyclin B1	Ccnb1	1.14758	0.786624	0.880752	0.614944	1.43067	1.87752	1.40934		-1.40639	0.83458	-1.97716	0.999976	0.99707	1	0.994945
44995	360584	11750	zinc finger protein 403	Zfp403	1.23867	1.03922	1.20119	1.12701	1.30019	1.05214	0.806421		0.947101	-7.66196	0.813108	-0.692081	0.993922	-6.4803	0.94955
44996	304284	9114	brain protein I3	Bri3	1.01706	0.980821	0.965991	0.722064	0.886043	0.90434	0.930901		-8.62272	-8.34743	-6.16448	1	0.848438	0.493633	-1.11935
44997	304193	32254	BF549646	Arhgef18_predicted	1.04532	0.992871	0.998995	1.20255	1.30296	1.21364	0.877671		-5.54605	-9.43458	-9.56472	0.988941	0.999937	0.993743	0.756255
44998	289859	41646	similar to hypothetical protein MGC15407	RGD1311732	1.3113	1.01626	1.23367	0.9825	1.06793	0.908515	0.818888		0.989899	-9.25254	0.882135	-9.19154	-5.43997	-2.73896	0.827769
44999	N/A	N/A	N/A	N/A	1.08686	0.995024	1.03739	0.840937	0.973928	0.883701	0.888512		-1.1435	-9.50425	-6.6625	0.974999	-7.93995	0.625411	0.51269
45000	363494	55441	sim to ALPHA-GALACTOSIDASE A PRECURSOR (MELIBIASE) (ALPHA-D-GALACTOSIDE GALACTOHYDROLASE) (ALPHA-D-GALACTOSIDASE A) (LOC363494), mRNA	Gla	0.984686	1.07873	1.19455	0.872692	0.821335	0.686285	0.796406		-9.18463	-4.85498	0.859304	0.262044	0.939469	0.999993	0.985765
45001	N/A	N/A	beclin 1 (coiled-coil, myosin-like BCL2-interacting protein) (Becn1), mRNA	N/A	1.0579	1.05121	1.18195	1.04355	1.13436	1.21738	1.09194		-1.94504	-2.83416	0.998629	-4.02083	0.962262	0.999888	0.457701
45002	N/A	N/A	lactalbumin, alpha	N/A	1.06799	1.08979	1.10724	1.06131	1.27224	1.24384	0.964491		-3.27311	-2.14503	-1.34541	-3.62634	0.925433	0.913199	-4.81015
45003	N/A	N/A	CGI-58-like protein (LOC316122), mRNA	N/A	1.12793	0.955866	1.1935	1.09509	1.24818	1.35751	1.18628		-0.0686882	-4.08083	0.840748	-1.29389	0.974172	0.99944	0.799947
45004	315598	9227	C1q and tumor necrosis factor related protein 5	C1qtnf5	0.99049	1.08548	1.07461	0.591709	0.665586	0.468305	0.542206		-5.58795	-2.45139	-3.00523	1	0.999938	1	1
45005	N/A	N/A	protamine 3 (Prm3), mRNA	N/A	1.03277	1.08201	0.898219	0.709457	0.898674	0.912511	0.826904		-5.07333	-2.90023	-1.5038	0.997934	-1.52627	-2.24958	0.632348
45006	N/A	N/A	sim to Protein transport protein Sec24B (SEC24-related protein B) (LOC295461), mRNA	N/A	1.0361	0.825606	1.00543	1.00852	0.978917	1.02615	1.12191		-5.25195	-0.202748	-5.63839	-5.62459	-5.50202	-5.43488	-2.5212
45007	311849	598	carnitine acetyltransferase	Crat	0.998513	0.959903	0.99167	0.759596	1.09114	1.13483	1.03913		-5.64605	-4.37648	-5.58889	0.996918	-1.58618	0.0344637	-4.51472
45008	246146	40827	hsp70-interacting protein	Hspbp1	1.04059	1.01544	1.0823	1.56414	1.75645	1.63357	0.932959		-3.51957	-5.27472	-0.517629	1	1	1	-1.10902
45009	N/A	N/A	sim to thymosin, beta, identified in neuroblastoma cells (LOC367907), mRNA	N/A	1.03886	1.00785	0.953168	0.975071	1.17697	1.06196	0.997548		-5.5826	-5.61243	-4.44052	-5.28742	0.251414	-3.85727	-5.25673
45010	287361	13108	AW522651	Zfp496_predicted	1.09863	1.049	0.961755	0.954959	0.996352	0.895299	0.871847		-0.353041	-3.34216	-4.00363	-3.4758	-5.63122	0.236644	0.73589
45011	N/A	N/A	HCR (a-helix coiled-coil rod homolog) (Hcr), mRNA	N/A	1.10583	0.985795	0.985205	0.652341	0.993441	1.12134	0.875152		-0.258195	-5.41741	-5.39813	1	-5.59844	0.208688	0.606656
45012	N/A	N/A	N/A	N/A	1.06581	1.04802	1.05712	1.04358	1.14192	1.02673	1.02093		-1.33391	-2.74176	-1.98437	-3.12725	0.894559	-4.53139	-4.93395
45013	N/A	N/A	N/A	N/A	1.01496	0.992076	1.17841	1.24969	1.30745	1.28428	1.11822		-5.27339	-5.53801	0.958826	0.99962	0.999982	0.99994	0.673897
45014	N/A	N/A	sim to Retinoblastoma-binding protein 8 (RBBP-8) (CtBP interacting protein) (CtIP) (Retinoblastoma-interacting protein and myosin-like) (RIM) (LOC291787), mRNA	N/A	1.21476	1.09673	1.24233	1.56798	1.36334	1.20038	1.00592		0.889631	-1.41955	0.953729	0.999999	0.999153	0.828812	-5.6197
45015	288444	21322	heat shock 105kDa/110kDa protein 1	Hsph1	1.10478	0.979091	1.37227	2.55651	1.97001	1.96532	1.28245		-0.497207	-5.1995	0.999909	1	1	1	0.997029
45016	362706	5482	ribokinase (predicted)	Rbks_predicted	1.01669	1.13951	1.12293	1.12384	1.09416	1.24975	1.02793		-5.25424	0.787788	0.347892	0.597853	-0.190038	0.998763	-4.61647
45017	298875	7427	lysosomal-associated protein transmembrane 4A	Laptm4a	1.06288	1.00559	0.960488	0.620084	0.720238	0.919995	0.856681		-3.54888	-5.62668	-4.62644	0.999998	0.998771	-2.29188	0.339104
45018	689161	41384	sim to gamma-aminobutyric acid (GABA(A)) receptor-associated protein-like 1; GABA(A) receptor-associated protein like 1 (LOC297644), mRNA	MGC125167	1.0397	1.00234	0.690832	0.472425	0.452343	0.437598	0.671894		-4.87154	-5.64494	0.998873	1	1	1	0.9996
45019	N/A	N/A	sim to testis nuclear RNA binding protein (LOC294979), mRNA	N/A	0.961996	0.941564	N/A	0.835777	1.11451	1.00525	0.900692		-5.48821	-4.50395	N/A	-0.389167	-2.63076	-5.41755	-2.40749
45020	25638	4520	phosphodiesterase 4A, cAMP specific	Pde4a	1.0924	0.883417	0.963042	0.861647	0.972894	0.955198	0.833162		-0.894326	0.390674	-4.25677	0.767289	-4.86432	-3.70014	0.946435
45021	N/A	N/A	sim to XY body protein (LOC362900), mRNA	N/A	1.05164	1.05848	0.995785	0.745388	0.8374	0.822767	1.07197		-3.78337	-3.37498	-5.6324	0.998919	0.83649	0.917382	-2.56926
45022	302998	16917	similar to CG18661-PA	RGD1307155	1.06974	0.869723	1.08439	0.991422	1.17936	1.22583	1.15869		-3.06212	0.118168	-2.27839	-5.59393	0.579733	0.884076	0.288932
45023	310483	7839	myeloid leukemia factor 1 (predicted)	Mlf1_predicted	1.07276	0.972827	1.00424	1.05845	1.39173	1.48041	1.03064		-2.64009	-5.05125	-5.63315	-3.47251	0.999711	0.999984	-4.93891
45024	288306	38183	ubiquitin specific peptidase 16	Usp16	1.18382	1.02788	1.31653	1.52203	1.56536	1.3483	0.953001		0.817697	-5.2673	0.998326	0.999999	1	0.999472	-3.81752
45025	24362	55467	fructose-1,6- biphosphatase 1	Fbp1	1.01199	1.03574	1.1206	1.17717	1.3971	1.43768	1.07998		-5.30143	-3.20064	0.910774	0.997601	1	1	0.186951
45026	293160	8606	similar to sid2057p	RGD1311703	1.01166	1.02684	1.0881	1.06131	1.10375	1.10999	0.83959		-5.42642	-4.57417	-0.199038	-1.78045	0.33439	0.482312	0.988843
45027	25344	N/A	prohibitin	Phb	1.04529	0.951094	1.18847	1.52892	1.92419	2.0527	1.07634		-2.58416	-2.02394	0.99674	1	1	1	-0.272182
45028	315126	13062	similar to RIKEN cDNA 1700088E04	RGD1359634	1.03093	0.985392	1.05143	0.991772	1.09814	1.15694	0.969186		-4.46118	-5.34852	-2.92173	-5.55197	-0.12768	0.881359	-4.4022
45029	291969	3444	ATPase, H+ transporting, V0 subunit D isoform 1	Atp6v0d1	0.997203	1.07686	1.13247	0.832545	0.939626	1.29462	1.3148		-5.63271	-0.435252	0.880788	0.997241	-1.21751	0.999986	0.999995
45030	360847	40929	ubiquitin-conjugating enzyme E2T (putative) (predicted)	Ube2t_predicted	1.02588	0.885608	1.04413	0.999476	1.28693	1.41716	1.07165		-4.51589	0.732849	-2.92063	-5.64741	0.999976	1	-0.766758
45031	117262	4744	proteasome (prosome, macropain) 26S subunit, ATPase, 4	Psmc4	1.02655	0.950103	1.14285	1.54765	1.86332	1.87678	1.13622		-3.9402	-1.19896	0.989263	1	1	1	0.982913
45032	304766	40962	UBX domain containing 2	Ubxd2	0.973795	0.942228	1.07576	1.20402	1.32588	1.34043	1.03217		-5.21063	-3.73626	-2.99972	0.685146	0.988655	0.992517	-5.03547
45033	N/A	N/A	sim to step II splicing factor SLU7; DNA segment, Chr 11, ERATO Doi 730, expressed; DNA segment, Chr 3, Brigham & Womens Genetics 0878 expressed (LOC303057), mRNA	N/A	1.19141	1.14378	0.933815	0.96816	1.06844	1.14186	1.005		0.987674	0.874317	-1.16692	-4.14322	-1.3266	0.862732	-5.60728
45034	114210	4407	spermatogenesis associated 2 (Spata2), mRNA	Spata2	0.998576	0.981415	1.06879	1.10935	1.28106	1.34599	1.10538		-5.64573	-5.27822	-2.28044	-0.250076	0.997534	0.999815	-0.393438
45035	N/A	N/A	sim to microtubule-associated protein, RP/EB family, member 3; APC binding protein (LOC298848), mRNA	N/A	1.10626	0.988738	1.06077	1.03048	1.36785	1.35606	1.10129		0.715237	-5.3657	-1.12554	-3.91203	1	1	0.6332
45036	N/A	N/A	sim to hypothetical protein (LOC294031), mRNA	N/A	1.07713	1.07315	1.08209	1.1167	1.11712	1.0435	0.991487		-0.656922	-0.887349	-0.398824	0.645392	0.651797	-3.16082	-5.52192
45037	266759	1624	heat shock protein 4	Hspa4	1.03257	1.01207	1.15752	1.32334	1.62204	1.6084	1.31262		-4.6712	-5.50095	0.683203	0.999361	1	1	0.999031
45038	289182	N/A	similar to Brain protein 44 (predicted)	RGD1563422_predicted	1.07587	1.03583	1.06131	1.00864	1.24925	1.36812	1.1115		0.63274	-2.2517	0.0731506	-5.36445	1	1	0.975042
45039	499497	31087	similar to MADS box transcription enhancer factor 2, polypeptide C (myocyte enhancer factor 2C) (predicted)	RGD1563119_predicted	1.03932	1.00732	1.00588	1.01679	1.18809	1.42757	1.07142		-3.32226	-5.54506	-5.58136	-5.13067	0.994298	1	-0.738333
45040	690354	10728	midasin homolog (yeast)	LOC690354	1.0369	1.01096	1.07185	0.853724	1.15192	1.24875	1.14935		-3.82281	-5.4561	-1.10676	0.966269	0.913851	0.999352	0.902807
45041	65262	2985	ATP synthase, H+ transporting, mitochondrial F1 complex, alpha subunit, isoform 1	Atp5a1	1.06738	1.00316	0.992058	0.951832	1.39892	1.85122	1.12261		-1.33371	-5.63121	-5.5416	-2.62066	1	1	0.700921
45042	287470	5045	stromal cell derived factor 2 (predicted)	Sdf2_predicted	1.04963	0.871412	1.05999	1.38414	1.48396	1.41995	1.26617		-0.864134	0.998369	-0.0874508	1	1	1	1
45043	N/A	N/A	sim to hypothetical protein (LOC291853), mRNA	N/A	1.16304	0.990219	1.01012	1.01549	1.2918	1.36908	1.11751		0.999666	-5.28379	-5.26664	-4.79453	1	1	0.984074
45044	N/A	N/A	AW525862	N/A	1.11783	0.976011	1.00532	1.0103	1.18911	1.07794	0.977039		0.788928	-4.55102	-5.5906	-5.43697	0.995953	-0.275439	-4.6362
45045	296741	4884	Fas-activated serine/threonine kinase	Fastk	1.10156	0.967595	1.0244	0.929689	1.16791	1.16235	0.969483		0.862143	-3.04723	-4.08704	0.337696	0.998821	0.99821	-3.28153
45046	365389	17814	leucine rich repeat containing 56	Lrrc56	1.06307	0.955049	0.974215	0.922219	1.06902	1.12281	0.984048		0.811751	0.189052	-2.27881	0.980584	0.897098	0.999794	-4.06879
45047	79120	55593	ADP-ribosylation factor 4	Arf4	1.04635	0.911757	1.01432	1.30606	1.52978	1.75407	1.35198		-2.0067	0.696072	-5.1385	1	1	1	1
45048	304653	N/A	AA944419	N/A	1.12042	0.848552	1.02029	1.05746	1.26468	1.36348	1.09098		0.527498	0.960422	-5.08245	-2.38126	0.999352	0.999994	-0.343898
45049	N/A	N/A	sim to zinc and ring finger 4; spermatid specific RING zinc finger 1 (LOC301127), mRNA	N/A	1.10667	0.946427	1.06032	1.03631	1.23195	1.15777	1.11619		0.699041	-1.51552	-1.22211	-3.39288	0.999811	0.982483	0.816064
45050	299159	5783	ATPase, H+ transporting, lysosomal 34kDa, V1 subunit D (Atp6v1d), mRNA	Atp6v1d	1.05131	0.933963	1.05792	1.0786	1.24624	1.26565	1.10666		-0.244386	0.670463	0.182562	0.821702	1	1	0.984137
45051	298573	2789	eukaryotic translation initiation factor 4 gamma, 3 (predicted)	Eif4g3_predicted	1.21621	0.978152	1.29304	1.40447	1.59147	1.1215	1.24883		0.831087	-5.31116	0.98213	0.999401	0.999997	-0.724601	0.933414
45052	291841	9453	similar to KIAA1007 protein; adrenal gland protein AD-005	RGD1308009	1.12358	0.95582	1.07104	1.0088	1.07307	1.03809	0.980282		0.578884	-3.26501	-1.42734	-5.53659	-1.29807	-3.90023	-5.09334
45053	N/A	N/A	coagulation factor VIII (F8), mRNA	N/A	1.07732	0.891231	1.06925	1.00657	1.17618	1.06535	1.10775		-2.37088	-0.366966	-2.83164	-5.61241	0.673058	-3.05937	-0.88418
45054	113975	70878	nuclear pore membrane glycoprotein 121	Pom121	1.07564	1.01357	1.03576	1.02878	1.31933	1.2353	1.03716		0.424806	-5.07839	-2.64927	-3.48581	1	0.999996	-2.48563
45055	N/A	N/A	N/A	N/A	1.09045	1.03658	0.95385	0.976646	1.27679	1.12779	0.963896		-0.956068	-5.3923	-5.00078	-5.1462	0.993051	0.0317712	-4.50081
45056	N/A	N/A	farensyl diphosphate synthase (Fdps), mRNA	N/A	1.0842	1.02605	0.965759	1.08063	1.59725	1.65803	1.41824		0.581665	-3.92176	-2.84331	0.486136	1	1	1
45057	311748	11987	methionine aminopeptidase-like 1 (predicted)	Metapl1_predicted	1.08922	0.978365	0.982452	0.881713	1.27941	1.20692	1.03627		0.0313899	-4.82064	-5.0929	0.870588	0.999952	0.997325	-3.68268
45058	360552	8664	proline, glutamic acid and leucine rich protein 1	Pelp1	1.06135	0.904857	1.06749	1.35877	1.52447	1.42225	1.37189		-1.76642	0.376627	-1.32778	0.999998	1	1	0.999999
45059	83781	37608	lectin, galactose binding, soluble 3	Lgals3	0.953288	0.973101	1.01669	0.777993	1.28928	1.03193	1.02913		-5.20491	-5.50044	-5.59315	-0.0922115	-0.0473967	-5.45268	-5.48458
45060	N/A	N/A	N/A	N/A	1.09151	1.00831	1.02789	0.907068	1.07392	1.01421	0.998436		-1.44266	-5.58709	-5.00698	-1.24419	-2.40012	-5.47258	-5.64574
45061	688912	9370	sim to mitochondrial ribosomal protein S16 (LOC289902), mRNA	LOC688912	1.08821	0.92694	0.999345	1.05114	1.50998	1.63417	1.23703		-1.56719	-2.07686	-5.64754	-3.74556	0.999997	1	0.96679
45062	305419	32405	phosphatidylinositol 4-kinase type 2 beta	Pi4k2b	1.11584	0.990328	1.04863	1.08697	1.41933	1.47645	1.18804		0.815234	-5.4434	-2.20026	0.235327	1	1	0.997267
45063	498489	17947	similar to chromosome 14 open reading frame 35 (predicted)	RGD1559923_predicted	1.13783	0.977305	1.03564	1.0836	1.2346	1.22112	1.19457		0.790926	-4.89307	-4.02869	-0.606856	0.99783	0.99578	0.982976
45064	N/A	N/A	sim to RIKEN cDNA D530033C11 (LOC299900), mRNA	N/A	1.03126	0.981322	1.11831	0.95444	1.25824	1.02592	0.894781		-3.70444	-4.8341	0.888776	-2.03582	0.999986	-4.23087	0.884046
45065	499021	N/A	similar to PACRG (predicted)	RGD1561027_predicted	1.10272	1.01741	0.940621	1.03571	1.32508	1.25367	1.27818		-0.24977	-5.29487	-2.38723	-4.3117	0.99983	0.996339	0.998728
45066	N/A	N/A	sim to hypothetical protein FLJ25359 (LOC361658), mRNA	N/A	1.00882	0.937655	1.03944	0.974588	1.13454	1.02719	1.00333		-5.57675	-2.76303	-4.40157	-5.06211	0.180561	-5.01444	-5.63765
45067	361310	37644	prefoldin 1 (predicted)	Pfdn1_predicted	1.09725	0.990974	0.890556	0.642853	0.903349	0.881952	1.04213		0.00132252	-5.52215	0.6243	1	0.299593	0.76195	-3.494
45068	N/A	N/A	sim to hypothetical protein FLJ14904 (LOC364039), mRNA	N/A	1.0874	0.947972	0.878881	0.885837	1.19506	1.35387	1.12502		0.353431	-1.48177	0.959318	0.930797	0.99889	1	0.913315
45069	360254	41	breast cancer 2	Brca2	1.16155	0.943732	0.952058	0.703525	1.05223	1.02699	0.91779		0.94762	-1.94102	-2.68241	1	-2.52751	-4.57722	-0.164415
45070	N/A	N/A	N/A	N/A	1.15449	0.859583	0.950738	0.807024	1.05531	0.915716	0.867045		0.509382	0.622781	-3.71191	0.968458	-3.49955	-1.38443	0.49278
45071	84473	5214	DEAD/H (Asp-Glu-Ala-Asp/His) box polypeptide 20, 103kD	Ddx20	1.12338	0.946725	1.22669	1.02181	1.28462	0.966034	0.761567		0.705546	-2.17246	0.998239	-4.91378	0.999914	-3.93221	0.99998
45072	N/A	N/A	N/A	N/A	1.09681	0.976686	0.985256	0.969534	1.12764	1.05119	0.909985		0.450846	-4.58717	-5.20389	-3.93505	0.881517	-2.09218	0.501746
45073	364996	84588	similar to RIKEN cDNA 5830457O10 (predicted)	RGD1306894_predicted	1.13578	1.0201	1.07612	1.0343	0.990712	0.868911	0.849447		0.823576	-5.02552	-0.829132	-4.02084	-5.50551	0.912383	0.975816
45074	59077	23158	G protein-coupled receptor kinase 2, groucho gene related (Drosophila)	Gprk2l	1.23479	0.984026	1.12451	1.32279	1.57034	1.32335	0.920993		0.996543	-5.29159	0.557137	0.999944	1	0.999946	-0.664186
45075	317579	38211	UTP14, U3 small nucleolar ribonucleoprotein, homolog A (yeast)	Utp14a	1.15585	0.988887	1.32027	1.92627	2.113	1.57397	0.9237		0.98652	-5.36006	1	1	1	1	0.188981
45076	N/A	N/A	sim to RIKEN cDNA 1110031B06 (MGC72593), mRNA	N/A	1.13541	0.983291	0.971646	0.765485	0.967222	0.971417	1.0431		0.839791	-5.18013	-4.3791	0.999977	-4.00575	-4.36053	-3.22744
45077	N/A	N/A	N/A	N/A	1.07105	1.0523	1.09195	0.783101	0.906522	0.90387	0.90527		-2.14947	-3.38491	-0.981127	0.997002	-0.491235	-0.367567	-0.431946
45078	N/A	N/A	BG380828	N/A	1.10239	0.969255	0.970083	0.751968	0.893758	0.873629	1.06471		0.983015	-2.25005	-2.37555	1	0.996511	0.999726	0.562844
45079	N/A	N/A	AI170007	N/A	1.10242	0.970355	0.948068	0.88144	1.25166	1.33689	1.10331		0.464761	-4.14512	-2.00985	0.882437	0.999813	0.999998	0.485212
45080	N/A	N/A	liver regeneration p-53 related protein (LOC246046), mRNA	N/A	1.07446	1.03564	0.996643	0.695433	0.798172	0.768498	0.82909		-1.46625	-4.22443	-5.63308	0.999999	0.997628	0.999732	0.980832
45081	291541	77852	cell death-inducing DNA fragmentation factor, alpha subunit-like effector A (predicted)	Cidea_predicted	1.11851	1.00654	1.01508	0.707222	0.760846	0.696832	0.817964		0.712996	-5.57095	-5.25223	1	0.999991	1	0.998753
45082	116475	N/A	selective LIM binding factor, rat homolog (Slb), mRNA	Slb	1.10097	0.95822	0.890982	0.563535	0.690853	0.716401	0.747629		0.428076	-2.98845	0.785127	1	1	1	0.999998
45083	313842	26701	heterogeneous nuclear ribonucleoprotein L-like (predicted)	Hnrpll_predicted	1.07214	0.957121	1.03661	1.02637	1.18449	1.34541	1.13964		0.102888	-1.92655	-2.81075	-3.95566	0.999476	1	0.986773
45084	291320	11478	similar to RIKEN cDNA 2310047O13 (predicted)	RGD1309605_predicted	1.13364	0.98346	1.05048	0.972622	0.991642	0.925724	1.01024		0.960859	-4.98389	-1.71161	-3.97449	-5.47274	0.206281	-5.39162
45085	297694	11745	similar to RIKEN cDNA 1100001H23	RGD1308734	1.0611	0.981853	1.02754	0.896049	1.00444	0.97264	1.1726		-1.77746	-5.10545	-4.51521	0.605305	-5.61486	-4.47168	0.97253
45086	287367	2710	COP9 (constitutive photomorphogenic) homolog, subunit 3 (Arabidopsis thaliana)	Cops3	1.15076	0.953083	1.16753	1.15205	1.41086	1.4158	1.0834		0.8308	-3.14654	0.916229	0.839541	0.999999	0.999999	-0.845728
45087	54312	9651	translocase of inner mitochondrial membrane 23 homolog (yeast)	Timm23	1.00098	0.951499	1.0887	1.61471	1.96696	1.90841	1.18292		-5.64561	-1.77922	0.417527	1	1	1	0.997853
45088	282837	3106	fibroblast growth factor (acidic) intracellular binding protein	Fibp	1.13255	0.962077	0.949724	0.554398	0.757078	0.817275	1.01816		0.99487	-1.88536	-0.544953	1	1	0.999998	-4.52885
45089	289950	712	pyruvate dehydrogenase (lipoamide) beta	Pdhb	1.05296	0.989118	1.04283	0.881673	1.12231	1.20411	0.886006		-2.57921	-5.46234	-3.40586	0.778189	0.633283	0.991807	0.718732
45090	65164	31114	HtrA serine peptidase 1	Htra1	1.09164	1.08667	0.957848	0.853268	1.04049	0.896329	0.919285		-0.207801	-0.425544	-3.33786	0.957735	-3.6231	0.50093	-0.373466
45091	291137	9292	geminin (predicted)	Gmnn_predicted	1.08191	0.949183	0.94943	0.865	1.26197	1.46977	1.00914		-1.31677	-3.15294	-3.17217	0.688119	0.996603	0.999999	-5.55225
45092	N/A	N/A	hypothetical LOC289736 (LOC289736), mRNA	N/A	1.05974	1.0163	0.965727	0.704599	0.835875	0.863409	0.8113		-3.72455	-5.47241	-4.87169	0.999483	0.674446	0.170169	0.876765
45093	298370	41074	thioredoxin domain containing 12 (endoplasmic reticulum)	Txndc12	1.11147	1.00063	0.964101	0.86023	0.888986	0.974417	0.944911		0.935961	-5.64667	-2.55794	0.998509	0.97525	-3.84222	-0.535235
45094	N/A	N/A	sim to mKIAA0849 protein (LOC361373), mRNA	N/A	1.18116	0.938476	1.05687	1.01497	1.03462	1.06752	1.08603		0.989066	-1.23109	-1.88533	-5.251	-3.82423	-1.09701	-0.0917294
45095	80878	37900	solute carrier family 16 (monocarboxylic acid transporters), member 3	Slc16a3	1.05381	0.987615	0.992263	1.09773	1.24306	1.23145	1.60227		-4.05368	-5.54493	-5.60772	-1.83203	0.901326	0.864318	0.999996
45096	287716	2111	glucose-6-phosphatase, catalytic	Psme3	1.03909	0.870725	1.02666	1.3061	1.45796	1.37117	1.23108		-3.04317	0.97491	-4.25071	0.999998	1	1	0.999855
45097	N/A	N/A	N/A	N/A	1.06826	0.931829	0.986674	1.13346	1.32693	1.31112	1.22582		-1.79288	-1.47476	-5.4086	0.64802	0.999934	0.999701	0.993262
45098	361063	68421	ectonucleoside triphosphate diphosphohydrolase 4 (predicted)	Entpd4_predicted	1.02334	0.918661	0.946236	0.6679	0.818039	0.790088	0.824743		-4.62152	0.218996	-1.59444	1	0.999542	0.999965	0.999168
45099	361842	56436	SAR1 gene homolog A (S. cerevisiae)	Sar1a	1.0609	0.903069	1.05013	1.71408	1.68857	1.93339	1.29309		-0.961138	0.779508	-1.85572	1	1	1	0.999998
45100	291922	12050	similar to RIKEN cDNA 1300002A08	RGD1305466	1.09542	0.937266	1.01128	0.791629	0.964074	0.936963	0.882035		0.562414	-0.594096	-5.35853	0.999985	-3.16237	-0.572405	0.947746
45101	310653	12696	mitochondrial ribosomal protein L9	mrpl9	1.05378	1.09118	0.849804	0.781848	0.835642	0.828424	0.980703		-2.46167	-0.150901	0.971874	0.999842	0.989553	0.993827	-5.06506
45102	83499	55691	proteasome (prosome, macropain) 26S subunit, non-ATPase, 4	Psmd4	1.08699	0.971184	1.13211	1.45622	1.80457	1.81648	1.14991		0.513248	-3.71679	0.967991	1	1	1	0.990235
45103	N/A	N/A	N/A	N/A	0.959674	0.948596	0.981382	0.991691	1.34902	1.25985	1.02633		-4.43493	-3.77977	-5.37331	-5.59283	0.998438	0.971102	-5.1331
45104	N/A	N/A	N/A	N/A	1.20778	0.984136	1.09768	0.900334	0.997319	0.884768	0.844441		0.780723	-5.47074	-1.71627	-1.15139	-5.64287	-0.458462	0.590722
45105	315298	8077	Rac GTPase-activating protein 1 (predicted)	Racgap1_predicted	1.10729	0.95568	0.935399	0.856898	1.23112	1.23708	1.09081		0.750441	-2.30038	-0.50486	0.992482	0.99987	0.999911	0.424477
45106	293343	75329	similar to 4632419K20Rik protein	MGC94288	0.933992	0.941127	1.07493	0.996368	1.11088	1.30069	1.00798		-1.34359	-1.90382	-1.07743	-5.62768	0.0103874	0.999919	-5.55193
45107	503446	15446	ankyrin repeat and SOCS box-containing protein 12	Asb12	1.11315	0.932112	0.971558	0.951706	1.06154	1.11967	1.0214		-1.43089	-3.2822	-5.16835	-4.33809	-3.8346	-1.17964	-5.38488
45108	296315	10315	similar to RIKEN cDNA 1110008F13	RGD1307752	1.03718	0.880794	1.09984	1.53128	1.66113	1.82087	1.1332		-3.53423	0.89466	0.425993	1	1	1	0.882534
45109	300948	84476	ring finger protein 7 (predicted)	Rnf7_predicted	1.09404	0.986681	1.04853	1.34259	1.31415	1.50081	1.07196		-1.57298	-5.50524	-4.07965	0.998189	0.995353	0.999989	-2.74632
45110	25700	3645	insulin degrading enzyme	Ide	1.10807	0.905574	1.06589	1.10865	1.63803	1.75243	1.42681		0.453523	0.36253	-1.42396	0.466221	1	1	1
45111	292912	9847	Ras interacting protein 1 (predicted)	Rasip1_predicted	1.11037	0.995376	1.1018	0.864265	0.998985	0.948749	0.881642		0.921289	-5.58248	0.861112	0.997226	-5.64477	-0.941092	0.985198
45112	654495	11377	BF411382	LOC654495	1.06586	1.04407	1.01973	0.880757	1.06444	1.03564	0.982733		0.156246	-1.50992	-4.41841	0.994226	0.0852627	-2.47565	-4.64992
45113	N/A	N/A	N/A	N/A	1.14625	1.01441	1.08502	0.851344	0.680328	0.550375	0.451363		-0.385227	-5.52916	-2.73372	0.221122	0.999614	1	1
45114	N/A	N/A	N/A	N/A	1.20539	0.894901	1.06241	0.867394	1.12577	1.04938	1.09702		0.931733	-0.145719	-2.86896	0.595448	0.0894507	-3.70752	-0.921348
45115	114590	40881	ubiquilin 1	Ubqln1	1.03986	0.939313	1.0979	1.2397	1.46119	1.50546	1.16037		-3.1865	-1.07873	0.448453	0.999791	1	1	0.978458
45116	N/A	N/A	BE113057	N/A	1.09229	1.01888	1.09044	1.32533	1.4528	1.40208	1.05906		-0.207991	-5.13559	-0.285301	0.999975	1	0.999999	-2.16837
45117	81674	37884	general transcription factor IIF, polypeptide 2	Gtf2f2	1.10149	0.944872	1.1158	1.31035	1.5723	1.54068	1.11004		0.169855	-2.15815	0.521034	0.99996	1	1	0.399225
45118	299050	45935	BE113220	RGD1305089_predicted	1.01543	0.903938	1.03459	1.09328	1.43689	1.55795	0.96866		-5.24452	0.472767	-3.89278	0.106538	1	1	-4.07969
45119	60580	87014	sim to protein kinase C inhibitor (LOC312393), mRNA	Hint1	1.01038	0.869322	0.993546	1.10119	1.44493	1.73685	1.02558		-5.4544	0.941559	-5.57111	0.39889	1	1	-4.57514
45120	24232	68031	complement component 3	C3	1.1186	0.930288	0.970719	0.854835	1.11387	1.31786	1.7382		0.998551	0.879244	-2.15305	0.999994	0.997604	1	1
45121	365877	79484	histone 2, H2aa (predicted)	Hist2h2aa_predicted	0.995898	0.90443	0.850306	0.67004	0.875565	1.05929	1.35134		-5.61151	0.671106	0.99368	1	0.953554	-1.33429	1
45122	314856	1793	transformed mouse 3T3 cell double minute 2 homolog (mouse) (predicted)	Mdm2_predicted	1.11217	0.967042	1.0207	1.10325	1.08827	0.997913	1.05606		0.82971	-3.45368	-4.7177	0.722415	0.401381	-5.63747	-1.34574
45123	N/A	N/A	N/A	N/A	1.24022	0.888677	1.12253	1.1476	1.36954	1.33186	1.08234		0.993906	0.403681	0.346103	0.730501	0.999976	0.999884	-1.15783
45124	N/A	N/A	sim to ADP-ribosylation factor guanine nucleotide factor 6; hepatocellular carcinoma-associated antigen 67 (LOC306380), mRNA	N/A	1.05013	0.971188	0.941789	0.623156	0.70705	0.752718	0.738225		-3.02831	-4.54932	-2.14699	1	0.999999	0.999957	0.999987
45125	361089	12636	Nedd4 family interacting protein 2 (predicted)	Ndfip2_predicted	1.13399	1.01139	1.16707	0.957486	1.27744	1.23926	1.40808		0.673016	-5.47317	0.915739	-3.50943	0.999454	0.996769	0.999998
45126	24482	515	hemoglobin beta chain complex	Igf1	1.06345	0.911048	1.08202	0.964796	1.23661	1.21889	0.951557		-1.98525	-0.115997	-0.819055	-4.04512	0.997151	0.993387	-2.9293
45127	303407	7069	sim to RIKEN cDNA 2610020H15 (LOC303407), mRNA	Gdpd1_predicted	1.05295	0.963893	0.998436	0.885911	1.10182	1.02279	1.25642		-0.357132	-1.91243	-5.63776	0.995812	0.957995	-3.85454	1
45128	171113	38217	bladder cancer associated protein homolog (human)	Blcap	1.00926	0.834462	0.918126	0.980785	1.07356	0.915717	1.07611		-5.57838	0.826718	-1.75436	-5.34549	-2.60108	-1.61063	-2.45683
45129	171456	N/A	CDK105 protein	Cdk105	1.10505	0.991648	0.936959	0.909377	1.06624	0.979975	1.00234		0.848817	-5.45299	-0.203729	0.790059	-0.263746	-4.59513	-5.63258
45130	N/A	N/A	insulin-like 3 (Insl3), mRNA	N/A	1.09191	0.986238	1.00603	0.74546	0.975714	1.00902	1.07982		0.984127	-4.56245	-5.42768	1	-2.81604	-5.16704	0.944379
45131	24957	11848	glutamate-ammonia ligase (glutamine synthase)	Glul	1.06745	1.03203	1.06763	0.879521	1.12427	1.0167	1.04589		0.247282	-2.90051	0.255381	0.995241	0.986777	-4.72872	-1.29592
45132	296655	81681	stomatin	Stom	1.08241	1.01089	1.0158	1.07334	0.924962	0.72118	0.945346		-1.92088	-5.54409	-5.43238	-2.43599	-1.9915	0.999812	-3.37174
45133	682105	N/A	BG378303	LOC682105	1.1005	0.99253	0.940225	0.814847	1.13748	1.12341	1.1689		0.0855311	-5.5629	-1.84347	0.996841	0.786653	0.617435	0.947504
45134	303394	13066	sim to ubiquitin specific protease 32; ubiquitin specific protease (LOC303394), mRNA	Usp32_predicted	1.16645	0.974557	1.19562	0.874768	0.999574	0.939351	0.971337		0.935336	-4.73315	0.983338	0.819608	-5.64766	-1.82757	-4.50705
45135	289752	22438	Ewing sarcoma breakpoint region 1	Ewsr1	1.20031	1.00613	1.12045	1.06841	1.33958	1.25971	1.09833		0.967331	-5.60185	0.305217	-1.99394	0.999919	0.997449	-0.386722
45136	29192	7186	presenilin 1	Psen1	1.01044	0.929119	1.05805	0.967235	1.18098	1.04482	1.5229		-5.52347	-1.64323	-2.83837	-4.47891	0.907833	-3.76224	1
45137	N/A	N/A	N/A	N/A	0.920071	0.727086	0.914158	0.825888	0.847643	0.732312	1.25261		-4.7539	0.103229	-4.62246	-2.14505	-2.7903	0.0243538	-1.37523
45138	313782	32198	F-box and leucine-rich repeat protein 12	Fbxl12	1.07636	0.974828	1.06392	1.07583	1.12847	1.17186	0.99604		-0.387002	-4.4663	-1.15767	-0.415327	0.732756	0.988029	-5.61633
45139	N/A	N/A	sim to zinc finger DAZ interacting protein 1 (LOC364475), mRNA	N/A	1.14021	0.996152	1.13887	0.7185	0.880318	1.18733	1.52806		0.50469	-5.63188	0.482823	0.999968	0.432392	0.90387	1
45140	171378	68475	protein phosphatase 3, catalytic subunit, gamma isoform	Ppp3cc	1.11728	0.965822	1.12888	0.859039	1.06978	1.04552	1.02012		0.419236	-4.14958	0.625182	0.912233	-1.59146	-3.38345	-5.11105
45141	64367	726	peptidylprolyl isomerase B	Ppib	1.0739	1.02521	0.962538	0.866318	1.108	1.50992	1.2816		-0.572182	-4.53971	-3.34239	0.964185	0.620125	1	0.999974
45142	N/A	N/A	N/A	N/A	1.10644	0.868775	1.06094	1.42094	1.52127	1.61852	1.1534		-3.19169	-1.75395	-4.66993	0.949767	0.991072	0.998309	-1.68575
45143	362609	22830	pumilio 1 (Drosophila) (predicted)	Pum1_predicted	1.06799	0.945223	1.04032	0.943891	0.985164	1.01318	0.919491		0.518647	0.0667901	-1.45985	0.15044	-4.74661	-4.94405	0.889095
45144	373541	39986	TAF9 RNA polymerase II, TATA box binding protein (TBP)-associated factor	Taf9	1.09702	0.931098	1.07251	1.25287	1.43616	1.42747	1.13638		0.895168	0.498148	0.44949	1	1	1	0.995098
45145	64476	8915	mitofusin 2	Mfn2	1.11736	0.902642	0.984758	1.15866	1.40028	1.2179	1.00613		0.959493	0.921078	-4.93683	0.998136	1	0.99998	-5.52952
45146	293497	27800	potassium channel tetramerisation domain containing 13	Kctd13	1.04917	0.957726	0.937322	0.845492	0.932894	1.0242	0.91227		-1.63577	-2.13085	-0.279636	0.999098	-0.00976652	-4.25957	0.720991
45147	N/A	N/A	AI502523	N/A	1.04339	0.927717	0.863141	0.708202	0.890002	0.890056	0.80018		-3.82957	-1.4994	0.798603	0.999994	0.314988	0.313462	0.994936
45148	N/A	N/A	casein kinase II beta subunit (Csnk2b), mRNA	N/A	1.02063	0.937848	0.96414	1.2751	1.59158	1.62427	1.1531		-4.75343	-0.676354	-3.20413	0.999992	1	1	0.982361
45149	303196	2879	transmembrane protein 11 (predicted)	Tmem11_predicted	1.05025	0.928575	1.03922	1.28586	1.4502	1.3466	0.974195		-1.38291	0.306938	-2.50961	1	1	1	-3.93531
45150	50686	88581	BG378034	Gsk3a	1.05134	0.977176	1.12472	1.04429	1.18079	1.09521	0.973757		-1.68366	-4.45989	0.925982	-2.35465	0.997916	0.607654	-4.1223
45151	25497	5190	nuclear pore associated protein	Npap60	0.97783	0.983835	1.08353	1.38626	1.58116	1.70701	1.43619		-4.80667	-5.18845	-0.266758	1	1	1	1
45152	298065	32361	testis expressed gene 10 (predicted)	Tex10_predicted	1.19414	1.03641	1.20874	0.954402	1.09317	1.00272	0.956194		0.979312	-4.04566	0.989551	-3.16712	-0.283411	-5.63726	-3.32133
45153	N/A	N/A	allantoicase (Allc), mRNA	N/A	1.2014	0.944518	1.08337	0.988972	1.3908	1.36222	1.12092		0.796123	-3.5951	-2.23745	-5.55497	0.999454	0.998643	-0.58727
45154	308900	9503	ring finger protein 141	rnf141	1.12038	1.00931	0.961857	0.813882	0.962325	1.0498	1.16422		0.852695	-5.46269	-3.06731	0.999768	-3.11659	-2.10514	0.988045
45155	266601	44649	translocase of outer mitochondrial membrane 20 homolog (yeast)	Tomm20	1.05863	0.968813	1.08317	1.40411	1.46705	1.38965	1.15235		0.372619	-2.09451	0.916202	1	1	1	0.999907
45156	N/A	N/A	N/A	N/A	1.19189	0.952935	0.979149	0.936616	1.06533	1.01103	1.0887		0.746926	-4.0799	-5.31284	-3.05991	-3.19228	-5.5553	-1.92004
45157	N/A	N/A	N/A	N/A	1.0937	0.960039	0.996019	0.822918	0.871982	0.909817	1.09907		0.227153	-3.16131	-5.61781	0.998555	0.937828	0.384875	0.383434
45158	N/A	N/A	N/A	N/A	1.10738	1.04966	1.09295	1.06078	1.53783	1.86639	1.27865		-0.536449	-3.72401	-1.16144	-3.01563	0.999999	1	0.994912
45159	N/A	N/A	sim to XY body protein (LOC362900), mRNA	N/A	1.01606	1.00587	1.12575	0.75278	0.835641	0.883198	1.13194		-5.32853	-5.60391	0.471684	0.999907	0.968472	0.581502	0.576713
45160	83526	22542	attractin	Atrn	1.1305	0.93405	1.08658	0.963552	1.04903	1.13792	1.36381		0.260881	-2.26981	-1.34729	-4.3716	-3.67127	0.409512	0.999866
45161	313387	2528	ubiquitin specific peptdiase 1	Usp1	1.13905	0.92611	1.16173	0.959596	1.63619	1.86308	1.01132		-1.31371	-3.57271	-0.662481	-4.96233	0.999902	0.999999	-5.59405
45162	685144	3615	AI072293	LOC685144	1.09728	0.978922	1.11731	1.13891	1.20345	1.14332	0.952781		-0.224746	-5.05579	0.377256	0.723293	0.982413	0.767559	-3.13139
45163	362626	10660	similar to chromosome 1 open reading frame 63	RGD1359529	1.25428	1.12981	1.05103	0.506319	0.499278	0.49229	0.754356		0.949441	-0.394628	-4.07715	1	1	1	0.994339
45164	24310	37351	angiotensin I converting enzyme (peptidyl-dipeptidase A) 1	Ace	1.02448	1.18897	1.17388	0.867334	0.973632	0.930348	0.905533		-5.17517	0.784241	0.662261	0.390778	-5.07545	-2.48142	-0.997235
45165	315347	16942	similar to Hypothetical protein 1700006H03Rik (predicted)	RGD1310791_predicted	1.13757	1.16705	1.06497	0.838235	1.01891	1.00745	0.92797		0.263384	0.694332	-2.8339	0.868015	-5.32704	-5.59644	-2.07378
45166	N/A	N/A	sim to chromosome 14 open reading frame 130 (LOC314399), mRNA	N/A	1.09812	0.954858	1.10231	1.00325	1.47914	1.39154	1.0663		-1.0337	-3.94472	-0.849605	-5.63815	0.999994	0.999886	-2.77004
45167	25471	185	potassium voltage-gated channel, Isk-related subfamily, member 1	Kcne1	1.03097	0.969634	1.10283	0.862707	1.45799	1.5448	1.32964		-5.14827	-5.13782	-2.02248	-0.160904	0.999266	0.999919	0.979151
45168	170641	22878	latrophilin 3	Lphn3	1.07032	0.93671	0.993656	0.595841	0.555192	0.49936	0.56058		-3.71418	-3.83527	-5.62773	0.99999	0.999999	1	0.999999
45169	294696	11924	mitochondrial ribosomal protein S36 (predicted)	Mrps36_predicted	1.07708	1.04931	1.08181	0.952516	0.924916	0.832757	0.778462		-1.29648	-3.21939	-1.02673	-3.17909	-1.06164	0.976376	0.999454
45170	29757	3795	ATPase, H+ transporting, lysosomal V0 subunit A1	Atp6v0a1	0.872998	0.804913	0.860104	0.875515	0.8108	0.724939	1.04445		-2.07874	0.00750086	-1.58917	-2.17762	-0.118364	0.870094	-5.13369
45171	364298	10279	similar to chromosome 14 open reading frame 9	RGD1307475	1.03205	0.955647	1.00367	0.737943	0.896247	0.896238	0.981982		-3.24331	-1.65934	-5.60731	1	0.943561	0.943607	-4.71933
45172	N/A	N/A	N/A	N/A	1.08019	0.968037	0.938282	0.999545	1.30944	1.42781	1.63659		-1.49012	-4.56254	-2.38228	-5.6477	0.999412	0.999995	1
45173	N/A	N/A	sim to oxysterol-binding protein-like protein 9 isoform f; oxysterol-binding protein-related protein 9; OSBP-related protein 9 (LOC298369), mRNA	N/A	1.10968	1.0778	1.05146	0.879615	0.992541	0.880362	1.01982		-0.504664	-2.02969	-3.65237	0.270609	-5.5948	0.250355	-5.29167
45174	362819	41628	similar to RIKEN cDNA 1110005A23	RGD1305692	1.07171	0.932657	1.02669	0.879714	0.949063	0.901144	0.90961		-2.66865	-2.64009	-5.09247	0.0606133	-3.72594	-0.784471	-1.2208
45175	N/A	N/A	sim to murine dendritic cells-lysosome associated membrane glycoprotein (LOC303801), mRNA	N/A	1.03387	1.06238	0.967308	0.880163	1.00757	1.05502	0.953891		-3.69842	-1.1684	-3.70485	0.927058	-5.52966	-1.74698	-2.33298
45176	N/A	N/A	sim to RIKEN cDNA 1700034M03 gene (LOC312083), mRNA	N/A	1.19532	1.00821	1.05314	0.748033	0.983128	1.14741	1.15625		0.963963	-5.56354	-3.01291	0.99978	-5.29073	0.750636	0.8225
45177	361005	11923	coiled-coil-helix-coiled-coil-helix domain containing 1 (predicted)	Chchd1_predicted	1.06061	0.936334	1.11549	1.21098	1.77624	1.84815	1.12776		-2.4957	-1.98816	0.205104	0.980563	1	1	0.475402
45178	N/A	N/A	AA997314	N/A	1.34554	1.08166	1.25275	0.832321	1.01183	0.839407	0.835104		0.949175	-3.50578	0.6599	0.124785	-5.58954	-0.0411592	0.062139
45179	N/A	N/A	sim to RIKEN cDNA 1110004B13 (LOC287421), mRNA	N/A	1.03738	1.00095	1.11665	0.852948	1.02306	1.11041	0.824284		-2.26899	-5.64474	0.9744	0.999716	-4.03752	0.958717	0.99999
45180	116718	240	peroxisomal biogenesis factor 12 (Pex12), mRNA	Pex12	1.22408	1.00962	1.01619	0.82182	1.05882	0.886168	0.933765		0.997628	-5.49975	-5.24033	0.996551	-2.03137	0.74617	-1.17311
45181	N/A	N/A	sim to RIKEN cDNA 4930524H12 (LOC361476), mRNA	N/A	1.10764	0.933001	0.992255	0.800549	0.99541	0.781953	0.766528		0.48669	-0.952267	-5.54275	0.999613	-5.6109	0.999921	0.99998
45182	N/A	N/A	sim to ribosomal protein L7, cytosolic [validated] - rat (LOC300874), mRNA	N/A	1.05437	1.06102	0.839574	0.639475	0.771855	0.826553	0.711773		-3.14766	-2.6905	0.930726	1	0.998996	0.96676	0.999988
45183	N/A	N/A	calcium binding protein p22 (Chp), mRNA	N/A	0.981278	0.978245	1.00059	0.981642	1.10288	1.12934	1.34106		-5.00169	-4.78895	-5.64727	-5.02553	0.484424	0.851549	0.999999
45184	171148	37901	solute carrier family 6 (neurotransmitter transporter, glycine), member 5	Slc6a5	0.987858	1.00297	1.03409	0.816715	1.02149	1.00858	0.968446		-5.57171	-5.64342	-5.09628	0.638369	-5.41996	-5.61054	-4.68793
45185	24375	20078	fucosidase, alpha-L- 1, tissue	Fuca	1.07254	0.971742	0.881387	0.518852	0.666643	0.779337	2.7813		-2.04941	-4.81974	0.406378	1	0.999999	0.997703	1
45186	N/A	N/A	sim to Spindlin-like protein 2 (SPIN-2) (LOC316851), mRNA	N/A	1.07459	1.07278	1.02603	0.879817	1.15737	1.12013	1.01758		-2.95814	-3.05302	-5.21688	-0.352553	0.141721	-0.881889	-5.4459
45187	316051	8443	5-azacytidine induced gene 2	Azi2	1.15109	0.906663	1.13082	0.896433	1.11706	1.20179	1.25372		0.364587	-1.04696	-0.0769536	-0.55188	-0.498147	0.856347	0.9733
45188	155173	32121	stromal cell derived factor 4	Sdf4	0.991577	0.919544	1.02473	0.927539	1.31333	1.73549	1.49178		-5.54999	-0.636061	-4.87638	-1.13406	0.999894	1	1
45189	N/A	N/A	sim to aldehyde oxidase structural homolog 2 (LOC316424), mRNA	N/A	1.16909	1.0204	1.03733	0.900434	1.0702	1.33608	1.12091		0.131757	-5.41256	-4.90564	-1.57916	-3.4449	0.986335	-1.17778
45190	N/A	N/A	sim to nuclear autoantigenic sperm protein; NASP (LOC298441), mRNA	N/A	1.16731	0.892832	1.12013	1.10105	1.40852	1.62914	1.10191		0.995582	0.910084	0.910638	0.73068	1	1	0.74311
45191	N/A	N/A	N/A	N/A	1.13557	0.9528	1.01381	0.522911	0.710375	0.631444	0.576982		0.770964	-2.91595	-5.36705	1	0.999999	1	1
45192	360665	9046	phosphatidylserine receptor	Ptdsr	1.11456	0.923897	1.1621	1.4128	1.6241	1.40265	0.846603		0.724628	-0.135018	0.977097	1	1	1	0.992173
45193	N/A	N/A	sim to ELL (LOC306347), mRNA	N/A	1.09976	0.914886	0.881839	1.0608	0.885034	0.68887	0.887341		-2.139	-2.44154	-0.826827	-3.96	-0.960723	0.99918	-1.06086
45194	361846	68420	vacuolar protein sorting 26 (yeast)	Vps26	1.15548	0.872922	0.980293	0.818903	1.00802	0.973617	0.989504		0.91528	0.866864	-5.0529	0.996561	-5.54796	-4.61516	-5.4747
45195	N/A	N/A	guanine nucleotide binding protein, alpha o (Gnao), mRNA	N/A	0.921458	0.891499	0.976135	1.17003	1.39922	1.50071	1.15736		-1.78545	-0.244742	-5.15153	0.672836	0.999871	0.999996	0.524344
45196	N/A	N/A	N/A	N/A	0.995435	0.842832	1.06085	1.06465	1.44308	1.25226	1.06942		-5.63713	0.214417	-4.07958	-3.91336	0.998158	0.808274	-3.70087
45197	N/A	N/A	sim to Interleukin enhancer-binding factor 1 (Cellular transcription factor ILF-1) (LOC303753), mRNA	N/A	1.01852	0.923333	0.959921	0.907769	1.05201	1.01466	1.03774		-5.19273	-0.822975	-3.68637	-0.0222357	-2.89625	-5.35753	-3.98813
45198	500824	14209	similar to FYVE, RhoGEF and PH domain containing 6 (predicted)	RGD1565609_predicted	1.11994	0.941303	1.03003	0.998516	0.933443	0.875761	1.08515		-0.195832	-3.00565	-4.88092	-5.64587	-2.45664	0.341548	-1.66571
45199	300891	40499	mortality factor 4 like 1	Morf4l1	1.06332	1.03653	1.07642	0.993534	1.0929	1.21992	1.03146		-0.746293	-3.16317	-0.00179698	-5.54567	0.548837	0.999833	-3.6839
45200	292244	8566	mitochondrial ribosomal protein L18 (predicted)	Mrpl18_predicted	1.08267	0.972524	0.944632	0.736321	1.14551	1.40573	0.955002		0.0519279	-4.16886	-1.37683	0.999999	0.962471	1	-2.3718
45201	N/A	N/A	N/A	N/A	1.04747	1.02844	0.992524	0.82171	1.10048	1.07164	1.2331		-4.11201	-5.03656	-5.60203	0.900025	-1.22828	-2.7244	0.939923
45202	24163	855	acrosin	Acr	1.10115	0.988458	1.03535	0.982378	1.18118	1.11825	0.927853		-0.118167	-5.46938	-4.2173	-5.23711	0.948521	0.3714	-1.21663
45203	N/A	N/A	N/A	N/A	1.07907	0.955621	1.0229	0.940498	1.0792	0.973873	1.10017		0.778589	-0.83409	-3.78229	0.323066	0.780679	-3.24422	0.959097
45204	29734	5062	stress 70 protein chaperone, microsome-associated, 60kD human homolog	Stch	1.11983	1.06871	1.02311	0.929247	1.21829	1.28757	0.994535		0.580936	-1.43813	-4.88666	-0.971117	0.995659	0.999863	-5.60142
45205	N/A	N/A	sim to mKIAA0978 protein (LOC311553), mRNA	N/A	1.0871	1.01768	1.07089	0.858263	1.00993	0.928942	0.962302		-0.0823311	-5.1122	-0.920857	0.971659	-5.47235	-0.59097	-3.45455
45206	297903	12234	similar to RIKEN cDNA 6720467C03 (predicted)	RGD1310681_predicted	1.13454	1.07821	1.09445	1.03463	1.52001	1.58053	1.11213		0.748564	-0.92937	-0.154341	-4.12533	1	1	0.38672
45207	311536	12324	similar to RIKEN cDNA 2310046K01	RGD1304644	1.04181	1.02438	1.05193	0.843185	0.908431	0.841936	0.901221		-1.94315	-3.9934	-0.942879	0.999823	0.88666	0.999846	0.938824
45208	N/A	N/A	BG378149	N/A	1.22107	1.18225	1.04142	0.566484	0.624897	0.633397	0.610685		0.991582	0.95242	-3.7678	1	1	1	1
45209	N/A	N/A	BF387347	N/A	1.04095	1.01879	1.0127	0.599417	0.595878	0.685731	0.832567		-4.76082	-5.44568	-5.55405	0.999998	0.999998	0.999525	0.581909
45210	287645	5239	SNF8, ESCRT-II complex subunit, homolog (S. cerevisiae)	Snf8	1.0172	0.976221	1.08284	0.963801	1.20551	1.40129	1.16746		-5.19254	-4.77343	-0.507696	-3.78288	0.99364	1	0.957532
45211	85244	7951	sperm autoantigenic protein 17	Spa17	1.14997	0.917734	1.0089	0.695201	0.820166	0.840828	0.976482		0.542318	-1.30622	-5.57115	0.999987	0.956227	0.873874	-5.11424
45212	684993	12337	similar to TSC22 domain family protein 4 (TSC22-related-inducible leucine zipper protein 2)	LOC684993	1.05024	0.888287	1.09989	0.865204	1.09526	1.23244	1.02042		-2.09641	0.884416	0.563278	0.978895	0.455812	0.999795	-4.82427
45213	N/A	N/A	75 kDa fibrous sheath protein (Akap4), mRNA	N/A	0.923149	1.01699	0.989629	0.81466	1.28101	1.2335	1.00519		-2.45062	-5.45378	-5.57287	0.867662	0.97169	0.888124	-5.62937
45214	360817	25256	AW251132	Thrap2_predicted	1.09944	0.950945	1.061	0.908358	0.901523	0.74057	0.780997		0.471205	-2.13862	-1.36938	0.504834	0.664668	1	0.999978
45215	114207	N/A	ryanodine receptor 1, skeletal muscle	Ryr1	1.02105	0.948148	1.10064	0.862333	1.21696	0.79682	0.81547		-5.33547	-3.70531	-1.62011	0.460492	0.900202	0.970474	0.925581
45216	N/A	N/A	N/A	N/A	1.12271	0.919702	0.984725	0.777754	1.00657	1.08576	1.33269		0.980913	0.755707	-4.88112	1	-5.50176	0.729556	1
45217	25437	91	emerin	Emd	0.989556	0.849064	0.905656	0.753274	0.939192	1.1757	1.24653		-5.52633	0.877318	-0.379652	0.99969	-2.47976	0.867573	0.991645
45218	N/A	N/A	sim to Histone-lysine N-methyltransferase, H4 lysine-20 specific (Histone H4-K20 methyltransferase) (H4-K20-HMTase) (SET domain-containing protein 8) (PR/SET domain-containing protein 07) (PR/SET07) (PR-Set7) (LOC288653), mRNA	N/A	1.11959	0.872292	1.04806	0.988467	1.44701	1.45045	1.32726		-0.742122	0.0312424	-4.23601	-5.5511	0.99986	0.999874	0.994447
45219	501661	7313	similar to Factor VIII associated protein (predicted)	RGD1566014_predicted	1.07127	0.962698	0.968948	0.776834	1.04299	1.13112	1.02227		-2.3644	-4.386	-4.7494	0.996263	-4.13771	0.180862	-5.19244
45220	83617	55923	homeodomain interacting protein kinase 3	Hipk3	1.10882	0.916768	1.01471	0.870744	0.938992	1.05405	0.977566		0.78216	0.446867	-5.16592	0.978353	-0.725648	-1.56058	-4.54601
45221	N/A	N/A	sim to SAM domain and HD domain-containing protein 1 (Interferon-gamma inducible protein Mg11) (LOC311580), mRNA	N/A	1.181	1.02677	1.21493	2.15042	1.71616	2.31541	1.99454		-2.63953	-5.54599	-1.92827	0.999595	0.972731	0.999905	0.998274
45222	N/A	N/A	N/A	N/A	0.961147	0.946126	1.19291	0.939415	0.981524	0.938402	0.992803		-3.65753	-2.34018	0.983067	-1.77973	-5.14031	-1.69864	-5.56904
45223	N/A	N/A	HCR (a-helix coiled-coil rod homolog) (Hcr), mRNA	N/A	1.08719	1.00291	1.05363	0.863757	1.13034	1.31298	1.01019		0.0228483	-5.63169	-2.06576	0.967488	0.863554	0.999995	-5.45268
45224	N/A	N/A	sim to RIKEN cDNA D130064H19 (LOC310086), mRNA	N/A	1.12063	1.08058	1.16473	0.905061	1.13387	1.22205	1.14128		-0.739452	-2.52785	0.356228	-1.35539	-0.317766	0.85994	-0.118671
45225	498750	11551	similar to cDNA sequence BC005537	LOC498750	1.1794	1.06412	1.15	0.942949	0.895916	0.954038	1.05784		0.729437	-3.06675	0.368971	-3.28246	-0.493296	-4.00727	-3.44103
45226	367171	1780	microtubule-associated protein 4	LOC367171	1.06429	1.11283	0.910063	0.894679	1.14239	1.13605	1.10177		-3.34994	-0.961828	-1.5566	-0.778171	-0.0375538	-0.199055	-1.4236
45227	117268	4781	KH domain containing, RNA binding, signal transduction associated 1	Khdrbs1	1.08701	0.985004	1.05854	1.00566	1.10031	1.18515	0.834119		0.844814	-4.79696	-0.0474237	-5.52145	0.944382	0.999962	0.999988
45228	303685	11476	mitochondrial ribosomal protein L38	Mrpl38	1.075	0.991501	1.0114	1.14847	1.13651	0.888799	0.88195		-1.57636	-5.55838	-5.49073	0.741475	0.599954	0.404843	0.560357
45229	N/A	N/A	sim to CG9578-like (LOC360869), mRNA	N/A	1.08895	0.98722	0.965303	1.01192	1.19743	1.2341	1.08628		0.544361	-5.22404	-3.07034	-5.28644	0.999588	0.999966	0.47502
45230	N/A	N/A	N/A	N/A	0.994547	0.934195	1.00667	1.03654	1.19689	1.23838	0.916179		-5.5693	-0.151421	-5.53222	-3.01109	0.999565	0.999974	0.600346
45231	N/A	N/A	sim to solute carrier family 25 (mitochondrial deoxynucleotide carrier), member 19 (LOC303676), mRNA	N/A	1.07762	0.989179	1.02299	0.89887	1.09339	1.07987	1.08975		0.658699	-5.20823	-3.94058	0.975073	0.889447	0.707245	0.855153
45232	N/A	N/A	sim to spermine synthase (LOC363469), mRNA	N/A	1.00778	1.00145	1.0838	0.800918	0.483312	0.809589	0.670034		-5.64127	-5.6477	-4.96798	-1.97273	0.994777	-2.20302	0.450447
45233	361848	56986	sim to nucleolar protein GU2 (LOC361848), mRNA	Ddx50	1.16247	1.00627	1.1578	1.27076	1.42363	1.24806	0.950072		0.947807	-5.5843	0.934672	0.99979	1	0.999325	-2.52294
45234	N/A	N/A	sim to hypothetical protein FLJ13194 (LOC288108), mRNA	N/A	1.13382	0.846404	1.10111	1.29855	1.67955	1.84141	1.12576		-0.370593	0.550785	-1.58162	0.983413	1	1	-0.620269
45235	N/A	N/A	sim to ras-GTPase-activating protein SH3-domain binding protein (LOC360530), mRNA	N/A	1.12269	1.03557	1.05759	1.14008	1.2419	1.26114	1.11136		0.566922	-4.0872	-2.37252	0.785322	0.998046	0.99923	0.334777
45236	170587	56073	citrate synthase	Cs	1.01373	0.861976	0.902726	1.392	1.75762	1.74984	1.82302		-5.58202	-1.11673	-2.82534	0.957658	0.999955	0.999948	0.999985
45237	24188	73889	aldehyde dehydrogenase family 1, member A1	Aldh1a1	0.991495	1.14139	1.30525	0.503069	0.495793	0.444479	0.515832		-5.62948	-2.45668	0.461862	0.999972	0.99998	0.999999	0.999946
45238	266611	2121	protein tyrosine phosphatase, non-receptor type 9	Ptpn9	1.20265	1.10303	1.09428	1.17082	1.19238	1.1233	1.13876		0.876402	-0.961581	-1.35958	0.668024	0.828673	-0.223492	0.177357
45239	N/A	N/A	N/A	N/A	0.97081	1.11687	1.19811	N/A	N/A	N/A	1.00486		-5.013	-4.27806	N/A	N/A	N/A	N/A	N/A
45240	N/A	N/A	sim to RIKEN cDNA 1300002C08 gene (LOC311403), mRNA	N/A	1.07879	0.900642	1.04315	0.93148	1.10338	1.41476	1.05853		-1.13565	0.18741	-3.63705	-1.44926	-0.0244858	0.999999	-2.47797
45241	N/A	N/A	N/A	N/A	1.08955	1.01785	0.973402	0.772288	0.957712	1.12341	1.05341		-0.460702	-5.21581	-4.68938	0.999814	-3.46864	0.55109	-2.74809
45242	25486	3058	myosin IXb	Myo9b	1.09529	0.905477	0.961477	0.881483	0.926901	0.850595	0.980595		0.72292	0.839088	-2.51424	0.977001	0.313102	0.9987	-4.66048
45243	363064	5884	WD repeat domain 61	Wdr61	1.03445	1.04197	1.07652	0.886069	1.10361	1.15394	0.918092		-2.5135	-1.61776	0.6099	0.992447	0.944428	0.999093	0.837517
45244	N/A	N/A	N/A	N/A	0.956834	0.913542	0.83812	0.722668	0.706004	0.595057	0.804095		-5.08328	-3.59302	-0.689197	0.905866	0.945868	0.999403	0.142263
45245	308794	12605	similar to RIKEN cDNA 1700026D08	RGD1310371	1.1856	0.976316	1.0756	1.23877	1.22264	1.04625	1.03898		0.987407	-4.72841	-0.758065	0.999251	0.998227	-2.93617	-3.5624
45246	291314	56558	selenophosphate synthetase 1	Sephs1	1.05289	0.959431	1.03924	0.927628	1.18592	1.18798	1.14235		-2.45185	-3.34202	-3.59849	-0.699192	0.985178	0.986651	0.874024
45247	307641	20444	casein kinase II, alpha 2, polypeptide (predicted)	Csnk2a2_predicted	1.15872	1.01519	1.05727	1.07049	1.17389	1.12789	1.25147		0.991638	-5.10607	-1.15732	-0.266672	0.996906	0.941168	0.999981
45248	N/A	N/A	sim to cell division cycle 34; ubiquitin-conjugating enzyme E2-32 KDA complementing; ubiquitin carrier protein; ubiquitin-protein ligase (LOC299602), mRNA	N/A	1.13513	0.999216	1.19014	1.32116	1.61119	1.58197	1.60784		0.68021	-5.64709	0.968199	0.999922	1	1	1
45249	N/A	N/A	N/A	N/A	1.08276	1.0068	1.14215	0.916451	1.15119	1.08581	1.12925		-0.697656	-5.5797	0.813693	-0.301494	0.873925	-0.544896	0.681306
45250	N/A	N/A	N/A	N/A	1.13073	1.10045	1.11102	0.874689	0.956701	0.931715	0.872449		0.0613117	-0.973976	-0.546506	0.334459	-4.09091	-2.39035	0.387567
45251	81921	37723	SH3-domain GRB2-like 3	Sh3gl3	1.06547	1.04655	1.09242	1.01859	1.16225	1.18905	1.08819		-1.87832	-3.29882	-0.353693	-5.18509	0.905842	0.971373	-0.543369
45252	N/A	N/A	N/A	N/A	1.15422	1.07894	1.04509	0.954737	1.2079	1.20465	1.13351		-1.78709	-4.18592	-5.11187	-5.05925	-0.511497	-0.57349	-2.40999
45253	N/A	N/A	N/A	N/A	1.15077	1.1498	0.861412	0.817218	0.896128	0.870552	0.959934		-0.0787171	-0.101211	0.134853	0.812603	-1.14416	-0.127316	-4.65504
45254	N/A	N/A	sim to Da2-24 (LOC306253), mRNA	N/A	1.09797	1.05038	0.996452	0.636462	0.6818	0.715861	0.880584		-0.196636	-3.06697	-5.63063	1	1	0.999997	0.685907
45255	24401	1571	glutamate oxaloacetate transaminase 1	Got1	1.08494	1.00729	1.13891	2.22086	1.95626	1.63211	1.56936		0.137783	-5.53464	0.944905	1	1	1	1
45256	N/A	N/A	sim to RIKEN cDNA 1700010M22 (LOC311491), mRNA	N/A	0.919101	1.00111	0.906054	0.837904	1.27167	0.823321	0.810547		-5.12213	-5.53856	-1.90834	0.282285	0.866953	0.533214	0.663259
45257	298426	12455	NOL1/NOP2/Sun domain family, member 4 (predicted)	Nsun4_predicted	1.0254	0.96659	1.03181	1.06052	1.15869	1.24513	1.15595		-4.80165	-4.1825	-4.37933	-2.19005	0.897405	0.998143	0.884462
45258	315548	2364	signal recognition particle receptor ('docking protein')	Srpr	1.10926	0.937971	1.13891	1.31781	1.56064	1.87791	1.32826		0.773975	-0.692853	0.957837	0.999999	1	1	1
45259	499669	48510	similar to trinucleotide repeat containing 4 (predicted)	RGD1563168_predicted	1.07486	1.12457	1.15751	1.75413	1.9761	1.79022	0.914832		-1.8487	0.231668	0.74076	1	1	1	-0.861582
45260	305600	9987	Fanconi anemia, complementation group L (predicted)	Fancl_predicted	1.22482	1.04843	0.973272	0.720004	1.01442	1.02655	0.845297		0.908609	-4.11422	-5.09698	0.999537	-5.489	-5.13093	0.686439
45261	171329	38167	ubiquitin specific peptidase 15	Usp15	1.20039	1.0806	1.29226	1.31475	1.65436	1.49165	1.17052		0.766707	-2.46057	0.984825	0.992466	1	0.999967	0.480223
45262	309901	13028	phytanoyl-CoA hydroxylase interacting protein-like	Phyhipl	1.04568	0.956236	0.97625	0.985882	1.16412	1.2304	0.869659		-4.32151	-4.3171	-5.23118	-5.49885	0.407116	0.906189	0.154879
45263	N/A	N/A	N/A	N/A	1.15654	1.10278	1.2621	1.27176	1.32332	1.79211	1.09664		-1.55383	-3.28364	0.368116	0.454001	0.758137	0.999915	-3.49534
45264	N/A	N/A	N/A	N/A	0.958094	1.13614	1.04415	0.952383	1.20346	1.32626	1.06213		-4.96922	-1.61068	-4.95729	-4.78093	0.0183789	0.89637	-4.3733
45265	N/A	N/A	N/A	N/A	1.11902	1.01277	1.1213	0.945353	1.17664	1.27629	1.13378		0.637032	-5.38579	0.670676	-2.06957	0.938768	0.99986	0.810193
45266	N/A	N/A	sim to general transcription factor II A, 1-like factor; TfIIa-alpha/beta-like factor; general transcription factor IIA, 1-like factor (LOC316711), mRNA	N/A	1.11167	0.999023	1.11715	0.874245	0.960654	0.885371	0.940919		-1.01645	-5.64723	-0.807816	-0.0100812	-4.5717	-0.395597	-3.43918
45267	297852	N/A	heat shock protein 1, alpha (Hspca), mRNA	N/A	1.32512	0.992861	1.45499	2.76342	2.68448	2.34194	1.01837		0.801198	-5.63121	0.980141	1	1	1	-5.54078
45268	N/A	N/A	monoglyceride lipase (Mgll), mRNA	N/A	0.921942	0.901182	0.95808	0.902134	0.915474	0.811463	2.06304		-2.67235	-1.53937	-4.62656	-1.58784	-2.30577	0.816974	1
45269	170920	2683	mitogen-activated protein kinase kinase kinase kinase 3	Map4k3	1.00119	0.870663	0.866623	0.788683	0.786492	0.750987	0.814698		-5.64684	0.192112	0.29417	0.975028	0.97768	0.996785	0.911802
45270	85423	8349	TCF3 (E2A) fusion partner	Tfpt	1.12458	0.937628	1.00469	0.97964	1.03816	0.968807	0.968273		0.809868	-1.11028	-5.6064	-4.89275	-3.47199	-4.00018	-3.95082
45271	362392	47101	similar to putative nucleic acid binding protein RY-1; EST AI449063 (predicted)	RGD1310925_predicted	1.11302	1.04282	1.02425	0.783286	1.02505	0.927949	0.943913		0.640656	-3.11274	-4.67483	0.999941	-4.61568	-0.507393	-1.7049
45272	N/A	N/A	N/A	N/A	1.229	0.984649	0.966233	0.892943	1.10926	1.1945	1.11764		0.895996	-5.47468	-4.83869	-0.704155	-1.10802	0.723463	-0.784617
45273	N/A	N/A	sim to mmDj4 (LOC300721), mRNA	N/A	1.09304	0.990912	1.04074	0.958002	1.12893	1.1736	1.94709		-0.765762	-5.55223	-4.04795	-3.83968	0.389704	0.874692	1
45274	304017	40112	translocase of outer mitochondrial membrane 70 homolog A (yeast)	Tomm70a	1.18833	1.00684	1.21636	1.2109	1.40084	1.36815	1.03183		0.971822	-5.58177	0.992346	0.990105	0.999998	0.999994	-4.38736
45275	309145	11174	similar to RIKEN cDNA 1810055G02	RGD1311946	1.04737	0.964493	1.23534	1.82483	1.89296	2.16399	1.2982		-3.71748	-4.38834	0.984227	1	1	1	0.998697
45276	64154	37907	golgi SNAP receptor complex member 2	Gosr2	1.13083	0.995084	1.16352	1.18109	1.43058	1.66213	1.29727		0.757942	-5.60909	0.945725	0.976834	1	1	0.999935
45277	N/A	N/A	AI556568	N/A	1.01391	1.13077	0.817608	0.901306	1.32464	1.05451	0.949255		-5.5915	-2.42982	-0.186901	-3.13161	0.732935	-4.86466	-4.89207
45278	298369	69380	oxysterol binding protein-like 9 (predicted)	Osbpl9_predicted	1.16953	1.00197	1.0703	0.936057	1.04621	0.903464	0.991461		0.993132	-5.63907	-0.457246	-0.57623	-2.34292	0.735464	-5.48215
45279	N/A	N/A	sim to RIKEN cDNA 1810020G14 (LOC299179), mRNA	N/A	1.07049	0.954791	0.978704	0.820532	1.03361	1.04059	0.966714		-1.54659	-3.24242	-5.02597	0.992608	-4.27759	-3.76321	-4.21933
45280	361196	8615	hyaluronic acid binding protein 4 (predicted)	Habp4_predicted	1.08325	1.00331	0.978154	0.752428	0.9401	0.911594	0.836501		0.00659777	-5.62514	-4.70739	0.999999	-1.08644	0.455532	0.997563
45281	83709	32204	G protein-coupled receptor kinase interactor 1	Git1	1.00025	0.829974	1.0803	1.16752	1.1606	1.01247	1.56283		-5.64791	-0.560337	-4.13785	-1.41203	-1.59809	-5.60367	0.994188
45282	85245	1708	karyopherin (importin) alpha 2	Kpna2	1.10235	0.76912	1.48892	1.82484	2.67756	2.80165	1.64797		-1.66589	0.978812	0.999907	1	1	1	0.999999
45283	362281	2676	RAE1 RNA export 1 homolog (S. pombe)	Rae1	1.08743	0.933926	1.19698	1.28093	1.65173	1.67807	1.18098		0.53087	-0.0907138	0.999637	0.999999	1	1	0.998892
45284	N/A	N/A	AA957424	N/A	1.12295	0.964491	1.11107	1.08598	1.12691	0.904743	0.85365		0.17297	-4.36777	-0.1703	-1.24491	0.266864	-0.374247	0.835717
45285	690208	N/A	similar to B0511.12	LOC690208	1.04868	0.978144	1.09604	1.31489	1.39178	1.27118	0.926832		-1.19758	-4.20198	0.852256	1	1	1	0.553263
45286	287126	32562	mitochondrial ribosomal protein S34 (predicted)	Mrps34_predicted	0.996856	0.900977	1.35977	1.70643	2.33347	2.3357	1.21488		-5.64045	-1.01493	0.99845	1	1	1	0.858231
45287	N/A	N/A	CDK105 protein (Cdk105), mRNA	N/A	1.03874	1.02688	1.11217	1.01869	1.06113	1.01505	0.892587		-4.12246	-4.85255	0.0467623	-5.24715	-2.54633	-5.38404	0.26479
45288	294079	9862	membrane-associated ring finger (C3HC4) 5 (predicted)	March5_predicted	1.03102	0.980294	1.11595	1.08784	1.32047	1.48888	1.13556		-4.20393	-4.98913	0.641904	-0.122039	0.999991	1	0.854213
45289	N/A	N/A	Fas apoptotic inhibitory molecule (Faim), mRNA	N/A	1.17549	0.956474	0.980103	0.750513	1.03443	1.00723	0.900231		0.882895	-3.72741	-5.19802	0.999809	-4.45348	-5.58831	-0.0750956
45290	619581	N/A	AW433572	Nicn1	1.01501	1.02297	0.959403	0.685287	0.873177	0.890436	0.780164		-5.32721	-4.92765	-3.55051	1	0.833205	0.584302	0.999738
45291	294339	2902	minichromosome maintenance deficient 3 (S. cerevisiae) associated protein (predicted)	Mcm3ap_predicted	1.13562	0.93804	1.04503	0.89084	0.868503	0.766037	0.873763		0.982204	-0.21629	-1.91023	0.956402	0.994156	1	0.990439
45292	N/A	N/A	sim to UDP-N-acetyl-alpha-D-galactosamine:polypeptide N-acetylgalactosaminyltransferase 3 (LOC366061), mRNA	N/A	1.17513	1.02792	0.911445	1.08291	1.2936	1.49632	2.95167		0.423229	-5.15976	-1.85424	-2.54807	0.976711	0.999936	1
45293	84490	3034	flap structure-specific endonuclease 1	Fen1	1.06637	0.863666	0.957795	0.901621	1.62473	2.1125	1.19474		-3.12735	0.365129	-4.35507	-0.978386	1	1	0.769009
45294	81807	38275	transcription elongation factor B (SIII), polypeptide 2	Tceb2	1.0447	0.870159	1.00066	1.15574	1.57769	1.67057	1.06746		-4.20189	0.356575	-5.64756	0.462955	0.999999	1	-2.86613
45295	N/A	N/A	N/A	N/A	1.13219	1.00772	1.05223	0.921542	1.19556	1.19948	0.957385		0.993295	-5.43574	-0.692585	0.76123	0.999964	0.999974	-1.41825
45296	N/A	N/A	N/A	N/A	1.09038	1.04699	1.01513	0.844861	1.21946	1.11639	0.892543		-2.03022	-4.41638	-5.48901	0.600246	0.848817	-0.895506	-1.27499
45297	N/A	N/A	sim to coiled-coil protein (LOC361029), mRNA	N/A	1.14911	1.1645	1.31041	1.14589	1.17574	0.981654	0.971084		-1.4551	-1.02372	0.799727	-1.55181	-0.743633	-5.52813	-5.35139
45298	N/A	N/A	sim to Parg1-pending protein (LOC310833), mRNA	N/A	1.12428	1.0976	1.12369	0.907092	0.916837	0.958065	0.980216		0.354531	-0.469315	0.341749	-0.27878	-0.776826	-3.77686	-5.18336
45299	N/A	N/A	N/A	N/A	1.00847	0.977552	0.968808	0.947462	1.18161	1.09991	1.07484		-5.58588	-5.21225	-4.82702	-3.54817	0.762084	-1.09305	-2.3914
45300	114124	31165	A kinase (PRKA) anchor protein 1	Akap1	1.05653	1.0849	0.962667	1.00602	1.14391	0.972939	1.06707		-4.1217	-2.7682	-4.86482	-5.62713	-0.477257	-5.22784	-3.62703
45301	N/A	N/A	sim to PDZ domain actin binding protein Shroom (LOC305230), mRNA	N/A	1.02966	0.988578	1.01674	0.930607	1.10845	1.04534	1.01332		-5.13464	-5.56579	-5.47765	-3.11043	-1.51597	-4.52893	-5.53914
45302	81530	68265	pyruvate dehydrogenase kinase, isoenzyme 2	Pdk2	1.04221	0.885283	0.748184	0.328476	0.420626	0.458854	0.942347		-5.08458	-2.1265	0.865432	1	1	1	-4.5409
45303	N/A	N/A	spetex-1 protein (spetex-1), mRNA	N/A	1.29506	0.948141	0.923802	0.85274	0.986472	0.898295	0.91195		0.96918	-4.01516	-2.5823	0.380752	-5.64262	-0.939325	-1.55066
45304	N/A	N/A	sim to RIKEN cDNA 2810417J12 gene (LOC287103), mRNA	N/A	1.02883	1.00286	0.888327	0.67778	0.673958	0.722808	0.74904		-4.97738	-5.64075	-0.144353	0.999989	0.999992	0.99976	0.998706
45305	N/A	N/A	sim to DKFZP434D146 protein (LOC310460), mRNA	N/A	1.0834	1.01252	1.01261	0.659824	0.653379	0.697189	0.817999		-2.28923	-5.53381	-5.53224	0.999985	0.99999	0.999832	0.880247
45306	N/A	N/A	N/A	N/A	1.05226	0.896641	1.13892	0.841369	0.983686	1.10812	0.948499		-4.14186	-1.10843	-0.327895	0.573772	-5.4711	-1.39584	-4.04156
45307	313861	56841	echinoderm microtubule associated protein like 4 (predicted)	Eml4_predicted	1.08475	0.981839	1.08408	1.22177	1.16728	1.09463	0.955981		-1.37301	-5.29985	-1.40944	0.972176	0.792604	-0.878324	-3.81801
45308	306030	8568	mediator of RNA polymerase II transcription, subunit 4 homolog (yeast)	Med4	1.10779	0.937138	0.997914	1.04911	1.11679	1.276	0.870512		0.679369	-0.841735	-5.64328	-2.26363	0.795898	0.999981	0.963839
45309	313775	51678	similar to RIKEN cDNA 9430015G10	RGD1311517	1.04436	0.945413	1.00733	0.924574	1.00355	1.10396	0.947275		-3.64465	-2.66444	-5.58018	-1.117	-5.63189	-0.113979	-2.81536
45310	309368	37306	laminin, alpha 2 (predicted)	Lama2_predicted	1.17921	1.15877	1.37181	1.05806	1.11271	0.94445	0.86802		0.620848	0.350119	0.999	-3.63333	-0.886163	-3.59113	0.230104
45311	N/A	N/A	sim to KIAA0731 protein (LOC303158), mRNA	N/A	1.17028	0.913564	1.26435	1.54524	1.54674	1.57222	1.2657		-0.884642	-3.33832	0.548836	0.997568	0.997636	0.998538	0.559006
45312	59320	10188	adenylate cyclase 10 (soluble)	Adcy10	1.01639	1.00324	0.823367	0.935351	1.50702	1.17878	0.914648		-5.54627	-5.64388	0.165754	-4.13258	0.997241	-0.466876	-3.20366
45313	64191	1042	7-dehydrocholesterol reductase	Dhcr7	1.15624	0.85317	1.10877	1.47212	2.58279	3.5	2.04874		0.569881	0.736701	-0.577574	0.999993	1	1	1
45314	50594	3924	neuroblastoma, suppression of tumorigenicity 1	Nbl1	1.11296	0.944074	1.11709	1.23805	1.03821	0.857319	0.928204		0.492061	-2.03697	0.570535	0.998712	-3.74632	0.953266	-0.823138
45315	361202	10515	G kinase anchoring protein 1	Gkap1	1.16435	1.0208	1.07447	0.75845	0.89997	0.776455	0.670517		0.971557	-4.91496	-0.686785	0.999994	0.607499	0.999967	1
45316	83576	39282	sortilin 1	Sort1	1.18532	0.895274	1.10134	1.12021	1.40355	1.51774	0.918004		0.985115	0.614429	0.26983	0.66426	1	1	-0.145845
45317	N/A	N/A	sim to tyrosylprotein sulfotransferase-1 (LOC288617), mRNA	N/A	1.22708	1.0061	1.08037	0.561306	0.593553	0.627856	0.807824		0.987533	-5.60368	-1.33468	1	1	1	0.992097
45318	N/A	N/A	sphingosine-1-phosphate lyase 1 (Spgl1), mRNA	N/A	1.19731	0.931512	0.911123	1.05478	1.01856	0.842547	1.38191		0.410257	-3.46177	-2.36534	-4.30095	-5.4704	0.268202	0.992934
45319	294436	6404	brix domain containing 1 (predicted)	Bxdc1_predicted	1.08915	1.01385	1.36687	2.10024	2.2592	2.0541	1.03125		0.245217	-5.26063	1	1	1	1	-3.93316
45320	295270	22334	splicing factor 3b, subunit 4	Sf3b4	1.0707	0.984505	1.1233	1.4567	1.55913	1.39394	0.953488		-0.693264	-5.17265	0.835542	1	1	1	-2.37412
45321	N/A	N/A	S-adenosylmethionine decarboxylase 1 (Amd1), mRNA	N/A	1.08706	1.00619	1.26428	1.63535	1.64126	1.47519	1.0084		0.231031	-5.5651	0.999973	1	1	1	-5.49654
45322	N/A	N/A	N/A	N/A	1.0861	0.99873	1.10964	0.92029	1.08501	1.16904	1.37263		-0.854676	-5.64585	0.0858903	-0.828823	-0.910784	0.899308	0.999986
45323	294408	8528	ASF1 anti-silencing function 1 homolog A (S. cerevisiae) (predicted)	Asf1a_predicted	0.977843	1.03903	1.11287	1.06498	1.07302	1.21554	0.861261		-4.86844	-3.63068	0.525957	-1.54287	-1.00954	0.996616	0.946775
45324	N/A	N/A	N/A	N/A	1.1456	1.14575	1.19475	0.9691	1.30408	1.12265	1.04372		-0.385993	-0.381924	0.509384	-5.09245	0.968385	-1.10577	-4.6547
45325	N/A	N/A	sim to zinc finger protein ZNF-U69274 (LOC304010), mRNA	N/A	1.18449	0.945047	1.18481	1.07061	1.41679	1.49882	1.14194		0.771741	-3.41347	0.77399	-2.67112	0.999911	0.999994	0.224033
45326	29194	88575	choline kinase alpha	Chka	1.07286	0.943194	1.2767	1.06829	1.38178	1.24856	0.84642		-1.22028	-2.09148	0.999723	-1.51702	0.999998	0.998891	0.970703
45327	N/A	N/A	BF393554	N/A	1.16619	0.976161	1.3082	0.654118	0.737308	1.15422	1.07554		-1.02677	-5.44985	0.778057	0.996324	0.906473	-1.35391	-4.05662
45328	499709	6104	similar to nucleolar protein family A, member 1	LOC499709	1.00058	0.961961	1.0582	0.972084	1.23162	1.18744	1.0395		-5.64729	-3.33485	-1.70905	-4.28606	0.999462	0.993445	-3.33865
45329	25614	7314	PTK2 protein tyrosine kinase 2	Ptk2	1.02094	0.954777	1.06939	1.06325	1.02351	0.970764	0.868203		-5.43527	-4.65613	-3.74195	-4.01063	-5.38166	-5.21959	-0.556681
45330	N/A	N/A	sim to RIKEN cDNA 1700121L12 (LOC291585), mRNA	N/A	1.06154	0.923667	1.02944	1.30456	1.56074	1.38577	1.09543		-3.05976	-1.80563	-4.90969	0.997411	1	0.999863	-1.15173
45331	65028	55588	DnaJ (Hsp40) homolog, subfamily A, member 1	Dnaja1	1.14112	0.912612	1.13923	1.32042	1.34849	1.13561	1.10102		0.923071	0.321328	0.915079	0.999997	0.999999	0.897645	0.459983
45332	312647	4662	autophagy-related 7 (yeast)	Atg7	1.04004	0.918718	1.06654	0.983636	1.21258	1.15955	1.14239		-3.02283	0.283503	-0.774547	-5.07713	0.999392	0.984471	0.957475
45333	288236	2759	Down syndrome critical region homolog 2 (human) (predicted)	Dscr2_predicted	1.08311	0.976665	1.02632	1.07083	1.26	1.3044	0.924369		0.968533	-2.87574	-2.46714	0.888181	1	1	0.963913
45334	297814	20861	carbonic anhydrase 8	Car8	1.06038	0.963011	0.870678	0.790326	0.919524	0.854452	0.791031		-3.76531	-4.78882	-0.119493	0.940513	-2.38425	0.310438	0.938624
45335	292766	37686	proteasome (prosome, macropain) 26S subunit, non-ATPase, 8	Psmd8	1.01296	0.906645	0.977638	1.0613	1.4169	1.51499	1.32359		-5.36119	0.388183	-4.80492	-1.65577	1	1	0.999993
45336	304290	38236	KDEL (Lys-Asp-Glu-Leu) endoplasmic reticulum protein retention receptor 2	Kdelr2	1.05623	0.912997	0.83912	1.39502	1.6338	2.38499	1.16538		-3.88624	-1.87176	0.64586	0.999033	0.999999	1	0.317212
45337	N/A	N/A	N/A	N/A	1.15087	1.02146	1.03229	0.904977	1.21424	1.34585	1.12068		0.401781	-5.26792	-4.16731	-0.890721	0.913371	0.999053	-0.315478
45338	N/A	N/A	disabled homolog 1 (Drosophila) (Dab1), mRNA	N/A	1.04254	0.995521	1.02241	1.00296	1.0975	1.3406	1.01062		-3.88298	-5.62395	-5.08872	-5.63752	-0.502593	0.999894	-5.51629
45339	290829	3436	ash2 (absent, small, or homeotic)-like (Drosophila) (predicted)	Ash2l_predicted	1.1933	1.00551	1.0688	0.920442	1.24901	1.16068	0.949853		0.999523	-5.56671	-0.198137	0.502442	0.99999	0.995405	-1.33927
45340	360804	3411	CDK2 (cyclin-dependent kinase 2)-associated protein 1 (predicted)	Cdk2ap1_predicted	0.965598	1.03572	1.10089	0.953005	1.14527	1.30995	1.21258		-4.11148	-4.10487	-0.00409934	-3.05808	0.814982	0.999911	0.990995
45341	360526	55806	procollagen-proline, 2-oxoglutarate 4-dioxygenase (proline 4-hydroxylase), alpha II polypeptide (predicted)	P4ha2_predicted	0.953654	1.07627	1.00187	0.768403	0.893856	1.19639	1.01404		-3.04862	-1.06956	-5.64275	0.999899	0.510065	0.983774	-5.36586
45342	316313	85087	dystonin (predicted)	Dst_predicted	1.32678	1.08595	1.03389	1.02382	0.681163	0.472439	0.753135		0.982202	-2.68648	-5.02908	-5.33115	0.9996	1	0.982674
45343	N/A	N/A	sim to Fascin 3 (LOC296947), mRNA	N/A	1.02802	0.916863	1.08287	1.05531	1.18241	0.88868	1.10069		-5.27169	-2.77327	-3.12284	-4.3348	0.121001	-1.3661	-2.33631
45344	N/A	N/A	sim to RIKEN cDNA 1110046B24 (LOC291314), mRNA	N/A	1.07516	1.11969	0.970522	0.868096	1.10587	1.0807	1.22981		-0.332485	0.832417	-4.00083	0.971812	0.661595	-0.0649487	0.999733
45345	312824	56279	RecQ protein-like	Recql	1.09143	0.966504	1.07019	0.831557	0.963049	1.06099	1.0204		0.0319988	-3.89416	-1.03539	0.995485	-3.57682	-1.67923	-4.96599
45346	N/A	N/A	sim to KIAA1411 protein (LOC367235), mRNA	N/A	1.1664	1.02021	1.12169	1.01392	1.19775	1.20713	1.42794		0.978283	-4.93136	0.781176	-5.2948	0.996177	0.997746	1
45347	367562	37268	glucosidase, alpha; acid (Pompe disease, glycogen storage disease type II) (Gaa), mRNA	Gaa	1.05993	1.07033	0.991532	1.12017	1.30402	1.40577	2.89296		-2.85962	-2.18007	-5.57003	0.0845539	0.999024	0.999982	1
45348	N/A	N/A	ubiquitin specific protease 15 (Usp15), mRNA	N/A	1.13245	0.95577	1.09678	1.27133	1.39466	1.45029	1.17642		0.260918	-3.89085	-0.912836	0.994359	0.999947	0.999993	0.817779
45349	293678	5725	MUS81 endonuclease homolog (yeast)	Mus81	1.18379	1.0053	1.03074	1.09235	1.15991	1.03001	0.909928		0.968384	-5.60725	-4.44048	-0.294602	0.907057	-4.49122	-0.0385873
45350	24959	56228	phosphoglycerate mutase 2	Pgam2	1.02929	0.902523	1.10665	1.22434	1.18514	1.35143	1.13007		-5.33495	-2.65214	-2.70339	0.281775	-0.347172	0.932722	-1.85429
45351	308708	11289	tetratricopeptide repeat domain 23	Ttc23	1.09108	1.07913	0.907118	0.418787	0.499871	0.633587	0.968801		-0.749714	-1.37819	-0.271719	1	1	1	-4.53925
45352	292404	10112	PHD finger protein 10	Phf10	1.14674	1.0362	1.21247	1.11586	1.37851	1.42569	1.11408		0.804003	-4.11843	0.988955	0.359148	0.999994	0.999999	0.317191
45353	N/A	N/A	N/A	N/A	1.20129	1.06009	1.00798	1.02181	1.2182	1.24481	1.15589		0.956103	-2.72542	-5.57579	-5.13489	0.977693	0.992486	0.754232
45354	N/A	N/A	sim to tripartite motif protein 36 (LOC291597), mRNA	N/A	1.18268	0.899538	1.1809	0.851427	1.29443	1.32376	0.837625		-2.75869	-4.28574	-2.79654	-2.93378	-0.775701	-0.412488	-2.52388
45355	364154	64466	similar to RIKEN cDNA 1110003E01	RGD1311122	1.03958	0.989221	0.960968	0.873536	0.912497	0.91789	1.18717		-3.38265	-5.43319	-3.29006	0.925098	0.264435	0.0464775	0.992194
45356	54237	68203	cell division cycle 2 homolog A (S. pombe)	Cdc2a	1.02786	0.877999	0.800566	0.762858	1.53099	2.36606	1.64231		-5.2742	-0.898047	0.78612	0.949274	0.999762	1	0.999982
45357	24642	N/A	phosphoglycerate mutase 1 (Pgam1), mRNA	Pgam1	1.06689	0.938483	1.13401	1.36854	1.55207	1.60857	1.22452		0.0568635	-0.0129042	0.989429	1	1	1	0.99999
45358	116551	20576	pyruvate dehydrogenase kinase, isoenzyme 1	Pdk1	0.99672	0.957461	0.981646	0.748914	0.971404	1.37106	1.17876		-5.63588	-3.85337	-5.27608	0.999777	-4.77452	0.999947	0.882854
45359	252879	77109	sim to skeletrophin; novelzin (LOC298680), mRNA	Cdc2l1	1.12803	0.918472	1.00346	0.854853	0.825172	0.719316	0.689615		0.818912	-0.00603221	-5.62614	0.978394	0.997815	1	1
45360	300514	3588	etoposide induced 2.4 mRNA	Ei24	1.04956	0.92136	1.04113	0.857269	0.998307	0.999172	0.942514		-1.10656	0.703825	-1.96962	0.999298	-5.63825	-5.64561	-0.221168
45361	245925	16377	CTD-binding SR-like protein rA9	LOC245925	1.1046	0.999301	1.20008	1.13265	1.11358	0.944199	0.955379		-0.316339	-5.64737	0.952221	0.441084	-0.0149713	-2.8112	-3.66749
45362	N/A	N/A	AA901102	N/A	1.08267	1.01679	1.10071	1.02775	1.01277	1.09564	0.805004		-0.920684	-5.28312	-0.117069	-4.70988	-5.43338	-0.311029	0.996825
45363	315509	11338	junctional adhesion molecule 3	Jam3	1.07025	1.02424	1.01178	0.79514	0.883846	0.903372	0.78755		-1.59129	-4.89551	-5.45931	0.998717	0.648542	0.139426	0.999273
45364	26759	15780	acyl-CoA thioesterase 7	Acot7	1.0542	1.02989	1.01095	1.19886	2.18215	2.47383	0.893454		-3.26731	-4.78405	-5.52218	0.935088	1	1	0.0390817
45365	171102	1355	cell division cycle 25 homolog A (S. cerevisiae)	Cdc25a	1.13574	0.916704	1.08886	0.966334	1.3291	1.65427	1.27421		-0.123306	-1.83364	-1.93416	-4.80853	0.99628	1	0.978444
45366	361301	9161	similar to hypothetical protein	RGD1310571	1.04933	0.965636	1.03219	0.774108	1.13405	1.22138	0.96846		-3.32668	-4.29338	-4.51252	0.999397	0.571133	0.987036	-4.62377
45367	497895	75241	similar to RIKEN cDNA 3010026O09 (predicted)	RGD1564036_predicted	1.10651	0.973176	0.951654	0.587378	0.857092	0.944543	0.789006		-0.302359	-4.87914	-3.43446	1	0.813673	-2.89452	0.99632
45368	N/A	N/A	N/A	N/A	1.08921	0.966896	0.687384	0.78533	0.903689	1.09099	1.02482		-4.93512	-5.53163	0.154989	-1.73829	-4.67025	-5.50506	-5.11885
45369	294912	2449	translocation protein 1	Tloc1	1.2792	1.0878	1.26094	0.964743	1.02207	0.854684	0.890939		0.681045	-3.53163	0.561214	-5.19635	-5.47691	-0.812892	-2.25288
45370	N/A	N/A	N/A	N/A	1.12349	1.02303	1.06558	0.886619	1.13379	1.00385	0.937975		-1.39771	-5.38657	-3.87704	-1.24169	-1.04214	-5.64035	-3.85298
45371	500442	8122	RGD1565232 (predicted)	LOC500442	1.07159	1.03593	1.09142	1.03352	1.12236	1.05056	1.19272		-1.74633	-4.25656	-0.648465	-4.41598	0.372566	-3.21552	0.958494
45372	24737	88802	HLA-B-associated transcript 3 (Bat3), mRNA	RT1-Aw2	1.08059	0.999278	1.04734	0.972069	1.08089	1.19302	1.03021		-0.309274	-5.64695	-2.66279	-4.30305	-0.294842	0.994758	-4.18131
45373	361580	3885	general transcription factor II H, polypeptide 1 (predicted)	Gtf2h1_predicted	1.01687	1.00989	1.02261	0.973971	1.12453	1.08103	1.06211		-5.48924	-5.59259	-5.36741	-5.26097	-1.10334	-2.96614	-3.87224
45374	N/A	N/A	sim to actin related protein M2 (LOC298671), mRNA	N/A	1.13796	1.03521	1.14194	1.0419	1.42082	1.38125	1.15671		-1.36447	-5.16029	-1.23816	-4.97265	0.989938	0.976274	-0.809016
45375	N/A	N/A	sim to tousled-like kinase 1 (LOC311118), mRNA	N/A	1.10987	1.05856	1.11934	0.86711	1.03253	1.08275	1.00543		-0.230843	-2.95254	0.0608718	0.679889	-4.63001	-1.44411	-5.61622
45376	303592	4993	tousled-like kinase 2 (Arabidopsis) (predicted)	Tlk2_predicted	1.19979	1.14991	1.22468	1.13841	1.20695	1.07503	0.946126		0.961792	0.733032	0.986394	0.596868	0.971525	-1.6434	-2.85002
45377	83572	371	platelet-activating factor acetylhydrolase, isoform Ib, alpha subunit 45kDa	Pafah1b1	1.17021	1.03154	1.19572	1.05221	1.33055	1.56209	1.23611		0.980693	-4.08108	0.995229	-2.26022	0.999997	1	0.9995
45378	N/A	N/A	N/A	N/A	1.02985	0.94616	0.96954	0.757063	0.863456	0.764881	0.851064		-4.00054	-1.4751	-3.85299	0.999999	0.983435	0.999998	0.994015
45379	293679	N/A	sim to AYP1 (LOC293679), mRNA	N/A	1.12212	0.955695	0.980158	0.553447	0.698382	0.76864	0.788062		0.469151	-3.38681	-5.124	1	0.999999	0.999794	0.9991
45380	291539	41354	tumor necrosis factor superfamily, member 5-induced protein 1 (predicted)	Tnfsf5ip1_predicted	1.14613	0.944124	1.0752	1.08497	1.3813	1.40321	0.993189		0.47688	-3.11478	-2.11885	-1.566	0.99989	0.999951	-5.60242
45381	362593	6858	guanine nucleotide binding protein-like 2 (nucleolar)	Gnl2	1.25162	1.03706	1.23283	1.58266	1.48122	1.22596	0.808947		0.9333	-4.79185	0.886133	0.999996	0.999927	0.862016	0.896371
45382	N/A	N/A	sim to RIKEN cDNA 2400003C14 (LOC307833), mRNA	N/A	1.15223	0.937783	1.01856	0.855736	1.01862	1.02125	1.17908		0.996803	-0.0281817	-4.66096	0.999081	-4.65539	-4.39014	0.999588
45383	301124	17699	sim to QIL1 (LOC301124), mRNA	LOC301124	1.04724	0.904247	1.02827	0.927007	1.18847	1.42933	1.02568		-3.5144	-0.134541	-4.76713	-1.38649	0.943205	0.999998	-4.90971
45384	114515	4417	lanC (bacterial lantibiotic synthetase component C)-like 1	Lancl1	1.09111	0.92741	0.984872	1.04842	1.0202	1.22099	1.23217		0.869307	0.674094	-4.81321	-0.904702	-4.28031	0.999997	0.999999
45385	373066	7664	carnitine deficiency-associated gene expressed in ventricle 1	Cdv1	1.22399	1.09238	1.07137	0.629127	0.696259	0.690711	0.724427		0.998289	0.017416	-1.02522	1	1	1	0.999999
45386	60421	21477	heterogeneous nuclear ribonucleoproteins methyltransferase-like 2 (S. cerevisiae)	Hrmt1l2	1.07799	0.877793	1.21344	2.12928	2.5438	2.49882	0.877082		-0.727827	0.848245	0.996145	1	1	1	0.854537
45387	289590	9866	OCIA domain containing 1	Ociad1	1.0886	0.94048	1.04054	0.923499	1.04197	1.07875	0.879091		0.772235	-0.0517312	-1.99596	0.668412	-1.8361	0.57103	0.993792
45388	116456	31656	DnaJ (Hsp40) homolog, subfamily C, member 2	Dnajc2	1.22329	1.10721	1.38236	1.37389	2.00319	1.67195	0.854401		0.923998	-0.894947	0.999633	0.999512	1	1	0.618888
45389	306869	N/A	sim to expressed sequence AL022641 (LOC306869), mRNA	N/A	1.07796	0.954099	1.12282	0.968616	1.328	1.54221	1.1805		0.495675	-1.31213	0.975666	-3.05514	1	1	0.999711
45390	N/A	N/A	sim to mKIAA1927 protein (LOC311146), mRNA	N/A	1.12103	1.02494	1.1102	0.799585	0.90961	0.834329	1.02285		-0.117036	-5.09345	-0.475081	0.983945	-0.91263	0.898063	-5.17799
45391	N/A	N/A	N/A	N/A	1.04226	0.988366	1.18223	0.984876	1.15356	1.01105	0.826976		-4.58337	-5.55543	0.532947	-5.49186	0.0756183	-5.56636	0.766968
45392	296410	9501	similar to 2410001C21Rik protein	RGD1311072	1.08956	0.99062	0.875567	0.74346	0.815515	0.762748	1.07682		0.383364	-5.44679	0.964815	1	0.999817	0.999999	-0.0984388
45393	290803	12837	testis expressed gene 15 (predicted)	Tex15_predicted	1.14817	0.925701	0.949008	0.924869	1.24938	0.908981	0.950534		-0.316912	-2.94523	-4.22037	-2.89801	0.869133	-2.01382	-4.29671
45394	N/A	N/A	sim to Gbp3 protein (LOC310917), mRNA	N/A	1.13415	0.980841	1.13077	0.955703	1.14191	1.25643	0.932487		0.763377	-5.09653	0.727016	-3.15595	0.830631	0.999317	-1.21734
45395	N/A	N/A	sim to RIKEN cDNA 4930556B16 (LOC313922), mRNA	N/A	1.06639	0.920927	1.01455	0.835629	1.00555	0.903685	1.12066		-3.1968	-2.14314	-5.49332	0.755723	-5.62503	-1.16873	-0.630115
45396	N/A	N/A	sim to protein phosphatase 2C epsilon (LOC310506), mRNA	N/A	1.16102	0.871516	0.879135	1.10578	1.00112	0.846943	1.71881		-1.06642	-1.45459	-1.7651	-2.87499	-5.64748	-0.582207	0.999918
45397	289993	3805	cyclin-dependent kinase inhibitor 3 (predicted)	Cdkn3_predicted	1.08699	1.00832	0.973222	0.788578	1.40794	1.55698	1.41439		-1.45075	-5.58088	-4.96493	0.992655	0.999959	1	0.999968
45398	245981	84709	ribosomal protein L15	Rpl15	1.03767	0.998518	1.00217	0.805117	1.01659	1.11322	1.14429		-3.65336	-5.64408	-5.63973	0.999427	-5.19097	0.59409	0.903426
45399	293104	2814	embryonic ectoderm development (predicted)	Eed_predicted	1.002	1.0427	1.19146	1.46773	1.63512	1.69042	1.0989		-5.6405	-3.09847	0.99393	1	1	1	0.354901
45400	297077	10224	hypothetical LOC297077	RGD1310725	0.948656	1.15125	0.894542	0.515346	0.604164	0.600949	0.846386		-4.25616	-0.326319	-1.38189	1	0.999995	0.999996	0.278174
45401	362115	11269	similar to RIKEN cDNA 9130404D14	RGD1307018	1.03765	1.07077	1.07573	0.868658	1.08955	1.23962	1.06087		-4.09366	-1.71553	-1.40492	0.802496	-0.658468	0.995515	-2.39216
45402	24242	N/A	BE115054	Calm1	1.10925	0.876754	0.959976	0.788195	0.930541	1.02763	1.33199		0.835793	0.975967	-2.54641	0.999995	-0.0122698	-4.01145	1
45403	299730	7439	neural precursor cell expressed, developmentally down-regulated gene 1 (predicted)	Nedd1_predicted	1.08823	0.885478	1.14045	0.665447	0.895002	0.942	0.867383		-2.14976	-0.466047	-0.152145	0.999967	-0.873547	-3.55993	0.133098
45404	316432	16323	Ica69-related protein	LOC316432	1.30609	0.827253	1.10018	0.873791	1.07722	0.931593	1.08744		0.990744	0.822785	-1.46458	0.0334231	-2.61555	-2.82188	-2.07848
45405	N/A	N/A	AI060247	N/A	1.05209	0.957693	1.03915	0.874877	1.13453	1.02053	0.902857		-3.93782	-4.35625	-4.6047	0.0672019	-0.142124	-5.33663	-1.05417
45406	N/A	N/A	N/A	N/A	1.23813	0.992365	1.1041	0.942635	1.26425	0.992377	1.08837		0.834906	-5.6128	-1.46338	-3.86603	0.915498	-5.61291	-2.52215
45407	25705	31779	transcription factor 8	Tcf8	1.17075	1.0054	1.16398	1.01803	0.96169	0.842824	0.864041		0.497142	-5.62634	0.401321	-5.41464	-4.60858	0.669121	0.292785
45408	25617	3908	heat shock 70kDa protein 5 (glucose-regulated protein)	Hspa5	1.09718	0.8621	1.40045	2.41177	2.37023	2.54427	1.44568		0.171323	0.950649	1	1	1	1	1
45409	N/A	N/A	calmodulin 3 (Calm3), mRNA	N/A	1.03088	0.759654	1.05849	1.08646	1.26265	1.49746	1.40971		-5.30372	0.863158	-4.52521	-3.4949	0.62655	0.996356	0.978472
45410	N/A	N/A	heterogeneous nuclear ribonucleoprotein K (Hnrpk), mRNA	N/A	1.05989	0.915939	1.05726	1.38493	1.33708	1.39995	1.28321		-4.12812	-2.69971	-4.23952	0.991982	0.973951	0.994471	0.904772
45411	64527	8927	PDGFA associated protein 1	Pdap1	1.11514	0.951161	1.08414	1.32091	1.67363	1.72813	1.10063		0.99381	-0.186354	0.897645	1	1	1	0.976102
45412	25249	6953	demethyl-Q 7	Coq7	1.08376	0.950343	1.04491	1.03878	1.24791	1.38702	1.00061		-0.171051	-2.24546	-2.88884	-3.43921	0.999751	1	-5.64724
45413	266708	21237	granzyme A	Gzma	1.08708	1.03771	1.12041	1.22707	1.37251	1.49552	1.11902		0.379723	-3.0631	0.897346	0.999885	1	1	0.888723
45414	298914	3496	integrin beta 1 binding protein 1 (predicted)	Itgb1bp1_predicted	1.10648	1.03416	1.04545	0.636046	0.951238	0.95042	0.86518		0.724964	-3.54259	-2.43094	1	-1.89073	-1.81024	0.983495
45415	296588	6078	peptidase (mitochondrial processing) alpha	Pmpca	1.04277	0.980511	1.10988	1.21999	1.45107	1.34134	1.04197		-2.38008	-4.71261	0.854474	0.999901	1	1	-2.46287
45416	315745	7714	sim to sex-determination protein homolog Fem1b (LOC315745), mRNA	Fem1b_predicted	1.09379	0.965693	1.08233	1.18107	1.21665	1.19519	1.26734		-1.23648	-4.61074	-1.82933	0.798952	0.938842	0.873415	0.989832
45417	N/A	N/A	N/A	N/A	0.962837	0.804071	0.903535	1.18101	1.10717	0.949993	1.21709		-5.30068	-0.219011	-3.54039	-1.42785	-3.52813	-5.02546	-0.657254
45418	685814	40934	AA998391	MGC156825	1.09492	0.979867	1.01372	0.602735	0.835732	0.916708	1.04969		0.563152	-4.73582	-5.22065	1	0.999052	0.464454	-1.91999
45419	113929	1901	nucleoporin 88	Nup88	1.14083	0.979445	1.12874	1.15547	1.30493	1.24239	1.17888		0.919157	-4.87134	0.850458	0.962705	0.999991	0.999717	0.989659
45420	366174	77423	similar to KIAA0377-like protein (predicted)	Catsper2	1.23115	1.04657	1.29711	1.19473	1.28045	1.25684	1.01523		0.833963	-4.46584	0.972125	0.585595	0.955786	0.915902	-5.50525
45421	300266	7257	chromobox homolog 5 (Drosophila HP1a) (predicted)	Cbx5_predicted	0.981303	0.857509	1.03851	0.772039	1.06575	1.21507	1.05805		-5.30627	0.727482	-4.38557	0.997436	-2.68008	0.949432	-3.17169
45422	N/A	N/A	sim to proliferation-associated protein 1 (LOC288778), mRNA	N/A	1.12834	0.914918	1.30472	1.97556	2.33139	2.22303	1.07053		-0.133751	-1.49142	0.995418	1	1	1	-2.71003
45423	N/A	N/A	sim to MAP-1 (LOC299261), mRNA	N/A	0.972152	1.07752	1.12536	1.221	1.4228	1.49663	1.13563		-4.48352	-0.805825	0.698881	0.996986	1	1	0.807489
45424	N/A	N/A	protein phosphatase 4, regulatory subunit 1 (Ppp4r1), mRNA	N/A	1.06667	1.06654	1.14092	1.2249	1.44595	1.4936	1.25202		-0.806961	-0.815589	0.949945	0.999673	1	1	0.999937
45425	84386	2305	secretory leukocyte peptidase inhibitor	Slpi	1.20594	1.21713	1.14768	1.19776	1.65582	1.21432	1.2001		-1.44902	-1.22074	-2.84543	-1.62507	0.986595	-1.27678	-1.5739
45426	315707	55818	c-src tyrosine kinase	Csk	1.04878	0.896894	0.966727	0.939526	1.02918	0.989938	0.787539		-1.8697	0.877956	-3.32827	-0.61134	-3.87075	-5.39517	0.999995
45427	293618	74501	interferon induced transmembrane protein 1 (predicted)	Ifitm1_predicted	1.0096	0.944773	0.947171	0.717064	0.605491	0.551677	0.345258		-5.58468	-3.75655	-3.89633	0.999079	0.999999	1	1
45428	N/A	N/A	AI012573	N/A	1.06666	0.930678	0.9671	0.796487	0.799042	0.686986	0.693759		0.109495	0.431408	-2.78464	0.999999	0.999999	1	1
45429	25348	83197	ribosomal protein S29	Rps29	1.10396	0.953133	0.858801	0.731053	0.818965	0.86213	0.872718		0.135863	-3.02196	0.925786	0.999995	0.994743	0.909353	0.832944
45430	301245	9117	Yip1 domain family, member 3	Yipf3	1.01599	0.899497	0.964768	0.938633	1.08977	1.14332	1.0995		-4.63305	0.986278	-1.89648	0.437358	0.910617	0.999221	0.96029
45431	317385	3639	fusion, derived from t(12;16) malignant liposarcoma (human)	Fus	1.16635	0.936767	1.08756	1.0515	1.16959	1.02225	0.755657		0.794657	-2.36794	-1.19313	-3.43387	0.816839	-5.14603	0.999538
45432	298609	32580	EF hand domain containing 2	Efhd2	1.09124	0.841074	1.00744	1.52374	1.46175	1.37019	1.37647		0.713453	0.999704	-5.48517	1	1	1	1
45433	94195	2227	S100 calcium binding protein A9 (calgranulin B)	S100a9	1.0936	0.788723	1.2269	0.59122	1.14187	0.972101	0.904596		-4.45278	-0.725499	-1.41869	0.979816	-3.31268	-5.51681	-4.18522
45434	25695	N/A	AI171856	Cebpd	1.1008	0.882125	1.02189	0.954806	0.902725	0.869051	0.927767		0.874451	0.987918	-4.30725	-1.43541	0.921907	0.996665	0.467659
45435	293142	8842	signal peptidase complex subunit 2 homolog (S. cerevisiae) (predicted)	Spcs2_predicted	1.03407	0.847784	1.04943	1.26623	1.40971	1.63445	1.04446		-3.22108	0.998824	-1.62515	0.999997	1	1	-2.11185
45436	363442	41738	FUN14 domain containing 1	Fundc1	1.12581	0.941876	1.0925	0.662116	0.901596	0.908848	0.873429		0.25032	-2.70841	-0.904915	1	-0.224744	-0.559106	0.593808
45437	N/A	N/A	BE113201	N/A	1.22844	0.962997	1.19803	1.18015	1.29777	1.06659	0.831714		0.993047	-4.02381	0.973202	0.942051	0.999697	-1.96796	0.977803
45438	N/A	N/A	N/A	N/A	1.04353	0.958076	0.95855	0.806516	1.00781	0.976309	0.931895		-4.11466	-4.10084	-4.13174	0.977555	-5.58961	-5.11565	-2.27045
45439	296619	N/A	protein kinase N3	Pkn3	1.09335	0.927154	1.1467	1.25697	1.51324	1.33616	0.68584		0.744012	0.39639	0.993123	0.999998	1	1	1
45440	64363	1249	v-raf murine sarcoma 3611 viral oncogene homolog	Araf	1.2024	0.934238	1.08729	0.83835	0.977039	0.934114	2.49011		0.971468	-1.84016	-0.8641	0.957347	-5.00731	-1.83101	1
45441	64638	768	ribosomal protein L28	Rpl28	0.999821	0.903709	0.915131	0.989439	0.994986	1.0001	0.969713		-5.64788	0.440881	0.0352105	-5.45646	-5.6045	-5.64791	-4.20996
45442	300732	37867	proline-serine-threonine phosphatase-interacting protein 1 (predicted)	Pstpip1_predicted	1.05333	0.915264	0.927489	0.846638	1.16357	1.06895	1.14888		-3.92925	-1.82757	-2.56891	0.615995	0.392737	-3.07282	0.126894
45443	287635	9543	mitochondrial ribosomal protein L27 (predicted)	Mrpl27_predicted	1.04423	0.936991	1.00369	1.11231	1.4293	1.52244	1.10513		-4.08417	-2.64655	-5.63495	-0.39405	0.999977	0.999999	-0.664354
45444	362162	8735	zinc finger protein 289	Zfp289	1.03024	1.00088	0.967819	0.846688	0.974806	0.960822	0.89869		-4.38726	-5.64672	-4.16125	0.975364	-4.69643	-3.56202	0.468733
45445	361378	37322	mannosidase 2, alpha B1	Man2b1	1.09246	1.03186	0.947041	0.576608	0.554314	0.493711	1.07246		0.201427	-4.01894	-1.89034	1	1	1	-0.713147
45446	360647	675	intercellular adhesion molecule 2	Icam2	1.06333	1.01181	1.09515	0.750698	0.970189	0.76851	1.08063		-1.87623	-5.4429	-0.114639	0.99998	-4.4037	0.999913	-0.78037
45447	64681	3752	major vault protein	Mvp	1.03244	0.827274	1.02646	1.59119	2.31937	1.82129	2.17595		-4.72304	0.935345	-5.01329	1	1	1	1
45448	24886	55549	thromboxane A synthase 1	Tbxas1	1.17415	0.961617	1.11723	1.0054	1.2387	1.08721	1.4856		0.534964	-4.6089	-0.777851	-5.6265	0.924718	-2.10106	0.999963
45449	N/A	N/A	N/A	N/A	1.01018	0.778162	1.04941	0.842401	1.02306	1.03663	1.0803		-5.5752	0.977773	-4.19017	0.633343	-5.28817	-4.79004	-2.548
45450	360646	12731	LIM domain containing 2	Limd2	1.07579	0.957192	1.0435	1.26575	1.41009	1.29576	0.842117		0.621525	-1.251	-1.37906	1	1	1	0.999959
45451	293700	41132	similar to RIKEN cDNA 0610038D11 (predicted)	RGD1309710_predicted	1.09384	0.956811	1.03334	1.00878	1.19083	1.24703	0.807484		-0.199414	-3.32206	-4.23495	-5.53541	0.979012	0.998604	0.997876
45452	64156	68307	ubiquitin A-52 residue ribosomal protein fusion product 1	Uba52	1.0618	1.01419	0.877624	0.858758	1.05012	1.21793	0.932854		-1.03614	-5.21416	0.955618	0.990134	-1.99931	0.999649	-0.380191
45453	288051	319	uridine monophosphate synthetase	Umps	1.12339	0.886223	1.06407	1.29408	1.47456	1.51372	1.05772		0.857774	0.891	-1.03417	0.999994	1	1	-1.51313
45454	497902	40942	low molecular mass ubiquinone-binding protein	Qpc	0.992542	0.844874	0.987227	1.28192	1.7529	2.12681	1.19051		-5.60642	0.640997	-5.52629	0.980107	1	1	0.702373
45455	315999	7191	MON1 homolog A (yeast) (predicted)	Mon1a_predicted	0.995087	0.974461	0.997718	0.960251	1.11711	1.18921	1.04207		-5.5942	-4.32153	-5.63633	-2.86615	0.833348	0.997624	-2.80038
45456	366957	55699	RAS-related C3 botulinum substrate 2	Rac2	1.12123	0.772553	0.961623	0.812321	1.12817	1.03284	1.56374		-2.57186	0.652689	-5.17496	0.073892	-2.339	-5.32139	0.99694
45457	25621	20915	CD 81 antigen	Cd81	0.997022	0.944173	0.909544	0.736846	0.831785	0.775058	1.00765		-5.61705	-0.280727	0.896801	1	0.999968	1	-5.44907
45458	84402	2266	secreted frizzled-related protein 1	Sfrp1	0.967114	0.824638	0.919675	0.737859	0.801848	0.620874	0.862559		-5.13291	0.453915	-3.03388	0.976752	0.731896	0.999937	-0.464822
45459	N/A	N/A	sim to RIKEN cDNA 6030490I01 gene (LOC362845), mRNA	N/A	1.12921	0.959956	0.958229	0.717894	0.901123	0.856982	0.88873		0.836086	-3.19487	-3.02683	1	0.592608	0.976316	0.801126
45460	24482	515	insulin-like growth factor 1	Igf1	1.26792	1.04414	1.82954	4.62762	5.46539	5.32221	5.91955		0.872823	-4.74251	1	1	1	1	1
45461	84510	5102	stathmin-like 2	Stmn2	1.22477	1.52995	1.25315	0.977902	1.13465	1.23204	1.16637		-1.52454	0.866413	-1.0191	-5.56805	-3.53612	-1.38785	-2.78084
45462	N/A	N/A	BF408241	N/A	1.08945	0.984851	0.929614	0.751282	1.10137	1.01035	0.812335		-0.0333027	-5.24672	-0.688692	0.999995	0.354543	-5.46226	0.999066
45463	58966	4274	receptor (calcitonin) activity modifying protein 2	Ramp2	1.02528	1.06442	1.1602	0.829803	1.06965	0.970318	1.81756		-5.39855	-4.24159	-0.801676	0.114621	-4.04357	-5.28803	0.999995
45464	56718	3637	FK506 binding protein 12-rapamycin associated protein 1	Frap1	1.07813	0.966072	1.03618	0.876077	1.11893	1.11887	1.08383		0.0855442	-3.29525	-3.18568	0.973469	0.895425	0.895081	0.301872
45465	360914	32328	placenta-specific 8 (predicted)	Plac8_predicted	1.07414	0.974202	1.06556	1.03227	1.16719	1.38609	2.75669		-1.15238	-4.69396	-1.71625	-4.29119	0.941804	0.999998	1
45466	292763	5199	mitogen activated protein kinase kinase kinase kinase 1 (predicted)	Map4k1_predicted	0.856423	0.886609	0.968745	0.704449	0.849658	0.781264	1.21661		-0.149142	-1.25907	-5.15319	0.996475	0.0347294	0.895095	0.56639
45467	N/A	N/A	sim to cysteine-rich protein NFX-1 (LOC313166), mRNA	N/A	1.02243	0.918557	1.02812	1.00729	1.18083	1.1993	1.14393		-4.09423	0.808395	-3.3939	-5.45983	0.999872	0.999972	0.997309
45468	83688	4916	transaldolase 1	Taldo1	1.03417	0.922315	1.05935	0.987701	1.31215	1.60472	1.27366		-4.04834	-0.428884	-1.99185	-5.40264	0.999974	1	0.999815
45469	N/A	N/A	sim to putative adapter and scaffold protein (LOC365037), mRNA	N/A	1.20754	0.880408	0.933937	0.792555	1.03342	1.03929	1.17293		0.849614	-0.0656109	-2.84661	0.972145	-4.84872	-4.5762	0.592286
45470	679898	5563	sim to histidyl-tRNA synthetase-like (LOC307491), mRNA	LOC679898	1.03485	0.961585	1.0169	0.911097	1.01456	0.979895	0.991781		-4.84551	-4.62007	-5.44596	-1.62741	-5.49699	-5.35343	-5.59832
45471	316530	9238	hypothetical protein MGC:72616	RGD735175	1.11433	1.01578	0.909258	0.579455	0.714079	0.679951	1.02912		0.920352	-4.98521	0.801358	1	1	1	-3.6825
45472	25197	2281	beta galactoside alpha 2,6 sialyltransferase 1	St6gal1	1.0958	0.961171	0.987572	0.851735	1.03981	0.974983	1.38343		0.453758	-3.04685	-5.32287	0.992353	-3.10359	-4.41655	1
45473	298845	5117	elastin microfibril interfacer 1 (predicted)	Emilin1_predicted	0.981753	0.985007	0.840548	0.605106	0.77421	0.815676	1.08742		-5.319	-5.42465	0.88071	1	0.99724	0.967478	-1.39265
45474	140655	794	ribosomal protein S16	Rps16	1.03651	0.95471	0.864317	0.813356	0.84611	0.875408	0.852642		-4.21509	-3.44037	0.824576	0.991496	0.935398	0.69364	0.906489
45475	N/A	N/A	sim to Eukaryotic translation initiation factor 3 subunit 1 (eIF-3 alpha) (eIF3 p35) (eIF3j) (LOC311371), mRNA	N/A	1.06414	0.881196	0.959306	1.1237	1.2254	1.13759	0.979661		-1.86824	0.740431	-3.54451	0.593461	0.995909	0.768607	-5.05252
45476	81743	1952	phosphodiesterase 2A, cGMP-stimulated	Pde2a	1.03401	0.905844	0.872151	0.903123	0.996038	0.901747	0.938546		-3.59721	0.664923	0.967844	0.716966	-5.61311	0.740512	-0.827298
45477	114248	4522	phosphodiesterase 6H, cGMP-specific, cone, gamma	Pde6h	1.04481	0.983763	1.00318	1.18335	1.31479	1.25035	0.874426		-1.38415	-4.74077	-5.61119	0.999903	1	1	0.997386
45478	361527	7893	phospholipase D family, member 3	Pld3	1.00722	0.903753	0.91923	0.657007	0.77792	0.772841	1.18574		-5.61451	-1.52192	-2.37807	0.999957	0.96544	0.972768	0.515157
45479	170667	68199	ATPase, H transporting, lysosomal V0 subunit c	Atp6v0c	0.998528	0.919194	1.05009	1.25864	1.43322	1.41612	1.24662		-5.64264	0.413825	-1.82647	0.999986	1	1	0.999969
45480	364838	68479	receptor accessory protein 5 (predicted)	Reep5_predicted	1.00882	0.840912	0.951534	0.913379	1.20917	1.43177	1.2091		-5.51689	0.989122	-2.55472	0.101087	0.996194	1	0.99618
45481	300050	6612	block of proliferation 1	Bop1	0.981254	0.836377	1.2194	2.21461	2.35912	2.21026	1.15644		-5.29627	0.90812	0.961156	1	1	1	0.651138
45482	360602	75056	similar to cisplatin resistance-associated overexpressed protein (predicted)	RGD1307981_predicted	1.2054	1.03025	1.20915	1.00075	1.04988	0.845524	0.716623		-1.03373	-5.44399	-0.957196	-5.6478	-5.11842	-1.54088	0.803039
45483	59315	5227	neurexophilin 3	Nxph3	1.09482	0.898528	0.888692	0.818721	0.852218	0.75334	0.668869		0.0995907	0.566332	0.746849	0.998004	0.975368	0.999992	1
45484	315600	6673	vacuolar protein sorting 11 (yeast) (predicted)	Vps11_predicted	1.07113	0.967746	0.944873	0.683222	0.796899	0.740513	0.875521		-0.36258	-3.57507	-1.2244	1	0.999973	1	0.967232
45485	294390	12472	hypothetical LOC294390	RGD1307672	1.07826	0.87667	1.07766	0.833291	1.01743	1.05663	0.967093		-1.20588	0.332946	-1.24062	0.976605	-5.26222	-2.65493	-4.31837
45486	301013	9526	scotin	MGC94600	1.07186	0.970122	1.02085	0.833796	1.00779	1.01721	1.21773		-0.36715	-3.85889	-4.74574	0.998945	-5.51164	-5.0165	0.99967
45487	58927	41038	ribosomal protein L36	Rpl36	0.99545	0.897608	0.914105	0.967049	0.999929	1.00001	0.989467		-5.60164	0.806649	0.464984	-3.5769	-5.64792	-5.64793	-5.40232
45488	24267	30982	similar to myosin heavy chain Myr 8	Comt	1.04206	1.0574	0.907161	0.711313	0.972996	0.961791	0.739831		-3.92927	-2.85415	-0.327845	0.999992	-4.82179	-4.08655	0.999928
45489	312903	8621	TOAD-64/Ulip/CRMP protein 4b	Tram1	0.978288	0.955688	1.00633	0.947145	1.24119	1.49369	1.00697		-4.17356	-1.33845	-5.51052	-0.511871	0.999998	1	-5.48203
45490	681031	37730	similar to small nuclear ribonucleoprotein polypeptide G	LOC681031	1.01646	0.872006	0.926675	1.01413	1.19112	1.24216	0.919924		-5.15709	0.940342	-0.345442	-5.28162	0.994736	0.999709	0.00779595
45491	304431	3376	splicing factor, arginine/serine-rich 8 (suppressor-of-white-apricot homolog, Drosophila)	Sfrs8	1.14709	1.00382	1.04624	0.950184	1.10271	0.930853	0.875932		0.997939	-5.59539	-1.25599	-0.690193	0.930644	0.505169	0.996778
45492	309621	7750	butyrophilin-like 2 (MHC class II associated)	RT1-Ba	1.08155	0.820914	1.25081	0.73125	0.775212	0.694301	0.852329		-3.92602	-0.0795055	0.336719	0.905738	0.644778	0.974436	-0.976626
45493	294520	11246	microtubule associated monoxygenase, calponin and LIM domain containing 1 (predicted)	Mical1_predicted	1.11227	1.01265	1.01401	0.698632	0.932267	0.940547	0.981507		0.551919	-5.38295	-5.32516	1	-0.9559	-1.59154	-5.07858
45494	499171	32288	similar to BTEB3 protein (predicted)	RGD1565099_predicted	1.01564	0.949357	1.22096	1.0213	0.97051	0.826013	1.02987		-5.38301	-3.23638	0.977671	-5.16797	-4.71751	0.966368	-4.7461
45495	308568	12061	similar to RIKEN cDNA 2410002F23	RGD1309326	1.1316	0.958913	1.23737	1.54146	1.60748	1.28033	0.852765		0.946268	-2.54917	0.999939	1	1	0.999996	0.995917
45496	299783	21357	GLI pathogenesis-related 1 (glioma)	Glipr1	1.04884	0.919363	0.89758	0.783312	0.699882	0.621573	1.05108		-2.45511	0.0626813	0.708444	0.999964	1	1	-2.25846
45497	292892	1208	interferon regulatory factor 3	Irf3	1.06742	0.967196	0.956273	0.67529	0.73677	0.768763	0.860777		-0.219529	-3.19973	-1.93715	1	1	1	0.9964
45498	308875	68196	Ras homolog gene family, member G	Rhog	1.01772	0.933293	0.97989	0.869485	1.04214	1.04126	1.15216		-4.69839	0.292922	-4.41114	0.997238	-1.88594	-1.98318	0.997648
45499	360815	5590	similar to ATP-dependent RNA-helicase (predicted)	RGD1562539_predicted	1.06656	0.921061	0.996181	0.991422	1.19788	1.14202	0.989451		-0.282811	0.508574	-5.60762	-5.44627	0.999705	0.985346	-5.34483
45500	680815	89382	similar to RIKEN cDNA 9430098E02 (predicted)	LOC680815	1.06306	0.949719	0.981509	0.883965	1.12469	1.22611	1.00915		-1.33266	-2.13502	-5.01384	0.867575	0.816424	0.999278	-5.49077
45501	60327	20077	coagulation factor XIII, A1 subunit	F13a1	1.00531	0.946966	0.910116	0.759261	0.965008	1.01587	1.25547		-5.61764	-3.12752	-0.661106	0.999413	-4.41445	-5.38541	0.993115
45502	171062	4092	natural killer cell group 7 sequence	Nkg7	0.919678	0.998503	1.09003	0.747742	0.948079	0.756071	1.09398		-2.33673	-5.64643	-1.94104	0.993351	-4.01045	0.989762	-2.01421
45503	50522	39626	ubiquitin C	Ubc	0.999983	0.935377	0.958019	N/A	N/A	0.999995	1.00006		-5.64793	-1.8746	-3.68275	-5.64793	-5.64793	-5.64793	-5.64792
45504	58820	8003	zinc finger protein 148	Zfp148	1.07104	0.959863	1.02434	0.930232	0.978678	0.904457	0.996631		0.685915	-1.10579	-3.4348	0.76881	-3.79911	0.983291	-5.59453
45505	29276	37874	cysteine and glycine-rich protein 1	Csrp1	1.01601	0.932333	0.954549	1.24832	1.19603	1.07425	1.34787		-5.11026	-0.380341	-2.26719	0.999939	0.998456	-0.290494	1
45506	81813	4135	Kruppel-like factor 10	Klf10	1.07581	0.907854	1.01155	1.02015	1.01145	1.00659	1.05508		-0.536433	0.447724	-5.40197	-4.93464	-5.40609	-5.5663	-1.97551
45507	364534	41881	similar to RIKEN cDNA 1210002E11	LOC364534	1.0994	0.929593	1.18837	1.2728	1.629	1.51787	1.23055		0.630298	-0.130202	0.998121	0.999991	1	1	0.999872
45508	290673	5791	ATPase type 13A1 (predicted)	Atp13a1_predicted	1.08757	0.877756	1.11388	1.46431	1.64566	1.41832	1.00089		0.54019	0.981043	0.901524	1	1	1	-5.64578
45509	N/A	N/A	AI556570	N/A	1.04979	0.997552	1.0703	0.979427	1.04411	0.981429	1.10574		-2.25227	-5.63559	-0.686918	-4.81974	-2.77223	-4.96569	0.624154
45510	N/A	N/A	sim to hypothetical protein FLJ21148 (LOC291844), mRNA	N/A	1.04089	0.923155	0.972392	0.834886	1.02908	1.03405	0.979038		-2.26491	0.54125	-3.68165	0.999846	-3.6039	-3.0349	-4.43387
45511	N/A	N/A	ribosomal protein S12 (Rps12), mRNA	N/A	1.00005	0.915024	0.922836	0.900592	0.983076	1.00001	0.951564		-5.64792	0.438585	0.141049	0.766342	-5.02842	-5.64793	-1.95511
45512	25680	1383	colipase, pancreatic	Clps	0.999894	0.892974	0.948655	0.9685	1.12129	1.08096	0.97768		-5.64789	0.988982	0.0265681	-2.80285	0.984648	0.8027	-2.21627
45513	298511	N/A	AI144714	N/A	1.04659	0.966821	0.917108	0.856444	0.960573	0.956437	1.06429		0.453244	-0.338792	0.993546	0.999999	0.159124	0.405423	0.890924
45514	309621	7750	RT1 class II, locus Ba	RT1-Ba	1.00414	0.994803	0.631726	0.75503	0.871435	0.506256	1.03932		-3.25502	-3.25457	0.46034	-0.908719	-2.49935	0.939441	-3.19052
45515	252921	833	tubulin, gamma 1	Tubg1	1.06608	0.978316	0.942683	0.832202	1.09754	1.1159	0.932488		-0.0491888	-2.58936	-0.283763	0.999544	0.75143	0.907537	0.189537
45516	360531	11632	similar to hypothetical protein FLJ11526 (predicted)	RGD1309585_predicted	1.07598	0.958514	0.940596	0.559115	0.814853	0.86333	0.97483		0.120853	-1.47025	-0.39181	1	0.999728	0.984753	-2.48831
45517	25565	N/A	BF555230	Tle4	1.14393	0.914394	1.23326	1.94834	2.22354	2.31085	1.68738		0.986774	0.739891	0.999964	1	1	1	1
45518	25562	37746	transcription elongation factor B (SIII), polypeptide 3	Tceb3	1.05165	0.956728	1.11477	1.31185	1.61615	1.45419	1.27366		-0.673911	-1.06276	0.919869	1	1	1	0.999997
45519	54259	4046	inositol polyphosphate-5-phosphatase D	Inpp5d	1.08562	0.892518	1.11254	1.00821	1.51283	1.31874	1.57262		0.159046	0.784853	0.699681	-3.18478	1	0.99999	1
45520	362049	2765	unc-5 homolog C (C. elegans)	Unc5c	1.09501	1.03536	0.946232	0.8853	0.990315	0.927735	0.981322		0.844591	-1.5146	-0.157857	0.983847	-3.08132	0.58473	-2.63895
45521	84351	7782	inhibitor of kappaB kinase beta	Ikbkb	1.12072	1.00748	1.05973	0.79406	0.837018	0.880982	0.975266		0.984622	-3.13672	0.174324	1	0.999954	0.994882	-2.0981
45522	287167	N/A	globin, alpha	LOC287167	0.820474	1.08806	1.30331	1.11339	0.85137	0.83206	0.264175		-0.212519	-2.36366	0.523672	-1.91193	-0.836664	-0.432057	1
45523	363516	55426	ATP-binding cassette, sub-family D (ALD), member 1 (predicted)	Abcd1_predicted	0.995873	0.963044	1.10771	0.72998	0.721262	0.797686	0.660954		-3.24095	-2.19425	0.432119	0.999994	0.999997	0.998799	1
45524	246239	69222	solute carrier family 15, member 3	Slc15a3	1.01054	0.933659	1.08395	0.825485	1.17429	1.02255	1.02421		-3.16399	-1.37429	-0.912626	0.930057	0.784052	-2.99778	-2.96048
45525	498894	75520	similar to H2A histone family, member V isoform 1 (predicted)	RGD1560813_predicted	1.09319	0.943474	0.877582	0.385395	0.477599	0.619183	0.817694		0.137017	-1.11677	0.837227	1	1	1	0.995886
45526	N/A	N/A	AA965077	N/A	1.01607	1.26615	0.804396	0.704864	0.932627	0.85374	0.707118		-3.17633	0.89544	0.826668	0.997138	-1.97785	0.269363	0.996809
45527	311881	8131	F-box and WD-40 domain protein 2 (predicted)	Fbxw2_predicted	1.06129	1.00038	1.00524	0.883455	0.996301	0.885628	0.855855		-0.840631	-3.25563	-3.22766	0.85463	-3.24162	0.835941	0.973167
45528	295279	475	Fc receptor, IgG, high affinity I	Fcgr1	1.0326	0.917406	1.01986	1.59394	1.62118	1.39314	1.66073		-1.96974	0.63117	-2.71427	1	1	1	1
45529	310632	22995	RAB25, member RAS oncogene family (predicted)	Rab25_predicted	1.14029	0.917609	1.03357	1.32999	1.58228	1.69398	1.62708		0.871761	0.13138	-2.33554	0.999984	1	1	1
45530	300284	88536	similar to RIKEN cDNA 4833435D08	LOC300284	1.05603	0.913688	0.992521	0.985435	0.932045	0.832202	0.940828		-0.897099	0.494876	-3.18959	-3.00878	-0.129905	0.997671	-0.557014
45531	295500	6488	sim to methionyl aminopeptidase 1 (LOC295500), mRNA	Metap1_predicted	1.07078	0.898915	1.01749	1.1053	1.2038	1.15544	1.36321		-0.622636	0.553718	-2.99341	0.426996	0.990393	0.917534	0.999994
45532	292756	4300	p21 (CDKN1A)-activated kinase 4 (predicted)	Pak4_predicted	1.10071	0.883453	0.938303	0.968329	1.05058	0.999098	0.940101		0.994304	0.999798	0.83104	-0.760998	0.428376	-3.25275	0.798667
45533	N/A	N/A	sim to hypothetical protein (LOC362195), mRNA	N/A	1.01044	0.926249	0.897124	0.76469	0.925748	0.900758	0.82735		-3.07827	0.518214	0.931527	1	0.531996	0.910224	0.999869
45534	316736	36483	BE110678	Emilin2_predicted	1.1345	0.885233	1.24048	1.11027	1.21934	0.864532	0.676858		0.377589	0.296792	0.974115	-0.110704	0.948331	0.655568	0.999991
45535	361689	41325	unc-93 homolog B1 (C. elegans)	Unc93b1	1.13178	0.892422	1.18115	0.691094	0.986289	0.988683	1.7896		0.19597	-0.0298501	0.767431	0.999938	-3.16427	-3.19335	1
45536	362015	2979	similar to adenosine monophosphate deaminase 2 (isoform L)	LOC362015	1.1513	1.08379	1.07113	0.879263	1.15548	1.12623	1.03372		0.937858	0.0445698	-0.41378	0.882804	0.948836	0.810228	-2.27149
45537	295245	40647	recombination activating gene 1 activating protein 1 (predicted)	Rag1ap1_predicted	1.16484	0.994025	0.98151	0.605491	0.842365	1.19363	1.31565		0.945254	-3.22344	-2.95295	1	0.979624	0.984831	0.99995
45538	690976	89406	AI230762	LOC690976	1.04572	0.964452	1.06314	1.28234	1.33655	1.08712	0.88263		-1.60128	-2.07704	-0.708885	0.999934	0.999996	0.192204	0.87347
45539	290771	4524	sim to platelet-derived growth factor receptor-like (LOC290771), mRNA	Pdgfrl	1.03969	1.03323	1.00139	0.718715	0.827632	0.828698	0.995901		-1.75523	-2.12807	-3.25337	1	0.998783	0.99867	-3.23496
45540	363243	2751	sim to Kruppel-like factor 7 (ubiquitous) (LOC363243), mRNA	Klf7_predicted	1.09802	1.04541	0.916782	0.754173	0.796057	0.70665	0.752874		0.314282	-1.77192	0.129748	0.999977	0.999361	1	0.999979
45541	298696	4531	protein (peptidyl-prolyl cis/trans isomerase) NIMA-interacting 1 (predicted)	Pin1_predicted	1.02701	0.962688	0.993048	0.916001	0.999893	0.95644	1.09255		-1.59848	-0.581185	-3.11248	0.962156	-3.25574	-0.109556	0.964845
45542	499285	74384	similar to cysteine-rich glycoprotein (predicted)	RGD1566394_predicted	1.29011	0.913736	0.890857	0.97762	0.897688	0.961931	0.818702		0.857713	-1.67502	-0.99894	-3.13167	-1.19767	-2.90164	0.515312
45543	N/A	N/A	BI283235	N/A	1.0785	0.921489	1.00868	0.88776	1.25678	1.10068	1.18099		0.131523	0.32843	-3.16418	0.895434	0.999925	0.648435	0.994369
45544	81524	1872	nuclear factor I/X	Nfix	0.917272	0.753955	0.838684	0.596201	0.651631	0.757576	0.857058		-2.00457	0.858856	-0.0477587	0.999679	0.996215	0.843322	-0.434556
45545	N/A	N/A	drebrin-like (Dbnl), mRNA	N/A	1.08061	0.822114	1.20975	0.740763	0.864014	0.884953	0.845275		-0.402796	0.990538	0.987409	0.999973	0.890565	0.69569	0.961082
45546	289820	4181	ARP2 actin-related protein 2 homolog (yeast)	Actr2	1.01189	0.99355	1.17028	1.4195	1.67563	1.78619	1.49845		-3.1437	-3.22188	0.934893	0.999999	1	1	1
45547	315121	5128	BG376781	Cdc42ep1_predicted	1.08334	0.991992	1.23612	1.08555	1.22345	1.11815	1.07275		-0.325266	-3.2043	0.995702	-0.250528	0.992558	0.529877	-0.722227
45548	294430	25235	similar to chromosome 6 open reading frame 188	RGD1304835	1.00793	0.949479	0.931704	0.83035	1.02229	1.23794	0.910441		-3.21387	-1.79304	-0.958393	0.9638	-2.94085	0.989928	-0.110808
45549	313050	3911	lymphocyte protein tyrosine kinase (mapped)	Lck	1.15278	0.962436	1.17448	1.26219	1.64471	1.86228	1.19376		0.898364	-2.15457	0.959308	0.999242	1	1	0.982566
45550	303747	4471	CD7 antigen (predicted)	Cd7_predicted	1.01898	0.850347	0.950077	0.944366	1.05126	0.920913	1.06839		-3.14946	0.286875	-2.53091	-2.37136	-2.56191	-1.63546	-2.12001
45551	83826	3638	AA850212	Nr5a1	1.0384	0.919008	0.972601	1.10986	1.55129	1.72326	1.10907		-1.69886	0.517403	-2.31753	0.829236	1	1	0.82229
45552	296635	41885	similar to RIKEN cDNA D830019K17	RGD1305821	1.02687	0.889048	0.950434	0.971483	1.15265	1.17309	1.11607		-2.54319	0.841969	-1.18982	-2.42223	0.958064	0.985103	0.76684
45553	N/A	N/A	BI275739	N/A	1.11601	1.00108	0.991412	0.850309	1.26485	1.14862	0.970901		0.316101	-3.25499	-3.20545	0.901763	0.996647	0.748688	-2.70366
45554	301012	N/A	procollagen, type VII, alpha 1 (predicted)	Col7a1_predicted	1.06024	0.936478	0.942294	1.19216	0.863369	0.78271	0.981769		-1.6545	-1.35398	-1.61459	0.91035	0.737001	0.995504	-3.05926
45555	691026	41550	AI072917	LOC691026	1.0708	0.959341	1.00245	0.765858	1.15644	1.13126	0.938293		0.137799	-1.32415	-3.24666	0.999999	0.991965	0.962459	-0.0576303
45556	312227	40870	CCR4-NOT transcription complex, subunit 4	Cnot4	1.26028	1.0012	1.64287	4.0877	4.88812	4.98013	5.90904		0.968584	-3.25512	1	1	1	1	1
45557	N/A	N/A	sim to Tumor necrosis factor receptor superfamily member 19L precursor (Receptor expressed in lymphoid tissues) (LOC361615), mRNA	N/A	0.944677	1.09231	0.938942	1.08983	1.62794	1.23149	1.23927		-2.7076	-2.05948	-2.59467	-2.11071	0.998573	0.268692	0.339989
45558	292898	9914	similar to RIKEN cDNA 1110061L23	RGD1309809	1.03937	1.03813	0.92859	0.742779	0.941933	1.04114	0.992341		-2.54204	-2.58167	-1.18581	0.999128	-1.74837	-2.4845	-3.22476
45559	289036	69199	adiponectin receptor 1	Adipor1	1.02381	0.989051	1.0282	0.868703	0.97647	1.05523	1.25755		-2.57661	-3.09626	-2.34005	0.979653	-2.56186	-0.74944	0.999963
45560	29286	86843	ribosomal protein S17	Rps17	1.01195	0.939294	0.937026	1.00018	N/A	N/A	0.972334		-3.01228	0.112356	0.210823	-3.25571	-3.25577	-3.25577	-2.0716
45561	367083	6756	asparagine-linked glycosylation 9 homolog (yeast, alpha 1,2 mannosyltransferase) (predicted)	Alg9_predicted	1.03642	1.01768	0.961233	0.805171	1.14246	1.18691	0.986395		-2.34791	-3.01625	-2.17579	0.996725	0.801216	0.965478	-3.10777
45562	140669	11375	ATP-binding cassette, sub-family B (MDR/TAP), member 6	Abcb6	1.07277	0.905402	1.10739	1.0951	1.41875	1.5104	0.81502		0.352362	0.881867	0.900609	0.797096	1	1	0.999968
45563	304591	56904	deltex 2 homolog (Drosophila)	Dtx2	1.07522	0.89666	1.04265	0.767158	0.90113	0.799261	0.885945		0.464572	0.94673	-1.08159	1	0.92451	0.999996	0.97787
45564	282817	8307	PYD and CARD domain containing	Pycard	1.05817	0.894409	0.944032	0.492812	0.871683	1.16332	1.8023		-2.24276	-0.510523	-2.21006	1	0.0928227	0.336521	1
45565	294230	32205	mitochondrial ribosomal protein S18B	Mrps18b	1.07629	0.614662	1.16373	1.11098	1.48927	1.42946	0.955297		-2.68661	0.980612	-1.32933	-2.17515	0.903655	0.810249	-3.02524
45566	361165	N/A	similar to D8Ertd354e protein (predicted)	RGD1560755_predicted	1.10315	0.924445	0.947818	0.684762	0.81576	0.872672	1.01687		0.224769	-0.403288	-1.51734	1	0.992754	0.816163	-3.04065
45567	89789	N/A	lamin B receptor	Lbr	1.05365	0.891172	1.03038	0.947395	1.25572	1.38134	0.956624		0.405517	0.998554	-1.17701	0.47725	1	1	-0.00895631
45568	314759	41083	similar to genes associated with retinoid-IFN-induced mortality 19 (predicted)	RGD1565358_predicted	0.98697	0.886412	0.928986	0.885678	1.2465	1.41401	0.945519		-3.13729	0.546235	-0.784049	0.559195	0.994027	0.999992	-1.56039
45569	N/A	N/A	N/A	N/A	1.11331	0.953855	0.92279	0.861196	1.03287	1.13202	0.97836		0.200878	-2.03899	-0.634557	0.809787	-2.63149	0.527487	-2.95712
45570	497960	10054	similar to CDNA sequence BC017647 (predicted)	RGD1566149_predicted	1.01132	0.940287	1.00981	0.845554	0.902299	0.944508	0.89846		-3.09309	-0.374915	-3.13285	0.996257	0.784756	-0.603924	0.829106
45571	315609	586	CD3 antigen, epsilon polypeptide (predicted)	Cd3e_predicted	1.09091	0.861478	1.04756	1.04597	1.21581	1.1467	1.00895		0.553974	0.98876	-1.17028	-1.26442	0.999578	0.974756	-3.14982
45572	362434	14678	O-acyltransferase (membrane bound) domain containing 5	Oact5	1.06625	0.987811	1.0177	0.881634	1.11335	1.16098	1.07299		-0.952504	-3.13369	-3.00993	0.749094	0.479428	0.909947	-0.669847
45573	N/A	N/A	AA817865	N/A	1.0465	1.03383	0.996699	0.715191	1.13409	1.11845	0.852344		-1.64599	-2.29354	-3.24494	1	0.850636	0.714653	0.974623
45574	314322	3844	FBJ murine osteosarcoma viral oncogene homolog	Fos	0.928863	0.991408	2.8158	7.85755	2.35436	3.74865	2.73828		-2.66182	-3.247	1	1	0.999994	1	1
45575	362394	6283	similar to RIKEN cDNA 5830446M03	RGD1307688	0.993803	0.941013	1.06354	1.13013	1.17801	1.1516	1.04146		-3.17485	0.258212	0.290392	0.991333	0.999789	0.998332	-0.90921
45576	295230	4373	chaperonin subunit 3 (gamma)	Cct3	1.03849	0.868025	0.917931	0.705147	0.887678	0.971463	1.40712		-1.61319	0.98771	0.603635	1	0.944305	-2.18998	1
45577	497876	4693	similar to 39S ribosomal protein L28, mitochondrial precursor (L28mt) (MRP-L28)	LOC497876	1.03549	0.921191	0.917637	0.767103	1.14865	1.26621	1.02281		-2.34389	-0.16479	-0.0331021	0.998947	0.867028	0.999219	-2.846
45578	298686	N/A	cyclin L2	Ccnl2	0.986742	0.890751	0.92999	1.06179	0.928498	0.82505	1.10576		-3.22467	-1.47322	-2.43023	-2.67229	-2.39753	0.0120981	-1.82048
45579	690315	41566	similar to Der1-like domain family, member 3	LOC690315	1.01182	1.01608	0.988772	0.836271	1.0122	0.968739	0.985317		-3.06269	-2.90675	-3.07701	0.999034	-3.05037	-2.03926	-2.95387
45580	192281	1903	2',5'-oligoadenylate synthetase 1, 40/46kDa	Oas1	1.1595	0.880706	1.05632	0.718064	0.749326	1.1681	1.45347		0.00417007	-0.442652	-2.46217	0.992178	0.970662	0.136116	0.998063
45581	N/A	N/A	sim to UDP-GlcNAc:betaGal beta-1,3-N-acetylglucosaminyltransferase 1 (LOC305571), mRNA	N/A	1.07107	0.951544	0.995902	0.871025	1.00833	1.01268	0.994664		-0.215125	-1.18384	-3.23604	0.956999	-3.17584	-3.07369	-3.22232
45582	25375	20175	aldehyde dehydrogenase family 3, member A1	Aldh3a1	1.04684	0.980581	1.0941	0.783379	0.85046	0.852942	0.978844		-2.15664	-3.02716	-0.380302	0.996013	0.860226	0.84382	-2.98543
45583	307806	10726	THAP domain containing 11 (predicted)	Thap11_predicted	1.10393	0.996273	1.08889	0.838122	1.00444	0.981676	0.987816		0.913911	-3.22933	0.782492	0.999849	-3.21865	-2.65475	-2.97974
45584	362229	6927	5'-3' exoribonuclease 2 (predicted)	Xrn2_predicted	1.2235	1.06488	1.13995	1.10268	1.27629	1.3312	0.989946		0.998859	-0.578861	0.917893	0.576472	0.99993	0.999996	-3.14512
45585	114559	N/A	PAK-interacting exchange factor beta	Arhgef7	1.11866	0.972857	1.14658	1.09908	1.26843	1.06894	1.29295		-0.484437	-2.98689	0.0922949	-1.002	0.942531	-1.91137	0.969316
45586	117022	7783	interleukin 1 receptor, type II	Il1r2	1.12603	0.890203	0.990683	1.03347	1.23489	1.23649	0.895362		0.574708	0.536363	-3.19113	-2.52497	0.993158	0.993596	0.432068
45587	N/A	N/A	hypothetical gene supported by NM_021584 (LOC360341), mRNA	N/A	1.00844	0.939109	1.05331	1.14082	1.6265	1.18544	0.785951		-3.23309	-2.16504	-2.47413	-0.199608	0.999981	0.459152	0.915185
45588	309550	18226	sim to expressed sequence AI481284 (LOC309550), mRNA	L3mbtl3_predicted	1.04547	0.840936	1.22536	0.740215	0.728693	0.680216	0.931449		-2.64341	0.538106	0.785571	0.989298	0.993726	0.999456	-1.87145
45589	54319	55740	villin 2	Vil2	1.18685	0.92239	1.18125	1.72808	1.33736	1.08477	1.03339		0.992048	0.145676	0.989372	1	0.999997	0.164494	-2.22989
45590	499529	1866	pelota homolog	Ndufs4	1.07255	0.943842	0.912788	1.34967	0.981612	1.08482	1.12198		-1.49086	-1.94987	-0.730802	0.9984	-3.09648	-1.07188	-0.03874
45591	681050	5224	sim to polyamine-modulated factor 1 (LOC295232), mRNA	LOC681050	1.09318	0.902242	0.920751	0.774447	1.28015	1.64625	1.13048		-0.128871	0.258844	-0.353273	0.999321	0.998921	1	0.627166
45592	309447	2891	LIM domain binding 1 (predicted)	Ldb1_predicted	1.00017	0.876623	0.927368	0.621802	0.7217	0.628888	0.758908		-3.25576	0.591683	-0.904881	1	0.999931	1	0.999165
45593	N/A	N/A	nuclear factor of kappa light chain gene enhancer in B-cells inhibitor, alpha (Nfkbia), mRNA	N/A	1.05676	0.920575	0.93613	0.763978	0.840131	0.880985	0.883873		-1.77366	-0.649574	-1.31525	0.998708	0.909994	0.50225	0.448095
45594	298763	14282	metastasis associated 3 (predicted)	Mta3_predicted	1.06861	0.879381	1.02425	0.809948	1.1589	1.2463	1.20593		-0.548109	0.941917	-2.5962	0.999756	0.956325	0.999875	0.998728
45595	295357	4668	hepatitis B virus x interacting protein (predicted)	Hbxip_predicted	1.04804	0.968233	0.986123	0.702915	0.804091	0.887212	1.05681		-1.65428	-2.39804	-3.07912	1	0.998729	0.757352	-1.2186
45596	300225	N/A	AI411930	LOC300225	1.07574	0.988345	1.07623	0.661656	0.889928	0.93374	1.0049		-0.370374	-3.12931	-0.351692	1	0.729954	-0.560807	-3.23347
45597	29521	37975	secretory carrier membrane protein 1	Scamp1	1.07977	0.920824	1.12286	1.2148	1.61516	1.81629	1.04065		0.38179	0.533338	0.931073	0.999759	1	1	-1.47661
45598	170900	N/A	RNA binding motif protein 14	Rbm14	1.04199	0.794866	0.862084	1.03809	1.67496	1.74464	0.981001		-1.3059	0.999991	0.994579	-1.56187	1	1	-2.71798
45599	295243	15494	keratinocyte associated protein 2 (predicted)	Krtcap2_predicted	0.998316	0.916646	0.916007	0.99995	0.980576	N/A	1.03782		-3.25343	-0.0405709	-0.0181941	-3.25577	-2.95082	-3.25577	-2.26544
45600	24650	N/A	polycystic kidney disease 1 homolog	Pkd1	1.00762	0.916537	0.918875	0.90796	0.876764	0.816169	0.851719		-3.15259	0.782267	0.744949	0.881776	0.990966	0.999978	0.999155
45601	25155	2390	spleen tyrosine kinase	Syk	1.02819	0.965556	0.929403	0.843456	1.0236	0.993996	1.54913		-2.41509	-2.00357	0.0231819	0.978277	-2.64421	-3.21179	1
45602	361545	32579	similar to RIKEN cDNA 3100004P22	RGD1306184	1.0384	0.884295	1.03252	1.15489	1.24866	1.1906	0.954681		-0.95016	0.995813	-1.41534	0.999436	1	0.999972	-0.32219
45603	289218	N/A	NADH dehydrogenase (ubiquinone) Fe-S protein 2	Ndufs2	1.03022	0.850345	0.907852	0.75926	0.796999	0.756266	0.730712		-2.87323	0.682984	-0.615784	0.994446	0.963914	0.995262	0.998846
45604	362161	3708	receptor-associated protein of the synapse (predicted)	Rapsn_predicted	0.967435	0.926621	0.921959	0.918395	0.968242	0.919927	0.910605		-2.15907	0.0730658	0.239915	0.351889	-2.20582	0.305365	0.55273
45605	N/A	N/A	sim to T-cell antigen 4-1BB precursor - mouse (LOC362663), mRNA	N/A	1.09775	0.9132	1.15429	1.78024	2.08005	1.91331	1.13292		0.689543	0.647494	0.985181	1	1	1	0.949886
45606	N/A	N/A	BE110199	N/A	1.35486	1.1349	1.19166	0.961387	1.10551	0.944239	0.852292		0.999677	0.458422	0.901368	-2.44749	-0.133013	-1.72946	0.823402
45607	311880	32637	GTPase activating protein and VPS9 domains 1 (predicted)	Gapvd1_predicted	1.11991	0.950886	1.11401	0.870389	0.935781	0.812225	0.870624		0.97971	-0.288114	0.968975	0.997689	0.43899	0.999996	0.997634
45608	114590	40881	ubiquilin 1	Ubqln1	1.12537	1.03167	1.13025	1.21778	1.2521	1.09197	1.02347		0.88539	-2.22406	0.910024	0.999245	0.999892	0.477509	-2.6475
45609	84578	48250	histone deacetylase 3	Hdac3	1.06835	1.01199	1.04332	0.89883	1.13325	1.02821	0.997017		-0.734876	-3.13046	-1.92539	0.549488	0.792164	-2.61844	-3.24778
45610	361303	41214	LIM and senescent cell antigen like domains 2	Lims2	1.0853	0.86268	1.04405	1.16286	1.20659	0.688073	1.10247		-0.913012	0.643394	-2.39681	0.677297	0.909338	0.999971	-0.381767
45611	64303	3684	profilin 1	Pfn1	1.03973	0.879401	1.10051	1.38713	1.84184	1.95281	1.47042		-1.74506	0.940183	0.64914	1	1	1	1
45612	314616	N/A	BF390629	Arid3a_predicted	1.07524	1.00759	1.01294	0.899347	1.05543	0.81968	1.08026		-0.648978	-3.211	-3.12753	0.4055	-1.50315	0.990575	-0.459798
45613	299339	4583	similar to Tumor necrosis factor, alpha-induced protein 2 (Primary response gene B94 protein)	LOC299339	0.833266	0.703228	1.12296	1.36864	1.12659	1.08117	1.01441		0.816716	0.999718	-0.114047	0.998618	-0.0361403	-1.28982	-3.16656
45614	311215	N/A	exostoses (multiple) 2 (predicted)	Ext2_predicted	1.09441	0.819407	0.929705	0.771553	0.950491	1.04509	1.21752		-0.33958	0.972063	-0.984122	0.998301	-1.92638	-2.20576	0.969032
45615	89791	8064	neurochondrin	Ncdn	1.02492	0.977266	1.01382	0.869109	1.02999	1.02408	0.933214		-2.36263	-2.46408	-2.95363	0.9928	-2.0337	-2.4142	0.280093
45616	81823	4654	calcium and integrin binding 1 (calmyrin)	Cib1	1.02452	0.87196	1.00227	0.951193	1.27521	1.49815	1.76302		-2.91346	0.651309	-3.25264	-1.98355	0.995729	0.999998	1
45617	N/A	N/A	hypothetical LOC300027 (LOC300027), mRNA	N/A	1.11478	0.97355	0.972027	0.877362	0.952961	0.931213	1.06359		0.950431	-2.13382	-2.02164	0.990802	-0.613404	0.455513	0.106674
45618	N/A	N/A	N/A	N/A	0.935302	0.958841	1.18948	1.10521	1.10741	1.04882	0.537026		-1.60622	-2.50081	0.800848	-0.44743	-0.388021	-2.31175	1
45619	362324	10371	similar to cDNA sequence BC020002 (predicted)	RGD1308432_predicted	1.14001	0.918736	1.05884	0.90934	1.02401	1.0188	0.885572		0.943015	0.38577	-0.717372	0.614234	-2.62744	-2.85613	0.901899
45620	N/A	N/A	ribosomal protein S27 (Rps27), mRNA	N/A	0.975989	0.951201	0.942284	0.730609	0.827435	0.768649	0.734793		-2.86133	-1.82862	-1.39708	0.999957	0.97408	0.999354	0.999941
45621	315939	15931	acid phosphatase-like 2	Acpl2	0.992421	0.913927	0.964461	0.732842	0.790693	0.870219	0.893283		-3.19803	0.30696	-2.13244	0.999998	0.999746	0.926088	0.734466
45622	362601	N/A	ribosomal protein S11 (Rps11), mRNA	N/A	0.962145	0.938403	0.945345	0.844898	1.00003	1.03679	0.796035		-2.03483	-0.72528	-1.09312	0.98319	-3.25577	-2.16305	0.99952
45623	140927	2930	selenium binding protein 2	Selenbp1	1.00081	0.986835	0.939395	0.424356	0.433888	0.451523	0.839931		-3.25525	-3.12063	-1.10392	1	1	1	0.966816
45624	361056	41572	similar to hypothetical protein FLJ11712	MGC94780	1.03481	0.876439	0.973732	0.731231	1.05061	1.17025	0.94617		-2.22013	0.899352	-2.59293	0.999999	-1.39299	0.974273	-1.07135
45625	360515	85958	AI059707	Enth	1.15319	0.949098	1.18555	1.14263	1.59417	1.85564	1.65943		0.627143	-2.00629	0.85468	0.503654	1	1	1
45626	363522	4896	deoxyribonuclease 1-like 1	Dnase1l1	1.07382	0.918683	1.02015	0.727228	0.985174	0.927878	1.03		-0.368791	0.130036	-2.88284	0.999999	-3.04226	-0.220668	-2.48177
45627	N/A	N/A	EH-domain containing 3 (Ehd3), mRNA	N/A	0.975113	0.920938	0.984479	0.921691	1.00587	0.871583	0.998556		-2.69561	0.00310555	-3.03	-0.0247159	-3.2234	0.9024	-3.25379
45628	498909	6477	similar to RIKEN cDNA 2310005O14	LOC498909	1.07578	0.909891	0.949506	0.805268	1.11525	1.15186	0.97086		0.633902	0.916012	-0.186388	0.999998	0.973063	0.998292	-1.77818
45629	297867	21216	AT rich interactive domain 1A (Swi1 like) (predicted)	Arid1a_predicted	1.08164	0.967856	1.00079	0.827311	0.926728	0.843995	0.861292		0.979034	-0.497242	-3.25313	1	0.972378	1	0.999998
45630	N/A	N/A	phospholipase C, gamma 2 (Plcg2), mRNA	N/A	1.00977	0.989056	0.909179	0.75959	0.852539	0.893323	0.801778		-3.20594	-3.19207	-0.424311	0.997725	0.769099	0.067086	0.976936
45631	25585	1633	inhibitor of DNA binding 3	Id3	1.09544	0.935417	1.0581	0.967817	1.18188	1.16962	1.15653		0.700458	0.0248591	-0.46432	-1.95361	0.998013	0.995722	0.990405
45632	259274	69027	N-myristoyltransferase 1	Nmt1	1.07249	0.969354	1.01406	0.994593	1.15819	1.19062	1.65178		0.0602468	-2.1235	-2.99706	-3.21568	0.987723	0.998223	1
45633	298646	7621	angiotensin II, type I receptor-associated protein	Agtrap	1.03138	0.964886	0.877109	0.662724	0.830487	0.843902	1.26891		-2.12756	-1.82129	0.966846	1	0.99927	0.997658	0.999986
45634	N/A	N/A	N/A	N/A	1.10943	0.97484	1.12959	1.02533	1.15666	1.00424	1.09019		0.739578	-2.54941	0.898989	-2.57288	0.974583	-3.23441	0.411452
45635	308912	N/A	dachsous 1 (Drosophila) (predicted)	Dchs1_predicted	1.00347	0.941283	0.958565	0.779172	0.913495	0.85905	0.97718		-3.24098	-0.519585	-1.55236	0.999982	0.539508	0.985196	-2.64942
45636	192204	26430	EH-domain containing 4	Ehd4	1.07158	1.00989	1.00635	0.924546	0.97974	0.976837	1.4234		-0.242481	-3.14731	-3.21058	0.11455	-2.80691	-2.67774	1
45637	312754	55961	protein phosphatase 2, regulatory subunit B (B56), alpha isoform (predicted)	Ppp2r5a_predicted	1.0916	1.05738	1.03371	0.798902	0.920621	0.914838	0.897446		0.416276	-0.851141	-2.15736	0.999837	0.282254	0.449705	0.775978
45638	N/A	N/A	murine thymoma viral (v-akt) oncogene homolog 2 (Akt2), mRNA	N/A	1.15521	0.957057	1.00749	0.87736	0.959909	0.925186	0.967525		0.98405	-1.33803	-3.18147	0.961903	-1.52592	0.306899	-2.02493
45639	N/A	N/A	N/A	N/A	1.01018	0.910646	0.975695	0.760534	0.71877	0.659289	0.740225		-3.1894	-0.168275	-2.87984	0.999371	0.999965	1	0.999842
45640	309167	17000	pecanex-like 3 (Drosophila)	Pcnxl3	0.918528	0.788241	0.862336	0.655749	0.750587	0.816476	0.883555		-1.62329	0.868367	-0.0184615	0.999565	0.9667	0.680917	-0.548001
45641	N/A	N/A	AI230830	N/A	0.940136	1.00477	0.987051	1.14449	0.883819	0.883995	1.3093		0.323076	-3.207	-2.90425	0.997482	0.99307	0.992949	1
45642	N/A	N/A	sim to proteasome 26S non-ATPase subunit 3 (LOC287670), mRNA	N/A	1.09371	0.983284	1.03556	0.744727	0.815762	0.693484	0.756589		0.704202	-2.84415	-1.76055	1	0.99991	1	1
45643	282826	6403	elaC homolog 2 (E. coli)	Elac2	1.09797	1.02459	1.0878	1.00786	1.19452	0.986939	0.795957		0.956261	-1.99872	0.904653	-3.10243	0.999988	-2.83819	1
45644	297393	9720	N-acetylglucosamine kinase	Nagk	1.03414	0.983496	0.93225	0.825637	0.959042	1.09977	1.0663		-2.29702	-2.99561	-0.43311	0.995455	-1.86815	0.394897	-0.703073
45645	315119	1803	manic fringe homolog (Drosophila)	Mfng	1.08445	0.962978	0.98682	0.723672	1.06361	0.93949	1.05926		-0.517036	-2.38619	-3.13647	0.999969	-1.3259	-1.2922	-1.51047
45646	24953	131	glucagon receptor	Gcgr	0.985718	0.975913	0.993907	0.824083	1.00893	1.13766	0.982961		-3.1058	-2.8398	-3.22829	0.982996	-3.19778	0.705654	-3.04344
45647	366169	5871	sim to KIAA0252 protein (LOC366169), mRNA	Rtf1_predicted	1.11714	0.982355	1.13409	0.798428	0.857507	0.795575	0.822414		0.799839	-2.90476	0.909699	0.999836	0.982209	0.999872	0.998787
45648	619566	10285	ribosomal protein L32	LOC619566	1.07855	0.914271	0.853194	0.504712	0.780222	1.03323	0.71889		-1.28481	-0.787018	0.680629	1	0.986558	-2.78224	0.999557
45649	85254	11137	CDW92 antigen	Cdw92	1.20761	0.890486	1.02272	0.885552	1.08597	1.04892	1.18769		0.992598	0.708488	-2.8185	0.77117	-0.0422055	-1.62156	0.981398
45650	305461	18660	similar to RIKEN cDNA 2410018C17 (predicted)	RGD1563315_predicted	1.08938	0.972861	1.07396	0.971981	0.845862	0.785012	0.88056		-0.564158	-2.82744	-1.11056	-2.80047	0.877938	0.994996	0.498102
45651	64016	11061	queuine tRNA-ribosyltransferase 1	Qtrt1	1.05967	0.910057	1.22491	1.7925	1.93515	1.51675	0.777827		-0.821841	0.509103	0.998958	1	1	1	0.999958
45652	25073	21132	scavenger receptor class B, member 1	Scarb1	1.00599	0.920565	0.888819	0.634873	0.765388	0.76342	0.933866		-3.23116	-0.445243	0.491433	1	0.999425	0.999497	-1.01989
45653	305310	18952	similar to RIKEN cDNA 5033405K12 (predicted)	RGD1311593_predicted	1.04831	0.961971	0.972574	0.79472	0.784092	0.678747	0.66093		-2.04538	-2.39238	-2.78581	0.994185	0.996965	0.999998	0.999999
45654	681315	8561	sim to chromosome 20 open reading frame 30; HSPC274 protein (LOC296174), mRNA	LOC681315	1.09011	0.962595	0.99309	0.881755	1.04219	1.00278	0.981598		0.226636	-2.01022	-3.20683	0.864459	-1.8352	-3.24788	-2.91752
45655	681389	82250	AI176121	LOC681389	1.08211	0.827378	0.900902	0.903639	1.11898	1.24847	1.18181		-1.40309	0.801417	-0.584995	-0.674771	-0.359715	0.927966	0.624162
45656	684980	11390	similar to TSC22 domain family protein 4 (TSC22-related-inducible leucine zipper protein 2)	MGC125073	1.03821	0.856011	0.895866	0.688043	0.859258	0.889953	0.981651		-2.8634	0.134187	-0.884237	0.998028	0.068281	-0.707488	-3.15634
45657	290660	N/A	sim to R27090_2 (LOC290660), mRNA	N/A	1.04341	1.00569	1.02665	1.38746	1.54211	1.57037	1.06223		-1.07221	-3.20037	-2.21861	1	1	1	-0.0251711
45658	117036	1724	laminin, gamma 1	Lamc1	0.866098	0.869632	0.815589	1.29378	1.18618	0.945594	1.78639		-0.562291	-0.649753	0.400337	0.794755	-0.052058	-2.64289	0.999967
45659	N/A	N/A	AW531811	N/A	0.969918	0.944089	1.00357	0.897547	0.879551	0.875163	1.16392		-2.04965	-0.341178	-3.23633	0.902311	0.974379	0.981921	0.995241
45660	24891	56421	ATP-binding cassette, sub-family B (MDR/TAP), member 4	Abcb4	1.11205	1.21995	1.11449	0.673124	0.771195	0.657274	0.776727		0.171688	0.975711	0.223714	0.999999	0.998675	1	0.998112
45661	498353	77411	similar to Sec1 family domain containing protein 2 (Syntaxin binding protein 1-like 1) (Neuronal Sec1)	LOC498353	1.06606	1.00127	1.04174	0.9614	1.31407	1.73521	1.35983		-1.1319	-3.2546	-2.19799	-2.26518	0.999721	1	0.999957
45662	116685	55912	lamin B1	Lmnb1	1.1174	0.876296	0.928703	0.854095	1.52648	1.97724	1.16153		0.405361	0.720786	-0.728019	0.901669	1	1	0.862239
45663	78958	21149	basal cell adhesion molecule	Bcam	1.02027	0.959772	0.94474	0.736083	0.896374	0.574668	0.410475		-2.88462	-1.91403	-1.07387	0.999996	0.65962	1	1
45664	N/A	N/A	BG377886	N/A	1.03378	0.879154	0.978027	1.19674	1.19054	0.968288	1.00723		-1.88375	0.973893	-2.57201	0.999381	0.999077	-1.95011	-3.1778
45665	308870	38150	nuclear mitotic apparatus protein 1	Numa1	1.08852	0.993191	0.822522	0.469468	0.523766	0.467791	0.701139		-0.170727	-3.21895	0.989045	1	1	1	0.999999
45666	289159	32285	similar to RIKEN cDNA 5630401D24 (predicted)	RGD1311526_predicted	1.09912	0.94958	1.21336	1.30344	1.53749	1.37005	0.906406		0.691919	-0.857464	0.999501	0.999998	1	1	0.746908
45667	170840	N/A	solute carrier family 39 (iron-regulated transporter), member 1	Slc40a1	1.08926	0.99204	0.992787	0.590485	0.791673	0.677428	0.808844		-0.791424	-3.22293	-3.2288	1	0.984477	0.999985	0.96323
45668	309255	9822	similar to BB128963 protein	RGD1305958	1.15442	0.948791	1.12705	1.08465	0.899159	0.805891	0.837757		0.987056	-0.734366	0.937161	0.464496	0.85942	0.999936	0.998816
45669	310614	32484	GATA zinc finger domain containing 2B	Gatad2b	0.999957	0.914977	0.974162	0.694154	0.741326	0.877027	0.953528		-3.25577	-1.01272	-2.98285	0.99973	0.996295	0.135123	-2.42197
45670	307868	69174	BG377026	Mon1b_predicted	1.03117	0.904819	1.09972	0.997362	1.12369	1.11834	1.22833		-1.918	0.888542	0.846315	-3.24377	0.964465	0.950137	0.999972
45671	299154	17046	churchill domain containing 1 (predicted)	Churc1_predicted	1.05878	0.957623	0.932582	0.476669	0.609192	0.65215	1.02185		-1.03348	-1.77336	-0.428629	1	1	1	-2.82129
45672	58983	32443	Rab geranylgeranyl transferase, a subunit	Rabggta	1.10636	0.949511	0.924252	0.820432	1.03415	1.19066	0.996131		0.706688	-1.0235	0.201213	0.999202	-2.10194	0.996133	-3.23772
45673	362825	74949	high mobility group 20 B (predicted)	Hmg20b_predicted	1.08285	0.990711	1.08493	1.02988	1.40437	1.52926	1.059		0.412216	-3.135	0.463244	-2.20237	1	1	-0.482146
45674	N/A	N/A	unknown protein (AF092207), mRNA	N/A	1.04397	0.90582	0.945278	0.829768	0.953379	1.00145	0.938349		-1.39439	0.752466	-0.609426	0.999157	-1.10218	-3.25295	-0.239075
45675	113940	37978	glia maturation factor, gamma	Gmfg	1.02411	0.864802	1.00377	0.717969	1.06488	1.20935	1.43986		-3.08519	0.0114371	-3.25144	0.993801	-2.20717	0.625327	0.99796
45676	362301	11187	Unknown (protein for MGC:72996)	Tmub1	1.09384	0.929841	1.00231	0.925422	0.94387	0.864278	0.858226		0.920873	0.719838	-3.24321	0.800091	0.271113	0.999494	0.999744
45677	361811	74461	serine/arginine-rich protein specific kinase 1	Srpk1	1.11618	1.00003	1.0035	0.936489	1.1399	1.0954	0.922797		0.97007	-3.25577	-3.23126	0.383608	0.994646	0.87804	0.746902
45678	315170	13007	BE107241	Poldip3_predicted	1.08029	0.978188	0.968306	0.934472	1.02075	0.817392	0.851036		0.659323	-2.4148	-1.66983	0.410171	-2.51536	0.999986	0.999498
45679	303238	11830	similar to novel protein (predicted)	RGD1563106_predicted	1.17294	1.01359	0.888294	0.565096	0.591094	0.592553	0.772555		0.993899	-3.02087	0.914605	1	1	1	0.999995
45680	N/A	N/A	N/A	N/A	1.23369	1.0394	0.917626	0.739473	0.816064	0.866945	0.995324		0.921499	-2.65848	-1.03855	0.997483	0.90148	0.400287	-3.24627
45681	N/A	N/A	N/A	N/A	1.02388	0.967979	1.05628	0.905925	1.01618	0.872322	0.932346		-2.74889	-2.34663	-1.17368	0.47816	-3.01304	0.906115	-0.435793
45682	362697	N/A	similar to RIKEN cDNA 1110018J12 (predicted)	RGD1565310_predicted	1.1121	0.977831	1.0597	0.599138	0.752072	0.790921	0.861453		0.729719	-2.72786	-0.787402	1	0.999996	0.999892	0.973264
45683	311412	7414	anaphase promoting complex subunit 1 (predicted)	Anapc1_predicted	1.13255	0.953535	0.93882	0.881114	1.21312	1.59942	1.23881		0.79177	-1.64712	-0.86046	0.810449	0.99386	1	0.998159
45684	297592	8404	splA/ryanodine receptor domain and SOCS box containing 2	Spsb2	1.04834	1.06356	1.02523	0.641866	0.812371	0.867896	0.96558		-1.73046	-1.01137	-2.75661	1	0.996362	0.888387	-2.32871
45685	84027	55629	glycogen synthase kinase 3 beta	Gsk3b	0.994236	0.848109	0.983519	0.75947	0.843032	1.17525	1.35371		-3.247	0.140625	-3.18387	0.932269	0.232522	0.0873656	0.968421
45686	295691	1126	frizzled-related protein	Frzb	1.12139	0.915936	0.928968	1.05204	1.01885	0.941133	1.67144		-1.04078	-1.75327	-2.12842	-2.67559	-3.1718	-2.45224	0.999919
45687	N/A	N/A	BE109653	N/A	1.03348	0.95827	0.928862	0.861451	1.12269	1.03052	1.01457		-1.83801	-1.16993	0.391932	0.995545	0.95003	-2.03438	-2.93268
45688	N/A	N/A	N/A	N/A	1.05818	0.911792	0.97773	1.14556	1.27901	1.3143	0.855404		-1.09912	0.313601	-2.79712	0.89845	0.999823	0.999968	0.964352
45689	N/A	N/A	chaperonin containing TCP1, subunit 3 (gamma) (Cct3), mRNA	N/A	1.0675	0.93315	1.10974	1.86417	1.92272	1.90913	1.02503		0.193352	0.334672	0.918176	1	1	1	-2.32023
45690	50654	20867	cathepsin S	Ctss	1.01629	0.884634	0.955783	0.74999	0.956069	0.94359	1.25185		-2.57003	0.998586	-0.124046	1	-0.143191	0.500935	1
45691	300259	N/A	achalasia, adrenocortical insufficiency, alacrimia (Allgrove, triple-A) (predicted)	Aaas_predicted	1.07331	0.947495	1.11889	1.11539	1.30806	1.37505	1.02404		0.0637059	-0.737501	0.882722	0.859654	0.999998	1	-2.56384
45692	29738	56492	potassium voltage-gated channel, shaker-related subfamily, beta member 2	Kcnab2	1.04691	0.928089	1.16203	0.931484	1.23385	0.93033	1.03884		-2.73281	-2.01315	-0.094614	-2.11321	0.673179	-2.07941	-2.88677
45693	N/A	N/A	BG372699	N/A	1.27698	1.12583	1.12116	0.914012	0.848869	0.663801	0.767599		0.790221	-0.999404	-1.1041	-1.74442	-0.0324659	0.997418	0.868143
45694	362778	9522	similar to RIKEN cDNA 4933433P14 gene	RGD1308470	1.09778	0.995163	1.11132	0.899376	1.03397	1.12753	1.03044		0.626012	-3.22589	0.799676	0.805008	-2.05531	0.910269	-2.25697
45695	N/A	N/A	AI176773	N/A	1.04368	1.11761	0.890204	0.456467	0.457731	0.469959	0.793328		-2.31921	0.154659	0.268428	1	1	1	0.990717
45696	293627	2453	tetraspanin 4	Tspan4	0.950921	0.940411	0.938465	0.470756	0.644312	0.484114	0.535474		-2.37222	-2.01187	-1.94205	1	0.999981	1	1
45697	29232	N/A	BF284820	Clcn2	1.04362	0.898756	1.04494	0.844141	1.04078	1.30462	1.53038		-1.57789	0.77066	-1.50244	0.994169	-1.74033	0.999992	1
45698	498256	7778	immediate early response 5	Ier5	1.06185	0.982583	1.0478	1.4308	1.13727	1.13864	1.06231		-1.31388	-3.03575	-1.9354	0.999997	0.696063	0.709758	-1.2938
45699	266787	10208	ELL associated factor 2	Eaf2	1.11932	0.993894	1.11459	0.926624	1.02504	0.912837	0.98068		0.285734	-3.22544	0.484884	-0.454004	-2.78851	0.067658	-2.95836
45700	N/A	N/A	small nuclear ribonucleoprotein polypeptides B and B1	N/A	1.05065	0.873573	1.01011	1.17135	1.31736	1.1961	0.979769		0.405755	0.999938	-2.90425	0.999996	1	1	-1.98998
45701	297428	56745	coatomer protein complex, subunit gamma	Copg	1.07383	0.902526	0.937305	1.03545	1.34713	1.78909	1.27808		0.100345	0.804529	-0.167151	-1.89746	1	1	0.99999
45702	309858	5220	SEC63-like (S. cerevisiae) (predicted)	Sec63_predicted	1.11293	0.982612	1.12993	1.1328	1.30965	1.53734	1.29291		0.892472	-2.81355	0.959603	0.965935	0.999999	1	0.999999
45703	360746	8643	peptidylprolyl isomerase (cyclophilin)-like 2	Ppil2	1.14657	1.01762	1.04588	0.872761	1.04068	1.10617	1.146		0.849192	-3.00817	-1.87689	0.844575	-2.12108	0.361197	0.845857
45704	498234	23600	similar to ADP-ribosylation factor-like 10B (predicted)	RGD1565940_predicted	1.06982	1.0058	1.1485	0.925449	1.04539	1.00416	1.16213		0.770704	-3.15761	0.999793	0.900423	-0.132603	-3.205	0.999943
45705	83476	1194	cysteine rich protein 61	Cyr61	1.07427	0.990467	1.05106	1.09278	1.14289	1.01254	1.02114		0.53187	-3.08067	-0.414799	0.839908	0.994797	-2.96371	-2.48629
45706	363448	21304	T-complex associated-testis-expressed 1-like (Protein 91/23)	Tcte1l	1.20958	1.01554	1.15943	0.855958	0.997556	1.02819	1.08562		0.899955	-3.14052	0.598868	0.681714	-3.25283	-2.89313	-0.984434
45707	313587	11824	AA924993	Zc3h12a_predicted	0.968539	0.969845	1.0079	0.951272	0.981967	1.05845	1.09673		-2.61594	-2.66468	-3.10093	-1.86635	-3.03623	-1.55705	-0.14269
45708	25227	N/A	arylsulfatase B	Arsb	0.90781	0.98116	0.834288	0.471538	0.622447	0.763621	0.97143		0.00707927	-3.01356	0.959226	1	1	0.999482	-2.7154
45709	309004	11416	vitamin K epoxide reductase complex, subunit 1	Vkorc1	1.02253	0.921802	0.875451	0.397289	0.415632	0.739634	0.992608		-2.93781	-0.551211	0.675353	1	1	0.999873	-3.21922
45710	64520	3442	metastasis associated 1	Mta1	1.02981	0.919835	0.928157	1.09035	1.19739	1.11846	0.886785		-1.47493	0.919504	0.83141	0.937424	0.999995	0.994111	0.99739
45711	64001	41475	cytochrome b-5	Cyb5	1.00454	0.900633	0.908791	0.397276	0.623441	0.663499	0.836494		-3.23037	0.773475	0.644388	1	1	1	0.997529
45712	N/A	N/A	N/A	N/A	1.08937	1.05364	0.928871	0.647952	0.765501	0.779913	0.918778		0.294018	-1.13191	-0.100891	1	0.999985	0.999949	0.26867
45713	363035	18221	BTB (POZ) domain containing 15	Btbd15	1.03147	0.960359	0.889126	0.688977	0.920661	0.883623	0.893668		-2.43754	-1.96255	0.752475	1	0.0169927	0.813368	0.6903
45714	309452	1873	nuclear factor of kappa light polypeptide gene enhancer in B-cells 2, p49/p100	Nfkb2	1.02895	0.822985	0.930642	1.37575	1.20312	1.03988	1.31504		-2.06777	0.999931	0.411939	1	0.999843	-1.31367	1
45715	N/A	N/A	AA955483	N/A	1.04835	1.07403	1.04195	1.49318	1.20674	1.07113	0.931613		-1.90606	-0.799603	-2.18523	1	0.977401	-0.915598	-0.824114
45716	305455	68478	Wolf-Hirschhorn syndrome candidate 2 (human)	Whsc2	1.09977	0.900145	1.03348	0.953851	1.11299	1.13417	0.842652		0.768982	0.871972	-1.92161	-0.97904	0.885564	0.965836	0.998683
45717	361550	10843	GRAM domain containing 1A	Gramd1a	1.13506	0.952417	1.00161	0.844973	0.839943	0.703466	0.798373		0.997847	-0.0989073	-3.24923	0.999967	0.999982	1	1
45718	291182	11501	STARD3 N-terminal like	Stard3nl	1.08063	0.915293	0.984611	0.849862	1.04241	0.99732	1.05082		0.538453	0.751857	-2.872	0.998801	-1.18464	-3.24372	-0.658548
45719	363220	1718	AF4/FMR2 family, member 3 (predicted)	Aff3_predicted	1.09804	0.892234	1.03032	0.824022	1.08099	0.959891	0.937436		0.933053	0.987903	-1.65569	0.999993	0.784026	-0.77282	0.481356
45720	301000	2502	ubiquitin-activating enzyme E1-like (predicted)	Ube1l_predicted	1.17111	0.953738	0.940339	0.661409	0.901149	1.26264	1.57946		0.66397	-2.33418	-1.82529	0.999987	-0.350101	0.974697	0.999998
45721	300111	41034	sorting and assembly machinery component 50 homolog (S. cerevisiae)	Samm50	1.03752	0.944308	1.04162	1.007	1.43257	1.59365	1.06691		-1.89815	-0.70332	-1.66048	-3.19693	1	1	-0.332071
45722	N/A	N/A	AW915454	N/A	1.07069	0.886714	1.10881	1.02856	1.10742	1.03054	0.93988		-0.882634	0.618687	0.304888	-2.69475	0.275195	-2.62217	-1.16729
45723	316335	32428	similar to RW1 protein (predicted)	RGD1309266_predicted	1.13623	1.01684	1.1241	1.00477	1.11416	1.00966	1.13239		0.981293	-2.81813	0.959683	-3.21828	0.925954	-3.10513	0.976078
45724	499391	11668	similar to gem (nuclear organelle) associated protein 7	LOC499391	1.06273	1.00305	1.0317	0.970629	1.26603	1.27364	0.930993		-0.573808	-3.24487	-2.25774	-2.33428	0.999931	0.999955	-0.0929874
45725	N/A	N/A	N/A	N/A	1.01753	1.00749	1.11836	0.841979	1.13617	1.16406	1.34513		-3.18122	-3.24192	-1.07626	0.183993	-0.680547	-0.157995	0.953227
45726	494521	N/A	AA956627	Kctd10	1.04396	1.01094	0.946631	0.953435	1.12919	0.993538	1.13951		-2.0728	-3.16722	-1.51405	-1.8546	0.630329	-3.22413	0.739642
45727	303614	41490	AI177408	Smurf2_predicted	1.13954	1.04153	1.04047	0.845437	0.933767	0.863711	0.950523		0.998343	-0.668479	-0.745422	0.999959	0.662803	0.999652	-0.0129033
45728	24451	31075	heme oxygenase (decycling) 1	Hmox1	1.09219	0.958525	1.02483	1.51253	1.59857	1.1052	1.25679		-1.18191	-2.63951	-3.03765	0.999915	0.99999	-0.810227	0.926783
45729	293345	N/A	sim to Ilk protein (LOC293345), mRNA	N/A	1.12288	0.922888	0.988706	1.29572	1.517	1.54154	1.3199		0.469396	-0.520688	-3.16639	0.999184	1	1	0.999691
45730	116675	8715	FGF receptor activating protein 1	Frag1	1.04121	0.936099	0.97526	0.486564	0.738821	0.725529	0.751181		-0.868903	0.488545	-2.08652	1	1	1	1
45731	25332	31089	O-6-methylguanine-DNA methyltransferase	Mgmt	1.07654	1.04585	0.950078	0.7126	0.778315	0.758584	0.997983		-0.886047	-2.1367	-1.86084	0.999978	0.998	0.999448	-3.25312
45732	362358	15880	similar to KIAA1862 protein (predicted)	RGD1306967_predicted	1.0956	1.01384	1.00513	0.794597	0.983228	0.936065	0.767167		0.887067	-2.88467	-3.2023	0.999999	-2.70753	0.4207	1
45733	300142	36427	similar to RIKEN cDNA 5730502D15 gene (predicted)	RGD1310875_predicted	1.08034	1.04398	1.06465	0.892769	1.00201	0.97744	0.982767		0.29995	-1.38282	-0.2731	0.892626	-3.2503	-2.60846	-2.86643
45734	64302	748	ribosomal protein L4	Rpl4	1.00005	0.999816	0.999918	0.999744	N/A	0.999497	1.00026		-3.25577	-3.25575	-3.25577	-3.25573	-3.25577	-3.2556	-3.25573
45735	25670	487	interleukin 15	Il15	1.06266	1.03124	0.935369	0.778455	0.948564	0.958609	0.803145		0.131652	-1.79259	0.365826	1	-0.26498	-0.937015	0.999997
45736	N/A	N/A	BE097955	N/A	0.989277	1.00928	0.831429	0.673218	0.884478	1.04848	0.838902		-3.20229	-3.21642	0.852739	0.999971	0.112681	-2.34009	0.802837
45737	116547	2225	S100 calcium binding protein A8 (calgranulin A)	S100a8	1.09392	0.957267	1.12503	0.782887	1.2236	1.21665	0.842657		-0.638586	-2.37905	0.151798	0.9904	0.945814	0.932744	0.834409
45738	N/A	N/A	sim to RIKEN cDNA 4933427L07 (LOC291433), mRNA	N/A	1.05384	0.909094	0.965521	0.742253	0.806935	0.790025	0.858933		-0.466667	0.842456	-1.62036	1	0.999985	0.999997	0.997432
45739	24162	1217	acid phosphatase 2, lysosomal	Acp2	1.08963	0.963436	1.065	0.88756	1.09176	1.0156	0.876786		0.62535	-1.62229	-0.103332	0.948972	0.662429	-2.91047	0.977559
45740	N/A	N/A	Von Willebrand factor (Vwf), mRNA	N/A	0.986424	0.954081	0.948517	0.843939	1.09658	0.890583	1.10321		-3.12952	-1.99048	-1.72736	0.930711	-0.13689	0.447649	0.0416805
45741	361995	3447	PRP3 pre-mRNA processing factor 3 homolog (yeast) (predicted)	Prpf3_predicted	1.13944	0.977719	1.04887	1.04747	1.26502	1.09359	1.16299		0.993966	-2.36243	-0.515551	-0.602124	0.999999	0.856313	0.998958
45742	360878	66637	LOC360878 (LOC360878), mRNA	RGD1561025_predicted	1.06548	0.857957	0.978883	0.940025	1.00979	0.889707	0.907108		-1.90309	0.490089	-3.07367	-1.9576	-3.2171	-0.20021	-0.74664
45743	54223	23149	adenylate cyclase 4	Adcy4	1.17676	1.0384	1.17874	0.985263	1.05823	0.768238	0.921347		0.956805	-2.21935	0.960263	-3.07407	-1.2814	0.999835	-0.181203
45744	83833	20671	SWI/SNF related, matrix associated, actin dependent regulator of chromatin, subfamily d, member 2	Smarcd2	1.13139	0.944131	1.00484	0.612997	0.655808	0.671489	0.91341		0.996281	0.287306	-3.19961	1	1	1	0.93212
45745	363136	5099	transmembrane protein 115 (predicted)	Tmem115_predicted	1.03723	0.97846	1.069	0.927058	1.00548	0.962382	0.900697		-1.10317	-2.30331	0.549251	0.75205	-3.18805	-0.962813	0.973341
45746	25192	84369	killer cell lectin-like receptor subfamily B member 1B	Klrb1b	1.14122	0.920117	1.09921	0.816552	0.983516	0.9277	0.890671		0.591697	-0.614842	-0.230307	0.973686	-3.09024	-0.928658	0.315926
45747	81778	2228	S100 calcium binding protein A10 (calpactin)	S100a10	1.05099	0.954974	1.04496	1.23441	1.66791	1.75011	1.84996		-1.36109	-1.56385	-1.68044	0.999016	1	1	1
45748	406163	11136	G-protein signalling modulator 3 (AGS3-like, C. elegans)	Gpsm3	1.0801	1.01111	0.964456	0.647849	0.917908	0.883455	1.00619		-1.02309	-3.18979	-2.60189	0.999999	-0.70526	0.338801	-3.23508
45749	N/A	N/A	N/A	N/A	1.00926	1.00409	1.06728	0.757287	1.0066	1.05841	1.45212		-3.24245	-3.25315	-2.64136	0.697556	-3.24897	-2.77972	0.952956
45750	171570	N/A	uridine-cytidine kinase 2	Uck2	0.996499	0.950593	1.05808	0.952695	1.0573	1.20701	0.960875		-3.23865	-0.870042	-0.542141	-1.00291	-0.581789	0.999419	-1.54354
45751	25603	N/A	myristoylated alanine rich protein kinase C substrate	Marcks	1.00803	0.880826	0.83621	0.904215	0.932019	0.958036	1.0779		-3.22751	0.141427	0.798203	-0.527221	-1.55925	-2.51828	-1.39186
45752	290322	10096	similar to hypothetical protein FLJ10871 (predicted)	RGD1311539_predicted	1.09131	0.937592	0.929942	0.708289	0.899827	0.989707	0.968748		0.647756	-0.0505509	0.26694	1	0.874843	-3.09912	-1.99879
45753	25538	783	ribosomal protein S5	Rps5	1.02869	0.952373	0.894588	0.752486	0.929706	0.885554	0.812879		-2.55234	-1.49937	0.68725	0.999985	-0.326364	0.801772	0.998148
45754	N/A	N/A	oxysterol binding protein-like 1A (Osbpl1a), mRNA	N/A	1.13061	0.935101	1.00719	0.734959	0.820446	0.862189	0.826953		0.694968	-0.855738	-3.2148	0.999981	0.991056	0.897259	0.986507
45755	315191	21295	fibulin 1 (predicted)	Fbln1_predicted	0.990034	0.922082	0.906715	0.898298	1.04221	0.899841	0.921003		-3.1527	0.0870478	0.528638	0.686466	-1.81549	0.661342	0.125294
45756	690263	12177	sim to RIKEN cDNA 1810059G22 (LOC309193), mRNA	LOC690263	1.03961	1.00714	0.977618	0.754688	0.865533	0.848794	0.823553		-1.63467	-3.187	-2.61089	0.999999	0.985537	0.996241	0.999577
45757	361673	75144	interferon induced transmembrane protein 3	Ifitm3	1.07788	0.906828	1.05702	1.00689	1.09871	0.979074	0.907726		0.546468	0.889686	-0.207662	-3.17141	0.859219	-2.52303	0.882099
45758	291359	48274	lymphocyte antigen 86 (predicted)	Ly86_predicted	1.06043	0.943173	1.04633	0.780129	0.969898	0.965364	1.44043		-1.88383	-1.89038	-2.37162	0.988556	-2.82606	-2.69447	0.999819
45759	296953	8088	sim to interferon regulatory factor 5 (LOC296953), mRNA	Irf5_predicted	0.988413	1.02067	0.98613	0.879214	1.00314	1.00182	1.10036		-3.10958	-2.82205	-3.04747	0.906569	-3.24503	-3.25213	0.533201
45760	290851	9374	vacuolar protein sorting 36 (yeast) (predicted)	Vps36_predicted	1.12775	1.02182	1.0735	0.810794	1.13639	1.23001	1.19011		0.968302	-2.54999	0.340924	0.999973	0.98173	0.999967	0.999499
45761	691504	N/A	sim to FOG (LOC365021), mRNA	LOC691504	1.07977	1.03476	1.24368	1.34798	1.28223	1.24578	1.06974		-0.313998	-2.35003	0.998234	0.999985	0.999704	0.998397	-0.706805
45762	N/A	N/A	integrin-linked kinase (Ilk), mRNA	N/A	1.0518	0.903081	0.977723	0.862219	0.924306	0.908503	1.06914		-0.77223	0.846654	-2.56225	0.992979	0.45562	0.782739	0.0572743
45763	84391	3320	kinesin heavy chain family, member 2	Kif2	1.14081	0.953908	1.10533	0.874644	1.12549	1.09051	1.03157		0.915045	-1.44549	0.601002	0.92447	0.829526	0.297587	-2.33922
45764	64465	1357	cell division cycle 42 homolog (S. cerevisiae)	Cdc42	1.05975	0.873483	0.973639	0.983034	0.967819	0.874032	0.928487		0.786204	0.999979	-1.1604	-2.21208	-0.554951	0.999977	0.959448
45765	315174	11224	signal peptide, CUB domain, EGF-like 1	Scube1	0.997845	0.981725	1.07205	0.948562	1.09772	0.8992	1.01214		-3.24761	-2.70065	0.357476	-0.396821	0.836876	0.93141	-3.00814
45766	60335	306	transglutaminase 1	Tgm1	1.03398	0.943137	1.01725	1.19761	0.885076	0.849529	0.698339		-2.90579	-2.27477	-3.16097	0.590318	-0.399913	0.386508	0.99836
45767	294709	11792	similar to RIKEN cDNA 2410002O22 gene	RGD1306583	1.11851	1.02735	1.02604	0.739678	0.899247	0.855263	0.927927		0.995108	-1.65031	-1.76735	1	0.991301	0.999953	0.85009
45768	361571	34938	similar to RIKEN cDNA 2410004H02	LOC361571	1.05137	0.959962	1.00905	0.903774	1.14208	1.13335	0.948773		-0.11295	-0.723884	-3.06837	0.969	0.998221	0.996351	0.023633
45769	688405	4272	similar to DOC-1 related protein	LOC688405	1.04649	0.923573	1.03884	0.833702	1.07619	1.34406	1.25023		-1.09933	0.467551	-1.58164	0.999399	0.28802	1	0.999976
45770	295691	N/A	AI072892	N/A	1.08822	0.87993	1.07809	0.978272	0.988349	0.977465	0.899897		-0.700035	0.443077	-1.05125	-2.99394	-3.17945	-2.97462	-0.0409581
45771	114021	4969	EBNA1 binding protein 2	Ebna1bp2	1.07974	0.944169	1.21367	1.52067	1.79792	1.81266	1.04231		0.309838	-0.499233	0.999595	1	1	1	-1.45416
45772	N/A	N/A	AI137731	N/A	1.21816	0.855194	1.07389	0.537532	0.941754	0.882049	1.4898		0.00092405	-0.688334	-2.49804	0.999913	-2.70282	-1.33385	0.978334
45773	29456	38111	microtubule-associated protein 1b	Map1b	0.946062	1.10181	1.07466	0.874983	1.07953	1.35285	1.31062		-2.21917	-0.837449	-1.66454	0.106212	-1.51029	0.995401	0.9853
45774	315114	12481	C1q and tumor necrosis factor related protein 6	C1qtnf6	0.900205	1.139	0.879334	0.611108	0.773333	1.05124	1.72337		-0.272146	0.309149	0.280097	1	0.991543	-2.21566	1
45775	288771	37706	RNA binding motif, single stranded interacting protein 2	Rbms2	0.965618	1.00291	0.896692	0.667736	0.832786	0.922716	1.0838		-1.38386	-3.23852	0.969869	1	0.999953	0.757681	0.758253
45776	24931	3621	CD8 antigen, beta chain	Cd8b	1.22534	1.03174	0.837485	0.832403	0.93471	0.765266	0.790273		0.0292371	-3.12591	-0.610393	-0.507721	-2.6841	0.498099	0.204488
45777	311802	2768	Sjogren's syndrome nuclear autoantigen 1 (predicted)	Ssna1_predicted	1.04634	1.01367	0.978292	0.778119	0.997677	1.01017	0.950468		-0.590277	-2.88643	-2.36061	1	-3.24443	-3.04629	-0.244596
45778	54267	74552	v-maf musculoaponeurotic fibrosarcoma oncogene homolog (avian)	Maf	1.04522	0.980214	0.951802	0.745676	0.767349	0.769046	1.18394		-1.73491	-2.88481	-1.45549	0.999992	0.999952	0.999944	0.983383
45779	84599	4972	transmembrane emp24-like trafficking protein 10 (yeast)	Tmed10	0.951549	0.838338	0.961974	1.23526	1.51743	1.77969	1.64716		-0.747148	0.999385	-1.46057	0.999962	1	1	1
45780	N/A	N/A	sim to RIKEN cDNA 6330416G13 gene (LOC298104), mRNA	N/A	1.06359	0.946774	1.09669	0.798636	0.950934	0.950974	1.04863		0.15768	-0.174437	0.863778	0.999998	-0.423122	-0.425635	-0.598465
45781	81784	5154	signal sequence receptor, gamma	Ssr3	1.04333	0.898594	1.02883	0.949038	0.901624	1.20069	1.27336		-2.4785	-0.226874	-2.8861	-2.13445	-0.321849	0.860102	0.984062
45782	311913	17141	AI715750	RGD1307927_predicted	1.09917	0.954036	0.999806	0.877663	0.935326	1.00636	1.0067		0.708321	-1.10669	-3.25572	0.964798	-0.0582175	-3.20079	-3.19472
45783	N/A	N/A	ribosomal protein L10A (Rpl10a), mRNA	N/A	0.998812	1.06232	0.930991	0.923109	1.12203	1.18482	1.04977		-3.25418	-0.654885	-0.151076	0.159573	0.827737	0.992453	-1.2998
45784	310756	10365	similar to capping protein (actin filament) muscle Z-line, alpha 1	LOC310756	1.14203	0.982013	0.996562	0.667413	0.885735	0.929716	1.13666		0.909419	-2.9275	-3.24347	1	0.838158	-0.217926	0.884592
45785	361784	40960	zinc ribbon domain containing, 1	Znrd1	1.02056	0.962366	1.05016	1.03063	1.26	1.20374	1.01121		-2.88193	-2.07616	-1.51648	-2.47915	0.99951	0.992549	-3.13982
45786	286930	8935	discs, large homolog-associated protein 4 (Drosophila)	Dlgap4	1.07945	0.964443	1.02758	0.985583	1.01648	0.987062	1.0206		0.194186	-1.88933	-2.41629	-2.9964	-2.92997	-3.04584	-2.76029
45787	363082	4170	programmed cell death protein 7 (predicted)	Pdcd7_predicted	1.0234	0.962341	0.926261	0.69221	0.83682	0.878912	0.857175		-2.44031	-1.38371	0.529302	1	0.999693	0.984933	0.997836
45788	29307	5255	adrenomedullin receptor	Admr	1.08446	0.821671	1.06306	0.876843	0.995654	0.991633	0.911171		0.663324	0.999951	0.0389961	0.989551	-3.22238	-3.1329	0.837943
45789	83611	3591	amyloid beta (A4) precursor protein-binding, family A, member 3	Apba3	1.05074	0.875463	1.00852	1.17917	1.40908	1.42769	1.10956		-1.06003	0.95995	-3.16413	0.994924	1	1	0.787213
45790	29384	3598	H2A histone family, member Y	H2afy	1.01629	0.826819	1.00355	0.97719	1.12483	1.13343	1.02193		-2.77173	0.999967	-3.23105	-2.32988	0.982039	0.990308	-2.42555
45791	361618	20681	stromal interaction molecule 1 (predicted)	Stim1_predicted	1.03969	0.959315	0.959464	0.679488	0.781499	0.647137	0.791487		-1.07983	-0.887488	-0.898752	1	1	1	1
45792	N/A	N/A	sim to RIKEN cDNA 2310016C16 (LOC294744), mRNA	N/A	1.00356	0.976047	1.01545	0.746691	0.862536	0.761283	0.822733		-3.23762	-2.49006	-2.92999	1	0.991224	0.999994	0.999731
45793	290448	N/A	AI012655	N/A	1.05332	0.917175	1.18078	1.21065	1.28577	1.0535	0.737885		-0.555667	0.701446	0.998926	0.999856	0.999999	-0.545534	1
45794	171046	2408	transcription factor E2a	Tcfe2a	1.09415	0.937137	1.07707	0.878935	1.17448	1.23114	0.843219		0.782397	0.150276	0.467478	0.984984	0.998746	0.999975	0.999431
45795	309186	12877	similar to cDNA sequence BC032204 (predicted)	RGD1310168_predicted	1.01983	0.941302	1.08681	1.04513	1.38052	1.31	1.06883		-2.88348	-0.818974	0.120027	-1.69258	0.999999	0.999975	-0.528382
45796	114509	N/A	mitogen-activated protein kinase 7	Mapk7	1.03687	0.999885	1.05153	0.823251	1.03017	1.03427	1.03759		-1.66271	-3.25575	-0.743557	0.999829	-2.098	-1.83265	-1.61527
45797	N/A	N/A	BE111695	N/A	1.05807	1.01797	0.902297	0.726119	0.740182	0.797401	0.971787		-0.620495	-2.85633	0.791745	1	1	0.999949	-2.30323
45798	494342	48241	UDP-Gal:betaGlcNAc beta 1,4-galactosyltransferase, polypeptide 3	B4galt3	1.0928	0.961206	1.03718	1.01083	1.13344	0.95303	0.97167		0.734718	-1.36407	-1.57658	-3.07151	0.975351	-0.79674	-2.11318
45799	363058	N/A	AA900645	N/A	1.08475	1.01071	0.970495	0.773964	0.943404	0.852768	0.822602		0.56743	-3.08122	-2.06567	0.999999	-0.268916	0.997638	0.99986
45800	54293	32440	regulator of G-protein signalling 3	Rgs3	1.1125	1.05424	1.1014	0.71452	0.856496	0.64449	0.729483		-1.01324	-2.53078	-1.29693	0.992275	0.0916523	0.999741	0.98528
45801	N/A	N/A	AI233853	N/A	1.05679	1.04209	1.03124	0.81527	0.93831	0.84713	1.01189		0.677909	0.0357532	-0.832811	1	0.851196	0.999999	-2.74859
45802	58962	40949	prostaglandin D2 synthase 2	Ptgds2	1.0882	0.83469	1.0711	0.873314	1.25379	1.21611	1.27079		-1.20053	0.74877	-1.74536	0.179641	0.939326	0.83895	0.961568
45803	317578	10362	BF409285	RGD1560293_predicted	1.00003	0.965703	0.988227	0.859165	1.08854	0.942101	1.43119		-3.25577	-2.65276	-3.18126	0.709865	-0.758069	-1.7338	0.999955
45804	59114	3137	solute carrier family 9 (sodium/hydrogen exchanger), isoform 3 regulator 1	Slc9a3r1	0.980919	0.974031	1.20573	1.55345	2.41884	2.74108	4.07113		-3.04447	-2.87056	0.93917	1	1	1	1
45805	24366	3772	fibrinogen, B beta polypeptide	Fgb	0.983872	0.963923	0.903423	0.814587	1.13072	1.05868	1.23987		-3.08054	-2.43703	0.114394	0.985295	0.552208	-1.55488	0.990844
45806	89825	4355	nucleosome assembly protein 1-like 1	Nap1l1	1.20932	1.06651	1.14147	1.42593	1.41386	1.41251	1.0257		0.992946	-0.79008	0.85741	1	0.999999	0.999999	-2.70949
45807	64537	68528	heparanase	Hpse	1.05766	1.00069	0.993906	0.642729	0.877191	0.96326	1.08628		-0.511135	-3.25509	-3.20215	1	0.972149	-1.66167	0.520318
45808	293456	33431	component of oligomeric golgi complex 7	Cog7	1.1717	0.936899	1.02589	0.744125	0.930502	1.03538	1.04414		0.998507	0.163705	-2.2803	1	0.404968	-1.63682	-1.044
45809	24244	55876	calmodulin 3	Calm3	0.995994	0.821363	0.983924	0.887868	1.21607	1.44351	1.3583		-3.24728	0.938845	-3.1195	0.200121	0.936054	0.999965	0.999427
45810	25528	7246	protein tyrosine phosphatase, non-receptor type substrate 1	Ptpns1	1.01892	0.952623	0.954757	1.00266	1.09666	1.10786	1.1702		-1.80123	0.692861	0.616816	-3.21965	0.998664	0.999683	1
45811	290558	11290	5'-nucleotidase domain containing 2	Nt5dc2	1.05256	0.963931	0.99159	1.03946	1.10052	1.03981	1.06877		0.52536	-0.33105	-2.9943	-0.176999	0.994771	-0.151669	0.878055
45812	298199	872	adipose differentiation related protein	Adfp	1.02711	0.951285	0.984356	1.03493	1.08863	1.05027	1.07118		-0.942681	0.681556	-2.22795	-0.190914	0.994443	0.652993	0.958378
45813	444984	7294	DNA methyltransferase 3A	Dnmt3a	1.02806	0.906851	0.994748	0.985634	1.30614	1.43862	1.17405		-2.53526	0.52135	-3.22714	-3.04456	0.999975	1	0.97991
45814	315311	68419	H35397	Slc4a8	1.00741	0.874133	0.965286	0.979837	1.17766	1.18696	1.11754		-3.14643	0.996213	-1.36707	-2.49421	0.999709	0.999857	0.973638
45815	306766	N/A	AI029316	N/A	1.03509	0.992033	0.853062	0.521477	0.575788	0.550991	0.706523		-1.1429	-3.09871	0.999909	1	1	1	1
45816	25325	478	interleukin 10	Il10	0.858607	0.980854	1.62254	1.77413	1.43799	2.4821	4.17777		0.107744	-3.14546	0.999961	0.999998	0.997503	1	1
45817	246249	20403	Rho GTPase activating protein 4	Arhgap4	1.0298	1.00893	1.09469	1.07681	1.12541	1.24218	1.6032		-2.29838	-3.15692	0.564961	0.104138	0.897586	0.999854	1
45818	259221	N/A	oxysterol binding protein-like 1A (Osbpl1a), mRNA	Osbpl1a	1.04714	0.937346	1.01372	1.12169	1.12834	1.07949	1.0339		0.0196779	0.737819	-2.72417	0.997864	0.998871	0.903086	-0.942583
45819	306760	8448	docking protein 3 (predicted)	Dok3_predicted	1.07476	0.931182	0.960211	1.3305	1.29976	1.36636	0.852652		0.618994	0.599542	-0.908417	1	1	1	0.999686
45820	363984	23168	inhibitor of kappaB kinase epsilon (predicted)	Ikbke_predicted	1.00265	0.946719	1.16439	1.63011	1.63641	1.42552	0.876442		-3.24294	-0.22052	0.998435	1	1	1	0.991764
45821	94339	3424	matrix metallopeptidase 23	Mmp23	1.03851	0.982899	1.08354	1.09163	1.07939	1.08522	1.15806		-2.29047	-3.03242	-0.373613	-0.112228	-0.52205	-0.316399	0.874789
45822	309001	N/A	similar to KIAA0339 protein	RGD1311624	1.12346	0.932131	0.985688	1.12258	1.23807	1.26437	1.07727		0.975376	0.45672	-2.88301	0.973857	0.999994	0.999999	0.298925
45823	29195	36063	chondroadherin	Chad	1.19394	0.96729	1.24326	1.82982	2.30713	3.34438	3.32339		0.592807	-2.89652	0.862131	1	1	1	1
45824	64470	1448	damage-specific DNA binding protein 1	Ddb1	1.01593	0.994499	0.882106	1.10851	1.32741	1.21835	1.16088		-3.1039	-3.23695	0.506032	0.0322325	0.999445	0.968881	0.782398
45825	304656	12183	similar to RIKEN cDNA 4930527D15	RGD1307598	1.05219	1.02836	0.967439	1.05836	1.2033	1.14552	1.07909		-2.15631	-2.92704	-2.56799	-1.54889	0.965307	0.729232	-0.70896
45826	691898	11424	hypothetical protein LOC691898	LOC691898	1.0574	0.93479	1.0961	0.697854	0.853257	0.709265	0.854168		-1.00483	-0.433518	0.402944	1	0.979152	1	0.977828
45827	406164	48115	pre-B-cell leukemia transcription factor 2	Pbx2	0.983723	0.936932	1.05104	1.01843	1.05489	1.03187	0.967238		-2.54293	0.709975	0.156459	-2.39208	0.332073	-1.19761	-1.02405
45828	57809	6994	ribosomal protein L35a (Rpl35a), mRNA	Rpl35a	0.989794	1.20289	1.04602	0.726932	0.860196	0.856041	1.33111		-3.22639	0.486073	-2.72657	0.985315	-0.0153096	0.0717603	0.961105
45829	365872	9345	anterior pharynx defective 1a homolog (C. elegans)	Aph1a	1.0146	0.954201	0.96152	0.920858	1.16707	1.29732	1.08396		-3.02251	-1.37978	-1.82646	0.251959	0.982011	0.999984	0.195435
45830	301020	68296	SWI/SNF related, matrix associated, actin dependent regulator of chromatin, subfamily c, member 1 (predicted)	Smarcc1_predicted	0.944869	0.889456	0.937323	0.726178	0.94479	0.91071	0.89112		-1.84388	0.189807	-1.52168	0.99974	-1.84052	-0.451806	0.148141
45831	299112	2015	polymerase (DNA directed), epsilon 2 (p59 subunit) (predicted)	Pole2_predicted	1.09391	0.866057	1.03648	0.993775	1.13434	1.00307	1.51051		-1.29344	0.0919505	-2.85083	-3.24283	-0.283202	-3.25265	0.999782
45832	300678	55	CD3 antigen, gamma polypeptide	Cd3g	1.03325	1.00504	0.839568	0.498	0.453948	0.476676	0.855159		-2.56651	-3.23796	0.950611	1	1	1	0.889837
45833	297725	9560	transmembrane 7 superfamily member 3	Tm7sf3	1.02584	1.04808	1.03758	0.9011	0.882845	0.753795	0.834334		-2.83334	-1.99369	-2.42267	0.195049	0.589132	0.999723	0.957944
45834	313666	2575	zinc finger and BTB domain containing 17	Zbtb17	1.13303	0.885243	0.953427	0.942107	1.11815	1.07584	1.00813		0.987911	0.984665	-0.58482	0.0699614	0.966212	0.545986	-3.13308
45835	24838	31405	troponin T3, skeletal, fast	Tnnt3	1.11246	0.970348	1.07282	0.907029	0.998979	0.926843	0.966839		0.9881	-1.45789	0.742122	0.972811	-3.25304	0.832249	-1.14246
45836	310674	9448	similar to TNF intracellular domain-interacting protein	RGD1311487	1.05614	0.928916	0.963139	1.00104	1.12541	0.986138	0.951166		0.209087	0.778383	-0.881888	-3.25305	0.995101	-2.7934	-0.0237744
45837	56064	7531	stromal cell derived factor receptor 1	Sdfr1	1.06816	0.97485	1.0981	0.975834	1.12069	1.01367	0.916479		0.0688216	-2.36338	0.774198	-2.42503	0.9358	-2.97924	0.676764
45838	N/A	N/A	AI058863	N/A	1.05846	0.888925	0.993907	1.05437	1.31459	1.28821	0.996684		-1.02077	0.787077	-3.21848	-1.22494	0.999978	0.999921	-3.24472
45839	N/A	N/A	AI176357	N/A	1.05666	0.922181	1.06083	1.31917	1.79856	1.71797	0.965076		-1.02671	0.110497	-0.820655	0.99999	1	1	-2.11352
45840	300811	3194	BCL2/adenovirus E1B 19kDa-interacting protein 1, NIP2 (predicted)	Bnip2_predicted	1.1271	0.933661	0.977309	0.897529	1.0804	0.954052	1.08408		-0.231384	-1.80195	-3.05943	-0.536199	-1.50793	-2.49301	-1.39358
45841	89806	3957	tyrosine kinase with immunoglobulin-like and EGF-like domains 1	Tie1	1.11576	0.911833	1.02295	1.0368	1.00603	1.08874	1.07666		0.707052	0.389355	-2.76079	-2.11497	-3.21888	0.191535	-0.197425
45842	362454	8407	heme binding protein 1 (predicted)	Hebp1_predicted	1.06812	0.946377	1.04213	0.704884	0.743716	0.746173	0.944139		0.203941	-0.295636	-1.16334	1	1	1	-0.171617
45843	N/A	N/A	AW141000	N/A	1.19224	0.892243	1.06761	1.07306	1.33293	1.00359	1.15287		0.999674	0.958182	0.191541	0.373301	1	-3.23357	0.995009
45844	360612	26698	secernin 2	Scrn2	1.031	0.993257	0.942138	0.62308	0.593728	0.561725	0.703666		-1.98577	-3.18161	-0.143378	1	1	1	1
45845	84400	2041	proline arginine-rich end leucine-rich repeat protein	Prelp	1.01093	1.01929	1.06745	1.21909	0.88035	0.894999	1.19972		-3.15613	-2.95607	-0.848439	0.993568	0.784973	0.576573	0.984758
45846	680080	N/A	hypothetical protein LOC680080	LOC680080	1.08492	0.961069	0.892779	0.595927	0.506684	0.485103	0.984595		0.494769	-1.50539	0.915099	1	1	1	-2.92057
45847	308392	8378	striatin, calmodulin binding protein 4 (predicted)	Strn4_predicted	1.07864	0.918806	0.973015	0.863184	0.840541	0.838474	1.08027		0.739197	0.862004	-1.87854	0.999356	0.999949	0.999959	0.76481
45848	25472	3654	potassium inwardly-rectifying channel, subfamily J, member 8	Kcnj8	1.02459	0.907378	0.998639	0.817714	0.958608	0.838901	1.00373		-2.49657	0.767657	-3.25313	0.999814	-1.36266	0.99873	-3.23605
45849	299907	30957	similar to Ext1	LOC299907	1.04213	1.01995	0.96473	0.759104	0.939065	0.937263	1.22839		-1.54896	-2.77911	-1.88289	0.999998	-0.32413	-0.234728	0.999732
45850	295934	2711	carbohydrate (keratan sulfate Gal-6) sulfotransferase 1	Chst1	1.00778	0.879629	0.918218	0.87543	0.920891	0.846035	0.870021		-3.2002	0.83833	0.0723593	0.870932	-0.0231422	0.97746	0.904331
45851	N/A	N/A	BE112133	N/A	1.12495	0.905082	0.944574	0.744443	0.881238	0.848318	0.888173		0.901407	0.736255	-0.631519	1	0.94084	0.994884	0.906119
45852	56778	N/A	Ly6-C antigen	Ly6c	1.0881	0.938178	0.902228	0.652755	0.673064	0.629864	0.841226		0.0795829	-0.745885	0.541378	1	1	1	0.985438
45853	301062	3745	endonuclease G-like 1 (predicted)	Endogl1_predicted	1.11516	1.0216	0.957053	0.849663	1.04932	1.10005	1.53492		0.150967	-2.98873	-2.24302	0.860169	-2.0706	-0.223113	1
45854	295334	4291	breast carcinoma amplified sequence 2 (predicted)	Bcas2_predicted	0.94041	1.01145	0.981986	0.580122	0.568622	0.649602	0.936133		-2.29907	-3.21849	-3.16133	0.999994	0.999997	0.999685	-2.17331
45855	313873	41042	similar to RIKEN cDNA 2810405J04	RGD1305486	1.13219	0.976981	0.987384	1.01974	1.07879	1.07831	1.01325		0.917842	-2.64413	-3.06338	-2.81446	0.122933	0.10709	-3.04949
45856	367046	N/A	similar to Acyl-CoA dehydrogenase family member 8, mitochondrial precursor (ACAD-8) (predicted)	RGD1564209_predicted	1.33764	1.17321	0.894852	0.973728	1.10041	1.18877	1.09965		0.963785	0.122633	-1.42412	-3.06506	-1.37543	0.32171	-1.39512
45857	25541	37717	sterol carrier protein 2	Scp2	1.06698	0.9425	1.05219	1.10488	1.22298	1.23107	1.10496		-0.355054	-0.629753	-1.08495	0.682542	0.999341	0.999581	0.683636
45858	N/A	N/A	N/A	N/A	1.04657	0.911842	1.01178	1.47106	1.44236	1.69519	1.19142		-1.03035	0.75625	-3.04822	1	1	1	0.999253
45859	29884	9632	Bcl-2-related ovarian killer protein	Bok	1.01313	0.917109	1.0125	0.866782	0.929281	0.865663	0.875693		-3.13107	-0.203513	-3.14256	0.835465	-0.701761	0.844082	0.751013
45860	N/A	N/A	AA858878	N/A	1.09347	0.900414	0.984237	1.02268	1.2849	1.38465	0.883133		0.868516	0.958519	-2.76983	-2.34524	1	1	0.99136
45861	54264	31315	v-maf musculoaponeurotic fibrosarcoma oncogene family, protein B (avian)	Mafb	1.05457	0.924004	0.992508	1.07046	1.23901	1.17425	0.747234		0.355233	0.916597	-3.08938	0.788132	1	0.999984	1
45862	287773	8918	helicase with zinc finger domain (predicted)	Helz_predicted	1.05593	0.918757	1.11407	1.58396	1.78531	1.64303	1.08121		-0.210564	0.766807	0.952771	1	1	1	0.64913
45863	690728	10043	AA893160	LOC690728	1.03127	1.02056	1.06996	1.05193	1.29947	1.19251	1.09558		-2.71721	-3.01103	-1.2374	-1.95932	0.998251	0.918553	-0.341297
45864	290679	10029	similar to RIKEN cDNA 4921521J11 (predicted)	RGD1304711_predicted	1.07967	0.916938	1.07783	1.12609	1.00061	0.964704	0.914174		-1.78105	-1.47368	-1.83297	-0.559219	-3.25566	-2.8725	-1.38191
45865	N/A	N/A	sim to CG31613-PA (LOC364716), mRNA	N/A	1.01794	0.905837	0.982448	0.976892	1.21677	1.32769	1.07959		-2.74855	0.87796	-2.75259	-2.41959	0.999935	1	0.535651
45866	297336	13183	ubiquitin specific protease 39 (predicted)	Usp39_predicted	1.16959	0.802889	1.08561	1.72515	1.11823	1.13072	1.13324		-0.22787	0.599345	-1.99686	0.999939	-1.23608	-0.960834	-0.907113
45867	363283	4882	COP9 (constitutive photomorphogenic) homolog, subunit 8 (Arabidopsis thaliana)	Cops8	1.14864	0.924276	1.06257	0.786424	1.04748	1.30997	1.11665		0.939056	0.0379597	-0.732672	0.999886	-1.50379	0.999984	0.743399
45868	311328	34926	similar to hypothetical protein FLJ10579	RGD1308697	0.962985	0.954305	1.00879	1.1051	1.17782	1.10462	1.60118		-2.3685	-1.97431	-3.20222	0.122361	0.832644	0.110911	1
45869	306998	68359	cell division cycle 2-like 5 (cholinesterase-related cell division controller)	Cdc2l5	1.06207	0.933913	1.29504	1.89809	2.00185	1.73449	0.95614		0.0022513	0.32961	1	1	1	1	-0.875499
45870	366515	N/A	AA925174	LOC366515	1.19162	0.900819	1.23479	2.11416	1.83513	2.32415	1.46126		0.852604	-0.196121	0.960496	1	1	1	0.999975
45871	24271	68127	carboxypeptidase B1 (tissue)	Cpb1	1.04778	0.959504	1.15712	1.69274	1.63932	1.59565	1.27321		-1.24228	-1.56922	0.981502	1	1	1	0.999977
45872	305845	11226	similar to FLJ20859 protein (predicted)	RGD1559895_predicted	1.10985	0.947626	1.10762	1.28919	1.21304	1.28397	1.05182		0.982938	0.181802	0.979533	1	0.999998	1	0.0138277
45873	60661	1786	Max protein	Max	1.01774	0.931028	1.05128	1.02621	1.26992	1.41464	1.18764		-2.51937	0.76619	0.0321639	-1.82784	1	1	0.999984
45874	83503	7178	polymerase (RNA) II (DNA directed) polypeptide F	Polr2f	1.05585	0.993215	1.09091	1.16616	1.195	1.19744	0.874074		-1.65408	-3.22393	-0.300175	0.866536	0.953087	0.957172	0.717819
45875	29606	37955	proprotein convertase subtilisin/kexin type 7	Pcsk7	1.13808	0.894938	0.953945	0.885041	1.06559	1.10621	0.97959		0.805547	0.583462	-1.73306	0.734914	-0.920211	0.390532	-2.90671
45876	300786	4851	caseinolytic peptidase X (E.coli)	Clpx	0.878209	1.04875	0.799181	0.97041	1.31677	0.877359	1.35912		-1.59936	-2.97984	-0.0188399	-3.14354	0.485044	-1.58052	0.680507
45877	25124	21428	signal transducer and activator of transcription 1	Stat1	0.967987	1.01998	0.962849	0.847341	1.17158	1.07843	1.37465		-2.52668	-2.96923	-2.30136	0.943207	0.920783	-0.583148	0.999983
45878	64363	1249	v-raf murine sarcoma 3611 viral oncogene homolog	Araf	1.11806	0.974286	1.03139	0.893048	1.05573	1.11166	1.12867		0.895195	-2.40363	-2.10959	0.904349	-0.648366	0.853121	0.941264
45879	363249	48881	CTD (carboxy-terminal domain, RNA polymerase II, polypeptide A) small phosphatase 1	Ctdsp1	1.02802	0.985996	1.16255	1.34439	1.71554	2.06965	1.51947		-2.62014	-3.0796	0.940005	0.999987	1	1	1
45880	25438	68215	enolase 3, beta	Eno3	1.00326	0.907381	0.992917	0.927481	1.25333	1.4179	1.19882		-3.24869	-0.0255546	-3.22216	-0.787228	0.994137	0.99999	0.953728
45881	289443	12997	leucine rich repeat containing 8 family, member C	Lrrc8c	1.06219	0.93117	0.951128	1.31753	0.690257	0.675735	1.18047		-1.35763	-0.874709	-1.82563	0.999667	0.999998	0.999999	0.924949
45882	301014	15601	three prime repair exonuclease 1	Trex1	1.06964	1.04413	1.18013	1.34661	1.49102	1.37069	0.873401		-0.766958	-1.94819	0.963116	0.999978	1	0.999992	0.844641
45883	25363	5	acyl-Coenzyme A dehydrogenase, very long chain	Acadvl	1.07213	0.828895	1.05227	1.04708	0.986358	1.1171	1.29452		0.10652	0.999499	-0.813953	-1.11668	-2.99433	0.895313	0.999998
45884	299625	7818	similar to Lmnb2 protein (predicted)	RGD1563803_predicted	1.08329	0.939071	1.04784	1.04371	1.15807	1.12279	1.03709		0.779739	0.355103	-0.463212	-0.731226	0.999084	0.985986	-1.2078
45885	304486	N/A	similar to hypothetical protein FLJ21127 (predicted)	RGD1566266_predicted	1.08016	0.866096	0.956506	0.986037	1.03994	1.09321	0.932423		0.926755	0.999947	0.0102528	-2.65767	-0.358736	0.977407	0.859408
45886	N/A	N/A	sim to TRAM2 (LOC301296), mRNA	N/A	1.09418	0.740987	0.876143	0.881911	1.16175	1.302	1.19128		-0.5241	0.999461	0.501936	0.393792	0.717577	0.997179	0.883868
45887	29619	31406	B-cell translocation gene 2, anti-proliferative	Btg2	1.10095	0.925006	0.974693	0.88532	1.13419	1.05664	0.843543		0.984589	0.912982	-1.67355	0.998949	0.999329	0.452594	0.999995
45888	N/A	N/A	sim to Collagen alpha1 (LOC287636), mRNA	N/A	1.03558	0.97808	0.921963	0.522038	0.629129	0.655497	1.17693		-2.04496	-2.71705	0.250488	1	1	1	0.990709
[truncated: 6,567 more rows]
