# Supplementary material for: Tamoxifen-elicited uterotrophy: cross-species and cross-ligand analysis of the gene expression program
Source: BMC Med Genomics. 2009 Apr 28;2:19. doi: 10.1186/1755-8794-2-19 (PMC2683873; doi:10.1186/1755-8794-2-19)
Supplement: Additional file 7 — 4-Way Venn Analysis Gene Sets. data presented represents gene lists for each sub group in the 4-way Venn analysis. [file 1755-8794-2-19-S7.xls]

## Sheet: Supl Tbl 5 - Venn Gene Sets
Mm Entrez Gene ID	Venn Set A (103 genes)	Mm Entrez Gene ID	Venn Set B (128 genes)	Mm Entrez Gene ID	Venn Set C (72 genes)	Mm Entrez Gene ID	Venn Set D (270 genes)	Mm Entrez Gene ID	Venn Set E (284 genes)	Mm Entrez Gene ID	Venn Set F (26 genes)	Mm Entrez Gene ID	Venn Set G (17 genes)	Mm Entrez Gene ID	Venn Set H (104 genes)	Mm Entrez Gene ID	Venn Set I (902 genes)	Mm Entrez Gene ID	Venn Set J (114 genes)	Mm Entrez Gene ID	Venn Set K (12 genes)	Mm Entrez Gene ID	Venn Set L (48 genes)	Mm Entrez Gene ID	Venn Set M (392 genes)	Mm Entrez Gene ID	Venn Set N (392 genes)	Mm Entrez Gene ID	Venn Set O (27 genes)
66322	1700011A15Rik	11532	Adh5	11800	Api5	11430	Acox1	11364	Acadm	12039	Bckdha	11773	Ap2m1	11771	Ap2a1	11350	Abl1	11461	Actb	14042	Ext1	11308	Abi1	11472	Actn2	11459	Acta1	11998	Avp
72938	2900042B11Rik	11606	Agt	12460	Ccs	11451	Acrv1	11421	Ace	14677	Gnai1	14607	Gip	12522	Cd83	11429	Aco2	11750	Anxa7	17888	Myh6	11544	Adprh	11641	Akap2	11504	Adamts1	12819	Col15a1
66641	5730470L24Rik	11837	Arbp	12817	Col13a1	11486	Ada	11475	Acta2	16997	Ltbp2	19079	Prkab1	12643	Chad	11464	Actc1	11810	Apobec1	19074	Prg2	12374	Casr	11668	Aldh1a1	11610	Agtrap	14158	Fert2
213673	9530068E07Rik	12175	Bnip2	13448	Dok1	11502	Adam9	11522	Adh1	17965	Nbl1	19186	Psme1	12705	Cited1	11465	Actg1	11818	Apoh	56248	Ak3	13209	Ddx6	11692	Gfer	11854	Rhod	14772	Gprk2l
27403	Abca7	12795	Plk3	13716	Ell	11640	Akap1	11537	Cfd	18175	Nrap	19241	Tmsb4x	12874	Cpd	11491	Adam17	11847	Arg2	66427	Cyb5b	14766	Gpr56	11747	Anxa5	11905	Serpinc1	17231	Mcpt8
76889	Adck4	13109	Cyp2j5	14735	Gpc4	11699	Ambp	11938	Atp2a2	18984	Por	27367	Rpl3	13877	Erh	11512	Adcy6	11928	Atp1a1	74246	Gale	16006	Igfbp1	11770	Fabp4	11950	Atp5f1	17918	Myo5a
11744	Anxa11	13429	Dnm1	15114	Hap1	11749	Anxa6	12029	Bcl6b	19082	Prkag1	50530	Mfap5	13992	Khdrbs3	11545	Parp1	11958	Atp5k	106581	Itfg3	16593	Kns2	11833	Aqp8	12162	Bmp7	17919	Myo5b
66408	Aptx	13486	Dr1	15983	Ifrd2	11808	Apoa4	12153	Bmp1	20227	Sart1	66437	Fis1	14025	Bcl11a	11546	Parp2	11993	Aup1	109652	Acy1	18034	Nfkb2	11949	Atp5c1	12215	Bsg	20404	Sh3gl2
76932	Arfip2	13850	Ephx2	16886	Limk2	12091	Glb1	12293	Cacna2d1	21771	Cirh1a	66960	2310047O13Rik	14199	Fhl1	11576	Afp	12070	Ngfrap1	209966	Pgbd5	18207	Nthl1	12051	Bcl3	12314	Calm2	20505	Slc34a1
27215	Azi2	14211	Smc2	18417	Cldn11	12168	Bmpr2	12332	Capg	51944	D2Ertd750e	67615	Ube2r2	14319	Fth1	11605	Gla	12330	Canx	217779	Lysmd1	18285	Odf1	12190	Brca2	12345	Capzb	22437	Cmya1
79555	BC005537	14712	Gnpat	18845	Plxna2	12227	Btg2	12336	Capns1	66691	Gapvd1	70088	2310005N01Rik	14784	Grb2	11622	Ahr	12369	Casp7	226519	Lamc1	20044	Rps14	12315	Calm3	12394	Runx1	26394	Lypla2
234586	BC016201	15289	Hmgb1	19132	Prph1	12258	Serping1	12373	Casq2	67059	Gtpbp9	70834	Spag9	14857	Gsta1	11625	Ahsg	12521	Cd82	242642	Gloxd1	20389	Sftpc	12387	Ctnnb1	12567	Cdk4	27428	Shroom3
216971	BC017647	16865	Lgtn	19243	Ptp4a1	12496	Entpd2	12401	Serpina6	68552	1110003E01Rik	71729	Rgs12	15451	Hpn	11637	Ak2	12833	Col6a1			20509	Slc19a1	12502	Cd3g	12631	Cfl1	53418	B4galt2
231128	BC037112	16907	Lmnb2	19277	Ptpro	12500	Cd3d	12443	Ccnd1	68642	2810441K11Rik	75617	Rps25	16195	Il6st	11643	Akap4	12977	Csf1			20610	Sumo3	12504	Cd4	12651	Chkb	55938	Apom
12161	Bmp6	17423	Ndst2	19700	Rem1	12525	Cd8a	12607	Cebpz	68724	Arl8a	99375	Cul4a	16477	Junb	11658	Alcam	13602	Sparcl1			22218	Sumo1	12589	Ift81	12654	Chi3l1	67039	2600011C06Rik
23833	Cd52	18021	Nfatc3	20534	Slc4a1ap	12526	Cd8b1	12696	Cirbp	69159	Rhebl1	192950	AB182283	17025	Alad	11671	Aldh3a2	14055	Ezh1			26458	Slc27a2	12630	Cfi	12683	Cidea	68183	Bcas2
74081	Cep350	18099	Nlk	20597	Smpd1	12540	Cdc42	12740	Cldn4	69731	Gemin7	224671	Btbd9	17136	Mag	11674	Aldoa	14635	Galk1			27059	Sh3d19	12721	Coro1a	12799	Cnp1	69387	Dnajb13
76969	Chst1	18218	Dusp8	20623	Snrk	12593	Cdyl	12859	Cox5b	72831	Dhx30			17191	Mbd2	11702	Amd1	15267	Hist2h2aa1			53856	Prg3	12757	Clta	12827	Col4a2	74309	Osbp2
68379	Ciz1	18515	Pbx2	20751	Spr	12633	Cflar	12925	Crip1	83964	Jam3			17305	Mfng	11723	Amy2	15441	Hp1bp3			54325	Elovl1	12824	Col2a1	12903	Crabp1	78372	3300001G02Rik
103236	Csnk1g2	18550	Furin	21958	Tnp1	12822	Col18a1	13009	Csrp3	93736	Aff4			17698	Msn	11736	Ankfy1	16201	Ilf3			56190	Rbm38	12864	Cox6c	12908	Crat	94332	Igsf4b
13016	Ctbp1	18553	Pcsk6	26462	Txnrd2	12837	Col8a1	13014	Cstb	98828	Cdc123			17775	Laptm4a	11739	Slc25a4	16413	Itgb1bp1			56489	Ikbke	12896	Cpt2	12970	Crygs	99382	Abtb2
13074	Cyp17a1	18554	Pcsk7	26992	Brd7	12843	Col1a2	13482	Dpp4	105348	Golph2			17993	Ndufs4	11740	Slc25a5	16456	F11r			59001	Pole3	12974	Cs	13008	Csrp2	171504	Apob48r
52466	D11Ertd18e	18570	Pdcd6	28113	Tinf2	12914	Crebbp	13528	Dtnb	210973	Kbtbd2			17997	Nedd1	11757	Prdx3	16568	Kif3a			59047	Pnkp	13018	Ctcf	13101	Cyp2d10	212503	Paox
13168	Dbil5	19056	Ppp3cb	30055	Timm13	12955	Cryab	13663	Ei24	211556	BC002199			18770	Pklr	11769	Ap1s1	16592	Fabp5			66154	Tmem14c	13105	Cyp2d9	13135	Dad1	216131	Tmem1
56320	Dbn1	19155	Npepps	52206	Anapc4	12988	Csk	13824	Epb4.1l4a	217847	Serpina10			19058	Ppp3r1	11792	Apex1	17187	Max			66514	Asrgl1	13180	Pcbd1	13167	Dbi	243372	Zfp775
56749	Dhodh	19264	Ptprc	53893	Nudt5	13353	Dgcr6	14083	Ptk2	380928	Lmo7			19216	Ptger1	11796	Birc3	17304	Mfge8			66643	Lix1	13207	Ddx5	13360	Dhcr7	268567	6330442E10Rik
170439	Elovl6	19697	Rela	56361	Pus1	13449	Dok2	14084	Faf1					19268	Ptprf	11803	Aplp1	17345	Mki67			67030	Fancl	13346	Des	13445	Cdk2ap1	407786	Taf9b
211446	Exoc3	19895	Rpia	56375	B4galt4	13495	Drg2	14085	Fah					19942	Rpl27	11804	Aplp2	18000	Sept2			67041	Oxct1	13619	Phc1	13479	Dpep1
14061	F2	20201	S100a8	56529	Sec11a	13629	Eef2	14194	Fh1					20295	Ccl17	11812	Apoc1	18611	Pea15			67457	1200004M23Rik	13641	Efnb1	13688	Eif4ebp2
50788	Fbxl8	20202	S100a9	57320	Park7	13643	Efnb3	14200	Fhl2					20504	Slc17a1	11816	Apoe	18670	Abcb4			67946	Spata6	13685	Eif4ebp1	13722	Scye1
50762	Fbxo6	20517	Slc22a1	57875	Angptl4	13649	Egfr	14252	Flot2					20655	Sod1	11820	App	18718	Pip5k2a			68002	1110058L19Rik	13723	Emb	13861	Epx
30839	Fbxw5	20598	Smpd2	58176	Rhbg	13929	X83328	14261	Fmo1					20850	Stat5a	11821	Aprt	18946	Pnliprp1			68243	A930018P22Rik	13732	Emp3	14080	Fabp1
14180	Fgf9	20612	Siglec1	64706	Scube1	13998	Fgd6	14726	Pdpn					20855	Stc1	11826	Aqp1	18947	Pnliprp2			69187	1810033M07Rik	13800	Enah	14132	Fcgrt
14191	Fgr	20833	Ssrp1	65102	Nif3l1	14050	Eya3	14958	H1f0					20922	Supt4h1	11830	Aqp5	19182	Psmc3			69737	Ttl	13806	Eno1	14221	Fjx1
17873	Gadd45b	21417	Zfhx1a	66056	Zfp524	14077	Fabp3	14999	H2-DMb1					20962	Sycp3	11836	Araf	19395	Rasgrp2			70375	Ica1l	13823	Epb4.1l3	14225	Fkbp1a
14544	Gda	21423	Tcfe2a	66488	2010309E21Rik	14230	Fkbp10	15185	Hdac6					21753	Tes	11840	Arf1	19899	Rpl18			72832	Crtac1	13870	Ercc1	14275	Folr1
268566	Gphn	22057	Tob1	66687	Tbc1d15	14786	Grb7	15369	Hmox2					22115	Tssk2	11841	Arf2	20193	S100a1			74241	D1Bwg1363e	13885	Esd	14312	Brd2
66168	Grina	22200	Ube1c	67568	Mrfap1	14854	Gss	15893	Ica1					22224	Usp10	11843	Arf4	20197	S100a3			76263	Gstk1	14000	Rnasen	14313	Fst
70239	Gtf3c5	22380	Wbp4	67914	Coq9	14916	Guca2b	16007	Cyr61					22259	Nr1h3	11848	Rhoa	20317	Serpinf1			107146	Glyat	14030	Ewsr1	14317	Ftcd
215114	Hip1	22401	Zmat3	68134	Upf3b	14960	H2-Aa	16202	Ilk					22260	Nr1h2	11861	Arl4a	20384	Sfrs5			208194	Endogl1	14129	Fcgr1	14339	Aktip
319188	Hist1h2bp	22784	Slc30a3	68431	Fbxl15	14961	H2-Ab1	16511	Kcnh2					23894	Gtf2h2	11883	Arsa	20787	Srebf1			224022	Slc7a4	14184	Fgfr3	14412	Slc6a13
66383	Iscu	24047	Ccl19	68742	1110032O16Rik	14969	H2-Eb1	16523	Kcnj8					24109	Ubl3	11886	Asah1	20930	Surf1			225742	St8sia5	14276	Folr2	14431	Gamt
228003	Kbtbd10	24115	Best1	69009	Thap7	15081	H3f3b	16784	Lamp2					27261	Dok3	11911	Atf4	21648	Dynlt1			226090	D19Wsu12e	14548	Mrps33	14629	Gclc
71949	Lass5	26407	Map3k4	69129	Pex11c	15378	Hnf4a	16795	Large					27418	Mkln1	11933	Atp1b3	21672	Prdx2			226144	Spfh1	14571	Gpd2	14630	Gclm
16819	Lcn2	27056	Irf5	69942	Rnf113a1	15458	Hpxn	16977	Lrrc23					28030	Gfm1	11946	Atp5a1	21969	Top1			226971	Plekhb2	14651	Hagh	14688	Gnb1
14725	Lrp2	27214	Dbf4	70160	Vps36	15903	Id3	17000	Ltbr					29810	Bag3	11947	Atp5b	22210	Ube2b			229542	Gatad2b	14704	Gng3	14776	Gpx2
69032	Lyzl4	30954	Siva1	74322	Cxxc1	16391	Isgf3g	17060	Blnk					29817	Igfbp7	11951	Atp5g1	22271	Upp1			230779	Serinc2	14715	Gnrhr	14791	Emg1
17256	Mea1	50794	Klf13	74504	2410018C17Rik	16421	Itgb7	17189	Mb					30959	Ddx25	11972	Atp6v0d1	23789	Coro1b			246707	Emilin2	14719	Got2	14871	Gstt1
230971	Megf6	53627	Porcn	76246	Rtf1	16562	Kif1c	17242	Mdk					50909	C1r	11984	Atp6v0c	26406	Map3k3					14745	Edg2	14873	Gsto1
68735	Mrps18c	53892	Ppm1d	76757	Trdn	16582	Kifc3	17246	Mdm2					52552	Parp8	12010	B2m	28088	D10Wsu52e					14751	Gpi1	14972	H2-K1
76626	Msi2	54152	Dnalc4	78757	4921505C17Rik	16796	Lasp1	17283	Men1					54218	B3galt4	12017	Bag1	50780	Rgs3					14859	Gsta3	15184	Hdac5
56174	Nagk	54351	Rai12	101513	2700078K21Rik	16801	Arhgef1	17750	Mt2					54219	Cd320	12018	Bak1	51789	Tnk2					14860	Gsta4	15270	H2afx
27354	Nbn	54405	Ndufa1	101568	Vrk3	16833	Ldhc	17758	Mtap4					56422	Hbs1l	12028	Bax	52004	Cdk2ap2					14863	Gstm2	15353	Hmg20b
68298	Ncapd2	54426	Hgfac	103213	Traf3ip2	16854	Lgals3	17898	Myl7					56433	Vps29	12034	Phb2	52231	D1Ertd161e					14866	Gstm5	15442	Hpse
29812	Ndrg3	54624	Paf1	103733	Tubg1	16970	Lrmp	17972	Ncf4					56523	Pmfbp1	12041	Bckdk	53599	Cd164					14897	Trip12	15925	Ide
83814	Nedd4l	54723	Tfip11	104732	4930427A07Rik	16976	Lrpap1	18023	Nfe2l1					56612	Pfdn5	12054	Bcl7b	53975	Ddx20					14923	Guk1	16322	Inha
53610	Nono	56030	Tmem131	105446	Gmpr2	16998	Ltbp3	18220	Nucb1					57813	Tk2	12176	Bnip3	56085	Ubqln1					14950	H13	16331	Inpp5d
170677	Pcdh21	56451	Suclg1	108755	Lyrm2	17150	Mfap2	18226	Nup62					58804	Cdc42ep5	12181	Bop1	56430	Clip1					15007	H2-Q10	16433	Cuzd1
54604	Pcnx	57444	Isg20	110196	Fdps	17308	Mgat1	18391	Oprs1					59093	Pcbp3	12192	Zfp36l1	56459	Sae1					15108	Hadh2	16450	Jag2
18633	Pex16	57742	Abhd1	114143	Atp6v0b	17392	Mmp3	18546	Pcp4					65963	Tmem176b	12211	Birc6	56495	Asna1					15193	Hdgfrp2	16561	Kif1b
58869	Pex2	59126	Nek6	208990	Npb	17932	Myt1	18549	Pcsk2					66411	Tbcb	12224	Klf5	63985	Gmfb					15199	Hebp1	16579	Kifap3
224020	Pik4ca	60441	Mrpl38	224938	Pja2	18174	Slc11a2	18563	Pcx					66449	Magmas	12226	Btg1	63986	Gmfg					15381	Hnrpc	16598	Klf2
71887	Ppm1j	66073	Txndc12	228869	Ncoa5	18203	Ntan1	18567	Pdcd2					66885	Acadsb	12234	Btrc	64011	Nrgn					15502	Dnaja1	16650	Kpna6
19158	Pscd2	66126	Elof1	230775	Bai2	18300	Oit1	18585	Pde9a					66980	Zdhhc6	12238	Commd3	66132	1110008L16Rik					15937	Ier3	16651	Sspn
19353	Rac1	66165	Bccip	230872	Crocc	18545	Pcp2	18632	Pex11b					67054	Paics	12260	C1qb	66614	Gpatc4					16004	Igf2r	16668	Krt18
71336	Rbks	66253	Aig1	233315	BB128963	18557	Pctk3	18645	Pfn2					67621	2310026E23Rik	12266	C3	66935	1700023B02Rik					16440	Itpr3	16763	Lad1
19654	Rbm6	66276	1810009A15Rik	233875	Ccdc95	18584	Pde8a	18763	Pkd1					67768	N6amt1	12268	C4b	67177	Cdt1					16480	Jup	16777	Lamb1-1
66089	Rmnd5b	66626	5730403B10Rik	239528	Eif2c2	18590	Pdgfa	18816	Serpinf2					68067	3010026O09Rik	12313	Calm1	67270	D10Ertd322e					16644	Kng1	16898	Rps2
19820	Rnf12	66810	Rbm22	240121	Fsd1	18597	Pdha1	18830	Pltp					68165	B230118G17Rik	12317	Calr	67326	1700037H04Rik					16776	Lama5	16906	Lmnb1
68718	Rnf166	66834	Them2	243914	Lgi4	19053	Ppp2cb	19044	Ppox					68273	Pomgnt1	12321	Calu	67824	Nmral1					16780	Lamb3	16987	Lss
67053	Rpp14	66915	Myeov2	320394	Cenpt	19055	Ppp3ca	19134	Prpf4b					68839	Ankrd46	12344	Capza3	68342	Ndufb10					16971	Lrp1	17347	Mknk2
27207	Rps11	66943	Pqlc1	326619	Hist1h4a	19200	Pstpip1	19177	Psmb7					70248	Dazap1	12349	Car2	68375	Ndufa8					17113	M6pr	17428	Mnt
27050	Rps3	67042	Rabl4			19223	Ptgis	19231	Ptma					71268	Lrrfip2	12350	Car3	68394	0610037D15Rik					17164	Mapkapk2	17684	Cited2
233532	Rsf1	67181	Dullard			19247	Ptpn11	19262	Ptpra					71365	Pdss2	12366	Casp2	68481	Mpzl1					17169	Mark3	17685	Msh2
20199	S100a5	67381	Med4			19280	Ptprs	19291	Purb					71770	Ap2b1	12406	Serpinh1	68845	Nop17					17222	Anapc1	17766	Nudt1
20498	Slc12a4	67452	Pnpla8			19309	Pygm	19349	Rab7					72050	Kdelc1	12442	Ccnb2	69546	Mapk1ip1					17252	Rdh11	17916	Myo1f
20511	Slc1a2	67732	Iah1			19345	Rab5c	19662	Rbp4					72654	Ccdc12	12444	Ccnd2	69860	2010003J03Rik					17254	Slc3a2	17988	Ndrg1
22348	Slc32a1	68066	Slc25a39			19400	Rapsn	19687	Recc1					72881	Zdhhc4	12445	Ccnd3	69878	Snrpf					17314	Mgmt	18294	Ogg1
67760	Slc38a2	68558	Ankra2			19730	Ralgds	19699	Reln					73847	5430432M24Rik	12450	Ccng1	71670	Acy3					17319	Mif	18399	Slc22a6
209837	Slc38a5	68966	Ngdn			19934	Rpl22	19703	Renbp					74164	Nfx1	12461	Cct2	71732	Vps11					17357	Marcksl1	18481	Pak3
212980	Slc45a3	69276	Tloc1			20014	Rpn2	20249	Scd1					74617	Scpep1	12464	Cct4	71893	Noxo1					17449	Mdh1	18518	Igbp1
30051	Spdef	69826	Ms4a10			20054	Rps15	20422	Shfm1					75477	Pfn3	12465	Cct5	73166	Tm7sf2					17536	Mrg1	18555	Pctk1
244373	Spfh2	69871	2010007H12Rik			20130	Rras	20446	St6galnac2					75660	1810054G18Rik	12468	Cct7	73690	Glipr1					17776	Mast2	18616	Peg3
20750	Spp1	69993	Chn2			20184	Uimc1	20510	Slc1a1					76633	1700112E06Rik	12469	Cct8	73711	1110012M11Rik					17835	Mug-ps1	18669	Abcb1b
20815	Srpk1	70021	Nt5dc2			20280	Scp2	20515	Slc20a1					78255	Ralgps2	12484	Cd24a	74104	Abcb6					17999	Nedd4	18786	Plaa
99167	Ssx2ip	70233	Cd2bp2			20394	Scg5	20587	Smarcb1					78541	Asb8	12512	Cd63	74155	Errfi1					18002	Nedd8	18807	Pld3
228960	Stx16	71846	Syce2			20535	Slc4a2	20621	Snn					97159	A430005L14Rik	12530	Cdc25a	75705	Eif4b					18032	Nfix	18822	Plod1
20972	Syngr1	71990	Ddx54			20540	Slc7a7	20698	Sphk1					101631	Pwwp2	12534	Cdc2a	76332	Cog2					18082	Nipsnap1	19024	Ppfibp2
17075	Tacstd1	72040	Mucdhl			21687	Tek	20700	Serpina1a					103724	Tbc1d10a	12539	Cdc37	76498	Paqr4					18293	Ogdh	19122	Prnp
52440	Tax1bp1	72828	2810457I06Rik			21843	Tial1	20924	Supt5h					109778	Blvra	12568	Cdk5	76900	Ssbp4					18477	Prdx1	19164	Psen1
68449	Tbc1d10b	73694	2410091C18Rik			21846	Tie1	21335	Tacc3					192897	Itgb4	12585	Cdr2	78388	Mvp					18537	Pcmt1	19166	Psma2
57321	Terf2ip	76577	Ubxd8			21954	Tnni3	21412	Tcf21					217887	BC022687	12660	Chka	78656	Brd8					18643	Pfn1	19175	Psmb6
21859	Timp3	76800	Usp42			21955	Tnnt1	21427	Vps72					219249	Tdrd3	12709	Ckb	100226	Stx12					18738	Pitpna	19185	Psmd4
66169	Tomm7	76846	Rps9			22072	Prss2	21428	Mlx					227292	Ctdsp1	12716	Ckmt1	103742	1810046J19Rik					19035	Ppib	19192	Psme3
67976	Trabd	77337	Akr1c21			22117	Tst	21780	Tfam					228026	Pdk1	12826	Col4a1	104175	Sbk1					19047	Ppp1cc	19259	Ptpn5
56224	Tspan5	80877	Lrba			22682	Zfand5	21807	Tsc22d1					233799	Acsm2	12831	Col5a1	106707	Rpusd1					19125	Prodh	19879	Slc22a8
22186	Uba52	81018	Zfp313			23950	Dnajb6	21854	Timm17a					235134	Nfrkb	12842	Col1a1	108155	Ogt					19126	Prom1	19885	Rorc
22253	Unc5c	83945	Dnaja3			23988	Pin1	21916	Tmod1					252870	Usp7	12846	Comt	112407	Egln3					19275	Ptprn	20198	S100a4
66576	Uqcrh	93739	Gabarapl2			24000	Ptpn21	21957	Tnnt3					259277	Klk8	12858	Cox5a	114663	Impa2					19651	Rbl2	20229	Sat1
22371	Vwf	99237	Tm9sf4			24071	Synj2bp	22027	Hsp90b1					268420	Alkbh5	12866	Cox7a2	170731	Mfn2					19684	Rdx	20266	Scn1b
67561	Wdr48	100763	Ube3c			24084	Tekt2	22177	Tyrobp					319601	Zfp653	12876	Cpe	170772	Glcci1					20019	Rpo1-4	20316	Sdf2
57432	Zc3h8	101739	Psip1			27057	Ncoa4	22190	Ubc					319757	Smo	12894	Cpt1a	171207	Arhgap4					20111	Rps6ka1	20342	Selenbp2
22763	Zfr	102193	Zdhhc7			27078	Eppb9	22378	Wbp2					381626	Prr8	12995	Csnk2a1	171580	Mical1					20255	Scg3	20533	Slc4a1
		102462	Imp3			27204	Syn3	22428	Dctn6					432508	Cpsf6	13007	Csrp1	207742	Rnf43					20318	Sdf4	20740	Spna2
		103836	Zfp692			27260	Plek2	23825	Banf1							13010	Cst3	210029	Metrnl					20383	Sfrs3	20768	Sephs2
		104445	Cdc42ep1			27276	Plekhb1	23918	Impdh2							13026	Pcyt1a	210925	D14Ertd231e					20440	St6gal1	20867	Stip1
		107029	Me2			27356	Insl6	23970	Pacsin2							13030	Ctsb	214917	BC008155					20499	Slc12a7	20911	Stxbp2
		107351	Ankrd15			29856	Smtn	23985	Slc26a4							13036	Ctsh	217166	Nr1d1					20602	Ncor2	21810	Tgfbi
		108989	Tpr			29861	Neud4	24045	Scamp3							13039	Ctsl	217946	Cdca7l					20630	Snrpc	21816	Tgm1
		110213	Tegt			30050	Fbxw2	24086	Tlk2							13057	Cyba	224904	2410015M20Rik					20661	Sort1	21828	Thbs4
		116870	Mta1			30843	Fbxl12	26360	Angptl2							13063	Cycs	231507	Plac8					20842	Stag1	21844	Tiam1
		170762	Nup155			52014	D10Ertd438e	26379	Esrra							13120	Cyp4b1	232196	C87436					20848	Stat3	21857	Timp1
		207728	Pde2a			52715	Ccdc43	26446	Psmb3							13170	Dbp	242297	1700012H17Rik					21346	Tagln2	22040	Trex1
		215900	A630077B13Rik			53317	Plrg1	26914	H2afy							13179	Dcn	432467	Hnrph3					21351	Taldo1	22099	Tsn
		217980	Larp5			53319	Nxf1	26934	Racgap1							13198	Ddit3							21402	Skp1a	22225	Usp5
		223646	Naprt1			53322	Nucb2	27225	Ddx24							13419	Dnase1							21685	Tef	22240	Dpysl3
		228543	Rhov			54170	Rragc	27398	Mrpl2							13476	Reep5							21754	Tesk1	22242	Umod
		229004	Gmeb2			54343	Atf7ip	27407	Abcf2							13478	Dpagt1							21813	Tgfbr2	22247	Umps
		231798	Lrch4			54401	Ywhab	50789	Fbxl3							13589	Mapre1							21881	Tkt	22248	Unc119
		232536	Mrps35			54451	Cpsf3	52690	Setd3							13595	Ebp							21924	Tnnc1	22323	Vasp
		232670	Tspan33			54485	Dll4	52713	Ccdc59							13626	Eed							21974	Top2b	22671	Zfp179
		234875	Ttc13			55935	Fnbp4	52808	Tspyl2							13631	Eef2k							22145	Tuba4	22704	Zfp46
		235135	Tmem45b			56249	Actr8	53619	Blcap							13644	Efs							22258	Usp4	23795	Agr2
		246154	Vasn			56310	Gps2	54006	Deaf1							13669	Eif3s10							22275	Urod	23821	Bace1
		246179	Fcmd			56317	Anapc7	54126	Arhgef7							13684	Eif4e							22344	Vezf1	23984	Pde10a
		246228	Vwa1			56380	Arid3b	54150	Rdh7							13731	Emp2							22352	Vim	23989	Thrap4
		320844	Amigo3			56395	Tmem115	54217	Rpl36							13822	Epb4.1l2							22439	Xk	26358	Aldh1a7
		330817	Dhps			56468	Socs5	54369	Nme6							13830	Stom							22596	Xrcc5	26370	Cetn2
						56717	Frap1	54630	Lmo6							13849	Ephx1							22791	Dnajc2	26399	Map2k6
						56857	Slc37a2	56213	Htra1							13897	Es22							23844	Clca3	26425	Nubp1
						56878	Rbms1	56222	Cited4							14007	Cugbp2							23992	Prkra	26459	Slc27a5
						57312	Mrps31	56228	Ube2j1							14026	Evl							26396	Map2k2	26876	Adh4
						57344	As3mt	56280	Mrpl37							14057	Sfxn1							26404	Map3k12	26939	Polr3e
						57740	Stk32c	56327	Arl2							14081	Acsl1							26411	Map4k1	27267	Cars
						57808	Rpl35a	56350	Arl3							14137	Fdft1							26415	Mapk13	27373	Csnk1e
						59006	Myoz2	56399	Akap8							14149	Fdxr							26417	Mapk3	27399	Ihpk1
						64930	Tsc1	56434	Tspan3							14156	Fen1							26926	Aifm1	27981	D4Wsu53e
						66049	Rogdi	56504	Srpk3							14208	Ppm1g							26931	Ppp2r5c	30056	Timm9
						66078	Tsen34	56691	Dnajb8							14228	Fkbp4							27055	Fkbp9	50724	Sap30l
						66087	Tmem111	56844	Tssc4							14251	Flot1							27223	Trp53bp1	51791	Rgs14
						66241	Tmem9	57431	Dnajc4							14268	Fn1							27224	Tceb3	51812	Mcrs1
						66254	Dimt1	57440	Ehd3							14281	Fos							27360	Add3	53381	Prdx4
						66369	Dus2l	57905	Isy1							14360	Fyn							28006	D6Wsu116e	53382	Txnl1
						66388	Cutc	58246	Slc35b4							14373	G0s2							28027	D4Wsu132e	53623	Gria3
						66403	Asf1a	60315	Myg1							14375	Xrcc6							28114	Nsun2	53883	Celsr2
						66422	2410015N17Rik	64082	Popdc2							14376	Ganab							30057	Timm8b	54130	Actr1a
						66612	Ormdl3	66053	Ppil2							14381	G6pdx							30795	Fkbp3	54208	Arl6ip1
						66711	Sbds	66309	Tmem128							14387	Gaa							50492	Thop1	54409	Ramp2
						66720	Klhl10	66313	Smurf2							14419	Gal							50996	Pdcd7	54673	Sh3glb1
						66787	4933433P14Rik	66317	Wdr61							14430	Galt							51796	Srrm1	55927	Hes6
						66853	Pnpla2	66586	Crls1							14461	Gata2							52040	Ppp1r10	55942	Sertad1
						66959	Dusp26	66610	Abi3							14470	Rabac1							52443	Mrpl48	55983	Pdzrn3
						67014	Mina	66671	Ccnh							14479	Usp15							52585	Dhrs1	56041	Vdp
						67015	Ccdc91	66899	Fip1l1							14590	Ggh							52637	Zcd1	56188	Fxyd1
						67072	Cdc37l1	66922	Rras2							14609	Gja1							52653	Nudcd2	56278	Gkap1
						67148	2610204K14Rik	66940	Scotin							14660	Gls							52857	Gramd1a	56354	Dnajc7
						67224	Ixl	66973	Mrps18b							14661	Glud1							53318	Pdlim3	56421	Pfkp
						67254	2900011O08Rik	67026	Thap4							14681	Gnao1							53333	Tomm40	56448	Cyp2d22
						67267	2900010M23Rik	67027	Mkrn2							14718	Got1							53609	Sfrs16	56452	Orc6l
						67298	Gprasp1	67088	Cand2							14755	Pigq							53611	Vti1a	56463	Snd1
						67308	Mrpl46	67126	Atp5e							14768	Lancl1							53868	Rab25	56486	Gabarap
						67337	Cstf1	67134	Nol5a							14775	Gpx1							53869	Rab11a	56517	Slc22a21
						67373	2210010C04Rik	67160	Eef1g							14815	Nr3c1							54161	Copg	56530	Tmem4
						67439	Xab2	67216	Mboat2							14828	Hspa5							54381	Pgcp	56727	Miox
						67443	Map1lc3b	67305	Gpx7							14852	Gspt1							54387	Mcm3ap	56772	Mllt11
						67453	Slc25a46	67387	Unc50							14862	Gstm1							54445	Unc93b1	56794	Hacl1
						67529	Fgfr1op2	67426	Cabc1							14872	Gstt2							54608	Abhd2	57266	Cxcl14
						67605	Akt1s1	67427	Rps20							14886	Gtf2i							55950	Bri3	57267	Apba3
						67736	Ccdc130	67444	Ilkap							14962	Cfb							56018	Stard10	57342	Parva
						68036	Zfp706	67458	Ergic1							14976	H2-Ke2							56279	B230317C12Rik	57436	Gabarapl1
						68095	Ociad1	67493	Mett10d							14977	Slc39a7							56292	Ard1	57439	Tmem183a
						68149	Otub2	67532	Mfap1a							15107	Hadh							56338	Txnip	57441	Gmnn
						68263	Pdhb	67580	Lrrc18							15122	Hba-a1							56347	Eif3s8	57752	Tacc2
						68279	Mcoln2	67711	Nsmce1							15129	Hbb-b1							56382	Rab9	59029	Psmd14
						68922	Dnaic1	67819	Derl1							15191	Hdgf							56431	Dstn	59033	Slc4a8
						69046	Isca1	67860	S100a16							15211	Hexa							56505	Ruvbl1	59035	Carm1
						69150	Snx4	67900	1700020C11Rik							15212	Hexb							56631	Trim17	59308	Emcn
						69274	Ctdspl	67979	Atad1							15233	Hgd							56722	Litaf	60595	Actn4
						69524	Esam1	67996	Sfrs6							15312	Hmgn1							56790	D3Ertd300e	63873	Trpv4
						69654	Dctn2	68118	9430023L20Rik							15331	Hmgn2							57294	Rps27	64296	Abhd8
						69714	Tfpt	68252	A030007L17Rik							15356	Hmgcl							57373	D930014E17Rik	65105	Arl6ip4
						69821	Mterfd2	68347	0610011F06Rik							15368	Hmox1							58803	Pga5	66054	Cndp2
						69833	Polr2f	68479	Phf5a							15374	Hn1							58809	Rnase4	66058	Tmem176a
						69903	Rasip1	68520	Zfyve21							15384	Hnrpab							59022	Edf1	66066	Gng11
						70052	Prpf4	68523	1110019N10Rik							15387	Hnrpk							63959	Slc29a1	66075	Chchd3
						70445	Cd248	68614	Letmd1							15469	Prmt1							64058	Perp	66090	Ypel3
						71354	Wdr31	68810	Nexn							15481	Hspa8							64540	Tspan4	66091	Ndufa3
						71382	Pex1	68939	Rasl11b							15505	Hsp110							64934	Pes1	66098	Chchd6
						71715	Dhx35	68991	Ssu72							15510	Hspd1							66046	Ndufb5	66116	Cml1
						72141	Adpgk	69202	Ptms							15519	Hsp90aa1							66052	Sdhc	66121	Chchd1
						72308	Brf1	69617	Pitrm1							15525	Hspa4							66069	Snupn	66171	Bcnp1
						72323	Asb6	70556	Slc25a33							15526	Hspa9							66094	Lsm7	66222	Serpinb1a
						72580	2700019D07Rik	71207	Nudt4							15528	Hspe1							66124	Josd2	66349	2310004L02Rik
						73247	1600027N09Rik	71520	Grap							15529	Sdc2							66181	Nola3	66387	Nudt8
						73721	1110017D15Rik	71750	R3hdm2							15586	Hyal1							66199	Commd4	66407	Mrps15
						74143	Opa1	71966	Nkiras2							15587	Hyal2							66212	Sec61b	66414	Ndufa12
						74167	Nudt9	71978	Ppp2r2a							15901	Id1							66242	Mrps16	66419	Mrpl11
						74168	Zdhhc16	72416	Lrpprc							15939	Ier5							66271	Tmem126a	66461	Ptpmt1
						74197	Gtf2e1	72462	2600005C20Rik							16000	Igf1							66290	Atp6v1g1	66495	Ndufb3
						74244	Atg7	72567	Bclaf1							16211	Kpnb1							66355	Gmpr	66530	Ubxd1
						74528	8430406I07Rik	72615	Anks3							16362	Irf1							66375	Dhrs7	66624	Spcs2
						74549	9130404D08Rik	72674	Adipor1							16373	Irx3							66384	Srp19	66736	Ttc35
						74649	Cpa5	73274	Gpbp1							16412	Itgb1							66401	Nudt2	66822	Fbxo25
						75015	4930503B20Rik	73373	Phospho2							16426	Itih3							66477	Usmg5	66863	Lztr1
						76382	1700012A03Rik	74026	4121402D02Rik							16432	Itm2b							66590	Farsla	66926	3300001M20Rik
						76808	Rpl18a	74094	Tjap1							16476	Jun							66865	Pmpca	66971	Cdk5rap1
						80743	Vps16	74117	Actr3							16483	Kap							66870	Serbp1	66988	Lap3
						80795	Selk	74178	Stk40							16612	Klk1							66875	1200016B10Rik	67037	Pmf1
						80888	Hspb8	74237	Tubgcp2							16618	Klk1b26							66878	Riok3	67087	Ctnnbip1
						83671	Sytl2	74255	Smu1							16647	Kpna2							66890	Lman2	67125	Tspan31
						85305	Kars	74264	1700045I19Rik							16663	Krt13							66942	Ddx18	67268	2900073G15Rik
						94112	Pcqap	74737	Pcf11							16691	Krt8							66950	2310028N02Rik	67334	1700054O13Rik
						97086	C80638	75560	Ep400							16765	Stmn1							66976	2410002F23Rik	67388	1110008F13Rik
						98170	Tmem132a	75605	Jarid1b							16772	Lama1							67003	Uqcrc2	67402	Txndc8
						98985	Clp1	76192	Abhd12							16773	Lama2							67009	Ttc23	67442	Retsat
						99662	Eps8l3	76267	Fads1							16818	Lck							67073	Pi4k2b	67465	Sf3a1
						103149	Upb1	76282	Gpt1							16825	Ldb1							67116	Cuedc2	67468	Mmd
						103583	Fbxw11	76524	Cln6							16826	Ldb2							67130	Ndufa6	67693	2310003F16Rik
						104362	Meig1	76737	Creld2							16828	Ldha							67155	Smarca2	67708	1810048J11Rik
						104416	Bap1	77938	A930008G19Rik							16832	Ldhb							67178	Zmat5	67739	4930570C03Rik
						104831	Ptpn23	78689	Mak10							16852	Lgals1							67184	Ndufa13	67797	6530403A03Rik
						105501	Abhd4	80750	BC004022							16905	Lmna							67197	Zcrb1	67801	Pllp
						105847	Tmem153	81489	Dnajb1							16956	Lpl							67205	Utp11l	67803	Limd2
						105859	Csdc2	81879	Tcfcp2l1							16985	Lsp1							67239	Bxdc1	67862	2310033P09Rik
						106389	Eaf2	83703	Dbr1							17069	Ly6e							67249	Tbc1d19	67890	Ufm1
						106407	Osta	94181	Nans							17089	Lyar							67264	Ndufb8	67893	Tmem86a
						107375	AW491445	98193	Wdr42a							17149	Magoh							67279	Med31	67895	Ppa1
						107566	Arl2bp	98766	Ubadc1							17151	Ccndbp1							67369	Qpctl	67951	Tubb6
						107581	Col16a1	99138	Stard7							17156	Man1a2							67378	Bbs2	68041	Mid1ip1
						107934	Celsr3	101314	6720456B07Rik							17159	Man2b1							67456	Ergic2	68045	2700060E02Rik
						109129	2010311D03Rik	102580	Alg9							17178	Fxyd3							67460	Decr1	68079	Pdcd2l
						110135	Fgb	104886	Rab15							17181	Matn2							67464	Entpd4	68089	Arpc4
						110542	Amhr2	105670	Rcbtb2							17196	Mbp							67628	Anp32b	68126	Fahd2a
						140629	Ubox5	109075	Exosc4							17216	Mcm2							67629	Spbc24	68135	Eif3s3
						142681	Slc34a3	109246	Tspan9							17220	Mcm7							67673	Tceb2	68241	9530058B02Rik
						170472	Recql5	111175	Pecr							17313	Mgp							67681	Mrpl18	68556	Uckl1
						192166	Sardh	112405	Egln1							17329	Cxcl9							67683	2610029G23Rik	68591	Mocos
						192236	Hps1	114886	Cygb							17390	Mmp2							67789	Dalrd3	68653	Samm50
						207425	Brwd2	117198	Ivns1abp							17448	Mdh2							67812	Ubxd2	68796	1110039B18Rik
						208715	Hmgcs1	192157	Socs7							17463	Psmd7							67830	Rer1	68865	Arv1
						211673	Arfgef1	192159	Prpf8							17748	Mt1							67869	Paip2	68917	Hint2
						212111	Inpp5a	192173	BC003940							17755	Mtap1b							67963	Npc2	68926	Ubap2
						212127	2810046L04Rik	209018	Vps8							17768	Mthfd2							67997	Ddx59	68964	1500010J02Rik
						213109	Phf3	209773	Dennd2a							17865	Mybl2							68043	N6amt2	69077	Psmd11
						217232	Cdc27	210148	Slc30a6							17901	Myl1							68073	A930016P21Rik	69106	Stoml1
						217692	Sipa1l1	212123	BC057552							18074	Nid2							68202	Ndufa5	69724	Rnaseh2a
						218699	Pxk	212937	BC027057							18103	Nme2							68262	Agpat4	69742	Tm2d2
						225339	Ammecr1l	213541	Ythdf2							18113	Nnmt							68337	Crip2	69772	Bdh2
						225896	D19Ertd721e	214290	Zcchc6							18141	Nup50							68349	Ndufs3	69804	Tmem147
						228812	Cdc91l1	214469	BC043098							18197	Nsg2							68365	Rab14	69987	1700026L06Rik
						228836	Dlgap4	214597	Sidt2							18201	Nsmaf							68465	Adipor2	70225	Ppil3
						229007	Zgpat	215494	C85492							18221	Nudc							68480	1110007C09Rik	70316	Ndufab1
						229228	Nudt6	215512	5730593F17Rik							18263	Odc1							68592	Syf2	70357	Kcnip1
						230598	Nrd1	216618	Ccdc104							18400	Slc22a18							68631	Cryl1	70572	Ranbp5
						230673	Ipo13	216965	Taok1							18412	Sqstm1							68705	Gtf2f2	70650	Zcchc8
						230751	1810007P19Rik	217125	Samd14							18452	P4ha2							68738	Acss1	71062	Tekt3
						231670	Fbxo21	218333	BC018507							18453	P4hb							68797	Pdgfrl	71371	Arid5b
						231807	BC037034	218952	Plekhc1							18458	Pabpc1							68801	Elovl5	71566	9030425E11Rik
						232164	BC017133	223642	Zc3h3							18472	Pafah1b1							69029	1500032L24Rik	71718	Telo2
						233064	Wdr62	224656	Zfp523							18476	Pafah1b3							69065	Chac1	71743	Coasy
						234373	Sfrs14	225055	Fbxo11							18479	Pak1							69104	37684	71765	Klhdc3
						234736	Rfwd3	225363	Etf1							18484	Pam							69171	1810031K17Rik	71923	2310047M10Rik
						234847	Spg7	225875	Lrfn4							18542	Pcolce							69317	Hmgb4	71927	Itfg1
						235036	Ppan	226154	Lzts2							18582	Pde6d							69487	2310003L22Rik	71957	Cpsf3l
						236900	Pdk3	227746	Rabepk							18604	Pdk2							69710	Centd2	72053	2010008E23Rik
						268395	Mpg	227800	Rabgap1							18606	Enpp2							69723	Rpain	72084	Pigx
						268417	Zfp496	228866	F730014I05Rik							18618	Pemt							70314	Rabep2	72265	Tram1
						268933	Wdr24	229541	Dennd4b							18619	Penk1							70396	Asnsd1	72293	Nkd2
						328801	Zfp414	231086	Hadhb							18642	Pfkm							70984	4931406C07Rik	72306	Zfp777
						665945	LOC665945	233199	Mybpc2							18655	Pgk1							71449	5630401D24Rik	72349	Dusp3
								233545	2210018M11Rik							18671	Abcb1a							71667	0610007L01Rik	72434	Lypd3
								233724	Tmem41b							18673	Phb							71754	1300013D18Rik	72554	Utp14a
								233977	Ppfia1							18674	Slc25a3							71775	1300017J02Rik	72658	2700097O09Rik
								234407	Glt25d1							18780	Pla2g2a							71881	2310001A20Rik	72722	2810405J04Rik
								234664	Appbp1							18783	Pla2g4a							71902	Cand1	72999	Insig2
								246221	Mpst							18806	Pld2							72056	1810055G02Rik	73067	3110005G23Rik
								268721	2310021P13Rik							18821	Pln							72148	2610019F03Rik	73225	3110048E14Rik
								269209	Stk36							18858	Pmp22							72170	Chchd4	74137	Nuak2
								269587	Epb4.1							18938	Ppp1r14b							72181	Nsun4	74198	Dtx2
								269643	Ppp2r2c							18972	Pold2							72391	Cdkn3	74320	Wdr33
								381038	Parl							19052	Ppp2ca							72392	Tmem175	74761	Mxra8
								381379	Med19							19060	Ppp5c							72691	2810048G17Rik	75339	4930548G07Rik
								383295	Ypel5							19062	RP23-136K12.4							72748	Hdhd3	75555	1700020D05Rik
								407785	Ndufs6							19089	Prkcsh							73158	Larp1	75646	Rai14
																19107	Dnajc3							73389	Hbp1	75659	Wdr54
																19109	Prl							73710	Tubb2b	75735	Pank1
																19156	Psap							73916	Ift57	75871	4930566A11Rik
																19170	Psmb1							74022	3930401K13Rik	76238	Grhpr
																19171	Psmb10							74112	Usp16	76299	Txndc4
																19172	Psmb4							74205	Acsl3	76308	Rab1b
																19173	Psmb5							74513	Neto2	76568	1500035H01Rik
																19181	Psmc2							74766	Yipf2	76615	Got1l1
																19184	Psmc5							75221	Dpp3	76987	Hdhd2
																19205	Ptbp1							75416	2610033H07Rik	77980	Sbf1
																19210	Ptdss1							76357	Trmt5	78303	Hist3h2ba
																19215	Ptgds							76500	Ihpk2	78304	Lsmd1
																19224	Ptgs1							76703	Cpb1	78885	Coro7
																19228	Pthr1							76709	Arpc2	79044	Mrps34
																19240	Tmsb10							76952	Nt5c2	80294	Pofut2
																19246	Ptpn1							77582	Leng4	80879	Slc16a3
																19325	Rab10							78070	Cpt1c	80904	Dtx3
																19346	Rab6							78232	Trappc6b	83560	Tex14
																19352	Rabggtb							78330	1500032D16Rik	84094	Plvap
																19384	Ran							78651	Lsm6	84544	Cd96
																19385	Ranbp1							78938	Fbxo34	85031	Pla1a
																19647	Rbbp6							79554	BC002216	93734	Mpv17l
																19659	Rbp1							84095	Pi4k2a	94065	Mrpl34
																19660	Rbp2							84113	Ptov1	94066	Mrpl36
																19716	Bex1							93706	Pcdhgc3	97212	Hadha
																19720	Trim27							94178	Mcoln1	100689	Spon2
																19725	Rfx2							94254	Wbscr16	102545	Cmtm7
																19729	Rag1ap1							94281	Sfxn4	104079	Nxph3
																19777	C80913							98053	Gtf2f1	104086	Cyp27a1
																19823	Rnf7							98238	Lrrc59	104110	Adcy4
																20112	Rps6ka2							98758	Hnrpf	104271	Tex15
																20148	Dhrs3							98845	Eps8l2	104318	Csnk1d
																20168	Rtn3							101612	Grwd1	105689	Phr1
																20174	Ruvbl2							102098	Arhgef18	105785	Kdelr3
																20194	S100a10							102857	Slc6a8	106073	D15Mgi27
																20196	S100a13							103573	Xpo1	106143	Cggbp1
																20220	Sap18							104130	Ndufb11	107047	Tnfsf5ip1
																20224	Sar1a							104156	Etv5	107271	Yars
																20312	Cx3cl1							104401	Pcnxl3	107829	Thoc5
																20315	Cxcl12							104718	Ttc7b	108099	Prkag2
																20335	Sec61g							104721	Ddx1	108655	Foxp1
																20340	Glg1							105245	Txndc5	108707	1810008A18Rik
																20341	Selenbp1							105855	Nckap1l	109672	Cyb5
																20359	Sema6b							106344	Rfc4	109697	Cpa1
																20363	Sepp1							106512	Gpsm3	109910	Zfp91
																20377	Sfrp1							107272	Psat1	110084	Dnahc1
																20378	Frzb							107767	Scamp1	110350	Dync2h1
																20382	Sfrs2							107939	Pom121	114602	Zmynd10
																20463	Cox7a2l							108101	BC032204	192120	Bspry
																20466	Sin3a							109648	Npy	192156	Mvd
																20520	Slc22a5							110074	Dut	192232	Hps4
																20525	Slc2a1							110078	Pygb	192652	Wdr81
																20586	Smarca4							110854	Ppp2r4	208228	Mobkl2a
																20595	Smn1							116940	Tgs1	208643	Eif4g1
																20618	Sncg							170716	Cyp4f13	210106	Pols
																20620	Plk2							170759	Atp13a1	212390	6430524H05Rik
																20624	Eftud2							170760	Acbd3	212483	BC021381
																20639	Snrpb2							170789	Acot8	213484	Nudt18
																20641	Snrpd1							170833	Hook2	213539	Bag2
																20656	Sod2							207212	Arhgef17	213753	Zfp598
																20660	Sorl1							207686	A330021E22Rik	215113	Slc43a2
																20686	Spa17							208624	Alg3	215210	2010310D06Rik
																20719	Serpinb6a							209003	Rbmx2	215748	Cnksr3
																20724	Serpinb5							209416	EG546088	216805	Flcn
																20733	Spint2							212326	BC035537	216963	Git1
																20742	Spnb2							216190	Appl2	217715	Eif2b2
																20747	Spop							216565	Ehbp1	217837	Itpk1
																20775	Sqle							217140	Scrn2	218397	Rasa1
																20778	Scarb1							218038	Amph	219072	D14Ertd500e
																20818	Srprb							218820	Zfp503	223881	Rnd1
																20832	Ssr4							223601	0910001A06Rik	224674	Slc37a1
																20846	Stat1							226169	Pprc1	225115	Svil
																20847	Stat2							226548	Aph1a	225341	Lims2
																20849	Stat4							226551	AI848100	225913	Dak
																20866	Stim1							226744	9630058J23Rik	226791	Lyplal1
																20872	Stk16							226751	Cdc42bpa	226982	Eif5b
																20916	Sucla2							227753	Gsn	227298	BC038286
																20918	Eif1							228359	Arhgap1	228033	Atp5g3
																20932	Surf4							228983	Osbpl2	228598	Ebf4
																20963	Syk							229937	2410019A14Rik	229615	Pias3
																20969	Sdc1							230088	B230312A22Rik	229663	Csde1
																21376	Tbrg1							230861	Eif4g3	230027	Coq3
																21379	Tbrg4							230936	Phf13	230737	Gnl2
																21399	Tcea1							231070	Insig1	230793	Ahdc1
																21413	Tcf4							231452	Sdad1	232223	Txnrd3
																21429	Ubtf							231855	C330006K01Rik	232440	H2afj
																21452	Tcn2							232023	AW146242	232664	4921511K06Rik
																21454	Tcp1							233913	BC017158	232811	Suv420h2
																21762	Psmd2							235312	C1qtnf5	232906	Grlf1
																21809	Tgfb3							235626	Setd2	233016	Blvrb
																21849	Trim28							239827	Pigz	233066	AI428936
																21855	Timm17b							239985	Arid1b	233744	Spon1
																21858	Timp2							242687	Wasf2	233895	Prr14
																21872	Tjp1							244058	Rgma	234388	Ccdc124
																21886	Tle2							245688	Rbbp7	234564	AU018778
																21912	Tspan7							246257	RP23-143A14.5	234593	Ndrg4
																21973	Top2a							246703	Apoa1bp	235180	Fez1
																21985	Tpd52							246710	Rhobtb2	235604	Camkv
																21991	Tpi1							268930	Pkmyt1	245828	Trappc1
																22032	Traf4							269400	Rtel1	257633	BC021611
																22139	Ttr							320162	Ccdc45	269346	Slc28a2
																22154	Tubb5							320795	Pkn1	269639	Zfp512
																22166	Txn1							380739	AK190093	272359	Irf2bp1
																22183	Zrsr1							433375	Creg1	286940	Flnb
																22195	Ube2l3							433865	EG433865	319618	Dcp1b
																22196	Ube2i							494448	Cbx6	353258	Ltv1
																22272	Uqcrq							547253	Parp14	385643	Kng2
																22273	Uqcrc1							595136	Ndufs5	625174	LOC625174
																22287	Scgb1a1
																22318	Vamp2
																22333	Vdac1
																22334	Vdac2
																22335	Vdac3
																22377	Wbp1
																22385	Baz1b
																22388	Wdr1
																22594	Xrcc1
																22627	Ywhae
																22629	Ywhah
																22668	Sf1
																22680	Zfp207
																23837	Cfdp1
																23882	Gadd45g
																23983	Pcbp1
																23991	Cib1
																23996	Psmc4
																24067	Srp54
																24100	Gpr175
																24105	Rbck1
																24128	Xrn2
																26356	Ing1
																26423	Nr5a1
																26433	Plod3
																26441	Psma4
																26442	Psma5
																26443	Psma6
																26572	Cops3
																26754	Cops5
																26893	Cops6
																26932	Ppp2r5e
																26936	AA536749
																26941	Slc9a3r1
																27053	Asns
																27375	Tjp3
																27402	Pdhx
																27425	Atp5l
																27528	D0H4S114
																27632	Rdbp
																27973	Vkorc1
																27984	Efhd2
																27998	Exosc5
																28010	D4Wsu114e
																28018	D7Wsu128e
																28019	Ing4
																28035	Usp39
																28075	D15Wsu75e
																28081	D11Wsu99e
																28084	Vps25
																28106	D17Wsu104e
																28146	D3Ucla1
																28185	Tomm70a
																28199	Wdr23
																29811	Ndrg2
																29858	Pmm1
																30853	Mlf2
																30926	Txnl2
																30934	Tor1b
																30939	Pttg1
																30957	Mapk8ip3
																30960	Vapa
																50493	Txnrd1
																50783	Lsm4
																50849	Rnf10
																50908	C1s
																50927	Nasp
																50934	Slc7a8
																51797	Ctps
																51798	Ech1
																51801	Ramp1
																51810	Hnrpu
																52469	Ccdc56
																52502	Carhsp1
																52513	Ddx56
																52530	Nola2
																52633	Nit2
																52666	D10Ertd610e
																52710	Gpr172b
																53323	Hip2
																53356	Eif3s4
																53379	Hnrpa2b1
																53414	Bysl
																53600	Timm23
																53605	Nap1l1
																53607	Snrpa
																53621	Cnot4
																53857	Tuba8
																53872	Gpiap1
																53885	Nphp1
																53945	Slc40a1
																54123	Irf7
																54131	Irf3
																54132	Pdlim1
																54137	Acrbp
																54194	Akap8l
																54353	Skap2
																54354	Rassf5
																54364	Rpp30
																54380	Smarcal1
																54383	Phc2
																54390	Sit1
																54636	Wdr45
																54637	Praf2
																54644	Otud5
																55978	Ift20
																56070	Tcerg1
																56177	Olfm1
																56282	Mrpl12
																56299	Fkbpl
																56307	Metap2
																56321	Aatf
																56330	Pdcd5
																56378	Arpc3
																56384	Letm1
																56428	Mtch2
																56429	Dpt
																56438	Rbx1
																56443	Arpc1a
																56447	Copz1
																56449	Csda
																56453	Mbtps1
																56455	Dynll1
																56464	Ctsf
																56488	Nxt1
																56494	Gosr2
																56524	Mpp6
																56615	Mgst1
																56626	Poll
																56700	0610031J06Rik
																56812	Dnajb10
																56876	Nelf
																57170	Dolpp1
																57278	Bcam
																57296	Psmd8
																57423	Atp5j2
																57750	Wdr12
																57785	2400006H24Rik
																58180	Hic2
																58249	Fibp
																58520	0610007P14Rik
																59020	Pdzk1
																59042	Cope
																59046	Arpp19
																59049	Slc22a17
																59057	Zfp191
																59069	Tpm3
																60365	Rbm8a
																60455	Tmem8
																64074	Smoc2
																64075	Smoc1
																64383	Sirt2
																64385	Cyp4f14
																65962	Slc9a3r2
																65967	Eefsec
																65972	Ifi30
																66047	Mrpl54
																66048	Tmem93
																66070	0610040D20Rik
																66071	Ethe1
																66077	Aurkaip1
																66079	Tmem42
																66085	Eif3s5
																66092	Ghitm
																66142	Cox7b
																66148	Dnajc15
																66197	Cks2
																66223	Mrpl35
																66234	Sc4mol
																66245	1500019G21Rik
																66286	Sec11c
																66340	Psenen
																66366	Ergic3
																66368	Rtcd1
																66445	Cyc1
																66447	Mgst3
																66508	2400001E08Rik
																66537	Pomp
																66556	Drap1
																66642	Ctnnbl1
																66661	Srp72
																66679	Rae1
																66681	Pgm1
																66694	Uqcrfs1
																66713	Actr2
																66821	Bcs1l
																66844	Ormdl2
																66849	Ppp1r2
																66877	Crnkl1
																66916	Ndufb7
																66917	Chordc1
																66925	Sdhd
																66952	2310030G06Rik
																66953	Cdca7
																66975	2410002O22Rik
																66985	Rassf7
																67199	Pfdn1
																67204	Eif2s2
																67210	Gatad1
																67282	Ccdc53
																67300	Cltc
																67374	Jam2
																67393	Cxxc5
																67397	Erp29
																67398	Srpr
																67422	Dhdds
																67441	Isoc2b
																67530	Uqcrb
																67603	Dusp6
																67604	1110007L15Rik
																67669	l7Rn6
																67678	Lsm3
																67684	3300001P08Rik
																67701	Wfdc2
																67712	Slc25a37
																67738	Ppid
																67767	Jagn1
																67771	Arpc5
																67809	1200015F23Rik
																67811	Poldip2
																67840	Mrp63
																67842	2610027L16Rik
																67843	Slc35a4
																67863	Slc25a11
																67896	Ccdc80
																67921	Ube2f
																67922	2510049I19Rik
																67933	Hcfc2
																67941	Rps27l
																67952	Tomm20
																67956	Setd8
																67959	2410104I19Rik
																67972	Atp2b1
																68040	Zfp593
																68058	Chd1l
																68077	Gltscr2
																68090	Yif1a
																68097	Dynll2
																68192	Leprotl1
																68209	Rnaseh2c
																68270	Lrrc50
																68278	Ddx39
																68401	G6pc3
																68537	Mrpl13
																68539	Tmem109
																68565	Mrps18a
																68572	Ict1
																68581	Tmed10
																68611	Mrpl28
																68703	Rere
																68777	Tmem53
																68818	Zfand2b
																68877	Maf1
																68961	Phkg2
																68969	Eif1b
																68971	1500001M20Rik
																68981	Snrpa1
																69035	Zdhhc3
																69091	Vps26b
																69146	Gsdmdc1
																69168	Bola1
																69260	Ing2
																69263	Rfc3
																69482	Nup35
																69534	Avpi1
																69562	Cdc2l5
																69606	Mtfmt
																69660	Tmbim1
																69675	Pxdn
																69740	Dph5
																69769	Tnfaip8l2
																69780	Smap1l
																69823	Fyttd1
																69902	Mrto4
																70025	Acot7
																70129	Slc44a4
																70231	Gorasp2
																70294	Rnf126
																70335	Reep6
																70351	Ppp4r1
																70356	St13
																70361	Lman1
																70497	Arhgap17
																70508	Bbx
																70510	Rnf167
																70719	Hmha1
																70804	Pgrmc2
																71116	Stx18
																71175	Nipbl
																71514	Sfpq
																71679	Atp5h
																71780	Isyna1
																71805	Nup93
																71838	Phf7
																71853	Pdia6
																72042	Cotl1
																72692	Hnrpll
																72709	C1qtnf6
																72900	Ndufv2
																73024	2900064A13Rik
																73078	Pmpcb
																73112	3110003A17Rik
																73316	Calr3
																73723	Sh3bgrl3
																73744	Man2c1
																73830	Eif3s12
																73834	Atp6v1d
																73910	Arhgap18
																73991	Spg3a
																74018	Als2
																74098	0610037L13Rik
																74153	Ube1l
																74245	Ctbs
																74268	Aven
																74392	Specc1l
																74451	Pgs1
																74551	Pck2
																74747	Ddit4
																74840	Armet
																75089	E030041M21Rik
																75212	Rnf121
																75273	Pelp1
																75452	Ascc2
																75454	Phpt1
																75475	Oplah
																75553	Zc3h14
																75564	1700027N10Rik
																75619	Fastkd2
																75624	Metap1
																75751	Ipo4
																75991	Slain2
																76252	Atp6v0e2
																76293	Mfap4
																76479	Smndc1
																76491	Abhd14b
																76688	Arfrp1
																76779	Cluap1
																76905	Lrg1
																76954	St5
																77048	4921537D05Rik
																77622	Apex2
																77891	Ube2s
																78038	Mccc2
																78455	Helz
																78558	Htra3
																78896	1500015O10Rik
																80283	Abtb1
																80517	Herpud2
																80708	Pacsin3
																80752	BC004044
																81910	Rrbp1
																83486	Rbm5
																83768	Dpp7
																83796	Smarcd2
																84092	Usp8
																93674	Cml3
																93687	Csnk1a1
																93691	Klf7
																94091	Trim11
																94180	Acsbg1
																94213	Ddx50
																96957	Tmem62
																97165	Hmgb2
																97541	Qars
																97961	Nol12
																98386	Lbr
																98388	Chst10
																98415	Nucks1
																98711	Rdh10
																98878	Ehd4
																100678	Psph
																100855	Tbc1d14
																100952	Emilin1
																101206	Tada3l
																101706	Numa1
																101943	Sf3b3
																102124	E130303B06Rik
																102162	Taf5l
																102632	Acad11
																102644	Oaf
																102791	Tcta
																104248	Cabin1
																104444	Rexo2
																104458	Rars
																105675	Ppif
																105835	Rutbc3
																106504	Stk38
																106529	Gpsn2
																106582	Nrm
																107071	Wdr74
																107508	Eprs
																107513	Ssr1
																107702	Rnh1
																107817	Ptdsr
																108017	Fxyd4
																108067	Eif2b3
																108075	Ltbp4
																108116	Slco3a1
																108143	Taf9
																108156	Mthfd1
																108679	Cops8
																108687	Edem2
																108888	Atad3a
																109006	Ciapin1
																109042	Prkcdbp
																109229	C030004A17Rik
																109711	Actn1
																109801	Glo1
																109900	Asl
																110033	Kif22
																110109	Nol1
																110172	Slc35b1
																110310	Krt7
																110323	Cox6b1
																110379	Sec13
																110454	Ly6a
																110611	Hdlbp
																110616	Atxn3
																110695	Aldh7a1
																110750	Cse1l
																110962	Mbd6
																140703	Emid1
																140740	Sec63
																170750	Xpnpep1
																170791	Rbm39
																192192	Shkbp1
																192193	Edem1
																192662	Arhgdia
																208366	Rpp40
																209039	Tenc1
																209456	Trp53bp2
																210126	Lpp
																211548	Nomo1
																213019	Pdlim2
																213827	Arcn1
																214505	Gnptg
																214552	Cep164
																214855	Arid5a
																214901	Chtf18
																215351	Senp6
																215615	Rnpep
																216134	Pdxk
																216169	D10Bwg1364e
																216821	Tmem11
																217039	Ggnbp2
																217695	Zfyve1
																217869	Eif5
																217995	Heatr1
																218335	Clptm1l
																223665	C030006K11Rik
																224045	Eif2b5
																224132	Dirc2
																224530	Acat3
																224703	37681
																225372	Apbb3
																225791	Zadh2
																225887	Ndufs8
																226122	Ubtd1
																227613	Tubb2c
																227937	Pkp4
																228005	Ppig
																228730	Gm114
																229285	Spg20
																229473	D930015E06Rik
																229595	Adamtsl4
																230101	Gba2
																230484	Usp1
																230584	Yipf1
																231108	0
																231440	9130213B05Rik
																231803	Bcdin3
																231834	Snx8
																231887	Pdap1
																232337	Zfp637
																233073	U2af1l4
																233575	Frag1
																233802	Thumpd1
																233908	Fus
																234199	Fgl1
																234366	Gatad2a
																234729	D8Wsu151e
																234734	Aars
																235043	BC010787
																235339	Dlat
																236511	Eif2c1
																236539	Phgdh
																240025	Dact2
																243262	Oas1f
																245841	Polr2h
																246730	Oas1a
																257635	Sdsl
																269523	Vcp
																269951	Idh2
																270106	Rpl13
																270685	Mthfd1l
																276770	Eif5a
																319554	Idi1
																320538	D130059P03Rik
																320632	Ascc3l1
																320981	Enpp6
																321022	Cdv3
																330836	Slc7a6
																378702	Serf2
																380773	1810035L17Rik
																382083	Snx22
																386649	Nsfl1c
																433256	Acsl5
																433273	EG433273
																433759	Hdac1
																545085	Wdr70
