# Supplementary material for: Tamoxifen-elicited uterotrophy: cross-species and cross-ligand analysis of the gene expression program
Source: BMC Med Genomics. 2009 Apr 28;2:19. doi: 10.1186/1755-8794-2-19 (PMC2683873; doi:10.1186/1755-8794-2-19)
Supplement: Additional file 8 — QRT-PCR Primer Sequences. data presented represents the DNA sequences of gene-specific primers used for quantitative real-time PCR analysis. [file 1755-8794-2-19-S8.xls]

## Sheet: Supl Tbl 6
	Supplementary Table 5 Gene names, symbols and primer sequences (5'-3') for genes verified by QRT-PCR.
	Species	Gene Name	Gene Symbol	Entrez Gene ID	RefSeq Accession	Forward Primer	Reverse Primer	Amplicon Length
	Rat	carbonic anhydrase 2	Ca2	54231	NM_019291	AGATCCCGACTTTGCATCTG	ACCATGCTACCACCACATGA	111
		ribosomal protein L7	Rpl7	297755	XM_216318	CTCCTTGGTTGCTCGATCTC	GGGCCACAGGAAGTTATTTG	115
	Orthologous	carbonic anhydrase 2 (Mouse/Rat)	Ca2/Car2			GATTGGACCTGCCTCACAAG	CCAGGAAGAAGGGAGCAAGG	102
	Mouse	carbonic anhydrase 2	Car2	12349	NM_009801	AGTTACGGCTGGGTGATTTG	ATGAGACACCTGGGTCTTGC	112
		ribosomal protein L7	Rpl7	19989	NM_011292	AGCCCAAAGGTTCGTAAGGT	CATGCAATGTATGGCTCCAC	122
